# Supplementary material for: Moesin is an effector of tau-induced actin overstabilization, cell cycle activation, and neurotoxicity in Alzheimer’s disease
Source: iScience. 2023 Feb 8;26(3):106152. doi: 10.1016/j.isci.2023.106152 (PMC9984563; doi:10.1016/j.isci.2023.106152)
Supplement: Table S1. Human subject information for WGNCA, related to Figure 1 [file mmc2.xlsx]

## Sheet: MayoBrainBank_Human_Subjects
ID	Source	Tissue	RIN	Diagnosis	Gender	AgeAtDeath	ApoE	PMI
127_TCX_AD	MayoBrainBank_Dickson	TemporalCortex	8	AD	M	79	34	22
129_TCX_AD	MayoBrainBank_Dickson	TemporalCortex	8.4	AD	F	89	34	19
134_TCX_AD	MayoBrainBank_Dickson	TemporalCortex	8.6	AD	F	82	34	NA
135_TCX_AD	MayoBrainBank_Dickson	TemporalCortex	9.3	AD	F	81	34	NA
141_TCX_AD	MayoBrainBank_Dickson	TemporalCortex	8.1	AD	F	77	44	5
142_TCX_AD	MayoBrainBank_Dickson	TemporalCortex	9.4	AD	F	89	34	3
149_TCX_AD	MayoBrainBank_Dickson	TemporalCortex	8.2	AD	F	90	33	4
731_TCX_AD	MayoBrainBank_Dickson	TemporalCortex	8.4	AD	M	90	33	NA
732_TCX_AD	MayoBrainBank_Dickson	TemporalCortex	7.9	AD	F	84	34	5
736_TCX_AD	MayoBrainBank_Dickson	TemporalCortex	9.2	AD	M	86	33	18
742_TCX_AD	MayoBrainBank_Dickson	TemporalCortex	8.1	AD	F	90	33	NA
744_TCX_AD	MayoBrainBank_Dickson	TemporalCortex	8.7	AD	M	73	33	NA
746_TCX_AD	MayoBrainBank_Dickson	TemporalCortex	8.2	AD	M	76	33	4
751_TCX_AD	MayoBrainBank_Dickson	TemporalCortex	8.8	AD	M	64	34	NA
766_TCX_AD	MayoBrainBank_Dickson	TemporalCortex	9.6	AD	F	85	34	5
775_TCX_AD	MayoBrainBank_Dickson	TemporalCortex	8.7	AD	M	75	34	NA
777_TCX_AD	MayoBrainBank_Dickson	TemporalCortex	7.9	AD	M	87	33	5
783_TCX_AD	MayoBrainBank_Dickson	TemporalCortex	7.7	AD	F	87	34	NA
786_TCX_AD	MayoBrainBank_Dickson	TemporalCortex	10	AD	M	88	34	5
787_TCX_AD	MayoBrainBank_Dickson	TemporalCortex	8.8	AD	F	85	34	4
791_TCX_AD	MayoBrainBank_Dickson	TemporalCortex	9.5	AD	F	89	33	5
797_TCX_AD	MayoBrainBank_Dickson	TemporalCortex	8.2	AD	M	85	33	NA
812_TCX_AD	MayoBrainBank_Dickson	TemporalCortex	8.8	AD	F	78	44	3
813_TCX_AD	MayoBrainBank_Dickson	TemporalCortex	8	AD	M	90	34	5
816_TCX_AD	MayoBrainBank_Dickson	TemporalCortex	9.1	AD	M	82	34	18
828_TCX_AD	MayoBrainBank_Dickson	TemporalCortex	8.7	AD	M	90	23	7
834_TCX_AD	MayoBrainBank_Dickson	TemporalCortex	7.9	AD	M	78	44	NA
843_TCX_AD	MayoBrainBank_Dickson	TemporalCortex	7.8	AD	F	87	34	NA
850_TCX_AD	MayoBrainBank_Dickson	TemporalCortex	8	AD	F	90	34	6
851_TCX_AD	MayoBrainBank_Dickson	TemporalCortex	9.2	AD	F	87	33	NA
859_TCX_AD	MayoBrainBank_Dickson	TemporalCortex	8.8	AD	F	90	33	3
871_TCX_AD	MayoBrainBank_Dickson	TemporalCortex	8.7	AD	F	90	33	NA
886_TCX_AD	MayoBrainBank_Dickson	TemporalCortex	7.9	AD	F	74	34	4
892_TCX_AD	MayoBrainBank_Dickson	TemporalCortex	8.4	AD	M	84	33	2
894_TCX_AD	MayoBrainBank_Dickson	TemporalCortex	9.1	AD	M	87	33	12
896_TCX_AD	MayoBrainBank_Dickson	TemporalCortex	9	AD	F	80	34	3
933_TCX_AD	MayoBrainBank_Dickson	TemporalCortex	8.8	AD	F	81	34	4
946_TCX_AD	MayoBrainBank_Dickson	TemporalCortex	9	AD	F	77	33	4
948_TCX_AD	MayoBrainBank_Dickson	TemporalCortex	8.4	AD	F	82	33	4
952_TCX_AD	MayoBrainBank_Dickson	TemporalCortex	8.3	AD	F	83	34	3
962_TCX_AD	MayoBrainBank_Dickson	TemporalCortex	8.4	AD	M	66	34	NA
966_TCX_AD	MayoBrainBank_Dickson	TemporalCortex	8.2	AD	F	79	44	16
976_TCX_AD	MayoBrainBank_Dickson	TemporalCortex	7.9	AD	F	90	34	7
981_TCX_AD	MayoBrainBank_Dickson	TemporalCortex	8	AD	F	90	34	3
991_TCX_AD	MayoBrainBank_Dickson	TemporalCortex	8.4	AD	M	87	34	NA
1005_TCX_AD	MayoBrainBank_Dickson	TemporalCortex	8.6	AD	F	90	33	8
1010_TCX_AD	MayoBrainBank_Dickson	TemporalCortex	8.3	AD	M	63	33	NA
1015_TCX_AD	MayoBrainBank_Dickson	TemporalCortex	8.7	AD	M	77	34	6
1019_TCX_AD	MayoBrainBank_Dickson	TemporalCortex	7.8	AD	F	86	34	4
1029_TCX_AD	MayoBrainBank_Dickson	TemporalCortex	9.7	AD	F	69	33	4
1034_TCX_AD	MayoBrainBank_Dickson	TemporalCortex	8.9	AD	F	88	23	5
1036_TCX_AD	MayoBrainBank_Dickson	TemporalCortex	8.3	AD	M	90	33	NA
1045_TCX_AD	MayoBrainBank_Dickson	TemporalCortex	8.4	AD	F	90	33	NA
1046_TCX_AD	MayoBrainBank_Dickson	TemporalCortex	9	AD	F	72	33	2
1047_TCX_AD	MayoBrainBank_Dickson	TemporalCortex	9.1	AD	M	86	34	7
1052_TCX_AD	MayoBrainBank_Dickson	TemporalCortex	9.4	AD	M	90	33	NA
1058_TCX_AD	MayoBrainBank_Dickson	TemporalCortex	8.7	AD	M	90	33	5
1078_TCX_AD	MayoBrainBank_Dickson	TemporalCortex	8	AD	F	85	33	NA
1085_TCX_AD	MayoBrainBank_Dickson	TemporalCortex	10	AD	F	82	33	15
1089_TCX_AD	MayoBrainBank_Dickson	TemporalCortex	8.6	AD	F	77	44	NA
1098_TCX_AD	MayoBrainBank_Dickson	TemporalCortex	7.9	AD	F	90	34	NA
1103_TCX_AD	MayoBrainBank_Dickson	TemporalCortex	8.8	AD	M	76	23	4
1104_TCX_AD	MayoBrainBank_Dickson	TemporalCortex	8.3	AD	F	60	33	4
1105_TCX_AD	MayoBrainBank_Dickson	TemporalCortex	8.8	AD	F	90	34	6
1114_TCX_AD	MayoBrainBank_Dickson	TemporalCortex	8	AD	M	82	34	NA
1119_TCX_AD	MayoBrainBank_Dickson	TemporalCortex	7.7	AD	F	70	34	NA
1121_TCX_AD	MayoBrainBank_Dickson	TemporalCortex	9.2	AD	F	66	44	NA
1123_TCX_AD	MayoBrainBank_Dickson	TemporalCortex	8.4	AD	F	83	33	4
1129_TCX_AD	MayoBrainBank_Dickson	TemporalCortex	9.1	AD	F	83	34	5
1137_TCX_AD	MayoBrainBank_Dickson	TemporalCortex	8	AD	F	82	33	NA
1166_TCX_AD	MayoBrainBank_Dickson	TemporalCortex	8.1	AD	M	84	33	6
1169_TCX_AD	MayoBrainBank_Dickson	TemporalCortex	8.9	AD	M	90	33	16
1172_TCX_AD	MayoBrainBank_Dickson	TemporalCortex	8.5	AD	F	90	33	30
1183_TCX_AD	MayoBrainBank_Dickson	TemporalCortex	7.9	AD	M	82	33	4
1195_TCX_AD	MayoBrainBank_Dickson	TemporalCortex	8.8	AD	M	65	44	14
1200_TCX_AD	MayoBrainBank_Dickson	TemporalCortex	9.2	AD	F	76	34	NA
1203_TCX_AD	MayoBrainBank_Dickson	TemporalCortex	8.8	AD	F	89	33	NA
1214_TCX_AD	MayoBrainBank_Dickson	TemporalCortex	8.8	AD	M	80	34	NA
1239_TCX_AD	MayoBrainBank_Dickson	TemporalCortex	8.3	AD	M	87	33	5
1271_TCX_AD	MayoBrainBank_Dickson	TemporalCortex	8.1	AD	F	90	34	NA
1275_TCX_AD	MayoBrainBank_Dickson	TemporalCortex	9.2	AD	F	89	23	6
1302_TCX_AD	MayoBrainBank_Dickson	TemporalCortex	9.3	AD	M	86	34	7
1919_TCX_CTL	MayoBrainBank_Dickson	TemporalCortex	9.3	Control	F	87	33	5
1926_TCX_CTL	MayoBrainBank_Dickson	TemporalCortex	7.8	Control	F	88	33	2
1929_TCX_CTL	MayoBrainBank_Dickson	TemporalCortex	8.8	Control	M	90	33	10
1932_TCX_CTL	MayoBrainBank_Dickson	TemporalCortex	7.1	Control	F	85	33	NA
1935_TCX_CTL	MayoBrainBank_Dickson	TemporalCortex	8.6	Control	F	88	33	3
1936_TCX_CTL	MayoBrainBank_Dickson	TemporalCortex	8.7	Control	F	89	33	12
1937_TCX_CTL	MayoBrainBank_Dickson	TemporalCortex	8.5	Control	F	86	33	NA
1941_TCX_CTL	MayoBrainBank_Dickson	TemporalCortex	8.4	Control	M	89	33	20
1942_TCX_CTL	MayoBrainBank_Dickson	TemporalCortex	8.4	Control	F	87	33	6
1943_TCX_CTL	MayoBrainBank_Dickson	TemporalCortex	7.8	Control	M	88	34	5
1944_TCX_CTL	MayoBrainBank_Dickson	TemporalCortex	7.3	Control	F	90	34	14
1945_TCX_CTL	MayoBrainBank_Dickson	TemporalCortex	8.8	Control	M	90	23	NA
1951_TCX_CTL	MayoBrainBank_Dickson	TemporalCortex	8	Control	F	86	34	7
1952_TCX_CTL	MayoBrainBank_Dickson	TemporalCortex	7.6	Control	F	90	33	5
1955_TCX_CTL	MayoBrainBank_Dickson	TemporalCortex	8.5	Control	F	87	33	5
1956_TCX_CTL	MayoBrainBank_Dickson	TemporalCortex	8.7	Control	M	90	33	8
1960_TCX_CTL	MayoBrainBank_Dickson	TemporalCortex	7.8	Control	F	90	33	18
1963_TCX_CTL	MayoBrainBank_Dickson	TemporalCortex	9.7	Control	M	90	33	4
1964_TCX_CTL	MayoBrainBank_Dickson	TemporalCortex	9.3	Control	M	90	23	33
7098_TCX_CTL	MayoBrainBank_Dickson	TemporalCortex	7	Control	F	90	33	4
7099_TCX_CTL	MayoBrainBank_Dickson	TemporalCortex	9	Control	M	90	33	4
11263_TCX_CTL	BannerSunHealth_TomBeach	TemporalCortex	8.6	Control	F	58	23	3.13
11266_TCX_CTL	BannerSunHealth_TomBeach	TemporalCortex	8.8	Control	F	76	34	4
11288_TCX_CTL	BannerSunHealth_TomBeach	TemporalCortex	8.3	Control	F	82	33	2.25
11294_TCX_CTL	BannerSunHealth_TomBeach	TemporalCortex	8.4	Control	F	82	33	2
11311_TCX_CTL	BannerSunHealth_TomBeach	TemporalCortex	8.2	Control	F	86	23	2
11314_TCX_CTL	BannerSunHealth_TomBeach	TemporalCortex	7.1	Control	F	88	23	NA
11317_TCX_CTL	BannerSunHealth_TomBeach	TemporalCortex	8.5	Control	F	79	23	2.22
11319_TCX_CTL	BannerSunHealth_TomBeach	TemporalCortex	7.4	Control	F	89	33	3
11320_TCX_CTL	BannerSunHealth_TomBeach	TemporalCortex	7.9	Control	F	68	33	2.6
11322_TCX_CTL	BannerSunHealth_TomBeach	TemporalCortex	8.6	Control	F	90	33	NA
11323_TCX_CTL	BannerSunHealth_TomBeach	TemporalCortex	8.1	Control	F	90	33	NA
11325_TCX_CTL	BannerSunHealth_TomBeach	TemporalCortex	7.5	Control	F	87	33	4
11337_TCX_CTL	BannerSunHealth_TomBeach	TemporalCortex	7.2	Control	F	84	33	3
11340_TCX_CTL	BannerSunHealth_TomBeach	TemporalCortex	7.5	Control	F	90	23	NA
11341_TCX_CTL	BannerSunHealth_TomBeach	TemporalCortex	8.8	Control	F	86	33	2.5
11385_TCX_CTL	BannerSunHealth_TomBeach	TemporalCortex	8.4	Control	M	76	34	NA
11386_TCX_CTL	BannerSunHealth_TomBeach	TemporalCortex	7.3	Control	M	65	33	3.5
11388_TCX_CTL	BannerSunHealth_TomBeach	TemporalCortex	8	Control	M	81	33	2.75
11391_TCX_CTL	BannerSunHealth_TomBeach	TemporalCortex	8.5	Control	M	86	33	4.75
11393_TCX_CTL	BannerSunHealth_TomBeach	TemporalCortex	7.8	Control	M	71	33	3
11394_TCX_CTL	BannerSunHealth_TomBeach	TemporalCortex	8.5	Control	M	61	33	2.33
11395_TCX_CTL	BannerSunHealth_TomBeach	TemporalCortex	7	Control	M	68	33	2
11396_TCX_CTL	BannerSunHealth_TomBeach	TemporalCortex	7.9	Control	M	78	33	1.66
11399_TCX_CTL	BannerSunHealth_TomBeach	TemporalCortex	7.5	Control	M	79	33	3
11400_TCX_CTL	BannerSunHealth_TomBeach	TemporalCortex	8.2	Control	M	83	34	3.16
11422_TCX_CTL	BannerSunHealth_TomBeach	TemporalCortex	8	Control	M	63	33	1.5
11428_TCX_CTL	BannerSunHealth_TomBeach	TemporalCortex	7.9	Control	M	73	33	NA
11430_TCX_CTL	BannerSunHealth_TomBeach	TemporalCortex	8.7	Control	M	89	33	5.5
11431_TCX_CTL	BannerSunHealth_TomBeach	TemporalCortex	7.4	Control	M	85	33	3.16
11463_TCX_CTL	BannerSunHealth_TomBeach	TemporalCortex	8.9	Control	M	80	33	2.5
11465_TCX_CTL	BannerSunHealth_TomBeach	TemporalCortex	7.9	Control	M	82	33	NA
11468_TCX_CTL	BannerSunHealth_TomBeach	TemporalCortex	7	Control	M	74	23	4.58
11469_TCX_CTL	BannerSunHealth_TomBeach	TemporalCortex	7.4	Control	M	81	33	2.25
11470_TCX_CTL	BannerSunHealth_TomBeach	TemporalCortex	7.3	Control	M	73	23	2.25
11474_TCX_CTL	BannerSunHealth_TomBeach	TemporalCortex	8.4	Control	M	83	33	3
11476_TCX_CTL	BannerSunHealth_TomBeach	TemporalCortex	8.4	Control	M	82	33	2.16
