# Supplementary material for: Moesin is an effector of tau-induced actin overstabilization, cell cycle activation, and neurotoxicity in Alzheimer’s disease
Source: iScience. 2023 Feb 8;26(3):106152. doi: 10.1016/j.isci.2023.106152 (PMC9984563; doi:10.1016/j.isci.2023.106152)
Supplement: Table S2. Differential expression analysis of genes within each module of the human WGCNA, related to Figure 1 [file mmc3.xlsx]

## Sheet: WGCNA_DEGs_ADvsCTL
ENSEMBL	moduleColors.custom	hubGene	SYMBOL	log2FoldChange	padj	baseMean	pvalue	lfcSE	stat
ENSG00000000460.17	black	FALSE	C1orf112	0.304358	0.00233019	209.418	0.000323576	0.0846459	3.59565
ENSG00000001084.13	black	FALSE	GCLC	0.0464435	0.688101	2239.18	0.511115	0.0706792	0.657103
ENSG00000001461.17	black	FALSE	NIPAL3	-0.184112	0.0568913	6004.03	0.0168707	0.0770501	-2.38951
ENSG00000001561.7	black	FALSE	ENPP4	0.0121852	0.927306	2844.66	0.861759	0.0699754	0.174135
ENSG00000001629.10	black	FALSE	ANKIB1	0.0860844	0.378184	3571.78	0.205791	0.0680389	1.26522
ENSG00000004864.13	black	FALSE	SLC25A13	-0.247712	0.075347	416.096	0.0240706	0.109802	-2.256
ENSG00000005513.10	black	FALSE	SOX8	-0.140047	0.410723	4560.43	0.231954	0.117161	-1.19534
ENSG00000005893.15	black	FALSE	LAMP2	0.400636	0.00287738	16301.8	0.000420185	0.113589	3.52707
ENSG00000006042.12	black	FALSE	TMEM98	-0.00452453	0.985191	1863.25	0.971593	0.127057	-0.0356103
ENSG00000006831.10	black	FALSE	ADIPOR2	0.237171	0.103218	6725.94	0.0360511	0.113135	2.09635
ENSG00000008282.8	black	FALSE	SYPL1	0.135868	0.275386	2183.83	0.131754	0.0901444	1.50722
ENSG00000008311.15	black	FALSE	AASS	0.070656	0.670625	1685.57	0.489946	0.102341	0.690394
ENSG00000009830.11	black	FALSE	POMT2	0.0365267	0.782225	1376.6	0.63402	0.0767245	0.476076
ENSG00000010278.14	black	FALSE	CD9	0.0669241	0.761749	4005.39	0.605881	0.129707	0.515963
ENSG00000010292.13	black	FALSE	NCAPD2	0.296404	0.00280288	1051.7	0.000407306	0.0838413	3.5353
ENSG00000011426.11	black	FALSE	ANLN	0.273603	0.216289	8571.63	0.094743	0.163747	1.67089
ENSG00000012124.17	black	FALSE	CD22	-0.201339	0.398537	1976.84	0.221905	0.164832	-1.22148
ENSG00000012171.19	black	FALSE	SEMA3B	-0.442806	0.00806466	4329.17	0.00149488	0.139437	-3.17568
ENSG00000012983.11	black	FALSE	MAP4K5	0.0518181	0.72052	2836.37	0.552347	0.0871996	0.594247
ENSG00000013297.11	black	FALSE	CLDN11	-0.138793	0.580621	7608.83	0.391928	0.162118	-0.856126
ENSG00000016602.9	black	FALSE	CLCA4	0.345648	0.0767654	476.481	0.0246812	0.15387	2.24636
ENSG00000019144.19	black	FALSE	PHLDB1	-0.351569	0.0310906	11330.5	0.00790473	0.132362	-2.65611
ENSG00000023191.17	black	FALSE	RNH1	-0.0197597	0.853885	3093.97	0.741627	0.0599325	-0.329699
ENSG00000023697.13	black	FALSE	DERA	0.292576	0.000138709	522.314	1.09e-05	0.066511	4.39891
ENSG00000028116.17	black	FALSE	VRK2	-0.138572	0.446234	387.012	0.262247	0.123604	-1.1211
ENSG00000028528.15	black	FALSE	SNX1	0.19237	0.0257055	4410.39	0.00621289	0.0703023	2.73633
ENSG00000030419.16	black	FALSE	IKZF2	0.413058	0.000902374	706.125	0.000101858	0.106291	3.88612
ENSG00000033170.16	black	FALSE	FUT8	-0.0322763	0.811947	2127.18	0.679004	0.0779955	-0.413823
ENSG00000033327.13	black	FALSE	GAB2	-0.179098	0.246672	4897.68	0.113507	0.113165	-1.58262
ENSG00000035928.16	black	FALSE	RFC1	0.116579	0.164353	1858.32	0.065901	0.0633893	1.8391
ENSG00000039560.14	black	FALSE	RAI14	0.336989	0.00671358	513.31	0.00119003	0.103969	3.24126
ENSG00000040531.14	black	FALSE	CTNS	0.0491706	0.692598	430.399	0.51712	0.075905	0.647791
ENSG00000044115.21	black	FALSE	CTNNA1	0.135944	0.0776461	8265.26	0.0250587	0.0606758	2.2405
ENSG00000047365.12	black	FALSE	ARAP2	0.144041	0.157209	4862.61	0.062147	0.0772239	1.86525
ENSG00000049089.15	black	FALSE	COL9A2	-0.277388	0.059092	2347.63	0.0177194	0.116971	-2.37143
ENSG00000049245.13	black	FALSE	VAMP3	0.176305	0.0854332	3618.05	0.0282794	0.0803803	2.19339
ENSG00000054690.13	black	FALSE	PLEKHH1	-0.470861	0.00862481	10151	0.00162562	0.14942	-3.15127
ENSG00000057704.13	black	TRUE	TMCC3	0.123371	0.495041	1550.87	0.305763	0.120462	1.02415
ENSG00000060237.17	black	FALSE	WNK1	0.0511425	0.704122	16999.7	0.531316	0.0816976	0.625998
ENSG00000064042.18	black	FALSE	LIMCH1	0.0576418	0.573835	7599.98	0.384725	0.0663141	0.869224
ENSG00000064393.16	black	FALSE	HIPK2	0.0643875	0.771098	39210.5	0.617757	0.129025	0.499031
ENSG00000064651.14	black	FALSE	SLC12A2	0.122486	0.386464	3487.95	0.212078	0.0981561	1.24787
ENSG00000065361.15	black	FALSE	ERBB3	-0.344562	0.0520976	3413.98	0.0150533	0.141731	-2.43109
ENSG00000065534.18	black	FALSE	MYLK	0.0958271	0.60772	3369.61	0.420794	0.119033	0.805044
ENSG00000065600.12	black	FALSE	TMEM206	-0.186094	0.205854	928.132	0.0885927	0.109283	-1.70287
ENSG00000065675.14	black	FALSE	PRKCQ	-0.28787	0.0274663	409.449	0.00676085	0.106288	-2.7084
ENSG00000065809.13	black	TRUE	FAM107B	0.0396502	0.876962	5880.85	0.778216	0.140781	0.281644
ENSG00000066084.13	black	FALSE	DIP2B	0.171422	0.17094	5734.28	0.0693416	0.0943857	1.81619
ENSG00000066322.15	black	FALSE	ELOVL1	-0.289325	0.0817545	2592.51	0.026718	0.130584	-2.21561
ENSG00000066468.22	black	FALSE	FGFR2	-0.152693	0.328609	5482.5	0.168671	0.11093	-1.37649
ENSG00000066855.16	black	FALSE	MTFR1	0.100882	0.298784	422.024	0.147549	0.0696584	1.44824
ENSG00000067955.15	black	FALSE	CBFB	0.223027	0.035586	1442.36	0.00935861	0.0858235	2.59867
ENSG00000068650.18	black	FALSE	ATP11A	0.125346	0.429992	2860.21	0.248088	0.108524	1.15501
ENSG00000068724.17	black	FALSE	TTC7A	0.0401009	0.770171	1207.6	0.616624	0.0800992	0.500641
ENSG00000068903.20	black	FALSE	SIRT2	-0.043194	0.7396	6946.54	0.576564	0.0773516	-0.558411
ENSG00000070214.16	black	TRUE	SLC44A1	0.194886	0.289139	12207.7	0.141	0.132388	1.47208
ENSG00000070759.17	black	FALSE	TESK2	-0.0641862	0.683084	425.953	0.504775	0.0962318	-0.666996
ENSG00000071054.16	black	FALSE	MAP4K4	0.0858487	0.679583	20626.9	0.500656	0.127474	0.673459
ENSG00000071991.8	black	FALSE	CDH19	0.333907	0.100734	868.49	0.0348926	0.15828	2.1096
ENSG00000072415.8	black	FALSE	MPP5	0.134854	0.0943543	2439.73	0.0320759	0.0629142	2.14346
ENSG00000072864.15	black	FALSE	NDE1	0.130099	0.50083	928.606	0.310963	0.128403	1.0132
ENSG00000073417.15	black	FALSE	PDE8A	-0.299416	0.0394305	2097.16	0.0106023	0.117163	-2.55554
ENSG00000073711.11	black	FALSE	PPP2R3A	0.00663003	0.962121	773.297	0.926422	0.0717943	0.0923476
ENSG00000073921.18	black	FALSE	PICALM	0.0610915	0.52306	7743.24	0.332249	0.0630073	0.969594
ENSG00000074356.17	black	FALSE	NCBP3	-0.158348	0.0991888	2074.1	0.0342158	0.0747798	-2.11752
ENSG00000075539.14	black	FALSE	FRYL	-0.0055259	0.978817	4816.66	0.958077	0.105121	-0.052567
ENSG00000075651.16	black	FALSE	PLD1	-0.0422789	0.864586	1104.13	0.758525	0.137529	-0.307419
ENSG00000075711.21	black	FALSE	DLG1	-0.0946679	0.219901	5428.49	0.0969156	0.057029	-1.65999
ENSG00000076513.16	black	FALSE	ANKRD13A	-0.0214289	0.859314	1652.99	0.750613	0.0674221	-0.317832
ENSG00000077063.11	black	FALSE	CTTNBP2	-0.00184145	0.987302	1621.47	0.9755	0.0599609	-0.0307109
ENSG00000077380.15	black	FALSE	DYNC1I2	-0.0885628	0.211037	5310.67	0.0915926	0.0524955	-1.68706
ENSG00000078124.12	black	FALSE	ACER3	0.105815	0.216771	2891.65	0.0949894	0.0633756	1.66965
ENSG00000078269.15	black	FALSE	SYNJ2	-0.134003	0.306409	4578.5	0.152797	0.0937266	-1.42972
ENSG00000078747.15	black	FALSE	ITCH	0.0589874	0.531318	3099.98	0.340846	0.0619293	0.952495
ENSG00000079435.10	black	FALSE	LIPE	-0.351514	0.0431044	1293.24	0.0118708	0.139713	-2.51596
ENSG00000079805.16	black	FALSE	DNM2	0.0765968	0.437008	3970.59	0.254252	0.0671854	1.14008
ENSG00000080200.10	black	FALSE	CRYBG3	0.20763	0.200398	1038.84	0.0855237	0.12075	1.7195
ENSG00000080815.19	black	FALSE	PSEN1	-0.129286	0.353051	3349.43	0.186374	0.0978413	-1.32138
ENSG00000080819.9	black	FALSE	CPOX	-0.109236	0.437133	1633.81	0.254386	0.0958412	-1.13976
ENSG00000080822.17	black	TRUE	CLDND1	-0.0162555	0.949764	24558	0.902402	0.13256	-0.122627
ENSG00000081377.16	black	FALSE	CDC14B	-0.0818581	0.505628	1786.4	0.315619	0.0815725	-1.0035
ENSG00000081479.15	black	FALSE	LRP2	-0.230379	0.411469	2184.16	0.232584	0.192991	-1.19373
ENSG00000081913.14	black	FALSE	PHLPP1	0.255038	0.0139603	5416.72	0.00292642	0.0857166	2.97536
ENSG00000082996.19	black	FALSE	RNF13	0.0450006	0.754997	3858.93	0.596521	0.0850014	0.52941
ENSG00000084453.16	black	FALSE	SLCO1A2	-0.25074	0.199395	7180.9	0.0849243	0.145542	-1.7228
ENSG00000085117.12	black	FALSE	CD82	0.149509	0.257446	1928.59	0.120276	0.0962327	1.55362
ENSG00000086205.18	black	FALSE	FOLH1	-0.48071	0.0247574	1529.54	0.00592962	0.174699	-2.75165
ENSG00000088387.19	black	FALSE	DOCK9	0.147045	0.184897	6222.19	0.0769557	0.0831404	1.76863
ENSG00000089041.17	black	FALSE	P2RX7	0.407876	0.00818934	3196.56	0.00152317	0.128658	3.17023
ENSG00000091513.16	black	FALSE	TF	-0.168857	0.468566	23110.6	0.281816	0.156894	-1.07625
ENSG00000092421.16	black	TRUE	SEMA6A	-0.117556	0.513813	3346.77	0.323435	0.119054	-0.987424
ENSG00000092529.24	black	FALSE	CAPN3	-0.236027	0.222411	2995.9	0.0984896	0.142854	-1.65222
ENSG00000092871.16	black	TRUE	RFFL	0.0691647	0.68453	2473.81	0.506589	0.104139	0.664158
ENSG00000095209.12	black	FALSE	TMEM38B	0.288282	0.00758603	520.865	0.00138636	0.0901592	3.19748
ENSG00000095397.14	black	FALSE	WHRN	0.0182164	0.944	1497.09	0.892602	0.134923	0.135013
ENSG00000095574.11	black	FALSE	IKZF5	0.146139	0.0896952	1756.5	0.030065	0.067369	2.16923
ENSG00000099194.6	black	FALSE	SCD	-0.171852	0.22076	39252.3	0.0974621	0.103695	-1.65728
ENSG00000099219.14	black	FALSE	ERMP1	0.109278	0.242914	2077.54	0.111124	0.0685919	1.59316
ENSG00000099282.10	black	FALSE	TSPAN15	-0.398224	0.02587	1149.76	0.00626554	0.14568	-2.73355
ENSG00000099331.13	black	FALSE	MYO9B	-0.151757	0.268623	3820.14	0.127263	0.0995141	-1.52499
ENSG00000099954.18	black	FALSE	CECR2	-0.213004	0.180686	765.138	0.07459	0.119466	-1.78298
ENSG00000100139.13	black	FALSE	MICALL1	-0.0343601	0.859674	831.634	0.751118	0.108335	-0.317165
ENSG00000100146.17	black	FALSE	SOX10	0.0531099	0.814583	4480.35	0.682571	0.129867	0.408958
ENSG00000100225.18	black	FALSE	FBXO7	-0.210678	0.032403	3311.33	0.00832703	0.0798473	-2.63851
ENSG00000100242.15	black	FALSE	SUN2	0.41743	0.00152769	14010	0.000193917	0.112007	3.72681
ENSG00000100297.16	black	FALSE	MCM5	0.118874	0.431944	399.663	0.249878	0.103311	1.15065
ENSG00000100399.16	black	FALSE	CHADL	-0.432659	0.00491783	966.823	0.000810069	0.129178	-3.34933
ENSG00000100485.12	black	FALSE	SOS2	0.205349	0.0119072	2045.65	0.0024101	0.0676736	3.03441
ENSG00000100596.6	black	TRUE	SPTLC2	0.0604367	0.719843	4461.83	0.551355	0.10145	0.59573
ENSG00000100697.14	black	FALSE	DICER1	0.0533577	0.7001	4203.24	0.526717	0.0842899	0.633026
ENSG00000100842.13	black	FALSE	EFS	-0.250298	0.100303	1544.45	0.034695	0.118518	-2.1119
ENSG00000101049.16	black	FALSE	SGK2	-0.529064	0.00435723	326.861	0.000699519	0.156077	-3.38977
ENSG00000101265.16	black	FALSE	RASSF2	-0.0902773	0.609069	8104.6	0.422268	0.112496	-0.802492
ENSG00000101695.9	black	FALSE	RNF125	-0.174607	0.259995	495.541	0.121791	0.112847	-1.5473
ENSG00000102158.19	black	FALSE	MAGT1	0.208666	0.0557655	1834.02	0.0164324	0.0869745	2.39917
ENSG00000102271.14	black	FALSE	KLHL4	-0.126722	0.38374	901.717	0.210162	0.101125	-1.25312
ENSG00000102934.10	black	FALSE	PLLP	-0.444467	0.00931844	4963.37	0.00178817	0.142306	-3.12333
ENSG00000103089.9	black	FALSE	FA2H	-0.308398	0.109636	2079.38	0.038901	0.149329	-2.06523
ENSG00000103091.15	black	FALSE	WDR59	0.0818882	0.400407	1711.38	0.223502	0.0672721	1.21727
ENSG00000103381.12	black	FALSE	CPPED1	0.0325711	0.811784	1000.7	0.678745	0.0786408	0.414176
ENSG00000103449.11	black	FALSE	SALL1	0.311208	0.00832438	2018.84	0.00155546	0.098355	3.16413
ENSG00000103540.16	black	FALSE	CCP110	0.306114	0.028224	5288.43	0.0070002	0.113509	2.69683
ENSG00000103978.15	black	FALSE	TMEM87A	0.162896	0.0972607	2003.97	0.0333614	0.0765594	2.12771
ENSG00000104067.16	black	FALSE	TJP1	0.194097	0.0563854	7337.24	0.016675	0.0810833	2.3938
ENSG00000104205.15	black	FALSE	SGK3	-0.115149	0.155084	1591.64	0.0610715	0.061479	-1.87298
ENSG00000104412.8	black	FALSE	EMC2	0.144273	0.139377	2214.97	0.0531141	0.0745986	1.93399
ENSG00000104419.14	black	FALSE	NDRG1	0.0802242	0.679583	18620.6	0.500655	0.119122	0.67346
ENSG00000104472.10	black	FALSE	CHRAC1	0.193186	0.113928	605.636	0.0409288	0.0945021	2.04425
ENSG00000105355.9	black	FALSE	PLIN3	0.20766	0.227505	1258.03	0.101494	0.126804	1.63765
ENSG00000105643.10	black	FALSE	ARRDC2	0.294744	0.0654812	2363.96	0.0201742	0.126876	2.32309
ENSG00000105695.15	black	FALSE	MAG	-0.478902	0.0182811	7585.55	0.00409931	0.166841	-2.87042
ENSG00000105856.14	black	FALSE	HBP1	0.356445	4.05e-06	1834.8	1.61e-07	0.0680346	5.23918
ENSG00000106261.17	black	FALSE	ZKSCAN1	-0.169888	0.010045	4872.09	0.00195837	0.0548649	-3.09647
ENSG00000106392.10	black	FALSE	C1GALT1	0.0812633	0.562395	1254.88	0.372718	0.0911643	0.891395
ENSG00000106829.18	black	FALSE	TLE4	0.228919	0.0155671	2705.89	0.00335391	0.0780419	2.93329
ENSG00000107331.17	black	FALSE	ABCA2	-0.283476	0.0853353	32398.9	0.0282189	0.129192	-2.19423
ENSG00000107338.10	black	FALSE	SHB	0.196994	0.103091	746.16	0.0359832	0.0939354	2.09712
ENSG00000107362.13	black	FALSE	ABHD17B	0.0104626	0.954832	1883.22	0.911885	0.0945462	0.110662
ENSG00000107731.12	black	FALSE	UNC5B	0.243928	0.0411522	2480.29	0.0111945	0.0961645	2.53657
ENSG00000107798.18	black	FALSE	LIPA	-0.0318919	0.863663	3687.11	0.756966	0.103054	-0.309468
ENSG00000107816.17	black	FALSE	LZTS2	0.0537137	0.658361	3338.44	0.475434	0.0752645	0.713666
ENSG00000107863.18	black	FALSE	ARHGAP21	0.0234376	0.83173	16233.7	0.707656	0.0624991	0.375006
ENSG00000107902.14	black	FALSE	LHPP	-0.443867	0.00621383	3822.63	0.00108303	0.135822	-3.26802
ENSG00000108239.8	black	FALSE	TBC1D12	-0.315704	0.00567077	1720.95	0.000966551	0.0956653	-3.30009
ENSG00000108381.11	black	FALSE	ASPA	-0.183495	0.349261	2998.84	0.183631	0.138001	-1.32966
ENSG00000108387.14	black	FALSE	2020-09-04	-0.538779	0.000491472	17986.6	4.93e-05	0.13274	-4.05891
ENSG00000108639.7	black	FALSE	SYNGR2	0.159436	0.258662	1624.6	0.121008	0.102825	1.55056
ENSG00000108669.16	black	FALSE	CYTH1	-0.138018	0.171449	4112.73	0.069592	0.0760616	-1.81456
ENSG00000108679.13	black	FALSE	LGALS3BP	0.104953	0.490666	2481.81	0.301794	0.101641	1.03259
ENSG00000108784.10	black	FALSE	NAGLU	0.397206	5.61e-05	505.251	3.68e-06	0.0858087	4.62896
ENSG00000109046.15	black	FALSE	WSB1	-0.221643	0.032816	7025.18	0.00845895	0.0841731	-2.63318
ENSG00000109089.7	black	FALSE	CDR2L	-0.129104	0.382798	1279.56	0.209388	0.102852	-1.25525
ENSG00000109099.15	black	FALSE	PMP22	0.0533469	0.766935	5290.89	0.61254	0.105335	0.50645
ENSG00000109381.19	black	FALSE	ELF2	0.136501	0.0696974	1203.21	0.0218078	0.0595112	2.2937
ENSG00000109458.8	black	FALSE	GAB1	0.283929	0.0581243	3476.05	0.0173525	0.11934	2.37915
ENSG00000109686.18	black	FALSE	SH3D19	0.0456669	0.707991	1116.86	0.536305	0.0738458	0.618409
ENSG00000109787.13	black	FALSE	KLF3	0.325748	4.56e-05	1967.58	2.85e-06	0.0695796	4.68165
ENSG00000109846.8	black	FALSE	CRYAB	0.2535	0.21024	23246.4	0.091119	0.150042	1.68952
ENSG00000110315.7	black	FALSE	RNF141	-0.0687428	0.510967	5052.95	0.320672	0.0692221	-0.993077
ENSG00000110911.16	black	FALSE	SLC11A2	-0.0551051	0.578915	2795.94	0.390068	0.0641134	-0.859495
ENSG00000111266.8	black	FALSE	DUSP16	0.280392	0.000218152	1604.02	1.86e-05	0.0655033	4.28057
ENSG00000111276.11	black	FALSE	CDKN1B	0.0921284	0.236817	4571.37	0.107258	0.0571999	1.61064
ENSG00000112144.15	black	FALSE	ICK	0.0540587	0.67523	1336.37	0.495106	0.0792406	0.68221
ENSG00000112276.14	black	FALSE	BVES	0.286669	0.0630516	532.076	0.0192484	0.122472	2.34068
ENSG00000112531.17	black	FALSE	QKI	0.267488	0.0164664	33188.4	0.0036023	0.0918874	2.91104
ENSG00000112561.18	black	FALSE	TFEB	-0.10729	0.57659	1023.96	0.387323	0.124109	-0.864482
ENSG00000112851.14	black	FALSE	ERBIN	0.562404	1.43e-06	9239.52	4.73e-08	0.102984	5.4611
ENSG00000112893.9	black	TRUE	MAN2A1	0.0408698	0.855496	3701.68	0.744152	0.125229	0.326359
ENSG00000113269.14	black	FALSE	RNF130	0.0610765	0.684828	6849.37	0.506948	0.0920386	0.663597
ENSG00000113578.18	black	FALSE	FGF1	-0.0490322	0.816361	9831.56	0.685375	0.121026	-0.405139
ENSG00000114019.14	black	FALSE	AMOTL2	-0.0628193	0.660106	2789.75	0.477329	0.0884026	-0.710605
ENSG00000114439.19	black	FALSE	BBX	0.296575	0.00644438	3393.53	0.00113203	0.0911005	3.25547
ENSG00000114541.15	black	TRUE	FRMD4B	0.0350325	0.885674	1600.01	0.790682	0.131986	0.265426
ENSG00000114757.19	black	FALSE	PEX5L	0.151407	0.2118	7439.76	0.092144	0.089899	1.68419
ENSG00000114857.18	black	FALSE	NKTR	-0.103914	0.372821	4229.84	0.20149	0.081353	-1.27732
ENSG00000114859.16	black	FALSE	CLCN2	-0.0570128	0.684063	656.147	0.505949	0.085713	-0.665159
ENSG00000114993.16	black	FALSE	RTKN	-0.187911	0.328942	2865.95	0.168899	0.136588	-1.37575
ENSG00000115183.15	black	FALSE	TANC1	0.271995	0.0129268	1154.46	0.00265869	0.090524	3.00467
ENSG00000115468.12	black	FALSE	EFHD1	0.219363	0.211177	7442.79	0.0916777	0.130061	1.68661
ENSG00000115808.12	black	FALSE	STRN	-0.0261109	0.87577	2776.63	0.775917	0.0917318	-0.284644
ENSG00000115896.16	black	FALSE	PLCL1	0.053734	0.779836	2791.02	0.630662	0.11176	0.480796
ENSG00000115935.17	black	FALSE	WIPF1	-0.197884	0.213266	1654.49	0.0930573	0.117824	-1.67949
ENSG00000116062.15	black	FALSE	MSH6	0.16772	0.0535751	1619.09	0.0155956	0.0693561	2.41824
ENSG00000116266.11	black	FALSE	STXBP3	-0.0229211	0.854636	2578.65	0.742816	0.0698545	-0.328126
ENSG00000116473.14	black	FALSE	RAP1A	0.286952	0.00045367	3355.78	4.46e-05	0.0702929	4.08223
ENSG00000116525.14	black	FALSE	TRIM62	-0.0897397	0.484548	621.538	0.295785	0.085833	-1.04552
ENSG00000116574.6	black	FALSE	RHOU	0.118865	0.483635	5155.34	0.295007	0.113507	1.0472
ENSG00000116679.16	black	FALSE	IVNS1ABP	0.226199	0.0183638	3680.52	0.00412669	0.0788615	2.86831
ENSG00000117266.15	black	FALSE	CDK18	-0.0753931	0.71778	5821.87	0.548865	0.125768	-0.599462
ENSG00000117408.11	black	FALSE	IPO13	-0.272496	0.00687756	4181.61	0.00122485	0.0842849	-3.23303
ENSG00000117602.12	black	FALSE	RCAN3	-0.25816	0.0453509	394.574	0.0126319	0.103513	-2.49398
ENSG00000117707.15	black	FALSE	PROX1	-0.0306146	0.882697	1119.25	0.786413	0.112981	-0.270972
ENSG00000117859.19	black	FALSE	OSBPL9	-0.0536396	0.553825	1703.05	0.363573	0.0590369	-0.908577
ENSG00000118515.11	black	FALSE	SGK1	0.301885	0.06423	5205.71	0.0196937	0.129446	2.33213
ENSG00000118785.14	black	FALSE	SPP1	0.243994	0.256216	15131.7	0.119552	0.156742	1.55666
ENSG00000119139.20	black	FALSE	TJP2	0.531815	0.00010434	4380.18	7.74e-06	0.118914	4.47225
ENSG00000119280.16	black	FALSE	C1orf198	0.207297	0.0899113	6097.73	0.0301716	0.095624	2.16783
ENSG00000119403.15	black	FALSE	PHF19	0.276312	0.0172594	1317.72	0.00381512	0.0955088	2.89306
ENSG00000119537.18	black	FALSE	KDSR	0.229831	0.00503595	2893.69	0.0008345	0.0687893	3.34109
ENSG00000119906.13	black	FALSE	SLF2	-0.0672016	0.48431	2334.7	0.29559	0.0642502	-1.04594
ENSG00000119922.10	black	FALSE	IFIT2	0.331339	0.00788602	940.041	0.00145155	0.104057	3.1842
ENSG00000120162.10	black	TRUE	MOB3B	0.113042	0.499174	1714.97	0.309429	0.111215	1.01642
ENSG00000120729.9	black	FALSE	MYOT	0.532626	0.00351228	336.968	0.000538873	0.153909	3.46065
ENSG00000120800.5	black	FALSE	UTP20	-0.0287932	0.859985	647.897	0.751695	0.0910009	-0.316406
ENSG00000122435.10	black	FALSE	TRMT13	-0.0179554	0.908324	531.012	0.8282	0.0827396	-0.217011
ENSG00000122482.21	black	FALSE	ZNF644	0.0663522	0.401045	1736.75	0.224142	0.0545845	1.21559
ENSG00000122591.11	black	FALSE	FAM126A	0.220544	0.0307944	1240.03	0.00780759	0.0829027	2.66028
ENSG00000122694.16	black	FALSE	GLIPR2	-0.238792	0.151418	627.694	0.0591138	0.126523	-1.88735
ENSG00000122783.16	black	FALSE	CYREN	0.103305	0.370282	512.06	0.199437	0.0805088	1.28316
ENSG00000123560.14	black	FALSE	PLP1	-0.112593	0.628738	181697	0.44281	0.14671	-0.767457
ENSG00000124126.14	black	FALSE	PREX1	0.173067	0.197714	10225.3	0.0839677	0.100148	1.72811
ENSG00000124155.18	black	FALSE	PIGT	-0.121229	0.0803477	2033.62	0.0261422	0.054507	-2.22409
ENSG00000124920.13	black	TRUE	MYRF	-0.185561	0.393553	10346	0.217866	0.150591	-1.23222
ENSG00000125247.15	black	FALSE	TMTC4	-0.120124	0.510339	2109.52	0.320052	0.120807	-0.994352
ENSG00000125703.15	black	FALSE	ATG4C	0.0945798	0.463076	1254.88	0.277083	0.0870183	1.0869
ENSG00000125844.15	black	FALSE	RRBP1	0.16788	0.144695	2884.36	0.0557123	0.0877445	1.91328
ENSG00000126803.9	black	FALSE	HSPA2	0.0860199	0.704971	8514.01	0.532524	0.137818	0.624157
ENSG00000126822.17	black	TRUE	PLEKHG3	-0.18756	0.337631	4607.37	0.175122	0.138326	-1.35593
ENSG00000126860.11	black	FALSE	EVI2A	-0.267752	0.195848	3602.76	0.0829422	0.154425	-1.73386
ENSG00000126878.13	black	FALSE	AIF1L	-0.0611866	0.76842	6995.79	0.614483	0.121478	-0.503685
ENSG00000127946.17	black	FALSE	HIP1	0.233592	0.090399	3671.33	0.0303856	0.107893	2.16503
ENSG00000127955.17	black	FALSE	GNAI1	-0.196447	0.102014	4448.64	0.0354694	0.0934147	-2.10296
ENSG00000128242.13	black	FALSE	GAL3ST1	-0.405205	0.00660528	453.676	0.00116665	0.124797	-3.24691
ENSG00000128283.7	black	FALSE	CDC42EP1	-0.196286	0.322365	2117.05	0.164183	0.141097	-1.39114
ENSG00000128591.15	black	FALSE	FLNC	0.0301976	0.919935	992.658	0.847666	0.157199	0.192098
ENSG00000128915.12	black	FALSE	ICE2	0.256783	0.000946039	1226.44	0.000107746	0.0663102	3.87245
ENSG00000129422.14	black	FALSE	MTUS1	0.115013	0.52977	6450.43	0.339101	0.120314	0.955943
ENSG00000129515.19	black	FALSE	SNX6	0.01782	0.890112	2402.55	0.798632	0.0698501	0.255118
ENSG00000129538.14	black	FALSE	RNASE1	-0.294793	0.0965909	4439.67	0.0330613	0.138313	-2.13134
ENSG00000129757.13	black	FALSE	CDKN1C	-0.108554	0.612005	1370.96	0.425296	0.136158	-0.797267
ENSG00000129933.21	black	FALSE	MAU2	-0.0923133	0.361084	2181.03	0.192517	0.0708376	-1.30317
ENSG00000130147.16	black	FALSE	SH3BP4	0.277963	0.0162193	1431.46	0.00353287	0.095287	2.91711
ENSG00000130150.12	black	FALSE	MOSPD2	0.0325418	0.83835	1204.85	0.717688	0.0900062	0.36155
ENSG00000130449.6	black	FALSE	ZSWIM6	0.169969	0.0381025	1890.58	0.0101604	0.0661274	2.57032
ENSG00000130475.14	black	FALSE	FCHO1	-0.000115086	0.999639	1502.58	0.999158	0.108994	-0.0010559
ENSG00000130821.16	black	FALSE	SLC6A8	0.0803512	0.531544	6898.95	0.341071	0.084398	0.952051
ENSG00000130958.13	black	FALSE	SLC35D2	-0.104813	0.564445	459.909	0.374705	0.118074	-0.887694
ENSG00000130962.17	black	TRUE	PRRG1	0.102277	0.53396	2128.45	0.343229	0.107909	0.947805
ENSG00000131069.20	black	FALSE	ACSS2	-0.172824	0.0988218	1441.12	0.0340552	0.0815432	-2.11942
ENSG00000131899.11	black	FALSE	LLGL1	0.0536492	0.722715	4696.16	0.55568	0.0910433	0.589271
ENSG00000132122.12	black	FALSE	SPATA6	0.0117987	0.944839	564.917	0.893864	0.0884351	0.133416
ENSG00000132702.13	black	FALSE	HAPLN2	-0.294249	0.146736	3603.24	0.0568067	0.154478	-1.90479
ENSG00000132780.17	black	FALSE	NASP	-0.19129	0.0402467	3433.53	0.0108799	0.0751178	-2.54653
ENSG00000132846.6	black	FALSE	ZBED3	-0.0576725	0.709148	777.294	0.538062	0.0936627	-0.615746
ENSG00000133056.13	black	FALSE	PIK3C2B	-0.0854414	0.627082	2195.28	0.440965	0.110881	-0.770565
ENSG00000133805.15	black	FALSE	AMPD3	-0.17966	0.161523	942.543	0.0643514	0.0971271	-1.84974
ENSG00000134243.12	black	FALSE	SORT1	0.0781654	0.408262	23191	0.229985	0.0651163	1.2004
ENSG00000134851.13	black	FALSE	TMEM165	-0.257459	0.0957189	3099.99	0.0326707	0.120527	-2.13611
ENSG00000135148.12	black	FALSE	TRAFD1	-0.0443069	0.69547	910.189	0.521255	0.069077	-0.641413
ENSG00000135362.14	black	TRUE	PRR5L	-0.17254	0.376508	523.339	0.204402	0.135954	-1.26911
ENSG00000135525.18	black	TRUE	MAP7	-0.0401738	0.800634	4728.14	0.662196	0.0919555	-0.436883
ENSG00000135636.14	black	FALSE	DYSF	-0.031982	0.9114	2375.58	0.834032	0.152635	-0.209533
ENSG00000135678.12	black	FALSE	CPM	0.34468	0.00759106	1308.34	0.00138825	0.107811	3.19708
ENSG00000135720.13	black	FALSE	DYNC1LI2	0.02697	0.870866	15220.1	0.7689	0.0917926	0.293814
ENSG00000135905.19	black	FALSE	DOCK10	-0.199935	0.24465	2712.46	0.11216	0.125859	-1.58856
ENSG00000135929.9	black	FALSE	CYP27A1	0.0730873	0.676933	1648.35	0.497023	0.107611	0.679181
ENSG00000136144.12	black	FALSE	RCBTB1	0.0101158	0.926628	2498.31	0.860312	0.0574835	0.175977
ENSG00000136237.19	black	FALSE	RAPGEF5	-0.0267767	0.87256	9539.44	0.771592	0.09224	-0.290293
ENSG00000136274.9	black	FALSE	NACAD	-0.220285	0.030409	4091.67	0.00768567	0.0826407	-2.66558
ENSG00000136451.9	black	FALSE	VEZF1	0.321046	0.00341316	2193.81	0.000520813	0.0925253	3.46982
ENSG00000136541.14	black	TRUE	ERMN	-0.160794	0.457054	16815.1	0.271813	0.146323	-1.0989
ENSG00000136717.15	black	FALSE	BIN1	-0.238292	0.0304031	14279.7	0.00767988	0.0893874	-2.66583
ENSG00000136861.18	black	FALSE	CDK5RAP2	0.0393873	0.765278	1993.84	0.61009	0.0772384	0.509944
ENSG00000136867.11	black	FALSE	SLC31A2	-0.208261	0.32949	1494.27	0.169247	0.151504	-1.37463
ENSG00000136960.12	black	TRUE	ENPP2	0.0153233	0.957654	8690.42	0.917466	0.14787	0.103627
ENSG00000137221.14	black	FALSE	TJAP1	-0.216931	0.161255	2084.18	0.0641958	0.117208	-1.85082
ENSG00000137266.14	black	FALSE	SLC22A23	0.140571	0.128844	2644.24	0.0479319	0.0710684	1.97797
ENSG00000137269.15	black	FALSE	LRRC1	0.31409	0.0295579	734.201	0.00742222	0.117317	2.67728
ENSG00000137710.16	black	FALSE	RDX	0.171736	0.112278	5085.3	0.0401227	0.0836721	2.05248
ENSG00000137941.17	black	FALSE	TTLL7	0.0440082	0.805743	9772.76	0.669755	0.103188	0.426484
ENSG00000138303.17	black	FALSE	ASCC1	0.183245	0.00874987	1130.01	0.00165491	0.0582461	3.14605
ENSG00000138593.9	black	FALSE	SECISBP2L	-0.1158	0.268507	10335.6	0.127185	0.0759198	-1.5253
ENSG00000138760.10	black	FALSE	SCARB2	-0.070623	0.530835	11001.3	0.340302	0.0740618	-0.953568
ENSG00000139263.11	black	FALSE	LRIG3	0.210895	0.167658	236.671	0.067698	0.115432	1.82701
ENSG00000139292.13	black	FALSE	LGR5	-0.25373	0.26299	493.548	0.123692	0.164817	-1.53946
ENSG00000139323.14	black	FALSE	POC1B	0.0799624	0.509115	894.116	0.31893	0.0802304	0.996659
ENSG00000139433.10	black	FALSE	GLTP	0.036702	0.854636	3022.94	0.74282	0.111855	0.328122
ENSG00000139438.5	black	FALSE	FAM222A	-0.109817	0.560151	1093.18	0.370337	0.122586	-0.895843
ENSG00000139629.16	black	FALSE	GALNT6	-0.0241633	0.935806	629.547	0.87748	0.156737	-0.154165
ENSG00000139737.22	black	FALSE	SLAIN1	-0.0269355	0.904868	6377.99	0.82252	0.120085	-0.224304
ENSG00000140262.17	black	FALSE	TCF12	0.385118	9.02e-05	2979.58	6.52e-06	0.0854178	4.50864
ENSG00000140479.17	black	TRUE	PCSK6	-0.0115648	0.969354	2103.4	0.940311	0.154447	-0.0748788
ENSG00000140575.13	black	FALSE	IQGAP1	0.388938	0.00114609	3403.32	0.000136364	0.101958	3.81467
ENSG00000140577.16	black	FALSE	CRTC3	0.147482	0.131945	1926.63	0.0494925	0.0750804	1.96432
ENSG00000140750.17	black	FALSE	ARHGAP17	0.0662901	0.616278	1060.22	0.429733	0.0839488	0.789649
ENSG00000140848.17	black	FALSE	CPNE2	-0.21699	0.105276	1931.86	0.0369481	0.104005	-2.08634
ENSG00000141338.14	black	FALSE	ABCA8	0.202482	0.395409	3103.27	0.219445	0.164887	1.22801
ENSG00000141458.13	black	TRUE	NPC1	0.132638	0.371433	3844.32	0.200302	0.103567	1.28069
ENSG00000141524.15	black	FALSE	TMC6	0.0540073	0.836269	2044.91	0.71472	0.147753	0.365524
ENSG00000141540.11	black	TRUE	TTYH2	0.0508142	0.829329	6496.19	0.70442	0.133947	0.37936
ENSG00000141934.10	black	FALSE	PLPP2	0.137056	0.555758	1180.12	0.365678	0.15151	0.904598
ENSG00000143157.11	black	FALSE	POGK	0.289087	0.000187968	3929.78	1.57e-05	0.0669343	4.31896
ENSG00000143409.15	black	FALSE	MINDY1	0.305529	0.0187391	1533.21	0.00423	0.10681	2.86048
ENSG00000143418.19	black	FALSE	CERS2	0.209896	0.106885	4539.59	0.037673	0.100989	2.0784
ENSG00000143507.18	black	FALSE	DUSP10	-0.124846	0.469867	313.001	0.28292	0.116267	-1.07378
ENSG00000143815.15	black	FALSE	LBR	0.15875	0.0914343	940.396	0.0308077	0.0735109	2.15955
ENSG00000143995.20	black	FALSE	MEIS1	-0.351243	0.00342207	558.723	0.000522345	0.101251	-3.46903
ENSG00000144036.15	black	FALSE	EXOC6B	-0.0276105	0.714132	3547.7	0.544267	0.0455338	-0.606374
ENSG00000144228.8	black	FALSE	SPOPL	0.128057	0.0987659	1297.7	0.0340284	0.060412	2.11973
ENSG00000144815.16	black	FALSE	NXPE3	0.0470538	0.728272	3485.84	0.562384	0.0812247	0.579304
ENSG00000144847.12	black	FALSE	IGSF11	0.177733	0.075571	1662.37	0.0241709	0.078838	2.2544
ENSG00000146122.17	black	FALSE	DAAM2	-0.174212	0.309184	13868.7	0.154737	0.122426	-1.423
ENSG00000146592.17	black	FALSE	CREB5	-0.0704316	0.746949	2257.13	0.58602	0.129324	-0.544613
ENSG00000146828.18	black	FALSE	SLC12A9	-0.0306481	0.832179	1492.54	0.708274	0.0819084	-0.374175
ENSG00000146859.6	black	FALSE	TMEM140	0.0127908	0.952709	480.464	0.90783	0.110478	0.115776
ENSG00000147459.18	black	FALSE	DOCK5	0.0870052	0.693834	3540.75	0.518875	0.134875	0.645081
ENSG00000147488.11	black	TRUE	ST18	0.0559571	0.832564	2351.29	0.708707	0.149781	0.373593
ENSG00000147533.16	black	FALSE	GOLGA7	0.198789	0.0557655	4338.54	0.0164338	0.0828584	2.39914
ENSG00000148120.16	black	FALSE	AOPEP	-0.0486243	0.717936	908.305	0.549002	0.0811411	-0.599256
ENSG00000148158.17	black	FALSE	SNX30	-0.0875939	0.3885	2993.99	0.213854	0.0704677	-1.24304
ENSG00000148541.12	black	FALSE	FAM13C	-0.0994321	0.312545	1588.84	0.157163	0.070286	-1.41468
ENSG00000148826.9	black	FALSE	NKX6-2	-0.157883	0.534279	2815.6	0.343655	0.166725	-0.946969
ENSG00000149218.5	black	FALSE	ENDOD1	0.0349021	0.826002	4888.32	0.69944	0.090402	0.386077
ENSG00000149294.16	black	FALSE	NCAM1	0.0792975	0.379975	21071.8	0.207304	0.062884	1.26101
ENSG00000149311.18	black	FALSE	ATM	0.00859072	0.961088	3100.5	0.92448	0.0906267	0.0947924
ENSG00000149557.13	black	FALSE	FEZ1	-0.167623	0.0775082	12963.9	0.0249907	0.0747799	-2.24155
ENSG00000149633.12	black	FALSE	KIAA1755	-0.106681	0.569119	1781.6	0.379884	0.12149	-0.878111
ENSG00000149639.15	black	FALSE	SOGA1	0.147842	0.13473	5478.93	0.050845	0.0757083	1.95279
ENSG00000149798.5	black	FALSE	CDC42EP2	-0.125212	0.457978	504.585	0.272653	0.114143	-1.09697
ENSG00000150510.16	black	TRUE	FAM124A	-0.0809455	0.642933	1420.79	0.458418	0.109171	-0.741455
ENSG00000150764.13	black	FALSE	DIXDC1	0.022167	0.856569	2984	0.74617	0.0684815	0.323693
ENSG00000150867.14	black	TRUE	PIP4K2A	0.0925931	0.666625	14306.9	0.485403	0.132723	0.697639
ENSG00000151414.15	black	FALSE	NEK7	0.155834	0.194365	3225.48	0.0820973	0.0896297	1.73864
ENSG00000151572.18	black	FALSE	ANO4	-0.0845959	0.530961	748.335	0.340509	0.088753	-0.95316
ENSG00000151689.13	black	FALSE	INPP1	-0.0279127	0.811999	1574.47	0.679253	0.0675064	-0.413482
ENSG00000151692.15	black	FALSE	RNF144A	0.100514	0.23776	3561.57	0.107843	0.0625105	1.60796
ENSG00000151726.14	black	FALSE	ACSL1	0.144305	0.306191	2900.54	0.152595	0.100883	1.43042
ENSG00000152689.18	black	FALSE	RASGRP3	-0.0721628	0.717391	1342.11	0.548495	0.120268	-0.600017
ENSG00000152700.14	black	FALSE	SAR1B	0.208359	0.00200143	3228.52	0.00026875	0.0571833	3.6437
ENSG00000152910.19	black	FALSE	CNTNAP4	-0.193347	0.183046	3440.24	0.0758933	0.108926	-1.77503
ENSG00000153707.17	black	FALSE	PTPRD	-0.153526	0.191379	7382.66	0.0804535	0.0878266	-1.74806
ENSG00000153721.19	black	FALSE	CNKSR3	0.391287	0.00298569	1002.85	0.000440311	0.11133	3.51466
ENSG00000154493.19	black	TRUE	C10orf90	-0.0549936	0.805109	560.103	0.668695	0.128508	-0.42794
ENSG00000154642.11	black	TRUE	C21orf91	-0.0905699	0.718312	1823.43	0.549399	0.151287	-0.598661
ENSG00000154678.17	black	TRUE	PDE1C	0.0765253	0.708848	3871.96	0.537462	0.124098	0.616655
ENSG00000154767.14	black	FALSE	XPC	0.124608	0.0761207	1326.97	0.0244199	0.0553703	2.25046
ENSG00000154864.12	black	FALSE	PIEZO2	0.25532	0.275848	1328.07	0.132046	0.169526	1.50608
ENSG00000154945.7	black	FALSE	ANKRD40	0.132297	0.393046	8946.19	0.217432	0.107263	1.23339
ENSG00000155111.15	black	FALSE	CDK19	0.0332438	0.845226	4068.65	0.728776	0.0958714	0.346754
ENSG00000155792.10	black	FALSE	DEPTOR	-0.0370603	0.80788	767.641	0.673435	0.0879375	-0.421439
ENSG00000156162.16	black	FALSE	DPY19L4	0.203814	0.00603982	1818.04	0.00104705	0.0621844	3.27757
ENSG00000156384.14	black	FALSE	SFR1	-0.110164	0.364897	250.117	0.195206	0.0850469	-1.29533
ENSG00000157483.8	black	FALSE	MYO1E	0.2179	0.251093	1150.52	0.116405	0.138786	1.57004
ENSG00000157827.20	black	FALSE	FMNL2	0.200018	0.0551276	12854.3	0.0161803	0.0831736	2.40482
ENSG00000157978.11	black	FALSE	LDLRAP1	-0.127947	0.564905	1025.43	0.375255	0.1443	-0.886673
ENSG00000158079.16	black	FALSE	PTPDC1	-0.296541	0.0118308	973.142	0.00239155	0.0976513	-3.03674
ENSG00000158315.11	black	FALSE	RHBDL2	-0.268541	0.063196	295.707	0.0192987	0.114775	-2.33971
ENSG00000158352.15	black	FALSE	SHROOM4	0.163161	0.383076	1635.95	0.209637	0.130054	1.25456
ENSG00000158715.6	black	FALSE	SLC45A3	-0.260559	0.244005	865.947	0.11176	0.163839	-1.59033
ENSG00000159228.13	black	FALSE	CBR1	-0.0543088	0.718448	4341.43	0.549673	0.0907796	-0.598249
ENSG00000160179.18	black	FALSE	ABCG1	0.196057	0.0816164	1012.17	0.0266584	0.0884542	2.21648
ENSG00000160223.17	black	FALSE	ICOSLG	-0.149025	0.45535	1819.03	0.270092	0.135128	-1.10285
ENSG00000160285.15	black	FALSE	LSS	0.246067	0.0327896	4887.97	0.00844491	0.0934288	2.63374
ENSG00000160584.16	black	FALSE	SIK3	-0.148379	0.0937315	5118.43	0.0318001	0.0691128	-2.14691
ENSG00000160789.20	black	FALSE	LMNA	0.252152	0.0426519	2059.25	0.0117127	0.100033	2.52069
ENSG00000161896.12	black	FALSE	IP6K3	0.31048	0.177621	384.864	0.0729345	0.173139	1.79324
ENSG00000162073.13	black	FALSE	PAQR4	-0.274874	0.00882145	2748.78	0.00167291	0.0874592	-3.14289
ENSG00000162702.8	black	FALSE	ZNF281	0.00544317	0.968878	1047.96	0.939314	0.0714962	0.0761323
ENSG00000162944.10	black	FALSE	RFTN2	0.586187	1.4e-06	2983.27	4.62e-08	0.107254	5.46539
ENSG00000163235.16	black	FALSE	TGFA	-0.117227	0.492573	936.417	0.303465	0.11392	-1.02903
ENSG00000163251.4	black	FALSE	FZD5	0.221709	0.133901	324.048	0.05042	0.113326	1.95638
ENSG00000163393.13	black	FALSE	SLC22A15	-0.0483266	0.74978	1136.33	0.589763	0.0896299	-0.53918
ENSG00000163517.15	black	FALSE	HDAC11	-0.171472	0.0670849	4448.31	0.0207906	0.0741737	-2.31177
ENSG00000163531.15	black	FALSE	NFASC	-0.01302	0.943594	14189.6	0.891736	0.09566	-0.136107
ENSG00000163602.10	black	FALSE	RYBP	0.0958345	0.211895	2874.2	0.092196	0.0569114	1.68393
ENSG00000163686.14	black	FALSE	ABHD6	0.0229054	0.815599	1439.87	0.683876	0.0562539	0.40718
ENSG00000163697.17	black	FALSE	APBB2	0.176989	0.0992379	3432.04	0.0342488	0.0835983	2.11713
ENSG00000164118.13	black	FALSE	CEP44	-0.0668914	0.515845	624.418	0.32555	0.0680402	-0.983117
ENSG00000164124.10	black	FALSE	TMEM144	-0.320787	0.122457	8437.16	0.0449603	0.159992	-2.00503
ENSG00000164161.10	black	FALSE	HHIP	0.0842796	0.728801	2766.41	0.562996	0.145712	0.578398
ENSG00000164171.11	black	FALSE	ITGA2	-0.236147	0.231347	599.877	0.103841	0.145187	-1.62651
ENSG00000164176.13	black	FALSE	EDIL3	0.0285249	0.889832	13558.7	0.798231	0.111584	0.255637
ENSG00000164300.17	black	FALSE	SERINC5	0.107142	0.446096	3228.43	0.262117	0.0955431	1.1214
ENSG00000164402.14	black	FALSE	2020-09-08	-0.0366833	0.777316	12763.7	0.626794	0.075442	-0.486245
ENSG00000164403.14	black	FALSE	SHROOM1	0.0782592	0.625907	1369.14	0.439698	0.10128	0.772704
ENSG00000164659.15	black	FALSE	KIAA1324L	-0.343075	0.010002	1423.17	0.00194821	0.11074	-3.09802
ENSG00000164684.13	black	FALSE	ZNF704	0.299961	0.000383963	2935.64	3.65e-05	0.0726509	4.1288
ENSG00000164889.14	black	FALSE	SLC4A2	0.145488	0.391264	1327.35	0.216079	0.117612	1.23702
ENSG00000165185.14	black	FALSE	KIAA1958	0.45025	2.35e-05	1219.01	1.3e-06	0.0930187	4.84043
ENSG00000165410.14	black	FALSE	CFL2	-0.134086	0.312663	4580.39	0.157341	0.0948227	-1.41407
ENSG00000165424.6	black	FALSE	ZCCHC24	0.214611	0.117745	8582.12	0.0427145	0.105903	2.02649
ENSG00000165476.14	black	FALSE	REEP3	0.116631	0.448314	2250.76	0.264026	0.104422	1.11692
ENSG00000165566.12	black	TRUE	AMER2	0.223677	0.132271	15163	0.049639	0.113943	1.96306
ENSG00000165959.12	black	FALSE	CLMN	0.4545	0.00625966	4167.84	0.00109229	0.139178	3.26561
ENSG00000166046.11	black	FALSE	TCP11L2	0.394554	0.0118338	494.88	0.00239254	0.129932	3.03661
ENSG00000166086.12	black	TRUE	JAM3	0.00813729	0.970808	4997.51	0.943	0.113809	0.0714995
ENSG00000166348.18	black	FALSE	USP54	0.328318	0.0243262	6869.67	0.00580107	0.119007	2.75882
ENSG00000166394.15	black	FALSE	CYB5R2	-0.0490262	0.849086	681.831	0.734255	0.14442	-0.339471
ENSG00000166398.12	black	FALSE	KIAA0355	0.143565	0.0771347	1375.52	0.0248429	0.0639819	2.24384
ENSG00000166508.17	black	FALSE	MCM7	0.138072	0.418072	2079.75	0.238074	0.117028	1.17981
ENSG00000166912.17	black	FALSE	MTMR10	0.330592	0.00117695	4559.18	0.000141049	0.0868535	3.80632
ENSG00000166923.12	black	FALSE	GREM1	-0.0306851	0.921165	1453.15	0.849443	0.161646	-0.189829
ENSG00000166987.15	black	FALSE	MBD6	0.103249	0.342101	1021.02	0.178359	0.0767179	1.34583
ENSG00000167191.12	black	FALSE	GPRC5B	0.313913	0.00459123	35800.5	0.000745225	0.0930837	3.37238
ENSG00000167635.11	black	FALSE	ZNF146	0.0828055	0.444543	2504.08	0.260849	0.073645	1.12439
ENSG00000167641.11	black	FALSE	PPP1R14A	-0.734113	0.000126743	1529.8	9.77e-06	0.166004	-4.42225
ENSG00000167723.14	black	FALSE	TRPV3	0.175367	0.172079	774.377	0.0699254	0.0967599	1.81239
ENSG00000167755.15	black	FALSE	KLK6	-0.26721	0.231912	1964.56	0.104169	0.16444	-1.62497
ENSG00000167930.17	black	FALSE	FAM234A	-0.0930475	0.39832	1225.27	0.221691	0.0761409	-1.22204
ENSG00000167995.16	black	FALSE	BEST1	-0.150315	0.432426	2258.34	0.250289	0.130748	-1.14965
ENSG00000168152.13	black	FALSE	THAP9	0.110682	0.378299	345.101	0.205863	0.0874938	1.26502
ENSG00000168214.20	black	FALSE	RBPJ	-0.0457195	0.715747	4530.04	0.545987	0.0757215	-0.603785
ENSG00000168264.10	black	FALSE	IRF2BP2	0.25538	0.00101666	4326.19	0.000117849	0.0663228	3.85056
ENSG00000168283.14	black	FALSE	BMI1	0.268596	0.00316367	3494.8	0.000473568	0.0768454	3.49528
ENSG00000168297.15	black	FALSE	PXK	-0.120722	0.504143	4407.19	0.31409	0.119921	-1.00668
ENSG00000168314.17	black	FALSE	MOBP	-0.799936	3.28e-05	21335.5	1.92e-06	0.168012	-4.76119
ENSG00000168675.18	black	FALSE	LDLRAD4	-0.315828	0.0087136	3020.26	0.00164628	0.10034	-3.14758
ENSG00000168758.11	black	FALSE	SEMA4C	-0.123369	0.199403	2457.74	0.0849325	0.0716113	-1.72276
ENSG00000168763.16	black	FALSE	CNNM3	0.125871	0.104829	1366.86	0.0367359	0.0602634	2.08869
ENSG00000168887.11	black	FALSE	C2orf68	0.179023	0.0947699	838.009	0.0322532	0.0836066	2.14126
ENSG00000168906.13	black	FALSE	MAT2A	0.107974	0.231912	10628.8	0.10417	0.066447	1.62497
ENSG00000169247.12	black	FALSE	SH3TC2	-0.254175	0.225069	1097.29	0.100031	0.154541	-1.6447
ENSG00000169306.9	black	FALSE	IL1RAPL1	0.0991384	0.598874	250.675	0.411639	0.120751	0.821013
ENSG00000169398.19	black	FALSE	PTK2	-0.176434	0.0460806	7373.48	0.0128783	0.0709393	-2.48712
ENSG00000169504.15	black	FALSE	CLIC4	0.436201	0.00125195	8301.42	0.000152226	0.115171	3.78741
ENSG00000169554.21	black	FALSE	ZEB2	-0.218959	0.106131	11336.8	0.0373319	0.105162	-2.08212
ENSG00000169562.11	black	FALSE	GJB1	-0.38358	0.0510837	1030.64	0.0146879	0.157206	-2.43998
ENSG00000169814.13	black	FALSE	BTD	0.287132	5.18e-05	625.426	3.32e-06	0.061751	4.64984
ENSG00000170017.12	black	FALSE	ALCAM	0.0480298	0.729585	5933.33	0.564044	0.083263	0.576845
ENSG00000170271.11	black	FALSE	FAXDC2	-0.0613597	0.706798	3109.07	0.53499	0.0989022	-0.620407
ENSG00000170348.9	black	FALSE	TMED10	0.359346	6.96e-06	7410.75	3.11e-07	0.0702305	5.11667
ENSG00000170537.13	black	FALSE	TMC7	-0.0727165	0.715752	799.21	0.546027	0.120447	-0.603724
ENSG00000170584.11	black	FALSE	NUDCD2	0.0112835	0.931878	1222.08	0.869926	0.0689056	0.163753
ENSG00000170775.2	black	FALSE	GPR37	0.0951125	0.692973	4947.26	0.517622	0.147002	0.647016
ENSG00000170802.16	black	FALSE	FOXN2	0.200592	0.166431	1725.04	0.0669899	0.109509	1.83174
ENSG00000171451.14	black	FALSE	DSEL	0.112795	0.320678	1556.21	0.163007	0.0808547	1.39503
ENSG00000171492.14	black	FALSE	LRRC8D	-0.0291285	0.840989	2065.63	0.721984	0.0818657	-0.355809
ENSG00000171606.18	black	FALSE	ZNF274	0.0668149	0.510652	736.643	0.320423	0.067246	0.993589
ENSG00000171621.14	black	FALSE	SPSB1	0.115946	0.525446	587.93	0.334532	0.120148	0.965026
ENSG00000171840.12	black	FALSE	NINJ2	-0.185794	0.383091	406.334	0.209655	0.1481	-1.25452
ENSG00000171877.21	black	FALSE	FRMD5	-0.0652359	0.624764	1914.53	0.438435	0.0841929	-0.774839
ENSG00000172005.11	black	FALSE	MAL	-0.518745	0.00188163	3937.11	0.000249327	0.141619	-3.66295
ENSG00000172466.16	black	FALSE	ZNF24	0.261189	0.00249925	5048.96	0.000353319	0.0731069	3.5727
ENSG00000172508.10	black	FALSE	CARNS1	-0.937317	2.4e-06	6751.09	8.67e-08	0.175113	-5.35265
ENSG00000172548.14	black	FALSE	NIPAL4	-0.620973	0.00315167	265.551	0.000471413	0.177599	-3.4965
ENSG00000172687.13	black	FALSE	ZNF738	-0.00715083	0.960678	378.772	0.923075	0.0740547	-0.0965614
ENSG00000172817.4	black	FALSE	CYP7B1	-0.102527	0.530684	1355.96	0.34009	0.107472	-0.953988
ENSG00000172890.12	black	FALSE	NADSYN1	-0.108565	0.365365	1669.35	0.195632	0.0838929	-1.2941
ENSG00000173327.8	black	FALSE	MAP3K11	-0.0350624	0.819526	2390.17	0.690635	0.0880981	-0.397993
ENSG00000173786.17	black	FALSE	CNP	-0.353959	0.0414538	39263.2	0.0113007	0.139725	-2.53326
ENSG00000173801.17	black	FALSE	JUP	0.247239	0.0691748	1004.39	0.02161	0.107628	2.29715
ENSG00000174607.11	black	FALSE	UGT8	0.225027	0.273405	5584.9	0.130354	0.148758	1.51271
ENSG00000175220.12	black	FALSE	ARHGAP1	-0.110767	0.252926	3563.39	0.117575	0.0707763	-1.56503
ENSG00000175785.13	black	FALSE	PRIMA1	0.0215903	0.943147	619.711	0.890932	0.157449	0.137125
ENSG00000176381.6	black	FALSE	PRR18	-0.252349	0.235498	2695.01	0.10645	0.156315	-1.61436
ENSG00000176438.12	black	FALSE	SYNE3	0.112186	0.557761	1071.43	0.367909	0.124596	0.900397
ENSG00000176463.14	black	FALSE	SLCO3A1	0.10873	0.440743	2286.25	0.257436	0.0960111	1.13247
ENSG00000176485.11	black	FALSE	PLAAT3	-0.203148	0.193093	6521.39	0.081396	0.116575	-1.74264
ENSG00000176658.17	black	FALSE	MYO1D	0.00236692	0.992989	1309.77	0.986047	0.13534	0.0174887
ENSG00000176720.6	black	FALSE	BOK	0.0463749	0.857813	3869.14	0.748254	0.144496	0.320943
ENSG00000176771.17	black	FALSE	NCKAP5	0.020749	0.917539	460.571	0.843522	0.105116	0.19739
ENSG00000176890.16	black	FALSE	TYMS	-0.254622	0.199558	296.581	0.0850187	0.14784	-1.72228
ENSG00000176912.4	black	FALSE	TYMSOS	-0.349659	0.0551675	209.397	0.0161975	0.145423	-2.40444
ENSG00000177105.10	black	FALSE	RHOG	-0.100627	0.547177	1140.88	0.356992	0.109245	-0.921111
ENSG00000177479.19	black	FALSE	ARIH2	-0.0272117	0.794039	2869.46	0.651842	0.0603088	-0.451205
ENSG00000178425.14	black	FALSE	NT5DC1	-0.0613672	0.664475	1363.63	0.482945	0.0874707	-0.701573
ENSG00000178764.8	black	FALSE	ZHX2	0.229171	0.0314483	1483.97	0.0080156	0.0864335	2.65141
ENSG00000178996.14	black	FALSE	SNX18	0.0699581	0.533999	1077.78	0.343282	0.0738188	0.947701
ENSG00000179104.9	black	TRUE	TMTC2	-0.0529624	0.80195	2337.96	0.663881	0.121876	-0.434561
ENSG00000179364.13	black	FALSE	PACS2	-0.0924377	0.380305	8114.61	0.207581	0.073349	-1.26024
ENSG00000179403.12	black	FALSE	VWA1	-0.0877535	0.637844	3074.56	0.452664	0.116852	-0.750981
ENSG00000180573.9	black	FALSE	HIST1H2AC	0.390115	0.0100208	1054.74	0.00195213	0.125948	3.09742
ENSG00000180694.14	black	FALSE	TMEM64	0.0413975	0.783668	817.435	0.636153	0.0875054	0.473085
ENSG00000180739.14	black	FALSE	S1PR5	-0.385157	0.0479154	934	0.0135169	0.155943	-2.46985
ENSG00000180776.15	black	FALSE	ZDHHC20	-0.000376459	0.998573	3639.41	0.99741	0.115964	-0.00324635
ENSG00000180834.7	black	FALSE	MAP6D1	-0.147172	0.250153	2523.98	0.11583	0.0935896	-1.57252
ENSG00000180891.13	black	FALSE	CUEDC1	-0.0505219	0.750472	1594.23	0.590646	0.0939244	-0.537899
ENSG00000180929.6	black	FALSE	GPR62	-0.111169	0.633707	547.618	0.447888	0.146479	-0.75894
ENSG00000181409.13	black	FALSE	AATK	-0.271465	0.0377053	9628.14	0.0100286	0.10543	-2.57484
ENSG00000182141.10	black	FALSE	ZNF708	-0.147126	0.338145	1509.14	0.175482	0.108596	-1.3548
ENSG00000182158.15	black	FALSE	CREB3L2	0.302202	0.00727031	1032.06	0.00131284	0.0940515	3.21316
ENSG00000182168.15	black	FALSE	UNC5C	0.000618629	0.997134	1583.22	0.994457	0.0890532	0.00694674
ENSG00000182372.9	black	FALSE	CLN8	0.0471427	0.695791	2483.51	0.521654	0.0735688	0.640798
ENSG00000182504.11	black	FALSE	CEP97	0.0971037	0.262593	1928.14	0.123456	0.0630369	1.54043
ENSG00000182957.16	black	FALSE	SPATA13	0.183118	0.195563	2656.82	0.0827423	0.105544	1.73499
ENSG00000183111.12	black	FALSE	ARHGEF37	-0.0603434	0.765521	2130.62	0.610536	0.118481	-0.509308
ENSG00000183230.17	black	FALSE	CTNNA3	-0.397078	0.0472476	1532.34	0.0132738	0.160349	-2.47634
ENSG00000183864.5	black	FALSE	TOB2	0.273792	0.00738844	3644.43	0.00133884	0.0853593	3.20752
ENSG00000184007.21	black	FALSE	PTP4A2	0.0181321	0.926789	11932.3	0.860692	0.103321	0.175493
ENSG00000184144.12	black	TRUE	CNTN2	-0.181344	0.354382	17106.2	0.187553	0.137606	-1.31785
ENSG00000184226.15	black	FALSE	PCDH9	0.0995194	0.257082	11416.7	0.120027	0.0640136	1.55466
ENSG00000185278.15	black	FALSE	ZBTB37	0.247111	0.022514	1956.01	0.00526743	0.0885637	2.79021
ENSG00000185634.12	black	FALSE	SHC4	0.0331693	0.897956	795.662	0.811128	0.138801	0.238971
ENSG00000185697.16	black	FALSE	MYBL1	0.283474	0.00954532	300.848	0.00184017	0.0910063	3.11489
ENSG00000185896.11	black	FALSE	LAMP1	0.0645617	0.502445	6844.17	0.312411	0.0639113	1.01018
ENSG00000186231.17	black	FALSE	KLHL32	0.142587	0.273268	2133.66	0.130257	0.0942354	1.51309
ENSG00000186318.16	black	FALSE	BACE1	-0.213415	0.0383138	5382.18	0.0102361	0.0831138	-2.56775
ENSG00000186417.14	black	FALSE	GLDN	-0.611813	0.00152736	2021	0.000193835	0.164161	-3.72692
ENSG00000186522.15	black	FALSE	2020-09-10	0.212626	0.143546	921.72	0.0551534	0.110877	1.91767
ENSG00000186812.13	black	FALSE	ZNF397	0.113109	0.311629	2210.14	0.156411	0.079809	1.41725
ENSG00000186814.14	black	FALSE	ZSCAN30	-0.0118595	0.924668	1280.45	0.855949	0.0653296	-0.181534
ENSG00000187164.20	black	FALSE	SHTN1	-0.292231	0.0485477	11082.7	0.013751	0.118614	-2.4637
ENSG00000187231.14	black	FALSE	SESTD1	0.25759	0.0378326	3236.9	0.0100702	0.100097	2.57341
ENSG00000187239.17	black	FALSE	FNBP1	-0.108931	0.336402	5147.75	0.174229	0.0801708	-1.35874
ENSG00000187514.16	black	FALSE	PTMA	0.0779951	0.455099	20960.2	0.26984	0.0706842	1.10343
ENSG00000187699.10	black	FALSE	C2orf88	0.196321	0.145535	683.007	0.0561682	0.1028	1.90973
ENSG00000187764.11	black	FALSE	SEMA4D	-0.410496	0.00202738	5694.26	0.000273158	0.112789	-3.63951
ENSG00000187957.8	black	FALSE	DNER	-0.082144	0.363327	6349.18	0.194099	0.0632584	-1.29855
ENSG00000188153.13	black	FALSE	COL4A5	-0.256538	0.221905	3122.37	0.0981979	0.155134	-1.65365
ENSG00000188706.13	black	FALSE	ZDHHC9	-0.0645843	0.751475	3767.19	0.592016	0.120512	-0.535917
ENSG00000189067.12	black	FALSE	LITAF	0.00701333	0.974016	2107.68	0.948531	0.108647	0.0645516
ENSG00000189319.14	black	FALSE	FAM53B	0.0972578	0.454062	3499.61	0.268907	0.0879697	1.10558
ENSG00000196104.11	black	FALSE	SPOCK3	-0.00100722	0.996251	5616.17	0.992744	0.110759	-0.00909383
ENSG00000196159.11	black	FALSE	FAT4	0.50062	0.000115118	659.282	8.7e-06	0.112568	4.44727
ENSG00000196187.12	black	FALSE	TMEM63A	-0.485022	0.00948611	4990.18	0.00182659	0.155602	-3.11707
ENSG00000196352.15	black	FALSE	CD55	0.449903	0.000916901	1143.62	0.000103893	0.115915	3.88132
ENSG00000196357.11	black	FALSE	ZNF565	0.179897	0.0643156	287.598	0.0197304	0.0771613	2.33144
ENSG00000196517.11	black	FALSE	SLC6A9	0.299824	0.0547637	1113.95	0.0160401	0.124512	2.408
ENSG00000196547.15	black	FALSE	MAN2A2	-0.0939105	0.458155	6294.89	0.272816	0.0856378	-1.0966
ENSG00000196586.15	black	FALSE	MYO6	0.190166	0.0385127	4564.37	0.010299	0.0741209	2.56563
ENSG00000196814.15	black	FALSE	MVB12B	-0.0727702	0.616093	3357.84	0.42951	0.0921106	-0.79003
ENSG00000196975.16	black	FALSE	ANXA4	0.0786273	0.500173	918.295	0.310302	0.0774967	1.01459
ENSG00000197815.4	black	FALSE	AC122129.1	-0.145579	0.365687	336.949	0.195833	0.112545	-1.29352
ENSG00000197892.13	black	FALSE	KIF13B	0.172062	0.233845	3166.85	0.105333	0.106242	1.61953
ENSG00000198093.11	black	FALSE	ZNF649	0.0173022	0.900009	382.956	0.814484	0.0737377	0.234645
ENSG00000198121.13	black	FALSE	LPAR1	-0.151331	0.513672	8921.86	0.323294	0.153214	-0.987711
ENSG00000198382.9	black	FALSE	UVRAG	-0.0493205	0.534442	1256.66	0.343878	0.0521067	-0.94653
ENSG00000198597.9	black	FALSE	ZNF536	-0.458085	0.00264352	1642.09	0.000378803	0.128877	-3.55443
ENSG00000198719.9	black	FALSE	DLL1	0.263995	0.0476537	675.415	0.0134241	0.10678	2.47231
ENSG00000198753.12	black	FALSE	PLXNB3	-0.270806	0.166431	4738.15	0.0669983	0.147845	-1.83169
ENSG00000198756.12	black	FALSE	COLGALT2	-0.106231	0.285042	2510.71	0.138242	0.0716633	-1.48237
ENSG00000198835.4	black	FALSE	GJC2	-0.405289	0.0105861	765.307	0.00209175	0.13172	-3.07689
ENSG00000198865.10	black	FALSE	CCDC152	0.0871219	0.620821	564.828	0.434329	0.111437	0.781805
ENSG00000198964.14	black	FALSE	SGMS1	0.215588	0.0138108	1491.49	0.00288668	0.0723559	2.97955
ENSG00000204161.14	black	FALSE	TMEM273	-0.0844453	0.692881	360.957	0.517472	0.130468	-0.647247
ENSG00000204278.12	black	FALSE	TMEM235	-0.512064	0.00885153	1181.89	0.00167951	0.162988	-3.14173
ENSG00000204282.4	black	FALSE	TNRC6C-AS1	-0.0788019	0.761528	815.303	0.605558	0.152591	-0.516425
ENSG00000204323.5	black	FALSE	SMIM5	-0.481106	0.00731763	214.982	0.00132434	0.149847	-3.21065
ENSG00000204381.11	black	FALSE	LAYN	0.144948	0.392507	567.616	0.216959	0.117399	1.23465
ENSG00000204655.12	black	FALSE	MOG	-0.438494	0.0200257	8198.97	0.00458028	0.154663	-2.83516
ENSG00000204767.4	black	FALSE	INSYN2B	-0.0857916	0.564693	447.333	0.375027	0.0967105	-0.887096
ENSG00000205116.3	black	FALSE	TMEM88B	-0.556267	0.00521559	493.155	0.000872234	0.167108	-3.32879
ENSG00000205930.10	black	FALSE	C21orf62-AS1	0.006429	0.9731	207.912	0.947023	0.096756	0.0664456
ENSG00000206053.13	black	FALSE	JPT2	-0.18386	0.263585	862.652	0.124072	0.119552	-1.5379
ENSG00000206527.10	black	FALSE	HACD2	0.110038	0.112632	2876.81	0.0403113	0.0536628	2.05055
ENSG00000211584.14	black	FALSE	SLC48A1	-0.0270527	0.82634	6173.11	0.699913	0.070187	-0.385437
ENSG00000213186.8	black	FALSE	TRIM59	-0.206918	0.317111	817.081	0.160439	0.14742	-1.4036
ENSG00000215158.9	black	FALSE	AC138409.2	0.14239	0.485837	391.716	0.296881	0.1365	1.04315
ENSG00000217128.12	black	FALSE	FNIP1	0.0176794	0.854036	1833.44	0.74185	0.0536707	0.329405
ENSG00000224795.2	black	FALSE	NTM-AS1	-0.169606	0.406901	237.847	0.228957	0.14098	-1.20305
ENSG00000224924.7	black	FALSE	LINC00320	0.0114503	0.96381	2299.82	0.930208	0.130737	0.0875828
ENSG00000227115.8	black	FALSE	LINC01630	-0.511191	0.00660474	287.525	0.00116639	0.157436	-3.24697
ENSG00000227392.2	black	FALSE	HPN-AS1	-0.11727	0.618461	275.006	0.431928	0.149218	-0.785896
ENSG00000228624.7	black	FALSE	HDAC2-AS2	0.125977	0.440779	135.72	0.257496	0.111255	1.13233
ENSG00000231999.7	black	FALSE	LRRC8C-DT	-0.325579	0.00720922	612.01	0.00129815	0.101225	-3.21639
ENSG00000232044.7	black	FALSE	SILC1	-0.172782	0.238515	3113.97	0.108333	0.107604	-1.60573
ENSG00000235033.7	black	FALSE	AL590999.1	-0.247878	0.224928	420.64	0.0999476	0.150676	-1.64511
ENSG00000235903.9	black	FALSE	CPB2-AS1	-0.229364	0.142312	1535.05	0.0545099	0.119289	-1.92276
ENSG00000237166.2	black	FALSE	LINC01792	-0.0993654	0.715041	242.078	0.54534	0.164306	-0.604758
ENSG00000237172.4	black	FALSE	B3GNT9	0.20968	0.0529688	489.396	0.0153614	0.0865108	2.42374
ENSG00000237943.7	black	FALSE	PRKCQ-AS1	-0.32375	0.0247197	393.223	0.00591933	0.117632	-2.75222
ENSG00000237949.2	black	FALSE	LINC00844	-0.182181	0.362689	2294.96	0.19363	0.140148	-1.29992
ENSG00000240849.11	black	FALSE	TMEM189	0.000721636	0.996259	2091.87	0.992941	0.081569	0.00884694
ENSG00000242808.9	black	FALSE	SOX2-OT	-0.00907742	0.970405	12866.2	0.942364	0.125553	-0.0722995
ENSG00000243406.6	black	FALSE	MRPS31P5	-0.104384	0.426368	419.985	0.245033	0.0897931	-1.1625
ENSG00000244055.2	black	FALSE	AC007566.1	-0.158541	0.171449	1168.68	0.0695956	0.0873728	-1.81453
ENSG00000244274.7	black	FALSE	DBNDD2	-0.312604	0.0654918	12369.5	0.0201808	0.134571	-2.32297
ENSG00000248445.5	black	FALSE	SEMA6A-AS1	-0.117733	0.625882	66.3606	0.439663	0.152353	-0.772762
ENSG00000248890.2	black	FALSE	HHIP-AS1	-0.00105208	0.996069	122.83	0.99196	0.104404	-0.0100771
ENSG00000250722.6	black	FALSE	SELENOP	0.483707	0.0044096	12360.8	0.000710495	0.142876	3.3855
ENSG00000251429.1	black	FALSE	AC098679.2	-0.114912	0.684221	844.545	0.506204	0.172862	-0.66476
ENSG00000253877.6	black	FALSE	LINC01608	-0.192279	0.154831	966.092	0.0609402	0.102608	-1.87393
ENSG00000257365.8	black	FALSE	FNTB	0.129214	0.177247	994.164	0.0727392	0.0720069	1.79446
ENSG00000258342.2	black	FALSE	AL133304.3	-0.443189	0.0171554	66.6524	0.00378762	0.15307	-2.89533
ENSG00000259070.7	black	FALSE	LINC00639	-0.254649	0.177735	498.373	0.0729982	0.142037	-1.79284
ENSG00000259891.1	black	FALSE	AC107375.1	-0.173365	0.257082	555.573	0.120042	0.111518	-1.5546
ENSG00000261329.6	black	FALSE	AC016597.1	-0.410175	0.0450574	620.579	0.0125284	0.164274	-2.4969
ENSG00000261710.1	black	FALSE	AC104417.2	-0.0897851	0.753504	155.707	0.594636	0.168728	-0.53213
ENSG00000264522.6	black	FALSE	OTUD7B	0.162276	0.227008	2904.57	0.101215	0.0990099	1.63899
ENSG00000267365.1	black	FALSE	KCNJ2-AS1	-0.101614	0.661529	142.526	0.479028	0.14355	-0.707866
ENSG00000275832.5	black	FALSE	ARHGAP23	-0.0630355	0.680318	7456.93	0.501353	0.0937522	-0.672363
ENSG00000279019.1	black	FALSE	AC009090.4	-0.281723	0.152815	158.788	0.0598218	0.149685	-1.88211
ENSG00000279419.1	black	FALSE	AC004925.1	-0.268101	0.197721	687.294	0.0839856	0.15515	-1.72801
ENSG00000280061.1	black	FALSE	AC011504.1	-0.664471	5.51e-05	199.926	3.59e-06	0.143401	-4.63367
ENSG00000285051.2	black	FALSE	SLC7A14-AS1	-0.402666	0.00558306	566.944	0.000947219	0.121808	-3.30575
ENSG00000285564.2	black	FALSE	AL031121.2	0.0258324	0.922088	321.239	0.850932	0.137458	0.187929
ENSG00000000003.14	blue	FALSE	TSPAN6	0.533435	3.73e-07	561.176	9.6e-09	0.0929714	5.73762
ENSG00000002933.9	blue	FALSE	TMEM176A	0.621383	3.59e-08	621.521	6.29e-10	0.100497	6.18309
ENSG00000003402.20	blue	FALSE	CFLAR	0.340404	0.000135516	3807.62	1.06e-05	0.077279	4.40487
ENSG00000003989.17	blue	FALSE	SLC7A2	1.6993	2.41e-20	2974.53	5.49e-24	0.168238	10.1006
ENSG00000007372.23	blue	FALSE	PAX6	0.661311	2.28e-08	1167.16	3.77e-10	0.105586	6.26322
ENSG00000008394.13	blue	FALSE	MGST1	0.527887	3.87e-06	2418.16	1.53e-07	0.10056	5.24949
ENSG00000008405.12	blue	FALSE	CRY1	0.433285	7.66e-09	833.143	1.09e-10	0.0671294	6.45447
ENSG00000010810.17	blue	FALSE	FYN	0.435558	1.49e-10	6703.25	9.44e-13	0.0610163	7.1384
ENSG00000011198.9	blue	FALSE	ABHD5	0.398736	7.34e-05	850.905	5.09e-06	0.0874245	4.56092
ENSG00000011304.20	blue	FALSE	PTBP1	0.398281	1.28e-06	1860.08	4.15e-08	0.0726224	5.48428
ENSG00000011465.17	blue	FALSE	DCN	1.48028	1.24e-17	2476.77	6.63e-21	0.157822	9.37945
ENSG00000011600.11	blue	FALSE	TYROBP	0.129741	0.480689	400.958	0.292577	0.123271	1.05249
ENSG00000012660.14	blue	FALSE	ELOVL5	0.389157	2.35e-05	4259.09	1.3e-06	0.0803996	4.84029
ENSG00000016391.11	blue	FALSE	CHDH	0.661489	5.29e-10	2113.47	4.37e-12	0.0955246	6.9248
ENSG00000018408.14	blue	TRUE	WWTR1	1.04171	1.34e-16	1579.24	1.05e-19	0.114685	9.08322
ENSG00000018625.14	blue	FALSE	ATP1A2	0.414726	0.00134887	49891.6	0.000166845	0.110166	3.76456
ENSG00000021355.13	blue	FALSE	SERPINB1	0.49444	2.55e-05	756.042	1.43e-06	0.102563	4.82084
ENSG00000024422.12	blue	FALSE	EHD2	0.62311	1.65e-10	1054.94	1.09e-12	0.0875368	7.11827
ENSG00000026025.16	blue	FALSE	VIM	0.992934	6.65e-13	13500.4	1.73e-15	0.124756	7.95898
ENSG00000026508.18	blue	FALSE	CD44	1.91828	1.78e-14	1742.18	2.58e-17	0.22663	8.46437
ENSG00000027075.15	blue	FALSE	PRKCH	0.697278	8.59e-09	473.761	1.25e-10	0.10839	6.43307
ENSG00000028137.19	blue	FALSE	TNFRSF1B	0.44346	0.00404803	723.854	0.000638908	0.129874	3.41454
ENSG00000031081.10	blue	TRUE	ARHGAP31	0.751612	3.32e-09	1602.74	3.96e-11	0.113786	6.60549
ENSG00000035403.17	blue	FALSE	VCL	0.422217	2.48e-08	1337.67	4.12e-10	0.067562	6.24932
ENSG00000038427.16	blue	FALSE	VCAN	0.631177	4.91e-06	3525.45	2.07e-07	0.121535	5.19336
ENSG00000043355.12	blue	FALSE	ZIC2	0.771816	1.44e-07	689.615	3.13e-09	0.130272	5.92466
ENSG00000046889.19	blue	FALSE	PREX2	0.286617	0.0160173	2928.35	0.00347566	0.0980827	2.9222
ENSG00000049323.16	blue	FALSE	LTBP1	0.642301	3.17e-09	651.258	3.75e-11	0.0971169	6.61369
ENSG00000054598.9	blue	FALSE	FOXC1	1.34856	6.21e-14	487.362	1.13e-16	0.162671	8.29007
ENSG00000055208.19	blue	FALSE	TAB2	0.501458	2.3e-10	3195.64	1.67e-12	0.0710324	7.05956
ENSG00000056736.10	blue	FALSE	IL17RB	0.92695	3.12e-12	1556.61	1.11e-14	0.119984	7.7256
ENSG00000060138.13	blue	FALSE	YBX3	1.00919	2.81e-10	1350.89	2.1e-12	0.143608	7.02742
ENSG00000064655.19	blue	FALSE	EYA2	0.736263	1.97e-08	403.163	3.16e-10	0.117043	6.29056
ENSG00000064961.19	blue	FALSE	HMG20B	0.27474	0.0150925	944.474	0.00323281	0.0933003	2.94469
ENSG00000065978.19	blue	FALSE	YBX1	0.420725	1.35e-06	4651.97	4.45e-08	0.0768885	5.47189
ENSG00000066056.14	blue	FALSE	TIE1	0.531599	6.76e-05	791.102	4.6e-06	0.11601	4.58236
ENSG00000067066.17	blue	FALSE	SP100	0.495288	3.73e-05	512.204	2.24e-06	0.104695	4.73078
ENSG00000067082.15	blue	FALSE	KLF6	0.455688	5.68e-09	1575.48	7.61e-11	0.0700175	6.50819
ENSG00000067113.17	blue	FALSE	PLPP1	0.396843	1.26e-11	1871.9	5.6e-14	0.0527912	7.51722
ENSG00000067141.17	blue	FALSE	NEO1	0.383777	1.55e-05	5476.89	7.92e-07	0.0777288	4.93738
ENSG00000067167.8	blue	FALSE	TRAM1	0.38476	8.69e-08	2686.07	1.75e-09	0.0639146	6.01991
ENSG00000067177.15	blue	FALSE	PHKA1	0.406939	0.000186609	658.658	1.55e-05	0.0941764	4.32103
ENSG00000067182.7	blue	FALSE	TNFRSF1A	0.730286	3.76e-09	1313.07	4.61e-11	0.110937	6.58291
ENSG00000067900.8	blue	FALSE	ROCK1	0.273168	0.000993375	1838.25	0.000114495	0.0708126	3.85762
ENSG00000068697.7	blue	FALSE	LAPTM4A	0.352338	1.8e-08	4354.09	2.84e-10	0.0558646	6.30701
ENSG00000069122.19	blue	FALSE	ADGRF5	0.555261	6.97e-06	1699.63	3.11e-07	0.108526	5.11638
ENSG00000069702.11	blue	FALSE	TGFBR3	0.876579	2.93e-12	1242.08	1.03e-14	0.11332	7.73546
ENSG00000071967.12	blue	FALSE	CYBRD1	0.564257	2.64e-05	3516.56	1.49e-06	0.117249	4.81248
ENSG00000072501.17	blue	FALSE	SMC1A	0.391427	6.3e-06	2467.99	2.76e-07	0.0761672	5.13905
ENSG00000072736.19	blue	FALSE	NFATC3	0.399831	1.48e-05	750.591	7.52e-07	0.080816	4.94743
ENSG00000072840.13	blue	FALSE	EVC	0.694935	2.16e-07	295.492	5.02e-09	0.118863	5.84651
ENSG00000072952.18	blue	FALSE	MRVI1	0.721046	7.55e-09	5073.36	1.07e-10	0.111671	6.45689
ENSG00000073331.18	blue	FALSE	ALPK1	0.355824	0.00538388	229.26	0.000906472	0.107239	3.31805
ENSG00000073712.15	blue	FALSE	FERMT2	0.374378	4.92e-05	3184.08	3.12e-06	0.0802921	4.6627
ENSG00000074219.13	blue	FALSE	TEAD2	1.3019	6.87e-15	234.511	8.62e-18	0.151542	8.591
ENSG00000075142.13	blue	FALSE	SRI	0.242934	0.00114787	7052.17	0.000136666	0.0636932	3.81413
ENSG00000075234.17	blue	FALSE	TTC38	0.404512	0.000152901	464.56	1.22e-05	0.0924879	4.37367
ENSG00000076053.10	blue	FALSE	RBM7	0.249928	0.00412949	613.394	0.000654589	0.0733372	3.40792
ENSG00000076067.13	blue	FALSE	RBMS2	0.676681	2.76e-09	1449.38	3.2e-11	0.101953	6.63721
ENSG00000076248.10	blue	FALSE	UNG	0.475201	2.06e-10	1311.55	1.47e-12	0.0671439	7.07735
ENSG00000077150.20	blue	FALSE	NFKB2	0.707476	1.54e-09	371.159	1.55e-11	0.10492	6.74297
ENSG00000077585.14	blue	FALSE	GPR137B	0.12968	0.190773	1281.28	0.0801213	0.0741037	1.74998
ENSG00000077782.20	blue	FALSE	FGFR1	0.490767	2.93e-09	2769.59	3.43e-11	0.0740569	6.6269
ENSG00000077942.19	blue	FALSE	FBLN1	0.86773	5.44e-10	880.619	4.6e-12	0.125443	6.91732
ENSG00000078114.18	blue	FALSE	NEBL	0.554679	4.7e-09	11065	6.04e-11	0.0847762	6.54286
ENSG00000078246.17	blue	FALSE	TULP3	0.334975	0.00025557	707.52	2.24e-05	0.0790117	4.23957
ENSG00000078295.16	blue	FALSE	ADCY2	0.490122	4.36e-07	6604.81	1.16e-08	0.0859047	5.70542
ENSG00000078549.14	blue	FALSE	ADCYAP1R1	0.488269	1.31e-06	8284.51	4.28e-08	0.0891166	5.47899
ENSG00000079215.14	blue	FALSE	SLC1A3	0.458767	0.0006565	44680.8	6.96e-05	0.115338	3.9776
ENSG00000079308.19	blue	FALSE	TNS1	0.426002	0.000322303	5616.93	2.95e-05	0.101977	4.17742
ENSG00000079335.20	blue	TRUE	CDC14A	0.688472	3.23e-08	370.654	5.58e-10	0.111011	6.20184
ENSG00000079739.17	blue	FALSE	PGM1	0.286083	0.000332548	1921.79	3.07e-05	0.0686333	4.16828
ENSG00000082781.12	blue	FALSE	ITGB5	0.746048	2.55e-09	1536.93	2.88e-11	0.112147	6.65242
ENSG00000083168.11	blue	FALSE	KAT6A	0.337961	1.1e-06	2877.86	3.46e-08	0.0612644	5.51643
ENSG00000085063.16	blue	FALSE	CD59	0.613779	2.49e-13	14045.9	5.67e-16	0.0758098	8.09629
ENSG00000085276.18	blue	FALSE	MECOM	0.828019	4.94e-10	442.429	4.02e-12	0.119375	6.93631
ENSG00000085719.13	blue	FALSE	CPNE3	0.365925	5.99e-07	2361.4	1.68e-08	0.0648534	5.64235
ENSG00000086062.12	blue	FALSE	B4GALT1	0.747494	6.79e-08	416.181	1.32e-09	0.12324	6.06535
ENSG00000087077.14	blue	FALSE	TRIP6	0.462781	6.93e-06	892.552	3.09e-07	0.0904198	5.11813
ENSG00000087266.17	blue	FALSE	SH3BP2	0.505233	3.66e-05	1662.46	2.18e-06	0.106674	4.73625
ENSG00000087903.13	blue	FALSE	RFX2	0.453336	1.8e-05	452.11	9.48e-07	0.0924768	4.90216
ENSG00000089159.16	blue	FALSE	PXN	0.453801	7.37e-06	1523.88	3.32e-07	0.0889058	5.10429
ENSG00000089472.16	blue	FALSE	HEPH	0.432921	0.000101862	1523.48	7.53e-06	0.0966741	4.47814
ENSG00000090376.10	blue	FALSE	IRAK3	0.725376	8.98e-07	436.899	2.7e-08	0.130471	5.55967
ENSG00000091317.8	blue	FALSE	CMTM6	0.438113	5.74e-07	913.451	1.6e-08	0.0775296	5.65092
ENSG00000091409.15	blue	FALSE	ITGA6	0.67225	8.45e-09	2516.63	1.23e-10	0.104456	6.43574
ENSG00000091436.17	blue	TRUE	MAP3K20	0.6507	7.56e-16	1183.79	7.66e-19	0.073402	8.86488
ENSG00000092531.10	blue	FALSE	SNAP23	0.246749	0.00316367	1075.48	0.00047361	0.0705954	3.49525
ENSG00000092621.12	blue	FALSE	PHGDH	0.580596	6.18e-09	4587.5	8.52e-11	0.0894439	6.49117
ENSG00000092820.18	blue	FALSE	EZR	0.759598	4.68e-10	6466.5	3.76e-12	0.10936	6.94588
ENSG00000092969.12	blue	FALSE	TGFB2	0.880203	2.14e-08	1583.66	3.51e-10	0.140284	6.27443
ENSG00000095319.14	blue	FALSE	NUP188	0.235703	0.0033953	1236.35	0.000517399	0.067895	3.47158
ENSG00000095637.22	blue	FALSE	SORBS1	0.437861	1.41e-09	10174.4	1.39e-11	0.0647776	6.75944
ENSG00000095739.11	blue	FALSE	BAMBI	0.465498	6.52e-05	475.861	4.41e-06	0.101394	4.59099
ENSG00000096433.11	blue	FALSE	ITPR3	0.875377	1.31e-09	577.592	1.27e-11	0.129253	6.77257
ENSG00000099204.20	blue	FALSE	ABLIM1	0.350108	1.07e-05	8701.19	5.14e-07	0.0697269	5.02112
ENSG00000100060.17	blue	FALSE	MFNG	0.482774	0.00116662	185.667	0.000139635	0.126752	3.80881
ENSG00000100106.22	blue	FALSE	TRIOBP	0.434497	2.57e-05	946.821	1.44e-06	0.0901681	4.81874
ENSG00000100234.11	blue	FALSE	TIMP3	0.644159	1.83e-08	5386.35	2.9e-10	0.102186	6.30377
ENSG00000100300.18	blue	FALSE	TSPO	0.427396	6.64e-05	659.433	4.5e-06	0.0931778	4.58688
ENSG00000100345.21	blue	FALSE	MYH9	0.345707	4.2e-06	7303.9	1.7e-07	0.0661035	5.22979
ENSG00000100439.10	blue	FALSE	ABHD4	0.543182	6.33e-08	1057.07	1.21e-09	0.089358	6.07871
ENSG00000100441.10	blue	FALSE	KHNYN	0.369704	3.68e-05	1811.26	2.2e-06	0.0780957	4.73399
ENSG00000100504.17	blue	FALSE	PYGL	0.552268	4.8e-06	472.433	2e-07	0.10622	5.1993
ENSG00000100599.16	blue	FALSE	RIN3	0.429562	2.22e-05	411.383	1.22e-06	0.0885139	4.85305
ENSG00000100906.10	blue	FALSE	NFKBIA	0.74511	1.32e-13	2387.8	2.72e-16	0.0910309	8.18524
ENSG00000100979.15	blue	FALSE	PLTP	0.542262	1.53e-06	2452.41	5.14e-08	0.0995613	5.44651
ENSG00000101144.13	blue	FALSE	BMP7	0.294696	0.00546269	2214.32	0.000922923	0.0889506	3.31303
ENSG00000101367.9	blue	TRUE	MAPRE1	0.430549	1.63e-08	2714.98	2.53e-10	0.0680668	6.32539
ENSG00000101542.10	blue	FALSE	CDH20	0.379688	9.49e-05	2166.26	6.93e-06	0.0844563	4.49568
ENSG00000101608.12	blue	FALSE	MYL12A	0.634215	1.23e-12	1356.03	3.63e-15	0.0806175	7.86696
ENSG00000101849.17	blue	TRUE	TBL1X	0.625388	7.33e-12	1442.85	2.97e-14	0.0822924	7.59959
ENSG00000101871.14	blue	FALSE	MID1	0.393005	6.47e-05	580.833	4.36e-06	0.0855556	4.59356
ENSG00000101888.11	blue	FALSE	NXT2	0.291104	0.00248481	322.611	0.000350901	0.081439	3.5745
ENSG00000101972.18	blue	FALSE	STAG2	0.342203	1.73e-05	3590.27	9.04e-07	0.0696742	4.91147
ENSG00000101974.14	blue	FALSE	ATP11C	0.556481	2.1e-07	411.623	4.86e-09	0.0950956	5.85181
ENSG00000102007.11	blue	FALSE	PLP2	0.805824	5.94e-10	193.021	5.05e-12	0.116717	6.9041
ENSG00000102580.15	blue	FALSE	DNAJC3	0.40986	3.82e-09	1722.39	4.74e-11	0.0622984	6.57899
ENSG00000102699.6	blue	FALSE	PARP4	0.36913	0.00256338	924.706	0.000364528	0.103557	3.56452
ENSG00000102935.11	blue	FALSE	ZNF423	0.516145	1.14e-06	799.208	3.6e-08	0.0936877	5.50921
ENSG00000103740.10	blue	FALSE	ACSBG1	0.520318	0.000183992	3895.63	1.52e-05	0.120302	4.32509
ENSG00000103852.13	blue	FALSE	TTC23	0.496686	1.04e-07	372.229	2.15e-09	0.0829699	5.98634
ENSG00000104324.16	blue	FALSE	CPQ	0.613321	8.09e-10	1146.96	7.3e-12	0.0895131	6.85174
ENSG00000104365.15	blue	FALSE	IKBKB	0.267018	0.0109159	1212.71	0.00217075	0.0870953	3.06582
ENSG00000104447.12	blue	FALSE	TRPS1	0.506576	4.57e-06	1225.99	1.88e-07	0.0972174	5.21075
ENSG00000104518.11	blue	FALSE	GSDMD	0.51584	4.77e-06	460.516	1.98e-07	0.0991823	5.20093
ENSG00000104728.16	blue	FALSE	ARHGEF10	0.322868	0.00520133	2279.32	0.000868321	0.096956	3.33004
ENSG00000104870.12	blue	FALSE	FCGRT	0.514282	1.27e-05	1175.59	6.28e-07	0.103218	4.98247
ENSG00000105137.13	blue	FALSE	SYDE1	0.875798	9.83e-13	294.051	2.74e-15	0.110829	7.90228
ENSG00000105329.9	blue	FALSE	TGFB1	0.435568	0.000292766	609.394	2.62e-05	0.103608	4.20399
ENSG00000105483.18	blue	FALSE	CARD8	0.409244	4.07e-05	961.016	2.47e-06	0.0868765	4.71064
ENSG00000105854.13	blue	FALSE	PON2	0.34174	0.00100077	7099	0.00011555	0.0886397	3.85538
ENSG00000105855.10	blue	FALSE	ITGB8	0.522855	6.84e-07	6289.26	1.96e-08	0.0931051	5.61575
ENSG00000105939.13	blue	FALSE	ZC3HAV1	0.442411	3.87e-07	674.906	1e-08	0.0772069	5.7302
ENSG00000106278.12	blue	FALSE	PTPRZ1	0.337248	0.00130453	12858.9	0.000160403	0.0893519	3.77439
ENSG00000106565.18	blue	FALSE	TMEM176B	0.484953	3.18e-05	787.933	1.85e-06	0.101688	4.76903
ENSG00000106571.14	blue	FALSE	GLI3	0.411268	0.00237797	466.577	0.000331718	0.114585	3.58918
ENSG00000107104.18	blue	FALSE	KANK1	0.345755	0.000479251	3306.79	4.78e-05	0.0850326	4.06614
ENSG00000107249.23	blue	FALSE	GLIS3	0.718144	7.34e-09	625.842	1.03e-10	0.111133	6.46202
ENSG00000107736.20	blue	FALSE	CDH23	0.750257	1.58e-07	646.952	3.5e-09	0.127032	5.90607
ENSG00000107738.20	blue	FALSE	VSIR	0.519922	0.000184	2659.94	1.53e-05	0.120213	4.32501
ENSG00000107779.13	blue	FALSE	BMPR1A	0.623534	4.68e-11	1661.53	2.52e-13	0.0852086	7.31773
ENSG00000109320.13	blue	FALSE	NFKB1	0.460488	1.31e-09	658.918	1.27e-11	0.0679974	6.77215
ENSG00000109472.14	blue	FALSE	CPE	0.325184	0.00134574	48380.2	0.000166322	0.0863625	3.76534
ENSG00000110090.13	blue	FALSE	CPT1A	0.390221	0.000131226	1952.55	1.02e-05	0.088416	4.41346
ENSG00000111058.8	blue	FALSE	ACSS3	0.7096	5.56e-09	1986.14	7.41e-11	0.108966	6.51214
ENSG00000111145.8	blue	FALSE	ELK3	0.53335	4.48e-07	404.027	1.2e-08	0.0935658	5.70026
ENSG00000111321.11	blue	FALSE	AC005840.1	0.387944	8.08e-06	591.219	3.72e-07	0.0763246	5.08282
ENSG00000111666.11	blue	FALSE	CHPT1	0.391707	8.74e-09	2825.63	1.28e-10	0.0609176	6.4301
ENSG00000111783.12	blue	FALSE	RFX4	0.724174	4.54e-09	1748.37	5.79e-11	0.110579	6.54895
ENSG00000111859.17	blue	FALSE	NEDD9	0.457658	1e-06	842.583	3.1e-08	0.0826763	5.53554
ENSG00000111907.21	blue	FALSE	TPD52L1	0.871239	1.37e-13	4034.7	2.92e-16	0.106554	8.17648
ENSG00000111961.18	blue	FALSE	SASH1	0.599113	4.92e-10	7059.68	4e-12	0.0863612	6.9373
ENSG00000112333.11	blue	FALSE	NR2E1	0.407195	0.000659214	1154.77	7e-05	0.102408	3.97622
ENSG00000113140.11	blue	FALSE	SPARC	0.825718	3.23e-07	13742	8.1e-09	0.143193	5.76646
ENSG00000113504.21	blue	FALSE	SLC12A7	0.602597	7.93e-08	988.667	1.57e-09	0.0998167	6.03704
ENSG00000113594.10	blue	FALSE	LIFR	0.383802	0.000820379	6374.02	9.11e-05	0.098082	3.91308
ENSG00000113657.13	blue	FALSE	DPYSL3	0.44597	6.69e-09	6141.53	9.26e-11	0.0688373	6.47861
ENSG00000113658.18	blue	FALSE	SMAD5	0.373024	6.47e-09	1842.62	8.94e-11	0.0575304	6.48395
ENSG00000113721.14	blue	FALSE	PDGFRB	0.567333	7.07e-07	2026.38	2.04e-08	0.101147	5.60897
ENSG00000113732.9	blue	FALSE	ATP6V0E1	0.436095	6.9e-07	1758.55	1.98e-08	0.0776821	5.61384
ENSG00000113916.18	blue	FALSE	BCL6	0.788242	1.72e-10	4022.16	1.15e-12	0.110849	7.11097
ENSG00000114166.8	blue	FALSE	KAT2B	0.356161	0.000107757	5099.18	8.04e-06	0.0797843	4.46405
ENSG00000114698.15	blue	FALSE	PLSCR4	0.764728	5.44e-10	2245.7	4.58e-12	0.110541	6.91804
ENSG00000114738.11	blue	FALSE	MAPKAPK3	0.350887	0.000370746	675.492	3.5e-05	0.0847934	4.13814
ENSG00000114790.13	blue	FALSE	ARHGEF26	0.495335	3.23e-06	1486.31	1.22e-07	0.0936389	5.28985
ENSG00000114978.18	blue	FALSE	MOB1A	0.317865	3.22e-06	1929.95	1.22e-07	0.0600772	5.29094
ENSG00000115107.20	blue	FALSE	STEAP3	0.789306	6.46e-08	253.487	1.24e-09	0.129921	6.07525
ENSG00000115325.13	blue	FALSE	DOK1	0.352663	0.0010398	300.798	0.000121022	0.0917425	3.84405
ENSG00000115594.12	blue	FALSE	IL1R1	1.19037	2.05e-12	577.748	6.86e-15	0.152866	7.78704
ENSG00000115825.10	blue	TRUE	PRKD3	0.494839	1.04e-07	1114.59	2.16e-09	0.0826771	5.98521
ENSG00000116016.14	blue	FALSE	EPAS1	0.412612	0.000172508	6590.34	1.41e-05	0.0950344	4.34171
ENSG00000116044.16	blue	FALSE	NFE2L2	0.400424	8e-06	3292.2	3.68e-07	0.0787471	5.08494
ENSG00000116117.18	blue	TRUE	PARD3B	0.660362	5.12e-08	452.839	9.49e-10	0.107942	6.11778
ENSG00000116132.12	blue	FALSE	PRRX1	0.808672	1.9e-08	572.859	3.04e-10	0.128425	6.29686
ENSG00000116478.12	blue	FALSE	HDAC1	0.302848	0.00145507	1106.62	0.00018315	0.0809496	3.74119
ENSG00000116729.14	blue	FALSE	WLS	0.54216	3.45e-07	3732.39	8.76e-09	0.0942382	5.75308
ENSG00000116747.12	blue	FALSE	RO60	0.29768	0.0018947	1942.84	0.000251554	0.0813183	3.66067
ENSG00000117151.13	blue	FALSE	CTBS	0.299172	0.0116265	469.593	0.00234297	0.0983176	3.04292
ENSG00000117280.13	blue	FALSE	RAB29	0.653227	9.37e-13	1210.28	2.49e-15	0.0825406	7.914
ENSG00000117298.16	blue	FALSE	ECE1	0.51	4.16e-09	3133.35	5.26e-11	0.077703	6.56345
ENSG00000117318.9	blue	FALSE	ID3	1.06752	4.97e-12	1241.28	1.91e-14	0.139429	7.65638
ENSG00000117394.22	blue	FALSE	SLC2A1	0.553576	3.52e-07	5080.23	8.95e-09	0.096283	5.74946
ENSG00000117519.16	blue	FALSE	CNN3	0.629618	1.89e-08	6846.31	3.01e-10	0.0999682	6.29818
ENSG00000117592.9	blue	FALSE	PRDX6	0.383887	2.11e-06	6433.94	7.46e-08	0.0713574	5.37977
ENSG00000118007.13	blue	FALSE	STAG1	0.401785	1.94e-09	1065	2.04e-11	0.059938	6.70334
ENSG00000119408.16	blue	FALSE	NEK6	0.499361	2.17e-06	1781.38	7.73e-08	0.0929331	5.37334
ENSG00000119471.15	blue	FALSE	HSDL2	0.316707	0.0020378	2686.68	0.000275171	0.0870645	3.63762
ENSG00000119638.13	blue	FALSE	NEK9	0.179444	0.0133765	3232.18	0.00277027	0.0599719	2.99214
ENSG00000119655.10	blue	FALSE	NPC2	0.216012	0.0302651	1686.01	0.00763736	0.0809733	2.66769
ENSG00000119711.12	blue	FALSE	ALDH6A1	0.178702	0.0832869	10821.4	0.0273517	0.0809904	2.20646
ENSG00000119729.12	blue	FALSE	RHOQ	0.650578	3.83e-14	4857.37	6.31e-17	0.0778268	8.35931
ENSG00000119927.14	blue	FALSE	GPAM	0.367609	0.00155891	2092.45	0.000198668	0.0988008	3.7207
ENSG00000119950.21	blue	FALSE	MXI1	0.343287	1.91e-05	6356.38	1.01e-06	0.0702083	4.88954
ENSG00000120063.10	blue	TRUE	GNA13	0.490928	1.11e-07	3115.97	2.33e-09	0.0821874	5.97327
ENSG00000120278.16	blue	FALSE	PLEKHG1	0.426803	1.49e-06	882.13	4.99e-08	0.0782898	5.45158
ENSG00000120279.6	blue	FALSE	MYCT1	0.754272	5.23e-09	300.052	6.87e-11	0.115624	6.5235
ENSG00000120690.16	blue	FALSE	ELF1	0.659294	2.91e-09	740.151	3.39e-11	0.09946	6.62874
ENSG00000120693.13	blue	FALSE	SMAD9	0.326562	0.00379506	1191.02	0.000591966	0.0950615	3.43527
ENSG00000120885.21	blue	FALSE	CLU	0.536463	1.09e-09	123502	1.02e-11	0.0788502	6.80358
ENSG00000120889.13	blue	FALSE	TNFRSF10B	0.540944	5.88e-08	636.346	1.11e-09	0.088776	6.09336
ENSG00000120907.17	blue	FALSE	ADRA1A	0.37707	0.00433351	220.804	0.000695053	0.11118	3.39152
ENSG00000121691.7	blue	FALSE	CAT	0.338869	0.00155682	1710.14	0.000198315	0.0910655	3.72115
ENSG00000122122.10	blue	FALSE	SASH3	0.105864	0.640072	180.936	0.455418	0.141831	0.746413
ENSG00000122786.20	blue	FALSE	CALD1	0.735555	1.25e-14	3410.51	1.71e-17	0.0864128	8.5121
ENSG00000122862.5	blue	FALSE	SRGN	0.874003	1.53e-08	1813.3	2.35e-10	0.137934	6.33639
ENSG00000122863.6	blue	FALSE	CHST3	0.430929	0.00379058	1854.01	0.000590979	0.125426	3.43572
ENSG00000122986.13	blue	FALSE	HVCN1	0.814174	3.54e-10	463.027	2.74e-12	0.116468	6.99055
ENSG00000123094.15	blue	FALSE	RASSF8	0.650322	2.07e-10	1809.63	1.48e-12	0.0918958	7.07674
ENSG00000123096.11	blue	FALSE	SSPN	0.46387	0.000489194	1316	4.9e-05	0.114249	4.06018
ENSG00000123104.12	blue	FALSE	ITPR2	0.561412	4.39e-06	2327.39	1.79e-07	0.107558	5.21964
ENSG00000123374.11	blue	FALSE	CDK2	1.00864	9.57e-14	219.192	1.84e-16	0.122527	8.23198
ENSG00000123595.7	blue	FALSE	RAB9A	0.448183	3.55e-09	807.211	4.3e-11	0.067976	6.59326
ENSG00000124067.17	blue	FALSE	SLC12A4	0.390701	0.000231012	1178.87	1.99e-05	0.0915855	4.26597
ENSG00000124570.20	blue	FALSE	SERPINB6	0.284089	0.00124633	2782.7	0.000151258	0.0749774	3.789
ENSG00000124942.14	blue	TRUE	AHNAK	1.03452	3.96e-12	20099.8	1.5e-14	0.134575	7.68728
ENSG00000125257.16	blue	FALSE	ABCC4	0.299824	0.00831575	315.008	0.00155321	0.0947445	3.16455
ENSG00000125398.8	blue	FALSE	SOX9	0.475722	5.37e-06	4184.75	2.29e-07	0.091937	5.17443
ENSG00000125457.14	blue	FALSE	MIF4GD	0.298974	0.000115582	420.766	8.74e-06	0.067244	4.44612
ENSG00000126016.15	blue	FALSE	AMOT	0.444052	5.11e-05	3572.48	3.27e-06	0.0954252	4.6534
ENSG00000126785.13	blue	FALSE	RHOJ	0.816693	1.9e-10	783.928	1.33e-12	0.115175	7.09088
ENSG00000127241.16	blue	FALSE	MASP1	0.448794	0.00741486	435.764	0.00134495	0.139976	3.20621
ENSG00000127314.18	blue	FALSE	RAP1B	0.306226	1.1e-06	2596.55	3.44e-08	0.0555004	5.51755
ENSG00000127329.15	blue	FALSE	PTPRB	0.705181	1.54e-07	1912.97	3.38e-09	0.119283	5.91182
ENSG00000127418.15	blue	FALSE	FGFRL1	0.616169	3.49e-06	2138.44	1.35e-07	0.116869	5.27228
ENSG00000128284.19	blue	FALSE	APOL3	0.582317	2.76e-06	393.222	1.03e-07	0.109415	5.3221
ENSG00000128567.17	blue	FALSE	PODXL	0.545878	1.51e-05	4161.34	7.7e-07	0.110439	4.94282
ENSG00000128585.18	blue	FALSE	MKLN1	0.385964	2.17e-05	3604.18	1.18e-06	0.0794384	4.85866
ENSG00000128602.11	blue	FALSE	SMO	0.800696	5.36e-10	534.648	4.48e-12	0.115687	6.92123
ENSG00000128791.12	blue	FALSE	TWSG1	0.349656	6.87e-07	1220.11	1.97e-08	0.0622739	5.61481
ENSG00000128849.10	blue	FALSE	CGNL1	0.658117	1.66e-07	2326.81	3.73e-09	0.111624	5.89582
ENSG00000129116.19	blue	FALSE	PALLD	0.681489	1.14e-09	2763.95	1.07e-11	0.100266	6.79677
ENSG00000129151.9	blue	FALSE	BBOX1	0.594102	4.32e-06	891.273	1.76e-07	0.113741	5.22328
ENSG00000129353.15	blue	FALSE	SLC44A2	0.204905	0.0282774	5329.92	0.00701976	0.0760061	2.69591
ENSG00000129493.15	blue	FALSE	HEATR5A	0.393212	1.18e-06	1623.55	3.77e-08	0.0714775	5.5012
ENSG00000129521.13	blue	FALSE	EGLN3	0.233114	0.0155716	1592.41	0.00335527	0.0794752	2.93316
ENSG00000129566.13	blue	FALSE	TEP1	0.353657	0.00106656	853.549	0.00012493	0.0921882	3.83625
ENSG00000129657.16	blue	FALSE	SEC14L1	0.430535	8.91e-10	7021.61	8.18e-12	0.0629857	6.83544
ENSG00000129675.16	blue	TRUE	ARHGEF6	0.510977	1.23e-08	2095.82	1.85e-10	0.0801771	6.37311
ENSG00000130052.13	blue	FALSE	STARD8	0.611194	2.74e-09	473.109	3.16e-11	0.0920638	6.63881
ENSG00000131095.13	blue	FALSE	GFAP	1.10333	1.67e-12	286391	5.45e-15	0.141162	7.81609
ENSG00000131386.19	blue	FALSE	GALNT15	0.498696	0.00516967	3384.6	0.000861895	0.149664	3.33211
ENSG00000131724.11	blue	FALSE	IL13RA1	0.443008	0.000347302	1408.7	3.23e-05	0.10658	4.15656
ENSG00000131873.7	blue	FALSE	CHSY1	0.47943	5.97e-10	1102.8	5.1e-12	0.0694546	6.90279
ENSG00000131941.8	blue	FALSE	RHPN2	0.501599	2.1e-05	539.735	1.14e-06	0.103078	4.86622
ENSG00000132613.15	blue	FALSE	MTSS2	0.587762	3.53e-07	23612.2	8.96e-09	0.102233	5.74924
ENSG00000132669.13	blue	FALSE	RIN2	0.485438	6.28e-07	1436.87	1.78e-08	0.0861839	5.63258
ENSG00000132825.7	blue	FALSE	PPP1R3D	0.415142	8.46e-06	484.597	3.93e-07	0.0818415	5.07251
ENSG00000133065.11	blue	FALSE	SLC41A1	0.414541	6.65e-10	2641.63	5.75e-12	0.0602021	6.88582
ENSG00000133561.15	blue	FALSE	GIMAP6	0.69843	2.26e-06	502.625	8.12e-08	0.130194	5.36454
ENSG00000133574.10	blue	FALSE	GIMAP4	0.51334	8.46e-06	570.056	3.92e-07	0.101199	5.0726
ENSG00000133789.15	blue	TRUE	SWAP70	0.596209	1.61e-13	1985.96	3.51e-16	0.0731159	8.1543
ENSG00000134250.20	blue	FALSE	NOTCH2	0.58262	3.34e-05	4359.61	1.96e-06	0.122458	4.7577
ENSG00000134569.10	blue	FALSE	LRP4	0.677597	2.87e-09	8223.26	3.33e-11	0.102185	6.63109
ENSG00000134755.16	blue	FALSE	DSC2	0.417459	0.00269681	228.408	0.000388638	0.117671	3.54768
ENSG00000134769.21	blue	FALSE	DTNA	0.74992	1.07e-11	19501.9	4.64e-14	0.0994373	7.54164
ENSG00000134817.10	blue	FALSE	APLNR	1.39254	2.64e-10	3343.37	1.94e-12	0.197836	7.03885
ENSG00000134954.14	blue	FALSE	ETS1	0.47268	5.96e-08	865.664	1.12e-09	0.0776035	6.09097
ENSG00000135046.14	blue	FALSE	ANXA1	0.940795	8.91e-10	839.776	8.19e-12	0.13764	6.83521
ENSG00000135069.14	blue	FALSE	PSAT1	0.451029	3.37e-07	6332.69	8.52e-09	0.0783338	5.75778
ENSG00000135540.11	blue	FALSE	NHSL1	0.414016	0.000115905	791.621	8.78e-06	0.0931387	4.44516
ENSG00000135744.8	blue	FALSE	AGT	0.358958	0.00674931	9273.2	0.00119824	0.110814	3.2393
ENSG00000135821.18	blue	FALSE	GLUL	0.685635	2.6e-08	99748.7	4.38e-10	0.109878	6.23997
ENSG00000135862.6	blue	FALSE	LAMC1	0.694801	2.57e-12	1026.9	8.89e-15	0.089603	7.75422
ENSG00000135899.17	blue	FALSE	SP110	0.272549	0.0295281	332.319	0.0074125	0.101784	2.67772
ENSG00000135926.15	blue	FALSE	TMBIM1	0.546235	1.3e-05	4524.64	6.44e-07	0.10974	4.97755
ENSG00000136044.12	blue	FALSE	APPL2	0.258185	0.000975898	1805.12	0.000111913	0.066832	3.8632
ENSG00000136436.14	blue	FALSE	CALCOCO2	0.334131	9.09e-07	3162.83	2.75e-08	0.0601308	5.55674
ENSG00000136518.17	blue	FALSE	ACTL6A	0.367401	0.000323159	495.842	2.96e-05	0.0879632	4.17675
ENSG00000136802.11	blue	FALSE	LRRC8A	0.401209	3.51e-08	6359.66	6.12e-10	0.0648449	6.1872
ENSG00000136830.12	blue	FALSE	FAM129B	0.707149	1.55e-10	1976.39	1e-12	0.0991727	7.13048
ENSG00000136869.16	blue	FALSE	TLR4	0.683034	1.82e-05	2174.41	9.55e-07	0.139377	4.90064
ENSG00000137076.21	blue	FALSE	TLN1	0.423674	1.17e-05	5696.28	5.72e-07	0.0847266	5.00048
ENSG00000137491.14	blue	FALSE	SLCO2B1	0.16863	0.308722	3228.07	0.154381	0.118401	1.42423
ENSG00000137509.11	blue	FALSE	PRCP	0.660398	1.47e-12	2954.72	4.57e-15	0.0842543	7.83816
ENSG00000137693.14	blue	TRUE	YAP1	0.947418	5.87e-12	2179.56	2.33e-14	0.124157	7.63083
ENSG00000137713.15	blue	FALSE	PPP2R1B	0.340361	0.000400698	1202.68	3.84e-05	0.0826754	4.11684
ENSG00000137936.18	blue	FALSE	BCAR3	0.447257	6.33e-08	727.457	1.21e-09	0.073572	6.07916
ENSG00000137962.13	blue	FALSE	ARHGAP29	0.84158	1.95e-15	1658.43	2.23e-18	0.0962336	8.74518
ENSG00000138029.14	blue	FALSE	HADHB	0.270435	0.000772633	4946.4	8.48e-05	0.068806	3.93039
ENSG00000138080.13	blue	FALSE	EMILIN1	0.636701	3.16e-08	480.432	5.45e-10	0.102602	6.20553
ENSG00000138119.17	blue	FALSE	MYOF	0.688909	6.43e-06	506.019	2.83e-07	0.134169	5.13463
ENSG00000138193.15	blue	FALSE	PLCE1	0.643557	5.02e-11	947.297	2.74e-13	0.0880817	7.30636
ENSG00000138434.17	blue	FALSE	ITPRID2	0.344352	6.07e-05	7473.04	4.03e-06	0.0746976	4.60995
ENSG00000138448.12	blue	FALSE	ITGAV	0.321144	0.004076	6377.73	0.00064415	0.0941133	3.41231
ENSG00000138496.16	blue	FALSE	PARP9	0.6777	1.26e-07	731.111	2.69e-09	0.113907	5.94957
ENSG00000138600.10	blue	FALSE	SPPL2A	0.32065	0.000522621	1671.41	5.29e-05	0.0793203	4.04247
ENSG00000138646.9	blue	FALSE	HERC5	0.53752	1.23e-06	283.886	3.98e-08	0.0978818	5.49152
ENSG00000138685.15	blue	FALSE	FGF2	0.694137	7.71e-08	2955.19	1.52e-09	0.114884	6.04207
ENSG00000138696.10	blue	FALSE	BMPR1B	0.442083	0.000570552	1463.02	5.88e-05	0.110037	4.01759
ENSG00000138821.13	blue	FALSE	SLC39A8	0.505185	9.62e-07	668.732	2.93e-08	0.0910994	5.54543
ENSG00000139132.14	blue	FALSE	FGD4	0.267537	0.00182036	1341.6	0.000239549	0.0728351	3.67318
ENSG00000139350.11	blue	FALSE	NEDD1	0.520814	2.87e-07	321.901	7.08e-09	0.089966	5.789
ENSG00000139567.12	blue	FALSE	ACVRL1	0.679685	3.94e-07	705.402	1.03e-08	0.118694	5.72638
ENSG00000139800.8	blue	FALSE	ZIC5	0.783873	1.85e-08	341.678	2.94e-10	0.124388	6.30183
ENSG00000139921.13	blue	FALSE	TMX1	0.464221	1.4e-06	1027.91	4.6e-08	0.0849296	5.46595
ENSG00000140022.13	blue	FALSE	STON2	0.434987	0.000465837	2001.7	4.61e-05	0.106759	4.07448
ENSG00000140299.11	blue	FALSE	BNIP2	0.280102	0.000121383	1531.95	9.27e-06	0.0631775	4.43357
ENSG00000140497.16	blue	FALSE	SCAMP2	0.253454	0.00301639	1241.06	0.000446367	0.0721878	3.51103
ENSG00000140931.20	blue	FALSE	CMTM3	0.441416	0.000139841	332.54	1.1e-05	0.100397	4.39672
ENSG00000141401.12	blue	FALSE	IMPA2	0.553742	3.8e-07	245.131	9.82e-09	0.0965749	5.73381
ENSG00000141639.12	blue	FALSE	MAPK4	0.703375	5.46e-11	4301.01	3.05e-13	0.0964584	7.292
ENSG00000141736.13	blue	FALSE	ERBB2	0.601605	3.86e-06	902.316	1.52e-07	0.114597	5.24976
ENSG00000142227.11	blue	FALSE	EMP3	1.18345	1.24e-17	431.112	6.9e-21	0.126232	9.37526
ENSG00000142961.14	blue	FALSE	MOB3C	0.562724	7.91e-10	589.836	7.11e-12	0.0820835	6.85551
ENSG00000143127.13	blue	FALSE	ITGA10	1.10761	4.63e-14	234.693	7.98e-17	0.132942	8.33153
ENSG00000143149.12	blue	FALSE	ALDH9A1	0.245353	0.00264984	3177.18	0.00037992	0.0690426	3.55365
ENSG00000143384.13	blue	FALSE	MCL1	0.486746	2.44e-08	5074.05	4.04e-10	0.0778487	6.25246
ENSG00000143416.21	blue	FALSE	SELENBP1	0.471498	5.19e-05	1645.82	3.33e-06	0.101415	4.64919
ENSG00000143514.17	blue	FALSE	TP53BP2	0.452936	1.19e-05	4381.56	5.85e-07	0.0906573	4.99613
ENSG00000143545.8	blue	FALSE	RAB13	0.756998	4.21e-10	1165.22	3.32e-12	0.108707	6.96367
ENSG00000143570.18	blue	FALSE	SLC39A1	0.474801	5.08e-10	1441.21	4.15e-12	0.0684952	6.93189
ENSG00000143603.19	blue	FALSE	KCNN3	0.63208	8.78e-07	3576.76	2.63e-08	0.113594	5.56439
ENSG00000143622.11	blue	FALSE	RIT1	0.434501	1.53e-08	666.025	2.35e-10	0.0685724	6.33639
ENSG00000143772.9	blue	FALSE	ITPKB	1.00854	7.68e-19	15586.9	2.33e-22	0.103693	9.72613
ENSG00000143819.12	blue	FALSE	EPHX1	0.529181	2.88e-06	4961.89	1.07e-07	0.0995857	5.31382
ENSG00000143842.15	blue	FALSE	SOX13	0.402083	8.57e-05	963.512	6.13e-06	0.0889184	4.52193
ENSG00000144468.17	blue	FALSE	RHBDD1	0.333464	6.34e-05	593.787	4.26e-06	0.072516	4.59849
ENSG00000144476.6	blue	FALSE	ACKR3	0.725891	1.92e-07	500.249	4.41e-09	0.123701	5.86812
ENSG00000144579.7	blue	FALSE	CTDSP1	0.284759	0.00715224	1530.29	0.00128608	0.0884601	3.21907
ENSG00000144749.13	blue	FALSE	LRIG1	0.590372	2.15e-07	8229.1	4.99e-09	0.100963	5.84742
ENSG00000144857.14	blue	FALSE	BOC	0.596884	4.4e-10	621.488	3.49e-12	0.0858031	6.95643
ENSG00000144909.8	blue	FALSE	OSBPL11	0.52581	5.31e-09	1223.9	7.03e-11	0.080646	6.51998
ENSG00000145012.13	blue	FALSE	LPP	0.600157	9.11e-11	1924.11	5.3e-13	0.0831559	7.21725
ENSG00000145246.13	blue	FALSE	ATP10D	0.435334	1.21e-05	494.81	5.94e-07	0.0871842	4.99326
ENSG00000145390.11	blue	FALSE	USP53	0.643594	3.21e-10	1194.44	2.46e-12	0.0918702	7.00548
ENSG00000145555.15	blue	FALSE	MYO10	0.50414	7.7e-06	7234.58	3.51e-07	0.0989701	5.09386
ENSG00000145623.13	blue	FALSE	OSMR	0.962059	1.97e-09	893.468	2.1e-11	0.14362	6.69862
ENSG00000145794.17	blue	FALSE	MEGF10	0.399422	0.000295184	2863.69	2.65e-05	0.0950619	4.2017
ENSG00000146409.12	blue	FALSE	SLC18B1	0.438527	4.56e-06	2057.62	1.87e-07	0.0841431	5.21168
ENSG00000146535.14	blue	TRUE	GNA12	0.57762	2.76e-10	5620.38	2.06e-12	0.0821569	7.0307
ENSG00000146648.18	blue	FALSE	EGFR	0.480342	0.000466069	2187.04	4.62e-05	0.117895	4.0743
ENSG00000147027.4	blue	FALSE	TMEM47	0.390919	0.000167994	3549.92	1.37e-05	0.0898881	4.34896
ENSG00000147065.17	blue	TRUE	MSN	0.548887	1.45e-07	4508.61	3.18e-09	0.0926824	5.92223
ENSG00000147113.17	blue	FALSE	DIPK2B	0.479807	0.000753238	781.83	8.21e-05	0.121835	3.93817
ENSG00000147475.16	blue	FALSE	ERLIN2	0.309856	0.000467384	1902.14	4.63e-05	0.0760669	4.07347
ENSG00000147853.17	blue	FALSE	AK3	0.460002	5.75e-07	3369.69	1.6e-08	0.0814078	5.65059
ENSG00000147872.10	blue	FALSE	PLIN2	0.574895	1.41e-06	647.037	4.66e-08	0.105221	5.4637
ENSG00000148053.16	blue	FALSE	NTRK2	0.285406	0.0163977	42385.6	0.00358354	0.0979876	2.91267
ENSG00000148175.12	blue	TRUE	STOM	0.666048	1.13e-08	7131.76	1.69e-10	0.104278	6.38723
ENSG00000148180.19	blue	FALSE	GSN	0.421513	0.000952082	10753.8	0.00010853	0.108899	3.87068
ENSG00000148204.12	blue	FALSE	CRB2	0.562975	1.33e-06	1675.27	4.35e-08	0.102806	5.47608
ENSG00000148400.12	blue	FALSE	NOTCH1	0.188691	0.13879	2101.65	0.0528154	0.097443	1.93643
ENSG00000148411.8	blue	FALSE	NACC2	0.579014	3.48e-09	10136.1	4.21e-11	0.0877754	6.59654
ENSG00000148482.12	blue	FALSE	SLC39A12	0.855918	1.13e-09	2190.53	1.06e-11	0.125918	6.79744
ENSG00000148498.16	blue	FALSE	PARD3	0.892881	1.68e-11	1021.75	7.97e-14	0.119516	7.47083
ENSG00000148700.14	blue	FALSE	ADD3	0.366273	5.77e-05	12306.6	3.8e-06	0.0792447	4.62205
ENSG00000148730.7	blue	FALSE	EIF4EBP2	0.409378	2.58e-07	5058.55	6.23e-09	0.070456	5.8104
ENSG00000149289.11	blue	FALSE	ZC3H12C	0.34103	1.61e-05	1048.95	8.3e-07	0.0691984	4.92828
ENSG00000149489.8	blue	FALSE	ROM1	0.515382	7.49e-06	1114.73	3.4e-07	0.101056	5.09994
ENSG00000149564.12	blue	FALSE	ESAM	0.724645	1.27e-10	947.972	7.88e-13	0.101163	7.16316
ENSG00000149782.11	blue	FALSE	PLCB3	0.537066	5.06e-07	595.696	1.38e-08	0.0946287	5.67551
ENSG00000150093.19	blue	FALSE	ITGB1	0.544226	1.05e-08	5224.03	1.56e-10	0.0850453	6.39925
ENSG00000150433.9	blue	FALSE	TMEM218	0.254973	0.0029117	332.307	0.000426597	0.0723725	3.52306
ENSG00000150760.12	blue	FALSE	DOCK1	0.363211	0.000373941	4323.05	3.54e-05	0.08782	4.13586
ENSG00000150907.9	blue	TRUE	FOXO1	0.56085	3.62e-08	1101.82	6.35e-10	0.0907289	6.1816
ENSG00000151012.13	blue	FALSE	SLC7A11	0.538251	0.000159358	3253.53	1.28e-05	0.123372	4.36284
ENSG00000151208.17	blue	FALSE	DLG5	0.388944	5.41e-06	1799.3	2.31e-07	0.0751969	5.17234
ENSG00000151322.18	blue	FALSE	NPAS3	0.231951	0.00658099	1751.82	0.00116169	0.0714108	3.24812
ENSG00000151491.14	blue	TRUE	EPS8	0.491955	7.99e-06	1175.09	3.67e-07	0.0967407	5.08529
ENSG00000151702.17	blue	FALSE	FLI1	0.691861	8.8e-08	525.581	1.77e-09	0.114976	6.01742
ENSG00000152137.6	blue	FALSE	HSPB8	0.670607	1.47e-10	5567.17	9.22e-13	0.0938995	7.14175
ENSG00000152284.5	blue	FALSE	TCF7L1	0.454392	8.28e-06	230.107	3.83e-07	0.0894936	5.07737
ENSG00000152492.15	blue	FALSE	CCDC50	0.389611	2.07e-05	2293.53	1.12e-06	0.0800043	4.86988
ENSG00000152518.8	blue	FALSE	ZFP36L2	0.533282	3.97e-06	2066.24	1.58e-07	0.101712	5.24308
ENSG00000152558.15	blue	FALSE	TMEM123	0.378341	0.000360757	4541.76	3.38e-05	0.0912502	4.14619
ENSG00000152620.13	blue	FALSE	NADK2	0.370957	8.34e-07	2721.21	2.48e-08	0.0665399	5.57495
ENSG00000152661.9	blue	FALSE	GJA1	0.803333	7.18e-09	28265.6	1e-10	0.12422	6.46702
ENSG00000152952.12	blue	FALSE	PLOD2	0.482977	2.19e-06	1431.86	7.81e-08	0.0899159	5.37143
ENSG00000152990.14	blue	FALSE	ADGRA3	0.612104	1.07e-07	2302.38	2.22e-09	0.10235	5.98049
ENSG00000153029.14	blue	FALSE	MR1	0.342279	0.00210003	459.594	0.000285316	0.0943364	3.62828
ENSG00000153208.16	blue	FALSE	MERTK	0.45098	0.00100937	1273.43	0.000116799	0.117054	3.85275
ENSG00000153944.11	blue	FALSE	MSI2	0.364002	4.98e-05	5587.64	3.17e-06	0.078118	4.65964
ENSG00000154188.10	blue	FALSE	ANGPT1	0.860609	1.44e-09	223.495	1.43e-11	0.127398	6.7553
ENSG00000154217.15	blue	FALSE	PITPNC1	0.498846	9.15e-07	3364.2	2.77e-08	0.0897955	5.55536
ENSG00000154229.12	blue	FALSE	PRKCA	0.285422	0.000569463	7674.13	5.86e-05	0.071031	4.01827
ENSG00000154380.17	blue	FALSE	ENAH	0.577557	1.83e-09	4635.59	1.9e-11	0.0860275	6.71364
ENSG00000154553.15	blue	FALSE	PDLIM3	0.494735	7.37e-06	585.945	3.32e-07	0.0969299	5.10405
ENSG00000154727.10	blue	FALSE	GABPA	0.330206	5.21e-06	1300.55	2.21e-07	0.0637413	5.18041
ENSG00000154734.15	blue	FALSE	ADAMTS1	0.938183	2.15e-09	2167.24	2.36e-11	0.140406	6.68192
ENSG00000154783.11	blue	FALSE	FGD5	0.605773	7.4e-09	391.68	1.04e-10	0.0937677	6.46036
ENSG00000154856.13	blue	FALSE	APCDD1	0.676334	1.1e-05	2798.64	5.31e-07	0.134873	5.0146
ENSG00000155324.9	blue	TRUE	GRAMD2B	0.704678	7.64e-10	4126.61	6.79e-12	0.102693	6.86197
ENSG00000155366.16	blue	FALSE	RHOC	0.597486	1.84e-09	2783.84	1.91e-11	0.0890088	6.71267
ENSG00000155760.2	blue	FALSE	FZD7	0.981782	9.78e-11	317.149	5.84e-13	0.136281	7.2041
ENSG00000156273.16	blue	FALSE	BACH1	0.249494	0.0035732	765.016	0.000549758	0.072207	3.45526
ENSG00000156535.15	blue	FALSE	CD109	0.70083	3.6e-06	514.464	1.4e-07	0.133097	5.26558
ENSG00000157227.13	blue	FALSE	MMP14	0.737664	1.28e-06	509.523	4.17e-08	0.134524	5.48351
ENSG00000157554.19	blue	FALSE	ERG	0.723803	7.14e-08	415.013	1.4e-09	0.119525	6.05567
ENSG00000158195.11	blue	FALSE	WASF2	0.381934	0.000196902	4279.59	1.66e-05	0.0886781	4.30697
ENSG00000158270.12	blue	FALSE	COLEC12	0.812805	4.72e-10	1176.4	3.82e-12	0.117054	6.94384
ENSG00000158467.16	blue	FALSE	AHCYL2	0.60314	1.95e-09	4337.16	2.08e-11	0.0900147	6.70046
ENSG00000158710.14	blue	FALSE	TAGLN2	0.690743	8.08e-09	2292.25	1.16e-10	0.107194	6.44386
ENSG00000159176.14	blue	FALSE	CSRP1	0.552709	4.54e-07	29277.9	1.22e-08	0.0970107	5.6974
ENSG00000159403.18	blue	FALSE	C1R	1.06599	4.5e-14	1201.56	7.64e-17	0.127868	8.33662
ENSG00000159658.11	blue	FALSE	EFCAB14	0.365266	4.57e-06	6144.02	1.88e-07	0.0700956	5.21097
ENSG00000160685.13	blue	FALSE	ZBTB7B	0.384846	0.000359329	1108.95	3.37e-05	0.0927975	4.14716
ENSG00000160691.18	blue	FALSE	SHC1	0.336823	1.15e-06	1298.78	3.64e-08	0.0611548	5.50772
ENSG00000161638.11	blue	FALSE	ITGA5	0.979834	2.57e-12	447.657	8.8e-15	0.12634	7.75553
ENSG00000161714.12	blue	FALSE	PLCD3	0.653921	2.14e-10	2579.45	1.54e-12	0.0924821	7.07078
ENSG00000161921.15	blue	FALSE	CXCL16	0.17732	0.162636	577.667	0.064964	0.0960821	1.84551
ENSG00000162407.9	blue	FALSE	PLPP3	0.297738	0.026299	8530.66	0.00639808	0.109196	2.72665
ENSG00000162437.14	blue	FALSE	RAVER2	0.409864	2.52e-06	1020.28	9.15e-08	0.076712	5.3429
ENSG00000162520.14	blue	FALSE	SYNC	0.749301	1.26e-09	231.386	1.2e-11	0.110512	6.7803
ENSG00000162618.15	blue	FALSE	ADGRL4	0.898218	1.89e-10	575.305	1.32e-12	0.126652	7.09204
ENSG00000162733.18	blue	FALSE	DDR2	0.783886	1.61e-09	1929.81	1.62e-11	0.116366	6.73639
ENSG00000162738.6	blue	FALSE	VANGL2	0.308799	0.00121699	818.202	0.000146864	0.0813419	3.79631
ENSG00000162889.10	blue	FALSE	MAPKAPK2	0.617533	4.4e-10	1739.64	3.49e-12	0.0887702	6.95653
ENSG00000162909.18	blue	FALSE	CAPN2	0.64922	3.83e-11	5378.75	2e-13	0.0883463	7.34859
ENSG00000163083.6	blue	FALSE	INHBB	0.642219	3.46e-08	357.86	6.02e-10	0.103753	6.18987
ENSG00000163110.15	blue	TRUE	PDLIM5	0.501973	1.55e-08	2800.7	2.4e-10	0.0792586	6.33336
ENSG00000163191.6	blue	FALSE	S100A11	0.5864	3.56e-05	488.415	2.11e-06	0.123643	4.74267
ENSG00000163285.8	blue	FALSE	GABRG1	0.362987	0.00332382	4736.69	0.000502971	0.104332	3.47917
ENSG00000163297.17	blue	FALSE	ANTXR2	0.977762	3.14e-12	309.982	1.14e-14	0.126611	7.72259
ENSG00000163346.17	blue	FALSE	PBXIP1	0.613194	1.31e-07	9614.11	2.82e-09	0.103203	5.9416
ENSG00000163406.11	blue	FALSE	SLC15A2	0.36597	0.0105861	1787.92	0.00209156	0.11894	3.07691
ENSG00000163430.12	blue	FALSE	FSTL1	0.749209	1.97e-09	2003.95	2.12e-11	0.111858	6.69785
ENSG00000163513.17	blue	FALSE	TGFBR2	0.772249	3e-08	1406.79	5.16e-10	0.124271	6.21422
ENSG00000163565.18	blue	FALSE	IFI16	0.432092	0.000249306	1025.32	2.18e-05	0.101763	4.24606
ENSG00000163629.13	blue	FALSE	PTPN13	0.514865	9.02e-07	2461.74	2.72e-08	0.0926237	5.55868
ENSG00000163820.15	blue	FALSE	FYCO1	0.490709	2.29e-07	1149.69	5.4e-09	0.0841059	5.83442
ENSG00000163884.4	blue	FALSE	KLF15	0.630704	1.28e-06	1824.62	4.17e-08	0.115021	5.48337
ENSG00000164039.15	blue	FALSE	BDH2	0.564777	2.04e-09	2124.97	2.21e-11	0.0844063	6.69117
ENSG00000164050.13	blue	FALSE	PLXNB1	0.259485	0.0481969	8584.5	0.0136199	0.105177	2.46714
ENSG00000164111.15	blue	FALSE	ANXA5	0.451578	1.59e-07	3853.77	3.53e-09	0.0764762	5.90481
ENSG00000164181.14	blue	FALSE	ELOVL7	0.560024	1.12e-06	1816.06	3.52e-08	0.101577	5.51327
ENSG00000164188.8	blue	FALSE	RANBP3L	0.961627	5.29e-10	2703.29	4.39e-12	0.138885	6.92392
ENSG00000164292.13	blue	FALSE	RHOBTB3	0.428094	2.03e-05	7983.86	1.09e-06	0.0878081	4.87534
ENSG00000164741.15	blue	FALSE	DLC1	0.36225	2.75e-06	2194.33	1.02e-07	0.0680562	5.32281
ENSG00000164751.15	blue	FALSE	PEX2	0.393161	1.04e-07	1431.67	2.15e-09	0.0656832	5.98571
ENSG00000164761.9	blue	FALSE	TNFRSF11B	1.63132	2.46e-14	266.236	3.74e-17	0.193723	8.42089
ENSG00000164904.18	blue	FALSE	ALDH7A1	0.18502	0.0822028	5538.36	0.0269041	0.0836096	2.21291
ENSG00000164938.14	blue	FALSE	TP53INP1	0.265493	0.0129204	672.749	0.00265671	0.0883533	3.0049
ENSG00000164949.8	blue	FALSE	GEM	1.47658	1.94e-18	460.806	6.4e-22	0.153444	9.62297
ENSG00000165029.16	blue	FALSE	ABCA1	0.508281	0.000185456	1372.18	1.54e-05	0.117585	4.32267
ENSG00000165389.7	blue	FALSE	SPTSSA	0.352816	9.67e-06	1325.14	4.57e-07	0.0699531	5.0436
ENSG00000165406.16	blue	FALSE	2020-03-08	0.3855	1.09e-05	1658.96	5.23e-07	0.0768287	5.01766
ENSG00000165449.11	blue	FALSE	SLC16A9	0.808444	8.67e-07	1039.9	2.59e-08	0.145224	5.56687
ENSG00000165458.14	blue	FALSE	INPPL1	0.547096	2.08e-08	2717.42	3.36e-10	0.0871009	6.28117
ENSG00000165478.7	blue	FALSE	HEPACAM	0.389965	0.00092408	6578.08	0.000104823	0.100529	3.87915
ENSG00000165801.10	blue	FALSE	ARHGEF40	0.457421	6.14e-07	1760.83	1.73e-08	0.0811461	5.637
ENSG00000165895.19	blue	FALSE	ARHGAP42	0.740006	9.2e-11	537.841	5.41e-13	0.102569	7.21469
ENSG00000166265.12	blue	FALSE	CYYR1	0.89541	1.46e-11	418.933	6.68e-14	0.119482	7.49409
ENSG00000166689.16	blue	FALSE	PLEKHA7	0.39805	0.000366188	493.765	3.44e-05	0.0961032	4.1419
ENSG00000166801.15	blue	FALSE	FAM111A	0.395899	0.000639777	421.869	6.75e-05	0.0993463	3.98504
ENSG00000167315.18	blue	FALSE	ACAA2	0.233744	0.0183588	1794.05	0.00412339	0.0814845	2.86856
ENSG00000167553.15	blue	FALSE	TUBA1C	0.697376	1.56e-10	378.865	1.01e-12	0.0978248	7.12883
ENSG00000167601.12	blue	FALSE	AXL	0.338278	0.00269582	1503.11	0.000388414	0.0953477	3.54783
ENSG00000167693.17	blue	FALSE	NXN	0.481972	7.53e-07	640.994	2.19e-08	0.0861289	5.59594
ENSG00000167785.9	blue	FALSE	ZNF558	0.334348	1.69e-06	771.508	5.75e-08	0.0616166	5.42627
ENSG00000168003.16	blue	FALSE	SLC3A2	0.420308	2.71e-08	4667.61	4.58e-10	0.0674357	6.23273
ENSG00000168077.14	blue	FALSE	SCARA3	0.64865	4.02e-08	3478.21	7.16e-10	0.105257	6.16256
ENSG00000168309.18	blue	FALSE	FAM107A	0.732993	1.88e-10	73801	1.31e-12	0.103332	7.09355
ENSG00000168461.13	blue	FALSE	RAB31	0.501752	4.07e-07	7826.44	1.07e-08	0.0877292	5.71933
ENSG00000168487.19	blue	FALSE	BMP1	0.312929	0.00780433	562.486	0.00143259	0.0981584	3.188
ENSG00000168610.14	blue	FALSE	STAT3	0.560112	2.01e-10	4266.16	1.41e-12	0.0790801	7.08285
ENSG00000168710.18	blue	FALSE	AHCYL1	0.371536	0.00162629	20160.7	0.000208738	0.100193	3.7082
ENSG00000168884.14	blue	FALSE	TNIP2	0.552576	4.48e-09	491.029	5.69e-11	0.0843398	6.55178
ENSG00000168918.14	blue	FALSE	INPP5D	0.266313	0.0545143	752.861	0.0159546	0.110505	2.40995
ENSG00000168938.5	blue	FALSE	PPIC	0.737325	5.28e-10	156.081	4.33e-12	0.106458	6.92594
ENSG00000168994.13	blue	FALSE	PXDC1	0.784926	1.57e-12	840.737	5.02e-15	0.100293	7.82635
ENSG00000169291.10	blue	FALSE	SHE	0.568644	1.99e-06	521.36	6.98e-08	0.105468	5.39163
ENSG00000169299.14	blue	FALSE	PGM2	0.501845	2.42e-07	420.651	5.77e-09	0.0861804	5.82319
ENSG00000169439.12	blue	FALSE	SDC2	0.644983	1.32e-06	2618.85	4.33e-08	0.117768	5.47675
ENSG00000169604.19	blue	FALSE	ANTXR1	0.745135	1.37e-09	2336.86	1.33e-11	0.110142	6.76522
ENSG00000169756.16	blue	FALSE	LIMS1	0.339044	0.000172361	853.958	1.41e-05	0.0780828	4.3421
ENSG00000169813.16	blue	FALSE	HNRNPF	0.440934	5.28e-09	2289.91	6.98e-11	0.0676174	6.52102
ENSG00000169871.13	blue	FALSE	TRIM56	0.315232	0.0032597	1995.57	0.000491123	0.0904395	3.48555
ENSG00000170275.14	blue	FALSE	CRTAP	0.470294	2.25e-06	5684.31	8.06e-08	0.087648	5.36572
ENSG00000170370.12	blue	FALSE	EMX2	0.711851	1.95e-09	1672.49	2.05e-11	0.106203	6.70276
ENSG00000170385.10	blue	FALSE	SLC30A1	0.480764	1.5e-06	2326.25	5.03e-08	0.0882094	5.45026
ENSG00000170653.19	blue	FALSE	ATF7	0.223903	0.0133136	1889.91	0.0027551	0.0747885	2.99382
ENSG00000170989.9	blue	FALSE	S1PR1	0.546614	1.23e-06	3069.22	3.97e-08	0.0995227	5.49235
ENSG00000171100.14	blue	TRUE	MTM1	0.443314	2.1e-08	848.079	3.41e-10	0.070605	6.27879
ENSG00000171444.18	blue	FALSE	MCC	0.450052	0.000113849	1442.5	8.58e-06	0.101133	4.45008
ENSG00000171766.16	blue	FALSE	GATM	0.324322	0.000246762	10398.3	2.15e-05	0.0763338	4.24874
ENSG00000171885.15	blue	FALSE	AQP4	0.803449	3.26e-07	44919.8	8.19e-09	0.139378	5.76454
ENSG00000171940.13	blue	FALSE	ZNF217	0.451917	1.21e-05	383.98	5.96e-07	0.0905207	4.99242
ENSG00000172164.15	blue	FALSE	SNTB1	0.579017	6.33e-08	519.518	1.21e-09	0.0952531	6.07872
ENSG00000172201.12	blue	FALSE	ID4	0.70728	4.58e-09	4155.9	5.86e-11	0.108027	6.54724
ENSG00000172340.14	blue	FALSE	SUCLG2	0.233836	0.0150318	937.698	0.00321549	0.0793645	2.94635
ENSG00000172380.6	blue	TRUE	GNG12	0.748453	5.21e-11	1519.24	2.88e-13	0.102528	7.29999
ENSG00000172936.14	blue	FALSE	MYD88	0.630169	2.85e-07	345.259	6.99e-09	0.108815	5.79119
ENSG00000173039.19	blue	FALSE	RELA	0.487283	2.16e-09	1607.73	2.37e-11	0.0729353	6.68103
ENSG00000173193.15	blue	FALSE	PARP14	0.468043	0.000131938	1159.68	1.03e-05	0.106091	4.41173
ENSG00000173269.14	blue	FALSE	MMRN2	0.928681	2.69e-14	675.054	4.15e-17	0.110444	8.40862
ENSG00000173402.11	blue	FALSE	DAG1	0.320099	6.58e-07	3700.49	1.87e-08	0.0569235	5.62332
ENSG00000173548.8	blue	FALSE	SNX33	0.72735	5.04e-12	1235.06	1.95e-14	0.0950319	7.65375
ENSG00000173706.14	blue	FALSE	HEG1	0.550989	3.6e-05	1828.27	2.14e-06	0.11624	4.74009
ENSG00000173905.8	blue	TRUE	GOLIM4	0.541693	9.76e-07	3852.97	2.99e-08	0.0977393	5.54222
ENSG00000174021.11	blue	FALSE	GNG5	0.374492	1.84e-05	739.85	9.66e-07	0.0764521	4.89838
ENSG00000174099.11	blue	FALSE	MSRB3	0.60149	1.23e-12	1059.41	3.65e-15	0.0764621	7.86651
ENSG00000174306.21	blue	FALSE	ZHX3	0.409734	2.87e-08	5079.23	4.9e-10	0.0658512	6.22213
ENSG00000174348.13	blue	FALSE	PODN	0.851787	7.91e-10	284.547	7.11e-12	0.124251	6.8554
ENSG00000174705.13	blue	FALSE	SH3PXD2B	0.333735	0.00173567	1473.03	0.000226162	0.0904959	3.68784
ENSG00000175215.11	blue	FALSE	CTDSP2	0.4319	1.52e-07	5945.61	3.35e-09	0.0730346	5.91364
ENSG00000175556.16	blue	FALSE	LONRF3	0.591087	3.76e-05	129.89	2.26e-06	0.124993	4.72895
ENSG00000176105.14	blue	FALSE	YES1	0.586716	3.18e-10	1657.34	2.43e-12	0.0837284	7.00737
ENSG00000176142.13	blue	FALSE	TMEM39A	0.334198	0.000134846	376.663	1.05e-05	0.0758468	4.40623
ENSG00000176714.9	blue	FALSE	CCDC121	0.345246	0.000144726	264.913	1.15e-05	0.0786856	4.38766
ENSG00000176971.3	blue	FALSE	FIBIN	0.554046	6.28e-06	643.709	2.75e-07	0.107789	5.14009
ENSG00000177119.16	blue	TRUE	ANO6	0.981318	1.76e-16	1365.73	1.52e-19	0.108513	9.04335
ENSG00000177426.20	blue	FALSE	TGIF1	0.595944	4.33e-07	349.356	1.15e-08	0.104419	5.70724
ENSG00000177469.13	blue	FALSE	CAVIN1	0.603218	4.22e-06	2279.13	1.71e-07	0.115367	5.22868
ENSG00000177697.19	blue	FALSE	CD151	0.571695	3.67e-10	1550.74	2.85e-12	0.0818446	6.98513
ENSG00000177917.10	blue	FALSE	ARL6IP6	0.351229	4.69e-05	624.025	2.94e-06	0.0751316	4.67486
ENSG00000177932.6	blue	FALSE	ZNF354C	0.294204	0.00481729	387.005	0.000790824	0.0876654	3.35599
ENSG00000178075.20	blue	FALSE	GRAMD1C	0.513682	8.28e-06	1309.91	3.83e-07	0.101177	5.07707
ENSG00000178104.19	blue	FALSE	PDE4DIP	0.3994	6e-08	14031.4	1.13e-09	0.065591	6.08925
ENSG00000178202.13	blue	TRUE	POGLUT3	0.606033	3.81e-11	553.014	1.97e-13	0.0824474	7.35054
ENSG00000179277.9	blue	FALSE	MEIS3P1	0.896462	1.68e-10	62.7767	1.12e-12	0.126001	7.11475
ENSG00000179604.10	blue	FALSE	CDC42EP4	0.627264	7.76e-09	4224.83	1.1e-10	0.0972205	6.45198
ENSG00000180263.14	blue	FALSE	FGD6	0.48128	1.16e-05	985.077	5.61e-07	0.0961731	5.00431
ENSG00000181449.4	blue	FALSE	SOX2	0.430905	2.77e-05	3721.21	1.58e-06	0.0897503	4.80116
ENSG00000182103.5	blue	FALSE	FAM181B	0.602553	6.09e-09	1703.6	8.28e-11	0.0927657	6.49543
ENSG00000182326.15	blue	FALSE	C1S	0.909094	1.27e-10	1305.18	7.91e-13	0.126922	7.16262
ENSG00000182541.18	blue	FALSE	LIMK2	0.672715	7.27e-08	1907.67	1.43e-09	0.111151	6.05225
ENSG00000182718.16	blue	FALSE	ANXA2	1.26821	3.49e-15	1214.44	4.06e-18	0.146157	8.67704
ENSG00000182902.14	blue	FALSE	SLC25A18	0.573507	2.37e-07	5525.86	5.62e-09	0.0984132	5.82755
ENSG00000182985.17	blue	FALSE	CADM1	0.235689	0.00062263	4789.83	6.53e-05	0.0590262	3.99295
ENSG00000183255.12	blue	TRUE	PTTG1IP	0.661026	3.62e-12	6482.17	1.36e-14	0.0858443	7.70029
ENSG00000183579.15	blue	FALSE	ZNRF3	0.403223	0.000555286	2047.82	5.69e-05	0.100175	4.02517
ENSG00000183580.10	blue	FALSE	FBXL7	0.506018	5.55e-08	1217.04	1.04e-09	0.0829011	6.10387
ENSG00000183943.5	blue	FALSE	PRKX	0.687416	2.06e-06	1076.31	7.25e-08	0.127657	5.38488
ENSG00000184005.11	blue	FALSE	ST6GALNAC3	0.738932	1.55e-10	693.54	1e-12	0.10363	7.13047
ENSG00000184371.14	blue	FALSE	CSF1	0.710972	2.37e-07	1294.67	5.63e-09	0.122007	5.82731
ENSG00000184384.14	blue	TRUE	MAML2	0.645759	3.97e-09	688.91	4.96e-11	0.0982554	6.57225
ENSG00000184500.15	blue	FALSE	PROS1	0.483906	3.79e-06	458.581	1.49e-07	0.0920994	5.25418
ENSG00000184743.12	blue	FALSE	ATL3	0.298129	0.000434897	2004.54	4.24e-05	0.0728205	4.09403
ENSG00000185201.16	blue	FALSE	IFITM2	1.04741	3.06e-13	1438.35	7.12e-16	0.129815	8.06846
ENSG00000185432.12	blue	FALSE	METTL7A	0.476172	1.2e-05	9358.2	5.9e-07	0.0953382	4.99456
ENSG00000185591.10	blue	FALSE	SP1	0.455426	4.59e-08	1855.48	8.36e-10	0.0741982	6.13797
ENSG00000185650.9	blue	TRUE	ZFP36L1	0.790385	7.03e-09	4537.53	9.77e-11	0.122154	6.47039
ENSG00000185885.16	blue	FALSE	IFITM1	0.816006	5.23e-09	1336.17	6.85e-11	0.125081	6.52383
ENSG00000186350.11	blue	FALSE	RXRA	0.404345	2.28e-06	4252.6	8.17e-08	0.0753914	5.36327
ENSG00000186635.14	blue	FALSE	ARAP1	0.288803	0.00167621	2698.57	0.000216335	0.078073	3.69914
ENSG00000186918.14	blue	FALSE	ZNF395	0.387175	2.4e-07	1661.83	5.71e-09	0.0664659	5.82517
ENSG00000186951.16	blue	FALSE	PPARA	0.39249	4.01e-05	1632.69	2.42e-06	0.0832539	4.71438
ENSG00000187079.17	blue	TRUE	TEAD1	0.551004	5.08e-11	2333.27	2.79e-13	0.0754375	7.30412
ENSG00000187091.13	blue	FALSE	PLCD1	0.482515	2.01e-06	852.28	7.05e-08	0.0895208	5.38997
ENSG00000187800.13	blue	FALSE	PEAR1	0.880302	7.57e-10	261.397	6.71e-12	0.128256	6.86361
ENSG00000188647.13	blue	FALSE	PTAR1	0.518682	5.49e-08	2979.68	1.02e-09	0.0849486	6.10583
ENSG00000189221.9	blue	FALSE	MAOA	0.431632	2.19e-05	2175.75	1.19e-06	0.0888721	4.85678
ENSG00000196411.10	blue	FALSE	EPHB4	0.714362	7.75e-08	306.725	1.53e-09	0.118251	6.04109
ENSG00000196935.9	blue	FALSE	SRGAP1	0.475894	9.4e-07	947.737	2.86e-08	0.0857492	5.54984
ENSG00000197142.10	blue	FALSE	ACSL5	0.781087	9.26e-09	707.935	1.35e-10	0.121648	6.42087
ENSG00000197256.10	blue	FALSE	KANK2	1.07828	4.34e-21	1480.83	7.69e-25	0.104772	10.2916
ENSG00000197324.9	blue	TRUE	LRP10	0.711331	5.23e-09	2792.33	6.87e-11	0.109041	6.52351
ENSG00000197442.10	blue	FALSE	MAP3K5	0.378435	1.23e-06	2751.93	3.98e-08	0.0689094	5.49178
ENSG00000197496.6	blue	FALSE	SLC2A10	0.626095	2.89e-06	269.645	1.08e-07	0.117833	5.31343
ENSG00000197712.12	blue	FALSE	FAM114A1	0.301721	0.00923841	538.844	0.00177024	0.0965107	3.1263
ENSG00000197771.12	blue	FALSE	MCMBP	0.34716	6.76e-09	1179.03	9.37e-11	0.0536003	6.47683
ENSG00000197879.17	blue	FALSE	MYO1C	0.570048	3.3e-09	842.42	3.92e-11	0.0862791	6.60703
ENSG00000197965.12	blue	FALSE	MPZL1	0.328604	8.02e-05	1351.72	5.67e-06	0.0724039	4.53849
ENSG00000197977.4	blue	FALSE	ELOVL2	0.3153	0.016993	1274.48	0.00374118	0.108754	2.8992
ENSG00000198001.13	blue	FALSE	IRAK4	0.18108	0.037651	575.032	0.0100104	0.0703094	2.57547
ENSG00000198075.10	blue	FALSE	SULT1C4	0.545525	0.000103225	641.205	7.65e-06	0.121911	4.47477
ENSG00000198682.13	blue	FALSE	PAPSS2	0.690406	1.26e-09	611.201	1.21e-11	0.101838	6.77949
ENSG00000198948.12	blue	FALSE	MFAP3L	0.288352	0.00193507	3331.65	0.000258294	0.0789163	3.65389
ENSG00000198951.11	blue	FALSE	NAGA	0.163855	0.0950123	504.065	0.0323646	0.0765721	2.13988
ENSG00000198959.12	blue	FALSE	TGM2	0.797396	1.79e-07	2963.13	4.09e-09	0.135598	5.88059
ENSG00000203952.9	blue	FALSE	CCDC160	0.723568	7.87e-09	103.448	1.13e-10	0.112205	6.44862
ENSG00000204264.11	blue	FALSE	PSMB8	0.513598	8.23e-07	482.372	2.43e-08	0.0920684	5.57844
ENSG00000204580.13	blue	FALSE	DDR1	0.489438	7.38e-06	8599.92	3.33e-07	0.0958962	5.10383
ENSG00000204592.9	blue	FALSE	HLA-E	0.516509	8.53e-06	7683.96	3.97e-07	0.101865	5.0705
ENSG00000205213.14	blue	FALSE	LGR4	0.34235	0.000423857	1443.38	4.11e-05	0.083472	4.10137
ENSG00000205336.11	blue	FALSE	ADGRG1	0.399805	0.00025424	7606.52	2.23e-05	0.094273	4.24093
ENSG00000205726.15	blue	FALSE	ITSN1	0.42797	7.03e-08	5608.03	1.37e-09	0.0706373	6.0587
ENSG00000205730.6	blue	FALSE	ITPRIPL2	0.555465	4.9e-06	707.681	2.06e-07	0.106949	5.19374
ENSG00000213064.10	blue	FALSE	SFT2D2	0.354962	7.25e-05	2763.6	5.01e-06	0.0777696	4.56428
ENSG00000213625.9	blue	FALSE	LEPROT	0.272978	0.0030051	2302.52	0.000443782	0.0777144	3.51258
ENSG00000213694.5	blue	FALSE	S1PR3	1.1859	8.14e-18	678.087	3.38e-21	0.125491	9.45011
ENSG00000213719.8	blue	FALSE	CLIC1	0.787271	3.46e-09	905.872	4.18e-11	0.119328	6.59754
ENSG00000213722.9	blue	FALSE	DDAH2	0.586902	1.95e-09	1425.93	2.07e-11	0.0875856	6.7009
ENSG00000213853.10	blue	FALSE	EMP2	0.535961	1.47e-05	1255.73	7.47e-07	0.108301	4.9488
ENSG00000213859.6	blue	FALSE	KCTD11	0.51418	4.27e-08	320.833	7.71e-10	0.0835958	6.15079
ENSG00000213949.9	blue	FALSE	ITGA1	0.850856	1.07e-09	813.929	1e-11	0.125007	6.80649
ENSG00000214106.9	blue	FALSE	PAXIP1-AS2	0.616588	4.76e-09	540.47	6.13e-11	0.0942716	6.54055
ENSG00000221963.6	blue	FALSE	APOL6	0.553849	6.42e-05	796.834	4.32e-06	0.12052	4.5955
ENSG00000224389.9	blue	FALSE	C4B	1.04587	1.95e-09	2079.97	2.06e-11	0.156065	6.70152
ENSG00000227640.3	blue	FALSE	SOX21-AS1	0.461286	5.61e-06	468.381	2.42e-07	0.0893327	5.16369
ENSG00000229847.9	blue	FALSE	EMX2OS	0.593578	2.52e-06	5257.13	9.16e-08	0.111101	5.34271
ENSG00000233237.8	blue	FALSE	LINC00472	0.660907	1.01e-08	438.736	1.5e-10	0.103179	6.40544
ENSG00000237441.10	blue	FALSE	RGL2	0.336625	0.000111188	1465.94	8.35e-06	0.0755449	4.45595
ENSG00000241399.7	blue	FALSE	CD302	0.451176	0.00336916	597.902	0.000512831	0.129874	3.47396
ENSG00000241839.10	blue	FALSE	PLEKHO2	0.495277	2.9e-06	1760	1.08e-07	0.0932271	5.31259
ENSG00000243069.8	blue	FALSE	ARHGEF26-AS1	0.32406	0.000366188	1003.51	3.44e-05	0.0782391	4.14193
ENSG00000243749.1	blue	FALSE	TMEM35B	0.336583	0.000334811	203.754	3.09e-05	0.0807846	4.16642
ENSG00000244300.3	blue	FALSE	GATA2-AS1	0.964731	9.84e-10	74.7085	9.12e-12	0.141461	6.81974
ENSG00000251442.6	blue	FALSE	LINC01094	1.12905	2.68e-13	641.457	6.17e-16	0.139633	8.08583
ENSG00000253305.2	blue	FALSE	PCDHGB6	0.249665	0.055199	344.291	0.0162095	0.103847	2.40416
ENSG00000254122.2	blue	FALSE	PCDHGB7	0.305961	0.033207	619.684	0.00858244	0.116412	2.62825
ENSG00000257315.2	blue	FALSE	ZBED6	0.645162	0.000111518	1535.72	8.38e-06	0.14481	4.45525
ENSG00000259976.3	blue	FALSE	AC093010.3	0.386875	0.000394751	2750.49	3.77e-05	0.0938785	4.12102
ENSG00000261371.6	blue	FALSE	PECAM1	1.04512	1.14e-12	3013.06	3.33e-15	0.132665	7.8779
ENSG00000262655.4	blue	FALSE	SPON1	0.232952	0.109185	2566.74	0.038694	0.112677	2.06743
ENSG00000269940.1	blue	FALSE	AL049840.3	0.351654	0.00483335	97.6901	0.000794194	0.104821	3.35481
ENSG00000270629.6	blue	FALSE	NBPF14	0.658364	2.98e-07	2149.33	7.4e-09	0.113871	5.78169
ENSG00000276045.3	blue	FALSE	ORAI1	0.550637	2.55e-09	222.443	2.9e-11	0.082782	6.65165
ENSG00000279118.1	blue	FALSE	AC093535.2	0.569154	4.04e-07	1453.26	1.06e-08	0.0994825	5.72114
ENSG00000001036.13	red	FALSE	FUCA2	0.147167	0.0301654	733.128	0.0076038	0.0551359	2.66917
ENSG00000001631.15	red	FALSE	KRIT1	0.040417	0.457607	1348.38	0.272246	0.0368128	1.0979
ENSG00000002549.12	red	FALSE	LAP3	0.2042	0.0319735	1771.54	0.00818833	0.0772255	2.6442
ENSG00000004700.16	red	FALSE	RECQL	0.374394	0.000337357	638.474	3.12e-05	0.0899038	4.16438
ENSG00000004897.12	red	FALSE	CDC27	-0.0280611	0.758664	2315.99	0.601417	0.0537194	-0.522365
ENSG00000005156.11	red	FALSE	LIG3	-0.0011512	0.992143	1142.92	0.984329	0.0586084	-0.0196423
ENSG00000005175.10	red	FALSE	RPAP3	-0.00616717	0.959125	944.11	0.920041	0.0614367	-0.100382
ENSG00000005812.11	red	FALSE	FBXL3	0.243227	1.83e-05	2990.53	9.62e-07	0.0496452	4.89929
ENSG00000006194.10	red	FALSE	ZNF263	0.0778397	0.162007	1051.71	0.0646304	0.0421255	1.84781
ENSG00000007202.15	red	FALSE	KIAA0100	0.119729	0.0396024	5061.26	0.0106576	0.0468838	2.55373
ENSG00000008294.21	red	FALSE	SPAG9	0.148059	0.102343	10942.1	0.0356538	0.0704755	2.10085
ENSG00000008869.12	red	FALSE	HEATR5B	-0.067506	0.435925	1629.79	0.253286	0.0590912	-1.1424
ENSG00000009844.16	red	FALSE	VTA1	-0.129359	0.148379	1725.24	0.0576417	0.0681405	-1.89841
ENSG00000010244.18	red	FALSE	ZNF207	0.0920321	0.0376217	4027.13	0.00999973	0.035729	2.57584
ENSG00000011405.13	red	FALSE	PIK3C2A	0.19192	0.0789522	3101.22	0.0255935	0.0859733	2.23232
ENSG00000013375.16	red	FALSE	PGM3	0.090265	0.291637	1441.68	0.142683	0.0615777	1.46587
ENSG00000014123.10	red	FALSE	UFL1	0.0472113	0.660106	1695.13	0.477324	0.0664374	0.710613
ENSG00000018510.15	red	TRUE	AGPS	-0.0049582	0.960902	1406.01	0.923746	0.051801	-0.0957162
ENSG00000025800.14	red	FALSE	KPNA6	0.00806025	0.926216	3120.94	0.859339	0.0454826	0.177216
ENSG00000029363.16	red	FALSE	BCLAF1	-0.0107827	0.938839	5498.86	0.883153	0.0733648	-0.146973
ENSG00000030066.13	red	FALSE	NUP160	0.163044	0.0450571	809.828	0.0125272	0.0652977	2.49693
ENSG00000031691.7	red	FALSE	CENPQ	0.0975096	0.42819	253.58	0.246612	0.0841602	1.15862
ENSG00000032219.18	red	FALSE	ARID4A	-0.0507214	0.462306	1407.79	0.276353	0.0465955	-1.08855
ENSG00000033178.13	red	FALSE	UBA6	0.0974314	0.323606	1858.41	0.165022	0.0701765	1.38838
ENSG00000034677.13	red	FALSE	RNF19A	0.483853	5.79e-07	3027.43	1.62e-08	0.0856566	5.64875
ENSG00000037749.12	red	FALSE	MFAP3	0.420483	6.78e-05	477.828	4.62e-06	0.0917795	4.58145
ENSG00000043093.14	red	FALSE	DCUN1D1	0.108486	0.0896235	2093.61	0.0300364	0.0500026	2.16961
ENSG00000046653.15	red	FALSE	GPM6B	0.187613	0.0136251	50418.8	0.00283649	0.0628534	2.98492
ENSG00000047315.16	red	FALSE	POLR2B	0.0074178	0.939198	2551.91	0.883919	0.0508059	0.146003
ENSG00000048392.11	red	FALSE	RRM2B	0.015967	0.862528	1831.4	0.755512	0.0512782	0.31138
ENSG00000048649.13	red	FALSE	RSF1	0.225713	0.00462801	2790.99	0.000752836	0.0669855	3.36958
ENSG00000050130.18	red	FALSE	JKAMP	-0.0234009	0.730734	1579.1	0.565359	0.0407043	-0.574901
ENSG00000052795.13	red	FALSE	FNIP2	0.101074	0.100744	2520.85	0.034902	0.047914	2.10949
ENSG00000053254.15	red	FALSE	FOXN3	0.392355	4.97e-08	2390.75	9.15e-10	0.0640737	6.12349
ENSG00000053770.12	red	FALSE	AP5M1	0.0156382	0.899096	2386.11	0.812795	0.0660337	0.236822
ENSG00000054267.22	red	FALSE	ARID4B	-0.0700014	0.327876	2184.8	0.168028	0.0507783	-1.37857
ENSG00000054523.17	red	FALSE	KIF1B	0.116465	0.0100441	24007.3	0.00195769	0.0376107	3.09658
ENSG00000054983.17	red	FALSE	GALC	0.0758332	0.276061	2406.03	0.132195	0.0503707	1.5055
ENSG00000055332.18	red	FALSE	EIF2AK2	0.0948036	0.160507	3159.66	0.0638288	0.0511519	1.85337
ENSG00000055609.18	red	FALSE	KMT2C	0.149273	0.0953246	4668.13	0.0325072	0.0698152	2.13812
ENSG00000056097.16	red	FALSE	ZFR	0.129985	0.00912878	7026.59	0.0017446	0.041521	3.13058
ENSG00000056586.16	red	FALSE	RC3H2	-0.0272851	0.690274	2481.78	0.514388	0.0418471	-0.65202
ENSG00000057608.17	red	FALSE	GDI2	-0.0257661	0.735978	4428.08	0.571839	0.0455758	-0.565345
ENSG00000058063.16	red	FALSE	ATP11B	0.0939663	0.306257	1176.16	0.152675	0.0657039	1.43015
ENSG00000058272.19	red	FALSE	PPP1R12A	-0.0366332	0.724899	2995.03	0.558513	0.0626154	-0.585052
ENSG00000061987.16	red	FALSE	MON2	-0.0055734	0.971036	2985.47	0.943476	0.0786072	-0.0709018
ENSG00000062725.10	red	TRUE	APPBP2	-0.00870565	0.919935	2857.64	0.847667	0.0453193	-0.192096
ENSG00000064115.11	red	FALSE	TM7SF3	0.0357426	0.636088	2080.84	0.45065	0.0473832	0.754332
ENSG00000064313.12	red	FALSE	TAF2	0.123473	0.0452025	728.748	0.0125837	0.0494816	2.49534
ENSG00000064726.9	red	FALSE	BTBD1	0.0513838	0.443837	4367.55	0.260165	0.0456338	1.126
ENSG00000064989.13	red	FALSE	CALCRL	0.477244	1.98e-08	623.194	3.19e-10	0.075881	6.28937
ENSG00000065183.16	red	FALSE	WDR3	0.0789129	0.464042	708.481	0.277837	0.072718	1.08519
ENSG00000065243.20	red	FALSE	PKN2	0.171048	0.0145642	1506.4	0.00308804	0.0578093	2.95884
ENSG00000065526.11	red	FALSE	SPEN	0.115618	0.117347	4653.55	0.0425138	0.056998	2.02846
ENSG00000065615.14	red	FALSE	CYB5R4	0.130869	0.264568	692.497	0.12471	0.0852397	1.5353
ENSG00000066629.17	red	FALSE	EML1	-0.274024	0.0043507	873.887	0.00069836	0.0808277	-3.39022
ENSG00000066739.12	red	FALSE	ATG2B	0.111729	0.241612	2842.88	0.110327	0.069974	1.59673
ENSG00000066926.11	red	FALSE	FECH	-0.180776	0.0257368	1187.54	0.00622322	0.0660785	-2.73578
ENSG00000066933.16	red	FALSE	MYO9A	0.0982798	0.145253	2457.58	0.0560229	0.0514323	1.91086
ENSG00000068796.16	red	FALSE	KIF2A	0.119393	0.255385	1975.59	0.118996	0.0765828	1.559
ENSG00000069667.16	red	FALSE	RORA	0.280881	0.00108914	1754.08	0.000128183	0.0733386	3.82992
ENSG00000070367.16	red	FALSE	EXOC5	0.182017	0.0345812	3269.56	0.00903569	0.0697196	2.6107
ENSG00000070476.15	red	FALSE	ZXDC	0.191437	0.00722348	858.06	0.00130182	0.0595342	3.21558
ENSG00000071127.17	red	FALSE	WDR1	0.285522	3.77e-08	3696.1	6.64e-10	0.0462431	6.17437
ENSG00000071189.21	red	TRUE	SNX13	0.0287761	0.722818	2106.35	0.555848	0.0488541	0.58902
ENSG00000071537.14	red	TRUE	SEL1L	-0.0024493	0.981927	3959.36	0.965116	0.0560034	-0.0437348
ENSG00000072210.18	red	FALSE	ALDH3A2	0.301043	4.19e-06	2727.34	1.69e-07	0.0575581	5.23024
ENSG00000072364.13	red	FALSE	AFF4	0.167735	0.00261634	4787.64	0.000373649	0.0471427	3.55803
ENSG00000072803.17	red	FALSE	FBXW11	0.130298	0.012393	5265.74	0.00252253	0.043136	3.02063
ENSG00000073614.12	red	FALSE	KDM5A	0.2791	0.00148803	1198.74	0.000187864	0.0747297	3.7348
ENSG00000074657.13	red	FALSE	ZNF532	0.141331	0.0514383	4173.94	0.0148055	0.0579913	2.4371
ENSG00000074695.6	red	FALSE	LMAN1	0.205919	0.00415818	2180.29	0.000660345	0.060466	3.40554
ENSG00000074696.13	red	FALSE	HACD3	0.0518221	0.567986	6014.73	0.378739	0.0588739	0.880223
ENSG00000074755.15	red	FALSE	ZZEF1	0.000621067	0.996248	2285.74	0.992662	0.0675273	0.00919728
ENSG00000075568.17	red	FALSE	TMEM131	-0.0254402	0.720292	1651.72	0.552063	0.0427803	-0.594672
ENSG00000076108.11	red	FALSE	BAZ2A	0.118152	0.194752	3125.3	0.0823087	0.0680034	1.73744
ENSG00000076321.11	red	FALSE	KLHL20	0.168672	0.00970526	590.689	0.00188083	0.0542628	3.10843
ENSG00000077147.16	red	FALSE	TM9SF3	0.0923996	0.122101	6128.32	0.0447803	0.0460452	2.00671
ENSG00000077458.13	red	FALSE	FAM76B	-0.0159799	0.908583	734.882	0.82882	0.0739075	-0.216215
ENSG00000078687.17	red	FALSE	TNRC6C	-0.0621288	0.403297	2900.11	0.226034	0.051319	-1.21064
ENSG00000079246.16	red	FALSE	XRCC5	0.0372875	0.614469	5445.94	0.427926	0.0470359	0.792745
ENSG00000079459.13	red	FALSE	FDFT1	0.166599	0.0129793	4319.01	0.0026731	0.0554769	3.00303
ENSG00000079950.14	red	FALSE	STX7	0.134989	0.220141	4554.68	0.0970381	0.0813488	1.65939
ENSG00000080345.17	red	FALSE	RIF1	-0.00578114	0.960402	2932.32	0.922336	0.0592988	-0.0974917
ENSG00000080371.6	red	FALSE	RAB21	0.19166	0.0102462	3691.64	0.00200772	0.0620442	3.08909
ENSG00000080561.13	red	FALSE	MID2	0.332263	0.00690213	144.353	0.00123114	0.102818	3.23156
ENSG00000081154.11	red	FALSE	PCNP	-0.0319654	0.619735	5692.93	0.433273	0.0407929	-0.783603
ENSG00000081818.3	red	FALSE	PCDHB4	0.715971	6.87e-15	599.833	8.7e-18	0.0833493	8.59001
ENSG00000082153.18	red	FALSE	BZW1	0.174862	0.0543266	5057.99	0.0158625	0.0724946	2.41206
ENSG00000082258.13	red	FALSE	CCNT2	-0.0808773	0.261911	2019.83	0.123012	0.052441	-1.54225
ENSG00000083099.11	red	FALSE	LYRM2	0.0476517	0.519431	2452.92	0.328826	0.0487994	0.976482
ENSG00000083290.20	red	FALSE	ULK2	0.0403085	0.609104	3145.15	0.42237	0.0502402	0.802316
ENSG00000083312.17	red	FALSE	TNPO1	0.361188	1.39e-07	4053.32	3.02e-09	0.0609039	5.93045
ENSG00000083520.15	red	FALSE	DIS3	0.051747	0.51951	1369.67	0.328902	0.0530016	0.976328
ENSG00000084676.15	red	FALSE	NCOA1	0.263775	7.32e-09	4975.82	1.03e-10	0.0408152	6.46266
ENSG00000084733.11	red	FALSE	RAB10	0.154639	0.00100857	5872.76	0.00011668	0.0401348	3.853
ENSG00000085224.22	red	FALSE	ATRX	-0.00208059	0.98662	4273.8	0.974376	0.064776	-0.0321198
ENSG00000086598.11	red	FALSE	TMED2	0.0291468	0.68043	3100.62	0.501504	0.0433651	0.672126
ENSG00000087053.18	red	FALSE	MTMR2	0.0429731	0.676769	1959.1	0.496886	0.0632517	0.679398
ENSG00000088205.13	red	FALSE	DDX18	0.0530678	0.451453	1657.55	0.266767	0.0477857	1.11054
ENSG00000089154.11	red	FALSE	GCN1	0.180644	0.0679008	2133.78	0.0211071	0.0783346	2.30606
ENSG00000089335.21	red	FALSE	ZNF302	0.107568	0.0925908	2373.76	0.031317	0.0499616	2.15302
ENSG00000089597.18	red	FALSE	GANAB	0.0239727	0.690316	4798.6	0.514449	0.0367721	0.651926
ENSG00000089682.16	red	FALSE	RBM41	0.139869	0.121263	293.111	0.0443511	0.0695602	2.01076
ENSG00000089916.17	red	FALSE	GPATCH2L	0.0876798	0.262593	2060.96	0.123459	0.0569196	1.54042
ENSG00000090612.21	red	FALSE	ZNF268	-0.048349	0.700585	737.926	0.527395	0.0765031	-0.631988
ENSG00000090686.15	red	FALSE	USP48	-0.108565	0.0384427	2417.17	0.0102764	0.0423027	-2.56639
ENSG00000090905.19	red	FALSE	TNRC6A	0.0337586	0.696297	3626.71	0.522245	0.0527571	0.639888
ENSG00000091527.15	red	FALSE	CDV3	0.20962	9.78e-05	3487.64	7.18e-06	0.0467051	4.48816
ENSG00000091656.18	red	FALSE	ZFHX4	0.17417	0.156154	1273.59	0.0616034	0.0931817	1.86914
ENSG00000092140.16	red	FALSE	G2E3	-0.0173506	0.853717	773.222	0.741311	0.0525586	-0.330118
ENSG00000092203.14	red	FALSE	TOX4	-0.0536783	0.38534	2612.94	0.211198	0.0429331	-1.25028
ENSG00000092439.16	red	FALSE	TRPM7	0.139647	0.100943	1390.43	0.0349931	0.0662324	2.10844
ENSG00000092964.18	red	FALSE	DPYSL2	0.00567272	0.943777	35441	0.892149	0.0418386	0.135586
ENSG00000093144.19	red	FALSE	ECHDC1	-0.0692471	0.276827	1558.26	0.132696	0.0460556	-1.50356
ENSG00000095564.14	red	FALSE	BTAF1	-0.0700895	0.679111	1593.91	0.500095	0.103938	-0.674341
ENSG00000095787.22	red	FALSE	WAC	0.225852	0.000150409	7340.85	1.2e-05	0.0515872	4.37806
ENSG00000096968.13	red	FALSE	JAK2	0.159265	0.0282605	777.015	0.00701413	0.0590708	2.69617
ENSG00000097033.14	red	FALSE	SH3GLB1	0.277106	1.62e-06	3401.44	5.49e-08	0.0509883	5.4347
ENSG00000099246.16	red	FALSE	RAB18	0.0425499	0.709563	4528.93	0.538585	0.069192	0.614954
ENSG00000099968.17	red	FALSE	BCL2L13	0.16218	0.00587892	1990.96	0.00101305	0.0493416	3.28688
ENSG00000099995.19	red	FALSE	SF3A1	0.0897961	0.244868	2594.53	0.112292	0.0565476	1.58797
ENSG00000100201.21	red	FALSE	DDX17	0.00432777	0.971046	25272.4	0.943635	0.0612111	0.0707023
ENSG00000100380.14	red	FALSE	ST13	0.205371	0.000451718	9873.63	4.44e-05	0.0502926	4.08353
ENSG00000100393.13	red	FALSE	EP300	0.186025	0.0114372	3068.93	0.00229554	0.0610106	3.04907
ENSG00000100528.12	red	FALSE	CNIH1	0.0797873	0.212494	2560.06	0.0925426	0.0474321	1.68214
ENSG00000100612.14	red	FALSE	DHRS7	0.0738106	0.244116	1726.24	0.111835	0.0464218	1.59
ENSG00000100614.18	red	FALSE	PPM1A	0.0708399	0.344404	5048.05	0.18016	0.0528552	1.34026
ENSG00000100644.17	red	FALSE	HIF1A	0.177141	0.00173994	3232.06	0.000227027	0.0480464	3.68687
ENSG00000100647.8	red	FALSE	SUSD6	0.111377	0.117394	1515.98	0.0425364	0.0549132	2.02823
ENSG00000100664.11	red	FALSE	EIF5	0.129506	0.0827528	9426.65	0.0271345	0.0586111	2.20958
ENSG00000100731.15	red	FALSE	PCNX1	0.0270509	0.758841	3045.69	0.601615	0.0518137	0.52208
ENSG00000100784.12	red	FALSE	RPS6KA5	0.154625	0.140333	1846.51	0.0535528	0.0800986	1.93044
ENSG00000100815.12	red	FALSE	TRIP11	0.10448	0.218474	1420.15	0.0960522	0.0627773	1.6643
ENSG00000100852.13	red	FALSE	ARHGAP5	0.4664	5.84e-07	8344.6	1.63e-08	0.0825888	5.64726
ENSG00000101266.19	red	TRUE	CSNK2A1	-0.00582628	0.937944	3460.15	0.881603	0.039119	-0.148938
ENSG00000101310.17	red	FALSE	SEC23B	0.137109	0.0502298	1511.93	0.014375	0.0560144	2.44775
ENSG00000101577.9	red	FALSE	LPIN2	0.17112	0.0159181	3367.63	0.0034493	0.058511	2.92457
ENSG00000101596.15	red	FALSE	SMCHD1	0.220901	0.00802648	1951.59	0.00148557	0.0695207	3.17749
ENSG00000101745.17	red	FALSE	ANKRD12	0.169734	0.0301015	2906.2	0.0075854	0.0635709	2.66999
ENSG00000101751.10	red	FALSE	POLI	-0.0257145	0.834622	1096.94	0.712045	0.0696661	-0.369111
ENSG00000102024.18	red	FALSE	PLS3	-0.0145822	0.887475	3024.43	0.794025	0.0558517	-0.261087
ENSG00000102038.15	red	FALSE	SMARCA1	0.23102	0.000338305	2167.04	3.13e-05	0.0554846	4.16368
ENSG00000102189.16	red	FALSE	EEA1	-0.0504288	0.559435	1520.39	0.369665	0.056213	-0.897101
ENSG00000102531.16	red	TRUE	FNDC3A	0.124941	0.0125128	2576.16	0.00255263	0.041412	3.01703
ENSG00000102753.10	red	FALSE	KPNA3	0.0473305	0.411412	2421.94	0.232521	0.0396439	1.19389
ENSG00000102805.15	red	FALSE	CLN5	0.141748	0.0675085	1305.78	0.0209476	0.0613913	2.30893
ENSG00000102908.22	red	FALSE	NFAT5	0.182628	0.0124703	4052.82	0.00254174	0.0605065	3.01833
ENSG00000103018.16	red	FALSE	CYB5B	0.268432	5.9e-05	3898.64	3.9e-06	0.058143	4.61675
ENSG00000103111.14	red	FALSE	MON1B	0.135068	0.036603	2044.68	0.00968078	0.0522098	2.58703
ENSG00000103342.13	red	TRUE	GSPT1	0.227239	0.00137229	3697.01	0.000170368	0.0604467	3.75933
ENSG00000103479.16	red	FALSE	RBL2	0.196495	0.0705722	2768.33	0.0221502	0.085889	2.28778
ENSG00000103994.17	red	FALSE	ZNF106	0.350106	2.56e-07	5991.02	6.17e-09	0.0602374	5.8121
ENSG00000104047.15	red	FALSE	DTWD1	0.128378	0.0392434	1388.04	0.0105381	0.0501937	2.55765
ENSG00000104131.13	red	FALSE	EIF3J	0.0402688	0.516886	2397.37	0.326481	0.0410392	0.981226
ENSG00000104219.13	red	FALSE	ZDHHC2	0.428052	4.64e-07	2034.45	1.25e-08	0.075189	5.69301
ENSG00000104320.13	red	FALSE	NBN	-0.0249406	0.781427	1445.16	0.632688	0.0521828	-0.477947
ENSG00000104375.17	red	FALSE	STK3	0.221027	0.00134621	438.394	0.000166448	0.0587032	3.76515
ENSG00000104549.12	red	FALSE	SQLE	0.0408986	0.736819	1392.88	0.57285	0.0725333	0.563859
ENSG00000105447.12	red	FALSE	GRWD1	0.0363143	0.695121	649.416	0.520817	0.0565566	0.642087
ENSG00000105835.12	red	FALSE	NAMPT	0.739462	8.05e-09	2918.67	1.16e-10	0.11474	6.44465
ENSG00000105879.12	red	TRUE	CBLL1	0.0525383	0.477715	1008.65	0.289956	0.0496479	1.05822
ENSG00000105983.21	red	FALSE	LMBR1	0.0632467	0.446457	2083.35	0.262447	0.0564387	1.12063
ENSG00000106460.19	red	FALSE	TMEM106B	0.208578	0.0546437	3842.22	0.0159994	0.0865854	2.40893
ENSG00000106479.11	red	FALSE	ZNF862	0.0334488	0.760922	1325.34	0.60471	0.064618	0.517639
ENSG00000106771.13	red	FALSE	TMEM245	0.160442	0.0052419	5007.6	0.000877788	0.048224	3.32702
ENSG00000106780.9	red	FALSE	MEGF9	0.310262	1.33e-05	5569.82	6.61e-07	0.0623956	4.97251
ENSG00000107036.12	red	FALSE	RIC1	0.115519	0.182319	806.886	0.0754671	0.0649851	1.77761
ENSG00000107186.16	red	FALSE	MPDZ	-0.14675	0.0568144	3550.39	0.016838	0.061396	-2.39023
ENSG00000107581.13	red	FALSE	EIF3A	0.0463336	0.578083	5154.23	0.388815	0.0537657	0.861768
ENSG00000107651.13	red	FALSE	SEC23IP	-0.0597063	0.513494	807.371	0.323117	0.060427	-0.988073
ENSG00000107669.17	red	FALSE	ATE1	-0.0236591	0.775275	1533.1	0.623833	0.0482419	-0.490425
ENSG00000107771.17	red	FALSE	CCSER2	-0.0873726	0.139297	4042.21	0.0530695	0.0451689	-1.93435
ENSG00000108055.9	red	FALSE	SMC3	0.178698	0.0454694	1634.33	0.0126718	0.0716837	2.49286
ENSG00000108064.11	red	FALSE	TFAM	0.160842	0.0142418	1041.74	0.00299912	0.0541953	2.96783
ENSG00000108179.14	red	FALSE	PPIF	-0.00783276	0.933223	1799.32	0.872396	0.0487672	-0.160615
ENSG00000108256.9	red	FALSE	NUFIP2	0.220255	0.00131924	4115.4	0.000162579	0.0584072	3.77102
ENSG00000108424.10	red	FALSE	KPNB1	0.00153173	0.987692	6136.68	0.976558	0.052128	0.0293839
ENSG00000108510.10	red	FALSE	MED13	0.253581	6.17e-06	2812.58	2.69e-07	0.0492994	5.14369
ENSG00000108582.12	red	FALSE	CPD	0.0932982	0.247052	3637.5	0.113744	0.0589902	1.58159
ENSG00000108588.14	red	TRUE	CCDC47	0.0207859	0.801268	3914.49	0.663154	0.0477221	0.435562
ENSG00000108599.15	red	FALSE	AKAP10	0.140708	0.00467115	1428.87	0.000761392	0.0417971	3.36646
ENSG00000108654.14	red	FALSE	DDX5	0.0399471	0.568742	15980.9	0.379474	0.045453	0.878866
ENSG00000108733.10	red	FALSE	PEX12	0.274881	1.55e-05	536.537	7.94e-07	0.0556792	4.93687
ENSG00000109133.13	red	FALSE	TMEM33	0.015498	0.858254	2426.63	0.748986	0.0484348	0.319977
ENSG00000109265.14	red	FALSE	KIAA1211	0.0241996	0.877235	340.651	0.778614	0.0860811	0.281125
ENSG00000109332.20	red	FALSE	UBE2D3	0.179819	9.63e-05	7400.21	7.07e-06	0.0400336	4.4917
ENSG00000109572.13	red	TRUE	CLCN3	0.0265975	0.734535	6196.65	0.570141	0.0468396	0.567843
ENSG00000109586.12	red	FALSE	GALNT7	0.0653329	0.542981	862.941	0.352838	0.0703186	0.929098
ENSG00000109680.11	red	FALSE	TBC1D19	-0.0069554	0.960031	299.577	0.921591	0.0706632	-0.0984304
ENSG00000109920.12	red	FALSE	FNBP4	-0.0717497	0.421302	1750.59	0.240837	0.061173	-1.1729
ENSG00000109929.10	red	FALSE	SC5D	-0.0426728	0.717157	4646.87	0.548154	0.0710588	-0.600528
ENSG00000110321.17	red	FALSE	EIF4G2	0.0951569	0.0902081	19333.8	0.0303009	0.0439293	2.16613
ENSG00000110330.8	red	FALSE	BIRC2	0.164344	0.00248681	1689.79	0.000351246	0.0459801	3.57424
ENSG00000110344.9	red	TRUE	UBE4A	0.0599586	0.528888	2322.22	0.338161	0.0626001	0.957804
ENSG00000110422.12	red	FALSE	HIPK3	0.367871	1.81e-10	3476.56	1.24e-12	0.0518048	7.10109
ENSG00000110696.10	red	FALSE	C11orf58	0.0672677	0.435102	5447.12	0.25262	0.0588001	1.14401
ENSG00000110756.17	red	FALSE	HPS5	0.162441	0.0374357	792.457	0.00993892	0.0630118	2.57795
ENSG00000110917.8	red	FALSE	MLEC	0.273673	2.01e-07	4999.51	4.64e-09	0.0467056	5.85952
ENSG00000111011.18	red	FALSE	RSRC2	0.0437242	0.54424	2779.46	0.354138	0.0471882	0.926592
ENSG00000111231.9	red	FALSE	GPN3	0.0282163	0.738349	461.412	0.574672	0.05028	0.561184
ENSG00000111300.10	red	FALSE	NAA25	-0.140996	0.0964359	1418.62	0.0329936	0.066128	-2.13216
ENSG00000111530.13	red	FALSE	CAND1	-0.0713754	0.44439	5063.28	0.260714	0.0634615	-1.1247
ENSG00000111554.14	red	FALSE	MDM1	0.0153612	0.852788	538.512	0.739706	0.0462349	0.332243
ENSG00000111596.12	red	FALSE	AC092881.1	0.115294	0.0471839	1687.53	0.0132524	0.0465475	2.47691
ENSG00000111605.18	red	FALSE	CPSF6	-0.0331471	0.62259	3007.08	0.436183	0.0425697	-0.778655
ENSG00000111615.14	red	FALSE	KRR1	0.0497493	0.619686	1564.43	0.433207	0.0634789	0.783715
ENSG00000111727.12	red	FALSE	HCFC2	-0.024774	0.794216	1059.94	0.652349	0.0549921	-0.450501
ENSG00000111817.17	red	FALSE	DSE	0.40996	7.04e-06	679.867	3.16e-07	0.0801657	5.11391
ENSG00000112081.17	red	FALSE	SRSF3	0.232134	0.0025366	4682.53	0.000359756	0.0650606	3.56797
ENSG00000112200.17	red	FALSE	ZNF451	-0.0229436	0.837126	2135.84	0.716025	0.0630707	-0.363776
ENSG00000112210.12	red	FALSE	RAB23	0.314228	0.000285839	653.508	2.55e-05	0.07464	4.20991
ENSG00000112234.9	red	FALSE	FBXL4	0.295846	6.93e-06	975.61	3.09e-07	0.0578032	5.11815
ENSG00000112282.18	red	FALSE	MED23	0.0755343	0.263159	1205.51	0.123785	0.0490776	1.53908
ENSG00000112309.10	red	FALSE	B3GAT2	0.247739	0.0209491	1792.31	0.00482808	0.0879041	2.81829
ENSG00000112339.14	red	FALSE	HBS1L	-0.19068	0.0329416	2624.75	0.00849882	0.0724582	-2.63158
ENSG00000112624.12	red	FALSE	BICRAL	-0.0690642	0.305691	1212.75	0.152153	0.0482302	-1.43197
ENSG00000112701.18	red	FALSE	SENP6	-0.0688945	0.297162	2804.33	0.146395	0.0474355	-1.45238
ENSG00000112874.10	red	FALSE	NUDT12	-0.00347449	0.979136	773.873	0.959064	0.0676922	-0.0513277
ENSG00000113282.13	red	FALSE	CLINT1	0.0961287	0.0669578	1645.99	0.0207445	0.0415673	2.3126
ENSG00000113583.8	red	FALSE	C5orf15	-0.0327711	0.711538	1084.72	0.540992	0.0536076	-0.611313
ENSG00000113712.18	red	TRUE	CSNK1A1	0.0661485	0.205386	5738.31	0.0882769	0.0388068	1.70456
ENSG00000113851.14	red	FALSE	CRBN	-0.0541838	0.477316	2774.4	0.289625	0.0511677	-1.05895
ENSG00000114030.13	red	FALSE	KPNA1	0.0375211	0.674973	2784.99	0.494832	0.0549643	0.682644
ENSG00000114062.20	red	FALSE	UBE3A	-0.0982329	0.155592	3310.73	0.0613225	0.0524983	-1.87116
ENSG00000114127.10	red	FALSE	XRN1	0.260019	0.000185569	1390.93	1.54e-05	0.0601551	4.32247
ENSG00000114209.15	red	FALSE	PDCD10	-0.0168862	0.842929	940.222	0.724882	0.04798	-0.351942
ENSG00000114331.14	red	FALSE	ACAP2	0.00613896	0.963799	1943.05	0.930128	0.0700128	0.0876834
ENSG00000114416.18	red	FALSE	FXR1	0.201817	0.00109336	4527.49	0.000128789	0.0527108	3.82876
ENSG00000114480.13	red	FALSE	GBE1	0.166909	0.0154094	467.844	0.00331526	0.0568319	2.93689
ENSG00000114796.16	red	FALSE	KLHL24	0.246848	0.000351499	3519.68	3.28e-05	0.0594377	4.15306
ENSG00000114904.13	red	FALSE	NEK4	0.274516	3.93e-07	1435.07	1.02e-08	0.0479337	5.72699
ENSG00000115084.14	red	FALSE	SLC35F5	0.189571	0.0163576	2428.77	0.00356938	0.0650574	2.91391
ENSG00000115091.11	red	FALSE	ACTR3	0.0963885	0.336136	4225.57	0.174031	0.070907	1.35936
ENSG00000115145.10	red	TRUE	STAM2	0.135393	0.0288391	1326.46	0.00719353	0.0503741	2.68775
ENSG00000115271.11	red	FALSE	GCA	-0.140219	0.182113	1743.3	0.0753544	0.0788501	-1.7783
ENSG00000115295.20	red	FALSE	CLIP4	0.0482401	0.49416	2568.66	0.305006	0.0470288	1.02576
ENSG00000115364.14	red	FALSE	MRPL19	0.245572	0.000242311	1972.14	2.11e-05	0.0577356	4.2534
ENSG00000115548.17	red	FALSE	KDM3A	0.235059	0.000599637	2466.67	6.24e-05	0.0587101	4.00371
ENSG00000115568.15	red	FALSE	ZNF142	0.0750003	0.189216	1179.61	0.079295	0.0427403	1.75479
ENSG00000115750.17	red	FALSE	TAF1B	0.14785	0.0373014	285.458	0.00989853	0.0573207	2.57935
ENSG00000115760.14	red	FALSE	BIRC6	-0.0774378	0.271651	3287.16	0.129101	0.0510246	-1.51766
ENSG00000115827.14	red	FALSE	DCAF17	0.08675	0.381436	815.215	0.208382	0.0689571	1.25803
ENSG00000115904.12	red	FALSE	SOS1	0.331183	1.01e-08	2028.38	1.51e-10	0.0517086	6.40479
ENSG00000116001.16	red	FALSE	TIA1	-0.107464	0.199748	2859.02	0.0851606	0.0624248	-1.7215
ENSG00000116005.12	red	FALSE	PCYOX1	0.0544052	0.511302	3360.75	0.320951	0.054816	0.992505
ENSG00000116095.11	red	FALSE	PLEKHA3	0.178676	0.0501319	1413.71	0.0143394	0.0729692	2.44865
ENSG00000116198.13	red	FALSE	CEP104	0.228609	0.00129365	1552.21	0.000158704	0.060526	3.77704
ENSG00000116209.11	red	FALSE	TMEM59	-0.00676485	0.937794	7299.9	0.881339	0.0453188	-0.149272
ENSG00000116497.18	red	FALSE	S100PBP	0.0353292	0.740773	1101.42	0.577929	0.0634945	0.556413
ENSG00000116539.13	red	FALSE	ASH1L	0.0659836	0.265742	5668.49	0.125451	0.0430621	1.53229
ENSG00000116754.13	red	FALSE	SRSF11	-0.0585946	0.467624	6916.16	0.280986	0.0543495	-1.07811
ENSG00000117335.19	red	FALSE	CD46	0.108371	0.107418	3876.83	0.0379208	0.052209	2.07571
ENSG00000117500.13	red	FALSE	TMED5	0.323655	0.000939044	2215.13	0.000106759	0.0835304	3.87469
ENSG00000117505.13	red	FALSE	DR1	0.231039	0.0104762	2037.74	0.00206578	0.0749977	3.08061
ENSG00000117620.15	red	FALSE	SLC35A3	0.0375674	0.704714	1110.02	0.532074	0.0601228	0.624844
ENSG00000117625.13	red	FALSE	RCOR3	-0.0846581	0.130566	1712.53	0.0487708	0.0429608	-1.97059
ENSG00000117697.15	red	FALSE	NSL1	0.217975	0.00109741	1404.25	0.000129349	0.0569469	3.8277
ENSG00000117713.20	red	FALSE	ARID1A	0.122475	0.0646046	3178.96	0.0198338	0.0525761	2.32948
ENSG00000118058.21	red	FALSE	KMT2A	0.0342335	0.665324	5109	0.483899	0.0489019	0.700045
ENSG00000118217.6	red	TRUE	ATF6	0.0891438	0.292353	1676.38	0.143204	0.060892	1.46396
ENSG00000118260.15	red	FALSE	CREB1	0.149236	0.0319184	1716.88	0.00817018	0.0564227	2.64495
ENSG00000118263.15	red	FALSE	KLF7	0.194767	0.00783843	1567.97	0.00144044	0.061124	3.18642
ENSG00000118482.11	red	FALSE	PHF3	0.175038	0.0247196	2754.38	0.00591806	0.0635974	2.75229
ENSG00000118564.14	red	FALSE	FBXL5	0.165389	0.00104035	4413.04	0.000121122	0.0430271	3.84384
ENSG00000118762.8	red	FALSE	PKD2	0.177055	0.0178199	1412.9	0.00396386	0.0614555	2.88102
ENSG00000118855.19	red	FALSE	MFSD1	0.0975713	0.23151	980.161	0.103932	0.0600038	1.62608
ENSG00000118873.16	red	FALSE	RAB3GAP2	-0.0300353	0.710797	1780.93	0.540075	0.0490212	-0.6127
ENSG00000118946.12	red	FALSE	PCDH17	0.0870347	0.378326	2087.54	0.205898	0.0688062	1.26492
ENSG00000118985.16	red	FALSE	ELL2	-0.0220434	0.872814	3255.99	0.771937	0.0760532	-0.289842
ENSG00000119285.11	red	FALSE	HEATR1	0.183083	0.0146795	793.021	0.00312104	0.0619452	2.95556
ENSG00000119396.11	red	FALSE	RAB14	-0.0897893	0.11953	5495.77	0.0435375	0.0444828	-2.01852
ENSG00000119402.17	red	FALSE	FBXW2	0.0513827	0.444303	2368.01	0.260594	0.045674	1.12499
ENSG00000119616.11	red	FALSE	FCF1	0.132533	0.0854742	1126.87	0.0283016	0.0604324	2.19308
ENSG00000119737.5	red	FALSE	GPR75	0.150733	0.359393	460.334	0.191251	0.115337	1.30689
ENSG00000119778.15	red	FALSE	ATAD2B	0.0491258	0.627262	518.399	0.441156	0.0637798	0.770242
ENSG00000119820.11	red	FALSE	YIPF4	0.166205	0.0218879	3820.39	0.00508767	0.0593285	2.80143
ENSG00000119900.9	red	FALSE	OGFRL1	0.426214	7.65e-06	8864.13	3.49e-07	0.0836513	5.09512
ENSG00000119953.12	red	FALSE	SMNDC1	0.223629	0.00112998	903.804	0.000133875	0.0585536	3.81922
ENSG00000120137.7	red	FALSE	PANK3	-0.0400933	0.628952	3858.68	0.443072	0.0522718	-0.767016
ENSG00000120451.10	red	FALSE	SNX19	0.248027	0.000905498	3721.41	0.000102349	0.0638429	3.88496
ENSG00000120526.11	red	FALSE	NUDCD1	0.151134	0.0537823	449.633	0.0156691	0.0625415	2.41653
ENSG00000120594.17	red	FALSE	PLXDC2	0.220138	0.0517529	2534.14	0.014921	0.0904319	2.43429
ENSG00000120802.13	red	FALSE	TMPO	0.160609	0.00281482	1830.4	0.000409766	0.0454505	3.53371
ENSG00000121579.13	red	TRUE	NAA50	0.198797	0.0091699	2806.29	0.00175502	0.0635371	3.12883
ENSG00000121749.15	red	FALSE	TBC1D15	0.12451	0.0471243	1910.9	0.0132332	0.0502575	2.47743
ENSG00000121879.5	red	FALSE	PIK3CA	0.283913	0.00175248	1845.93	0.000228929	0.0770509	3.68475
ENSG00000122008.15	red	FALSE	POLK	0.0209364	0.866173	1112.68	0.76114	0.0688732	0.303984
ENSG00000122042.9	red	FALSE	UBL3	0.0357566	0.617431	6322.65	0.430865	0.045393	0.787713
ENSG00000122068.13	red	TRUE	FYTTD1	0.161758	0.0174613	2247.06	0.00386727	0.055995	2.88879
ENSG00000123095.6	red	FALSE	BHLHE41	0.0575851	0.579238	3314.34	0.390489	0.0670583	0.858731
ENSG00000123124.13	red	FALSE	WWP1	0.0813991	0.18727	1835.87	0.0782374	0.0462231	1.76101
ENSG00000123213.23	red	FALSE	NLN	0.126962	0.227059	1231.01	0.101255	0.0774723	1.6388
ENSG00000123505.16	red	FALSE	AMD1	0.0314574	0.746535	5697.03	0.585355	0.0576586	0.54558
ENSG00000123636.18	red	FALSE	BAZ2B	0.149622	0.22904	2547	0.102434	0.0916147	1.63317
ENSG00000123739.11	red	FALSE	PLA2G12A	0.167795	0.0171554	1838.85	0.00378779	0.0579541	2.89531
ENSG00000123908.12	red	FALSE	AGO2	0.103085	0.420425	2695.36	0.240117	0.0877549	1.1747
ENSG00000124177.15	red	FALSE	CHD6	0.0282382	0.738462	2897.63	0.574854	0.0503428	0.560918
ENSG00000124275.14	red	FALSE	MTRR	0.0602908	0.505639	1224.55	0.315652	0.0600844	1.00343
ENSG00000124486.13	red	TRUE	USP9X	0.0979962	0.0700374	4805.39	0.0219387	0.0427664	2.29143
ENSG00000124783.14	red	FALSE	SSR1	0.18209	0.00157125	3949.63	0.000200361	0.0489679	3.71856
ENSG00000124789.11	red	TRUE	NUP153	0.096986	0.0853825	1331.94	0.0282518	0.0442097	2.19377
ENSG00000124795.17	red	FALSE	DEK	0.269791	9.22e-05	2338.98	6.69e-06	0.0599095	4.50332
ENSG00000125037.12	red	FALSE	EMC3	0.095127	0.193926	1679.26	0.0818285	0.0546652	1.74017
ENSG00000125304.9	red	FALSE	TM9SF2	0.0692052	0.25704	3602.84	0.119996	0.0445109	1.55479
ENSG00000125633.11	red	FALSE	CCDC93	0.0251148	0.800634	1531.04	0.662208	0.0574885	0.436866
ENSG00000126070.20	red	FALSE	AGO3	0.0577224	0.572338	2236.07	0.38314	0.0661859	0.872125
ENSG00000126216.15	red	FALSE	TUBGCP3	0.0681925	0.277383	992.861	0.133089	0.0454002	1.50203
ENSG00000126746.17	red	FALSE	ZNF384	0.273506	3.77e-06	956.618	1.48e-07	0.0520413	5.25555
ENSG00000126804.13	red	FALSE	ZBTB1	0.213951	0.00312875	1198.57	0.000467192	0.061148	3.49889
ENSG00000127022.15	red	FALSE	CANX	0.128279	0.0196381	17389.4	0.00447521	0.0451279	2.84257
ENSG00000127483.18	red	FALSE	HP1BP3	0.248225	4.55e-05	8173.59	2.84e-06	0.0530136	4.68228
ENSG00000128513.16	red	FALSE	POT1	0.0480925	0.546025	657.234	0.355992	0.0521028	0.92303
ENSG00000128595.17	red	FALSE	CALU	0.399356	5.94e-06	2357	2.58e-07	0.0775214	5.15156
ENSG00000128708.13	red	FALSE	HAT1	0.232198	0.000334446	766.151	3.09e-05	0.0557267	4.16674
ENSG00000129003.18	red	FALSE	VPS13C	0.0382852	0.687795	4409.03	0.510642	0.0581985	0.657838
ENSG00000129226.14	red	FALSE	CD68	0.136108	0.486545	653.655	0.297644	0.130685	1.0415
ENSG00000129315.11	red	TRUE	CCNT1	0.135811	0.0379483	1019.7	0.0101067	0.0528004	2.57216
ENSG00000130227.17	red	FALSE	XPO7	0.0336083	0.515159	3197.94	0.324871	0.0341376	0.984497
ENSG00000130396.20	red	FALSE	AFDN	0.165701	0.0344687	3143.09	0.00899845	0.0634356	2.61211
ENSG00000131236.17	red	FALSE	CAP1	0.12602	0.0240187	4982.9	0.00570888	0.0455925	2.76405
ENSG00000131269.18	red	FALSE	ABCB7	0.309813	7.41e-07	652.964	2.15e-08	0.0553256	5.59981
ENSG00000131374.14	red	FALSE	TBC1D5	0.205158	0.00147084	3462.65	0.000185508	0.0548849	3.73798
ENSG00000131503.21	red	FALSE	ANKHD1	0.0243885	0.787987	2435.46	0.642024	0.052463	0.46487
ENSG00000131508.16	red	FALSE	UBE2D2	0.00392806	0.962878	3353.92	0.927879	0.0433977	0.0905132
ENSG00000131725.14	red	FALSE	WDR44	-0.0163174	0.848457	864.764	0.733323	0.0478927	-0.340708
ENSG00000132300.19	red	FALSE	PTCD3	-0.0349953	0.692767	2887.92	0.517351	0.0540523	-0.647434
ENSG00000132356.11	red	FALSE	PRKAA1	0.0260828	0.788342	1504.62	0.642661	0.056215	0.463982
ENSG00000132383.11	red	FALSE	RPA1	0.0754087	0.201092	2011.58	0.0858813	0.0439052	1.71754
ENSG00000132388.12	red	FALSE	UBE2G1	0.0340199	0.653042	1807.46	0.469527	0.0470377	0.723248
ENSG00000132952.12	red	FALSE	USPL1	0.0533949	0.485837	927.19	0.296858	0.051184	1.04319
ENSG00000133028.12	red	FALSE	SCO1	0.070807	0.211601	1552.45	0.0919821	0.0420211	1.68503
ENSG00000133104.14	red	FALSE	SPART	0.263546	4.16e-05	3956.78	2.53e-06	0.0560088	4.70544
ENSG00000133121.21	red	FALSE	STARD13	0.155655	0.0189934	1518.48	0.00429704	0.0545108	2.85549
ENSG00000133226.17	red	FALSE	SRRM1	-0.178959	0.0401751	3412.05	0.0108555	0.070254	-2.54732
ENSG00000133657.15	red	FALSE	ATP13A3	-0.0257278	0.766935	2125	0.612498	0.0507943	-0.506511
ENSG00000134001.13	red	FALSE	EIF2S1	0.323764	3.26e-05	1840.92	1.9e-06	0.0679706	4.7633
ENSG00000134152.11	red	FALSE	KATNBL1	-0.0555903	0.385844	1303.8	0.211591	0.0445006	-1.2492
ENSG00000134255.14	red	FALSE	CEPT1	0.14286	0.115246	953.313	0.0415555	0.0701002	2.03794
ENSG00000134278.15	red	FALSE	SPIRE1	0.299583	2.54e-06	3919.34	9.28e-08	0.0560989	5.34027
ENSG00000134313.15	red	FALSE	KIDINS220	-0.0729658	0.323188	8223.21	0.164774	0.0525238	-1.38919
ENSG00000134352.20	red	FALSE	IL6ST	0.366935	4.49e-05	12111.6	2.79e-06	0.0783109	4.68561
ENSG00000134369.15	red	FALSE	NAV1	0.102627	0.277863	4838.1	0.133425	0.0683849	1.50073
ENSG00000134371.13	red	FALSE	CDC73	0.261963	1.48e-05	1407.99	7.53e-07	0.0529511	4.94727
ENSG00000134516.17	red	FALSE	DOCK2	-0.0436656	0.845644	232.193	0.729305	0.126183	-0.34605
ENSG00000134532.18	red	FALSE	SOX5	0.450792	4.54e-05	972.599	2.83e-06	0.0962662	4.68276
ENSG00000134910.13	red	FALSE	STT3A	0.188561	0.00024827	1486.69	2.16e-05	0.0443969	4.24717
ENSG00000134970.14	red	FALSE	TMED7	0.169665	0.0124154	3610.07	0.00252773	0.0561804	3.02
ENSG00000134982.17	red	FALSE	APC	0.180205	0.0697703	9325.72	0.0218438	0.0785867	2.29307
ENSG00000135040.15	red	FALSE	NAA35	-0.0223742	0.797738	685.757	0.657626	0.0504842	-0.443193
ENSG00000135164.18	red	FALSE	DMTF1	-0.0588385	0.491858	3114.11	0.302801	0.0571001	-1.03045
ENSG00000135241.17	red	FALSE	PNPLA8	0.278326	4.33e-05	3368.46	2.67e-06	0.0592828	4.69489
ENSG00000135341.18	red	FALSE	MAP3K7	0.0287395	0.663755	2074.57	0.482002	0.0408762	0.703086
ENSG00000135387.21	red	FALSE	CAPRIN1	0.0455309	0.466909	6179.19	0.280394	0.0421803	1.07944
ENSG00000135452.10	red	FALSE	TSPAN31	0.094469	0.128691	1423.07	0.0478618	0.0477456	1.97859
ENSG00000135535.17	red	FALSE	CD164	0.165412	0.0140519	4112.25	0.00295096	0.0556417	2.9728
ENSG00000135655.16	red	FALSE	USP15	0.000732835	0.995383	1413.95	0.990619	0.062328	0.0117577
ENSG00000135677.11	red	FALSE	GNS	0.227475	4.17e-05	2186.55	2.54e-06	0.0483513	4.70464
ENSG00000135837.16	red	FALSE	CEP350	0.249512	0.0318757	2799.95	0.00815602	0.0943143	2.64554
ENSG00000135945.10	red	FALSE	REV1	-0.00105611	0.989794	1200.44	0.980268	0.0427005	-0.024733
ENSG00000135974.10	red	FALSE	C2orf49	0.173804	0.00901298	1211.04	0.00171723	0.0554358	3.13522
ENSG00000135999.12	red	FALSE	EPC2	0.0979944	0.0686433	1266.28	0.0214092	0.0425935	2.30069
ENSG00000136021.18	red	FALSE	SCYL2	0.0712875	0.313734	1593.41	0.158142	0.0505102	1.41135
ENSG00000136051.14	red	FALSE	WASHC4	0.148823	0.126492	1849.17	0.0468743	0.0748822	1.98743
ENSG00000136193.17	red	FALSE	SCRN1	0.212527	0.000486662	15764.9	4.87e-05	0.0523235	4.06179
ENSG00000136381.13	red	FALSE	IREB2	0.0758491	0.300901	1529.2	0.148976	0.0525578	1.44316
ENSG00000136478.7	red	FALSE	TEX2	0.160227	0.00207188	5024.74	0.000280624	0.0441087	3.63256
ENSG00000136536.15	red	FALSE	2020-03-07	0.0592343	0.362479	2372.76	0.1935	0.0455545	1.3003
ENSG00000136758.18	red	TRUE	YME1L1	0.0251875	0.703956	2887.09	0.531145	0.0402189	0.62626
ENSG00000136824.19	red	FALSE	SMC2	0.0454145	0.736868	709.497	0.572941	0.0805614	0.563725
ENSG00000136870.10	red	FALSE	ZNF189	-0.0953671	0.131601	1521.29	0.0493209	0.048513	-1.96581
ENSG00000136925.15	red	FALSE	TSTD2	0.0937039	0.243739	623.7	0.111576	0.0588908	1.59115
ENSG00000137145.20	red	FALSE	DENND4C	0.338494	1.15e-05	1040.78	5.59e-07	0.0676348	5.00473
ENSG00000137414.6	red	FALSE	FAM8A1	0.0198007	0.791358	2660.43	0.64782	0.0433471	0.456793
ENSG00000137502.10	red	FALSE	RAB30	0.222767	0.00123368	2967.9	0.000149342	0.0587441	3.79216
ENSG00000137504.13	red	FALSE	CREBZF	0.0241723	0.763933	3153.31	0.608476	0.0471885	0.512249
ENSG00000137575.12	red	FALSE	SDCBP	0.281066	2.73e-06	5621.73	1.01e-07	0.0527902	5.3242
ENSG00000137845.15	red	FALSE	ADAM10	0.222503	0.0266971	3951.11	0.00652245	0.0817937	2.72029
ENSG00000137872.16	red	FALSE	SEMA6D	0.00290994	0.985098	2285.52	0.971451	0.0813106	0.035788
ENSG00000138380.18	red	FALSE	CARF	-0.167237	0.0485561	884.275	0.0137546	0.0678829	-2.46361
ENSG00000138398.16	red	FALSE	PPIG	-0.0348359	0.726946	2627.97	0.561139	0.0599431	-0.58115
ENSG00000138459.9	red	FALSE	SLC35A5	0.0941877	0.356868	2170.77	0.189438	0.0717761	1.31224
ENSG00000138463.9	red	FALSE	SLC49A4	0.0102317	0.946406	457.443	0.896527	0.0786758	0.130049
ENSG00000138592.14	red	FALSE	USP8	0.0892469	0.222872	2270.94	0.0987558	0.0540591	1.65092
ENSG00000138613.14	red	FALSE	APH1B	0.0564742	0.523928	1167.25	0.333043	0.058341	0.968002
ENSG00000138688.15	red	FALSE	KIAA1109	0.0567867	0.431682	7268.95	0.249629	0.049326	1.15125
ENSG00000138735.16	red	FALSE	PDE5A	0.0856332	0.400875	330.096	0.223874	0.0704052	1.21629
ENSG00000138738.10	red	FALSE	PRDM5	0.176407	0.0666225	236.931	0.0206153	0.0762031	2.31496
ENSG00000138756.17	red	FALSE	BMP2K	0.246368	0.00457583	1373.2	0.000742029	0.0730292	3.37356
ENSG00000138768.14	red	FALSE	USO1	-0.021958	0.817876	2227.01	0.687919	0.0546654	-0.40168
ENSG00000138802.11	red	TRUE	SEC24B	0.176174	0.000538692	1399.26	5.48e-05	0.0436715	4.03408
ENSG00000139436.21	red	FALSE	GIT2	-0.106981	0.114846	1605.84	0.0413691	0.0524467	-2.03981
ENSG00000139496.16	red	FALSE	NUP58	-0.0918615	0.0801305	1947.12	0.0260472	0.0412766	-2.22551
ENSG00000139514.13	red	FALSE	SLC7A1	0.532149	9.96e-08	2721.42	2.05e-09	0.0887782	5.99414
ENSG00000139644.13	red	FALSE	TMBIM6	0.238249	3.44e-05	19561.6	2.03e-06	0.0501536	4.75039
ENSG00000139668.9	red	FALSE	WDFY2	0.247959	0.0141713	1391.48	0.00298213	0.0834999	2.96957
ENSG00000139687.15	red	FALSE	RB1	0.0945033	0.303973	1646.14	0.15103	0.0658145	1.4359
ENSG00000139793.18	red	FALSE	MBNL2	-0.067478	0.440497	7193.46	0.257214	0.0595569	-1.133
ENSG00000140043.11	red	FALSE	PTGR2	0.168285	0.0371509	1012.62	0.00984732	0.0651978	2.58114
ENSG00000140199.11	red	FALSE	SLC12A6	0.0480956	0.550784	2149.97	0.360402	0.0525865	0.914599
ENSG00000140263.14	red	FALSE	SORD	0.0283325	0.770718	761.878	0.6173	0.0567012	0.499681
ENSG00000140396.13	red	TRUE	NCOA2	0.0851235	0.174406	2152.19	0.0712025	0.0471812	1.80418
ENSG00000140526.18	red	FALSE	ABHD2	0.175083	0.049584	5838.04	0.014145	0.0713587	2.45356
ENSG00000140937.14	red	FALSE	CDH11	0.319003	0.000324682	1271.33	2.98e-05	0.0764012	4.17537
ENSG00000141068.14	red	FALSE	KSR1	0.094575	0.312323	2046.79	0.15698	0.0668232	1.4153
ENSG00000141279.16	red	FALSE	NPEPPS	0.100229	0.129854	5197.72	0.0484293	0.0507853	1.97358
ENSG00000141424.13	red	FALSE	SLC39A6	0.153207	0.0313327	2171.71	0.00797739	0.0577482	2.65303
ENSG00000141441.16	red	FALSE	GAREM1	0.151836	0.0678915	1201.92	0.0211025	0.0658398	2.30615
ENSG00000141646.13	red	FALSE	SMAD4	0.283819	0.000253049	2745.39	2.21e-05	0.0669049	4.24212
ENSG00000142166.13	red	TRUE	IFNAR1	0.154773	0.00649314	3519.77	0.00114306	0.0475826	3.25272
ENSG00000142892.15	red	FALSE	PIGK	0.0584013	0.604569	1516.52	0.417464	0.0720267	0.810828
ENSG00000143162.9	red	FALSE	CREG1	-0.0749174	0.336089	2002.49	0.173964	0.0551035	-1.35958
ENSG00000143183.16	red	FALSE	TMCO1	0.109672	0.0998088	1821.46	0.0344897	0.0518717	2.1143
ENSG00000143337.18	red	FALSE	TOR1AIP1	0.260297	5.12e-05	2581.86	3.28e-06	0.0559479	4.6525
ENSG00000143344.15	red	FALSE	RGL1	0.226678	0.00046194	3773.8	4.57e-05	0.055602	4.07679
ENSG00000143390.17	red	FALSE	RFX5	0.110401	0.123422	1147.37	0.0454523	0.0551883	2.00044
ENSG00000143797.12	red	FALSE	MBOAT2	-0.0508037	0.627556	3972.59	0.441475	0.0660041	-0.769705
ENSG00000143870.12	red	FALSE	PDIA6	0.276571	2.55e-05	2881.98	1.43e-06	0.057363	4.82141
ENSG00000143889.16	red	FALSE	HNRNPLL	0.0772095	0.263569	1578.89	0.124058	0.0502025	1.53796
ENSG00000144021.2	red	FALSE	CIAO1	0.0457297	0.428236	2484.24	0.246659	0.0394731	1.1585
ENSG00000144224.17	red	TRUE	UBXN4	0.139682	0.0177228	4100.44	0.00393864	0.0484498	2.88303
ENSG00000144320.14	red	FALSE	LNPK	-0.0359534	0.776427	1848.37	0.625429	0.0736491	-0.488171
ENSG00000144445.17	red	FALSE	KANSL1L	0.25567	6.81e-05	930.314	4.64e-06	0.0558172	4.58048
ENSG00000144724.20	red	FALSE	PTPRG	0.198527	0.0182048	2202.15	0.00407619	0.06912	2.8722
ENSG00000144747.17	red	FALSE	TMF1	0.0838121	0.407046	1456.84	0.229125	0.0696915	1.20262
ENSG00000144840.9	red	FALSE	RABL3	0.115386	0.108963	1146.62	0.0385932	0.0557823	2.0685
ENSG00000145016.16	red	FALSE	RUBCN	0.0302341	0.65952	2180.05	0.476755	0.0424917	0.711531
ENSG00000145241.11	red	FALSE	CENPC	0.00775344	0.945547	841.107	0.895138	0.0588249	0.131805
ENSG00000145388.15	red	FALSE	METTL14	0.089033	0.226243	1000.67	0.100777	0.054252	1.6411
ENSG00000145391.13	red	FALSE	SETD7	0.108062	0.201176	3028.05	0.0859324	0.0629272	1.71726
ENSG00000145416.13	red	FALSE	2020-03-01	-0.0581304	0.689942	1210.43	0.513791	0.0890279	-0.652946
ENSG00000145685.14	red	FALSE	LHFPL2	0.292194	0.0221606	1011.12	0.00516173	0.104476	2.79676
ENSG00000145780.8	red	FALSE	FEM1C	0.164972	0.00739323	1814.89	0.0013399	0.0514364	3.20729
ENSG00000145782.13	red	FALSE	ATG12	0.0145738	0.845101	2096.05	0.728561	0.0419944	0.347041
ENSG00000145817.17	red	FALSE	YIPF5	-0.0901909	0.333442	1030.61	0.172113	0.0660523	-1.36545
ENSG00000145833.16	red	FALSE	DDX46	-0.0155161	0.894337	1516.08	0.805662	0.0630667	-0.246026
ENSG00000145868.16	red	FALSE	FBXO38	0.00266738	0.977824	1211.43	0.956233	0.0486029	0.0548811
ENSG00000145907.15	red	FALSE	G3BP1	0.503932	1.35e-13	3348.57	2.81e-16	0.0615954	8.18134
ENSG00000146085.8	red	FALSE	MMUT	0.119576	0.0392841	1859.62	0.0105557	0.0467628	2.55707
ENSG00000146247.14	red	FALSE	PHIP	0.0644286	0.493664	2595.83	0.30439	0.0627308	1.02707
ENSG00000146278.10	red	FALSE	PNRC1	0.485905	3e-11	2452.71	1.49e-13	0.0657728	7.38763
ENSG00000146414.16	red	FALSE	SHPRH	0.182469	0.0278667	670.577	0.00688957	0.0675275	2.70214
ENSG00000146676.9	red	FALSE	PURB	0.00165884	0.983826	4144.95	0.969032	0.0427286	0.0388226
ENSG00000146757.13	red	FALSE	ZNF92	0.0430663	0.693075	423.95	0.517775	0.0665858	0.646779
ENSG00000146802.12	red	FALSE	TMEM168	0.0226128	0.872285	824.155	0.771226	0.0777684	0.290771
ENSG00000146842.17	red	FALSE	TMEM209	-0.101383	0.211627	634.4	0.091999	0.06017	-1.68495
ENSG00000147133.15	red	FALSE	TAF1	-0.0272014	0.776045	1444.9	0.624814	0.0556223	-0.489039
ENSG00000147408.14	red	FALSE	CSGALNACT1	0.165066	0.0359475	2399.87	0.00947644	0.0636246	2.59437
ENSG00000147526.20	red	FALSE	TACC1	0.239042	8.62e-05	9713.14	6.16e-06	0.0528767	4.52075
ENSG00000147592.9	red	FALSE	LACTB2	0.115374	0.185343	274.811	0.0771978	0.0652872	1.76718
ENSG00000147649.10	red	TRUE	MTDH	0.173003	0.037267	4245.66	0.00988602	0.0670608	2.57979
ENSG00000147679.12	red	FALSE	UTP23	0.0305599	0.729925	564.645	0.564419	0.0530286	0.576291
ENSG00000148019.13	red	FALSE	CEP78	-0.0513227	0.546524	1334.81	0.356441	0.0556545	-0.922167
ENSG00000148358.19	red	FALSE	GPR107	0.0377818	0.571941	3973.03	0.382737	0.0432849	0.872864
ENSG00000148484.18	red	FALSE	RSU1	0.325555	4.05e-09	1076.06	5.09e-11	0.049565	6.56824
ENSG00000150347.16	red	FALSE	ARID5B	0.102527	0.170372	2072.15	0.0690378	0.0563899	1.81817
ENSG00000151116.17	red	FALSE	UEVLD	0.154599	0.0352321	809.1	0.00924236	0.0593935	2.60296
ENSG00000151240.17	red	FALSE	DIP2C	0.0173835	0.839503	2564.82	0.719688	0.0484385	0.358876
ENSG00000151247.12	red	FALSE	EIF4E	0.0195254	0.869452	3305.29	0.766597	0.0657799	0.296829
ENSG00000151304.5	red	FALSE	SRFBP1	-0.0283041	0.779411	279.119	0.630003	0.0587559	-0.481723
ENSG00000151532.13	red	FALSE	VTI1A	-0.0249191	0.793975	657.463	0.651729	0.0552088	-0.451361
ENSG00000151665.12	red	FALSE	PIGF	0.193557	0.00307812	649.219	0.000458463	0.0552401	3.50392
ENSG00000151693.11	red	FALSE	ASAP2	0.192047	0.0662357	1213.41	0.0204607	0.0828578	2.31779
ENSG00000151718.16	red	FALSE	WWC2	0.220028	0.00639311	925.246	0.00112124	0.0675306	3.25819
ENSG00000151893.15	red	FALSE	CACUL1	-0.0520799	0.532956	2142.35	0.342344	0.0548473	-0.949543
ENSG00000151923.17	red	FALSE	TIAL1	0.146846	0.0470968	3182.91	0.013221	0.0592655	2.47776
ENSG00000152127.9	red	FALSE	MGAT5	0.0330016	0.658065	3541.49	0.475078	0.0462051	0.714242
ENSG00000152291.14	red	FALSE	TGOLN2	0.00858933	0.917998	7887.07	0.844437	0.0437736	0.196221
ENSG00000152404.15	red	FALSE	CWF19L2	0.187169	0.0405412	510.576	0.0109745	0.073587	2.54351
ENSG00000152583.12	red	FALSE	SPARCL1	-0.0192199	0.904421	82287.6	0.821565	0.0852202	-0.225532
ENSG00000152818.18	red	FALSE	UTRN	0.460878	5.63e-06	2389.73	2.43e-07	0.0892676	5.16289
ENSG00000153113.23	red	FALSE	CAST	0.218461	0.000314252	2923.63	2.86e-05	0.0522105	4.18424
ENSG00000153147.6	red	FALSE	SMARCA5	0.00563178	0.962268	3888.46	0.926638	0.0611648	0.0920755
ENSG00000153201.16	red	FALSE	RANBP2	0.0409902	0.703378	4464.97	0.530355	0.0653267	0.627464
ENSG00000153207.15	red	FALSE	AHCTF1	0.183558	0.00346684	1951.46	0.000530671	0.0529784	3.46478
ENSG00000153827.13	red	TRUE	TRIP12	0.0900672	0.238873	5313.18	0.108508	0.0561189	1.60494
ENSG00000153914.16	red	FALSE	SREK1	0.185899	0.0224711	2716.62	0.00525283	0.0666039	2.79111
ENSG00000153936.17	red	FALSE	HS2ST1	0.230601	0.00160815	2426.93	0.000206044	0.0621316	3.71149
ENSG00000154122.14	red	FALSE	ANKH	0.0791102	0.323979	5358.36	0.165325	0.0570211	1.38738
ENSG00000154124.4	red	FALSE	OTULIN	0.307646	0.000152961	637.804	1.22e-05	0.0703436	4.37347
ENSG00000154305.18	red	FALSE	MIA3	0.164417	0.000626215	2526.1	6.58e-05	0.0411954	3.99115
ENSG00000154473.18	red	FALSE	BUB3	0.17776	0.000664182	2225.19	7.07e-05	0.0447309	3.97398
ENSG00000154511.12	red	FALSE	DIPK1A	-0.0287796	0.737294	1945.14	0.573403	0.0511141	-0.563047
ENSG00000154654.15	red	FALSE	NCAM2	0.00611351	0.962121	5293.9	0.926407	0.0661874	0.0923667
ENSG00000155100.10	red	FALSE	OTUD6B	-0.0292902	0.730665	686.953	0.565287	0.0509389	-0.575006
ENSG00000155189.12	red	FALSE	AGPAT5	0.103922	0.145353	2210.74	0.0560833	0.0543982	1.91039
ENSG00000155508.13	red	FALSE	CNOT8	0.289778	1.89e-08	2118.76	3.03e-10	0.0460155	6.2974
ENSG00000155957.17	red	FALSE	TMBIM4	0.133274	0.0985212	1217.41	0.0339216	0.0628356	2.121
ENSG00000155975.10	red	FALSE	VPS37A	0.0361333	0.617551	1251.55	0.431026	0.0458873	0.787437
ENSG00000156030.13	red	FALSE	ELMSAN1	0.145212	0.0526768	1863.71	0.0152571	0.059851	2.42622
ENSG00000156875.14	red	FALSE	MFSD14A	0.0191545	0.813492	1801.63	0.681223	0.0466279	0.410795
ENSG00000157181.16	red	FALSE	ODR4	-0.0249791	0.827647	933.19	0.702006	0.0652854	-0.382613
ENSG00000157259.8	red	FALSE	GATAD1	-0.057382	0.545985	1714.28	0.355938	0.0621601	-0.923133
ENSG00000157823.17	red	FALSE	AP3S2	0.0378619	0.608806	2311.51	0.421968	0.0471499	0.803011
ENSG00000158615.9	red	FALSE	PPP1R15B	0.236359	6.91e-05	2044.19	4.72e-06	0.0516438	4.57672
ENSG00000158636.16	red	FALSE	EMSY	0.26035	0.00151614	910.479	0.000192106	0.0698143	3.72918
ENSG00000159086.15	red	FALSE	PAXBP1	0.123502	0.24381	1545.76	0.111626	0.0776289	1.59093
ENSG00000159131.17	red	FALSE	GART	0.0184825	0.826478	1062.61	0.700283	0.0480142	0.384939
ENSG00000159267.14	red	FALSE	HLCS	0.0442247	0.651327	639.73	0.467622	0.0608859	0.726353
ENSG00000159459.12	red	FALSE	UBR1	0.00916162	0.930482	1387.11	0.866883	0.0546574	0.167619
ENSG00000160218.13	red	FALSE	TRAPPC10	0.140128	0.184265	1876.28	0.0766181	0.0791389	1.77065
ENSG00000160551.11	red	TRUE	TAOK1	0.0965731	0.162517	6652.53	0.0648957	0.0523155	1.84598
ENSG00000161542.16	red	FALSE	PRPSAP1	0.0658728	0.348622	1346.13	0.183118	0.0494832	1.33122
ENSG00000161813.22	red	FALSE	LARP4	0.223416	0.000326716	1578.3	3e-05	0.0535319	4.17351
ENSG00000161960.15	red	FALSE	EIF4A1	0.0605364	0.337865	4912.48	0.175278	0.0446618	1.35544
ENSG00000162402.14	red	FALSE	USP24	0.15394	0.0248165	2825.3	0.00594691	0.0559641	2.75069
ENSG00000162434.12	red	FALSE	JAK1	0.211458	0.000114812	3753.6	8.67e-06	0.047541	4.44791
ENSG00000162511.8	red	FALSE	LAPTM5	-0.0840858	0.689022	1862.59	0.512597	0.128415	-0.654799
ENSG00000162521.19	red	FALSE	RBBP4	0.0109861	0.909036	5376.72	0.829733	0.0510875	0.215044
ENSG00000162627.17	red	FALSE	SNX7	0.296752	1.66e-06	383.415	5.66e-08	0.0546594	5.42911
ENSG00000162704.16	red	FALSE	ARPC5	0.0457791	0.567352	3116.36	0.378014	0.0519296	0.881561
ENSG00000162735.18	red	FALSE	PEX19	0.0340945	0.616211	2923.24	0.429625	0.0431667	0.789834
ENSG00000162980.17	red	FALSE	ARL5A	0.306528	0.000120569	1614.01	9.19e-06	0.0691109	4.43531
ENSG00000163104.17	red	FALSE	SMARCAD1	0.0626801	0.432175	1231.31	0.2501	0.0544994	1.15011
ENSG00000163288.13	red	FALSE	GABRB1	0.0685168	0.736114	273.913	0.572001	0.121246	0.565107
ENSG00000163320.11	red	FALSE	CGGBP1	0.221584	0.000105001	3846.75	7.8e-06	0.0495662	4.47047
ENSG00000163527.9	red	FALSE	STT3B	0.0514494	0.374119	3219.15	0.20248	0.0403678	1.27452
ENSG00000163605.14	red	FALSE	PPP4R2	0.20947	0.000316046	2913.51	2.88e-05	0.0500794	4.18276
ENSG00000163625.15	red	FALSE	WDFY3	0.204719	0.00454036	5975.87	0.000735473	0.0606394	3.376
ENSG00000163644.15	red	FALSE	PPM1K	0.0899837	0.137715	8211.39	0.0522713	0.046362	1.94089
ENSG00000163714.17	red	FALSE	U2SURP	-0.0449639	0.547092	3234.28	0.356922	0.0488078	-0.921245
ENSG00000163781.13	red	FALSE	TOPBP1	0.0943084	0.222872	1022.94	0.0987386	0.057122	1.651
ENSG00000163812.15	red	FALSE	ZDHHC3	0.120717	0.0618144	1562.01	0.0187392	0.0513542	2.35068
ENSG00000164105.4	red	FALSE	SAP30	0.215301	0.0047503	484.111	0.000776698	0.0640591	3.36097
ENSG00000164125.15	red	FALSE	GASK1B	0.24177	0.019521	3249.89	0.00444505	0.0849892	2.84472
ENSG00000164134.13	red	FALSE	NAA15	0.0429315	0.550109	1190.74	0.359727	0.0468743	0.915885
ENSG00000164151.12	red	TRUE	ICE1	0.0610013	0.341259	1973.1	0.177712	0.0452588	1.34783
ENSG00000164164.16	red	FALSE	OTUD4	0.200248	0.000159278	2165.88	1.28e-05	0.0458966	4.36302
ENSG00000164168.7	red	FALSE	TMEM184C	0.0293368	0.718505	1217.27	0.549747	0.0490467	0.59814
ENSG00000164253.14	red	FALSE	WDR41	-0.0448746	0.534732	1319.5	0.344214	0.0474425	-0.945873
ENSG00000164307.13	red	FALSE	ERAP1	0.16948	0.0537169	895.929	0.0156454	0.0701177	2.41708
ENSG00000164323.14	red	FALSE	CFAP97	0.218598	0.00138468	1289.23	0.000172257	0.0581908	3.75657
ENSG00000164327.13	red	FALSE	RICTOR	0.0765557	0.294545	2662.49	0.144703	0.0524894	1.4585
ENSG00000164543.7	red	FALSE	STK17A	0.313633	3.75e-06	801.939	1.47e-07	0.0596634	5.25671
ENSG00000164597.13	red	FALSE	COG5	0.0425241	0.622687	1216.75	0.436315	0.0546279	0.778431
ENSG00000164823.11	red	FALSE	OSGIN2	0.326498	3.85e-05	1395.51	2.32e-06	0.0691254	4.72327
ENSG00000164902.14	red	FALSE	PHAX	0.0410782	0.581634	2231.35	0.393422	0.0481332	0.853428
ENSG00000164975.15	red	FALSE	SNAPC3	0.0370366	0.604742	2570.5	0.41763	0.0456937	0.81054
ENSG00000165119.21	red	FALSE	HNRNPK	0.027654	0.644543	13392.9	0.460227	0.0374476	0.738472
ENSG00000165219.21	red	TRUE	GAPVD1	0.0576004	0.389614	1870.53	0.214823	0.0464365	1.24041
ENSG00000165525.18	red	FALSE	NEMF	-0.10496	0.205746	2398.01	0.0885179	0.061623	-1.70327
ENSG00000165650.12	red	FALSE	PDZD8	0.224114	0.00241428	2874.82	0.000338066	0.0625278	3.58424
ENSG00000165732.13	red	FALSE	DDX21	0.29699	6.84e-05	1213.78	4.66e-06	0.0648536	4.57939
ENSG00000165813.20	red	FALSE	CCDC186	0.00719925	0.956443	1116.79	0.915084	0.067517	0.106629
ENSG00000165934.12	red	FALSE	CPSF2	0.337962	6.33e-05	1810.55	4.24e-06	0.0734816	4.59927
ENSG00000166025.18	red	FALSE	AMOTL1	0.176854	0.0305604	1181.84	0.00773434	0.0664004	2.66345
ENSG00000166135.14	red	FALSE	HIF1AN	0.0482753	0.592068	2468.26	0.404196	0.0578736	0.834151
ENSG00000166181.13	red	FALSE	API5	-0.0714086	0.261309	3497.02	0.122637	0.0462551	-1.5438
ENSG00000166200.15	red	FALSE	COPS2	-0.0238059	0.819028	2527.54	0.689697	0.0596241	-0.399267
ENSG00000166225.8	red	FALSE	FRS2	0.180391	0.0381192	1853.4	0.0101674	0.0701889	2.57008
ENSG00000166233.15	red	FALSE	ARIH1	0.0223097	0.794216	3008.61	0.65224	0.0495054	0.450652
ENSG00000166266.14	red	FALSE	CUL5	-0.10336	0.157291	1704.84	0.0621875	0.0554223	-1.86496
ENSG00000166575.17	red	FALSE	TMEM135	-0.00428034	0.976565	904.97	0.953613	0.0735831	-0.0581702
ENSG00000166747.12	red	FALSE	AP1G1	0.0539245	0.455893	3522.46	0.270603	0.0489477	1.10167
ENSG00000167258.14	red	FALSE	CDK12	0.0831311	0.228832	1048.65	0.102301	0.050882	1.6338
ENSG00000167447.12	red	FALSE	SMG8	0.169047	0.0337243	523.293	0.00875763	0.0644881	2.62137
ENSG00000168066.20	red	FALSE	SF1	-0.0473804	0.630645	5065.53	0.444798	0.0620067	-0.764117
ENSG00000168172.9	red	FALSE	HOOK3	-0.0370489	0.724592	3391.53	0.558093	0.0632583	-0.585677
ENSG00000168282.5	red	FALSE	MGAT2	0.209319	0.0163803	390.656	0.00357724	0.0718514	2.91322
ENSG00000168385.18	red	FALSE	2020-09-02	0.136515	0.121749	13362	0.0446012	0.0679723	2.0084
ENSG00000168575.10	red	FALSE	SLC20A2	0.203306	0.00221115	2778.3	0.000304022	0.0562885	3.61185
ENSG00000168615.12	red	FALSE	ADAM9	0.118599	0.160838	1912.07	0.0639931	0.0640307	1.85223
ENSG00000169057.22	red	FALSE	MECP2	0.081257	0.161929	4752.46	0.0645665	0.0439644	1.84825
ENSG00000169251.12	red	FALSE	NMD3	0.161003	0.0182508	1302.88	0.0040902	0.0560766	2.87112
ENSG00000169359.16	red	FALSE	SLC33A1	0.132894	0.0361566	1568.47	0.00954256	0.0512713	2.59198
ENSG00000169446.5	red	FALSE	MMGT1	0.0335754	0.695663	1117.94	0.52147	0.0523732	0.641081
ENSG00000169760.17	red	FALSE	NLGN1	0.0886066	0.37255	918.336	0.201247	0.0693319	1.27801
ENSG00000169826.8	red	FALSE	CSGALNACT2	-0.00549479	0.969315	934.706	0.940249	0.0733057	-0.0749572
ENSG00000169855.20	red	FALSE	ROBO1	-0.0116804	0.937227	1718.36	0.880094	0.0774306	-0.15085
ENSG00000169862.19	red	FALSE	CTNND2	0.160309	0.00985364	11275.1	0.00191433	0.0516589	3.10321
ENSG00000169967.16	red	FALSE	MAP3K2	0.139666	0.0278074	2322.53	0.00687139	0.0516704	2.70301
ENSG00000170145.5	red	FALSE	SIK2	0.214973	3.74e-05	4073.92	2.24e-06	0.045446	4.7303
ENSG00000170185.9	red	FALSE	USP38	0.278099	0.000141293	1060.98	1.11e-05	0.0632913	4.39396
ENSG00000170248.15	red	FALSE	PDCD6IP	-0.065827	0.553427	4192.29	0.363172	0.0723901	-0.909337
ENSG00000170471.15	red	FALSE	RALGAPB	0.0629401	0.247538	2528.01	0.114086	0.0398332	1.58009
ENSG00000170558.9	red	FALSE	CDH2	0.188083	0.000266125	3189.25	2.35e-05	0.0444762	4.22885
ENSG00000170677.6	red	FALSE	SOCS6	0.135625	0.164771	1017.07	0.0661337	0.073809	1.83752
ENSG00000170832.13	red	FALSE	USP32	0.023464	0.818857	3581.05	0.689429	0.0587143	0.39963
ENSG00000170836.11	red	FALSE	PPM1D	0.397945	3.08e-06	563.531	1.16e-07	0.0750888	5.29966
ENSG00000170903.11	red	FALSE	MSANTD4	0.209378	0.00162521	1401.11	0.000208518	0.0564596	3.70847
ENSG00000170949.17	red	FALSE	ZNF160	-0.0289673	0.817676	1128.83	0.687668	0.0720539	-0.402022
ENSG00000171566.12	red	FALSE	PLRG1	-0.0897487	0.156478	1787.59	0.0617629	0.0480455	-1.86799
ENSG00000172071.13	red	FALSE	EIF2AK3	0.130192	0.0384594	714.778	0.0102828	0.050734	2.56617
ENSG00000172461.11	red	FALSE	FUT9	0.126528	0.179627	5045.61	0.0740309	0.0708277	1.78642
ENSG00000172469.16	red	FALSE	MANEA	0.294959	0.000460723	505.039	4.55e-05	0.0723377	4.07752
ENSG00000172667.11	red	FALSE	ZMAT3	0.125428	0.0743661	4481.93	0.0236404	0.0554274	2.26292
ENSG00000172765.17	red	FALSE	TMCC1	0.0431017	0.549937	1531.9	0.359559	0.0470437	0.916206
ENSG00000172845.15	red	FALSE	SP3	0.236366	3.95e-06	2058.59	1.57e-07	0.0450719	5.24421
ENSG00000173145.11	red	FALSE	NOC3L	0.159884	0.0914389	432.107	0.0308132	0.0740383	2.15948
ENSG00000173273.16	red	FALSE	TNKS	0.0379963	0.579238	3741.88	0.390478	0.044246	0.858751
ENSG00000173517.10	red	FALSE	PEAK1	0.255491	4.5e-05	3313.49	2.8e-06	0.0545349	4.68491
ENSG00000173744.17	red	FALSE	AGFG1	0.138061	0.0150318	3179.19	0.00321612	0.0468594	2.94629
ENSG00000174197.16	red	FALSE	MGA	0.119236	0.158666	1659.81	0.0628718	0.064102	1.8601
ENSG00000174574.16	red	FALSE	AKIRIN1	0.0502535	0.402278	2604.84	0.225168	0.0414325	1.2129
ENSG00000174695.10	red	FALSE	TMEM167A	0.129355	0.022829	4112.86	0.00536267	0.0464571	2.7844
ENSG00000174796.12	red	FALSE	THAP6	-0.0625786	0.511656	400.22	0.321308	0.0630976	-0.991774
ENSG00000175216.14	red	FALSE	CKAP5	0.00691355	0.946568	5276.58	0.896968	0.0533898	0.129492
ENSG00000175387.16	red	FALSE	SMAD2	0.339621	1.06e-07	3267.74	2.21e-09	0.056776	5.98177
ENSG00000176049.16	red	FALSE	JAKMIP2	0.116379	0.126299	2076.18	0.0467899	0.058535	1.9882
ENSG00000176407.18	red	FALSE	KCMF1	0.154892	0.0743623	2233.15	0.0236339	0.0684444	2.26303
ENSG00000176974.20	red	FALSE	SHMT1	0.295688	0.000184924	465.769	1.53e-05	0.0683865	4.32378
ENSG00000177189.14	red	FALSE	RPS6KA3	0.0812922	0.353098	1836.07	0.186422	0.0615273	1.32124
ENSG00000177200.17	red	FALSE	CHD9	0.0381869	0.704416	2267.97	0.531652	0.0610516	0.625486
ENSG00000177311.11	red	FALSE	ZBTB38	0.379564	2.15e-06	3672.14	7.63e-08	0.0706077	5.37568
ENSG00000177463.15	red	FALSE	NR2C2	0.0555412	0.43479	3024.9	0.252394	0.0485266	1.14455
ENSG00000177485.7	red	FALSE	ZBTB33	0.299535	2.67e-05	1481.97	1.51e-06	0.0622741	4.80995
ENSG00000177613.8	red	FALSE	CSTF2T	-0.0038631	0.969315	1767.39	0.940155	0.0514565	-0.075075
ENSG00000177683.14	red	FALSE	THAP5	-0.0306003	0.663552	1482.94	0.48177	0.0434999	-0.703458
ENSG00000177707.11	red	FALSE	NECTIN3	0.0872118	0.369032	571.551	0.198521	0.0678282	1.28578
ENSG00000177888.7	red	FALSE	ZBTB41	0.0815928	0.247802	1945.82	0.114277	0.0516653	1.57926
ENSG00000178904.19	red	FALSE	DPY19L3	0.22001	0.0208447	2060.98	0.00480243	0.0780179	2.82
ENSG00000179454.13	red	FALSE	KLHL28	-0.0453015	0.602442	878.396	0.415088	0.0555866	-0.814973
ENSG00000179933.6	red	FALSE	C14orf119	0.177509	0.000959938	794.444	0.00010962	0.0458887	3.86825
ENSG00000179941.9	red	FALSE	BBS10	0.0642155	0.346907	993.615	0.181927	0.0481071	1.33484
ENSG00000180530.11	red	FALSE	NRIP1	-0.135946	0.164108	1202.04	0.0657637	0.0738824	-1.84003
ENSG00000180667.10	red	FALSE	YOD1	0.216204	0.0162449	1018.35	0.0035402	0.0741321	2.91647
ENSG00000180773.15	red	FALSE	SLC36A4	0.158458	0.131784	1154.1	0.049406	0.080637	1.96507
ENSG00000180917.17	red	FALSE	CMTR2	0.089193	0.386225	483.077	0.211843	0.0714393	1.24851
ENSG00000181222.16	red	FALSE	POLR2A	-0.111176	0.0859567	4271.71	0.0285267	0.0507661	-2.18997
ENSG00000181264.8	red	FALSE	TMEM136	0.15812	0.0434018	1340.73	0.0119724	0.0629218	2.51296
ENSG00000181450.17	red	FALSE	ZNF678	0.385998	2.63e-05	406.394	1.48e-06	0.0801875	4.81369
ENSG00000181804.15	red	FALSE	SLC9A9	0.273342	0.00589324	829.22	0.00101656	0.0831863	3.2859
ENSG00000182903.16	red	FALSE	ZNF721	-0.126969	0.0327593	1554.77	0.00843438	0.0482008	-2.63417
ENSG00000182919.14	red	FALSE	C11orf54	0.0607767	0.505121	886.356	0.315048	0.0604932	1.00469
ENSG00000183137.14	red	FALSE	CEP57L1	0.0295143	0.715784	343.69	0.546099	0.0488958	0.603616
ENSG00000183291.17	red	FALSE	SELENOF	0.0675889	0.237053	3292.52	0.107392	0.04198	1.61003
ENSG00000183808.11	red	FALSE	RBM12B	0.0696734	0.624716	926.441	0.438327	0.0898987	0.775021
ENSG00000184575.12	red	FALSE	XPOT	0.202676	9.32e-05	4216.37	6.78e-06	0.0450349	4.50041
ENSG00000184588.18	red	FALSE	PDE4B	0.177583	0.0391279	3699.89	0.0104922	0.069391	2.55917
ENSG00000185009.12	red	FALSE	AP3M1	0.215506	0.00276108	1326.88	0.000399914	0.0608751	3.54014
ENSG00000185127.6	red	FALSE	C6orf120	0.0617091	0.535043	985.453	0.34455	0.0652858	0.945214
ENSG00000185722.18	red	FALSE	ANKFY1	0.199479	0.00495606	2970.21	0.000817496	0.0596027	3.3468
ENSG00000185728.17	red	FALSE	YTHDF3	-0.035504	0.613884	2155.05	0.427317	0.0447271	-0.793791
ENSG00000185946.16	red	FALSE	RNPC3	-0.183518	0.0571067	1335.19	0.0169664	0.0768684	-2.38744
ENSG00000186001.13	red	FALSE	LRCH3	0.0508033	0.612005	1749.27	0.42529	0.063721	0.797277
ENSG00000186298.11	red	FALSE	PPP1CC	0.368063	1.99e-11	3961.43	9.58e-14	0.049427	7.44659
ENSG00000186908.14	red	FALSE	ZDHHC17	-0.121483	0.0650131	4124.83	0.0199911	0.0522167	-2.32652
ENSG00000187555.15	red	FALSE	USP7	0.0708863	0.210051	4024.02	0.0910211	0.0419437	1.69004
ENSG00000188529.14	red	FALSE	SRSF10	0.15896	0.000432963	2818.8	4.22e-05	0.0388146	4.09536
ENSG00000188554.14	red	FALSE	NBR1	0.108559	0.0571781	5661.44	0.0169934	0.0454823	2.38685
ENSG00000188636.4	red	FALSE	RTL6	0.0129991	0.88835	2568.53	0.795502	0.0501562	0.259173
ENSG00000188994.13	red	FALSE	ZNF292	0.111442	0.252285	2177.21	0.117181	0.0711311	1.56672
ENSG00000189266.13	red	FALSE	PNRC2	0.25728	4.59e-06	3099.99	1.89e-07	0.0493865	5.20951
ENSG00000196233.13	red	FALSE	LCOR	0.200799	0.00850219	1662.38	0.00159687	0.0636148	3.15648
ENSG00000196504.16	red	FALSE	PRPF40A	0.248019	0.0067237	2257.65	0.00119229	0.0765321	3.24072
ENSG00000196743.8	red	FALSE	GM2A	0.0359333	0.768694	3344.32	0.614877	0.0714205	0.503124
ENSG00000196914.9	red	FALSE	ARHGEF12	0.293441	5.97e-06	9846.77	2.6e-07	0.0569732	5.15052
ENSG00000197006.14	red	FALSE	METTL9	0.180074	0.00633163	3226.61	0.00110773	0.0552098	3.26163
ENSG00000197081.14	red	FALSE	IGF2R	0.282732	0.000110532	1916.1	8.29e-06	0.0634293	4.45743
ENSG00000197128.11	red	FALSE	ZNF772	0.0297135	0.763527	623.764	0.608018	0.0579317	0.512905
ENSG00000197601.13	red	FALSE	FAR1	-0.239947	0.00369838	4063.27	0.000574076	0.0696796	-3.44358
ENSG00000197619.14	red	FALSE	ZNF615	0.194282	0.00206227	641.899	0.000279269	0.0534652	3.63381
ENSG00000197702.13	red	FALSE	PARVA	0.346221	1.16e-05	1817.41	5.64e-07	0.0692	5.0032
ENSG00000197713.15	red	FALSE	RPE	0.0292487	0.729157	1490.48	0.563547	0.05064	0.57758
ENSG00000197841.15	red	FALSE	ZNF181	0.213283	0.00909708	904.501	0.00173717	0.0681015	3.13184
ENSG00000197928.10	red	FALSE	ZNF677	0.212697	0.00200607	517.802	0.000269678	0.0583882	3.64281
ENSG00000198015.13	red	FALSE	MRPL42	0.0315135	0.804506	2287.28	0.667953	0.0734649	0.428959
ENSG00000198060.10	red	FALSE	2020-03-05	0.173739	0.00398972	1475.49	0.000628392	0.0508151	3.41905
ENSG00000198146.4	red	FALSE	ZNF770	0.171697	0.163439	1901.76	0.0653674	0.0931749	1.84274
ENSG00000198168.9	red	FALSE	SVIP	-0.109548	0.253747	2351.21	0.118047	0.070087	-1.56302
ENSG00000198315.11	red	FALSE	ZKSCAN8	0.149787	0.0887614	1285.49	0.0296756	0.0688868	2.17439
ENSG00000198363.18	red	FALSE	ASPH	0.204962	0.0079662	6674.38	0.00147017	0.0644433	3.18051
ENSG00000198561.13	red	FALSE	CTNND1	0.189448	0.00217061	3679.64	0.000296799	0.0523615	3.61808
ENSG00000198642.6	red	FALSE	KLHL9	0.000554826	0.99591	1589.38	0.991723	0.0534848	0.0103735
ENSG00000198677.11	red	FALSE	TTC37	-0.0935225	0.279987	3202.52	0.134955	0.0625634	-1.49484
ENSG00000198690.10	red	FALSE	FAN1	0.186623	0.00559532	2285.07	0.000949723	0.0564666	3.30501
ENSG00000198730.9	red	FALSE	CTR9	0.103071	0.058669	1477.36	0.0175598	0.0434026	2.37477
ENSG00000198795.11	red	FALSE	ZNF521	0.306103	7.88e-05	640.366	5.54e-06	0.0673743	4.54331
ENSG00000198824.7	red	FALSE	CHAMP1	-0.0359239	0.632672	643.918	0.446756	0.0472165	-0.760834
ENSG00000198843.13	red	FALSE	SELENOT	0.0385745	0.610427	4943.72	0.423704	0.0482175	0.800011
ENSG00000198862.14	red	FALSE	LTN1	-0.0961708	0.403107	1505.88	0.225827	0.0794027	-1.21118
ENSG00000198887.9	red	FALSE	SMC5	0.163989	0.077109	947.67	0.0248327	0.073079	2.244
ENSG00000198898.14	red	FALSE	CAPZA2	0.188205	0.105478	3826.99	0.0370568	0.0902603	2.08514
ENSG00000203880.12	red	FALSE	PCMTD2	0.113523	0.102076	3369.62	0.0355075	0.0539937	2.10252
ENSG00000205302.7	red	FALSE	SNX2	0.180123	0.025611	1756.01	0.00618335	0.0657887	2.7379
ENSG00000205339.10	red	FALSE	IPO7	0.0789361	0.209675	5339.33	0.0908052	0.0466756	1.69117
ENSG00000205683.11	red	FALSE	DPF3	0.145328	0.122937	409.551	0.0451832	0.0725572	2.00294
ENSG00000206560.11	red	FALSE	ANKRD28	0.016836	0.876159	2278.55	0.776688	0.0593575	0.283637
ENSG00000211455.8	red	FALSE	STK38L	0.0984712	0.153301	1427.48	0.0600818	0.0523729	1.88019
ENSG00000213341.11	red	FALSE	CHUK	0.267215	2.03e-05	948.338	1.09e-06	0.0548091	4.87537
ENSG00000213839.4	red	FALSE	TMX2P1	0.106323	0.211177	95.7673	0.0916878	0.0630412	1.68656
ENSG00000214013.9	red	FALSE	GANC	0.175712	0.103001	532.235	0.0359467	0.0837709	2.09753
ENSG00000215251.4	red	FALSE	FASTKD5	0.161531	0.0351749	520.776	0.0092211	0.0620378	2.60375
ENSG00000215301.10	red	FALSE	DDX3X	0.313863	1.51e-05	9120.9	7.73e-07	0.0635083	4.94207
ENSG00000221914.11	red	FALSE	PPP2R2A	0.0314145	0.777055	2178.19	0.626301	0.0645142	0.48694
ENSG00000227671.4	red	FALSE	AL390728.4	0.338216	0.00214472	311.406	0.000292567	0.0933837	3.62179
ENSG00000229152.2	red	FALSE	ANKRD10-IT1	-0.0453566	0.77857	152.813	0.628653	0.0937849	-0.483623
ENSG00000234444.10	red	FALSE	ZNF736	0.0282132	0.798349	753.132	0.658676	0.0638681	0.441742
ENSG00000236287.8	red	FALSE	ZBED5	-0.0259177	0.731604	1358.23	0.566477	0.045212	-0.573248
ENSG00000244462.8	red	FALSE	RBM12	0.0820319	0.319632	1512.63	0.162297	0.0587037	1.39739
ENSG00000253710.4	red	FALSE	ALG11	0.190424	0.0490584	929.885	0.0139354	0.077442	2.45892
ENSG00000253910.2	red	FALSE	PCDHGB2	0.37264	0.00413863	419.389	0.000656563	0.109372	3.4071
ENSG00000254004.7	red	FALSE	ZNF260	0.200614	0.00518421	899.205	0.000864844	0.0602236	3.33116
ENSG00000254685.6	red	FALSE	FPGT	0.109704	0.290531	375.067	0.141914	0.0746946	1.4687
ENSG00000256223.6	red	FALSE	ZNF10	-0.120787	0.131057	462.066	0.0490173	0.061362	-1.96844
ENSG00000256771.3	red	FALSE	ZNF253	0.0944716	0.239682	537.848	0.109076	0.0589577	1.60236
ENSG00000257093.7	red	FALSE	KIAA1147	0.290723	0.000141293	4331.63	1.11e-05	0.0661656	4.39387
ENSG00000261609.7	red	FALSE	GAN	0.49962	0.000134877	250.372	1.05e-05	0.113393	4.40611
ENSG00000261934.2	red	FALSE	PCDHGA9	0.301156	0.0046728	495.082	0.000761933	0.089463	3.36627
ENSG00000263001.6	red	FALSE	GTF2I	0.100934	0.251961	6668.59	0.116948	0.0643831	1.56771
ENSG00000266412.5	red	TRUE	NCOA4	0.157947	0.00193259	4858.48	0.000257695	0.04322	3.65449
ENSG00000269374.1	red	FALSE	AC011497.2	0.0492578	0.76555	82.1687	0.610617	0.0967371	0.509193
ENSG00000272923.1	red	FALSE	AC092139.1	0.289718	0.0065742	75.9802	0.00116016	0.0891851	3.2485
ENSG00000273749.5	red	FALSE	CYFIP1	0.110657	0.225882	2362.78	0.100547	0.0673832	1.64221
ENSG00000275131.3	red	FALSE	AC241952.1	0.422036	0.000312251	1777.65	2.84e-05	0.100824	4.18588
ENSG00000276291.5	red	FALSE	FRG1HP	-0.0390499	0.731496	368.763	0.566354	0.0680989	-0.57343
ENSG00000280987.4	red	TRUE	MATR3	0.206152	0.318686	1556.78	0.161575	0.147273	1.3998
ENSG00000001460.18	turquoise	FALSE	STPG1	-0.0504254	0.591598	816.851	0.403698	0.0603872	-0.835035
ENSG00000001630.17	turquoise	FALSE	CYP51A1	0.0407234	0.655794	3715.08	0.472464	0.0566802	0.718476
ENSG00000002746.15	turquoise	FALSE	HECW1	-0.429035	0.00945691	1485.45	0.00181993	0.137593	-3.11814
ENSG00000003137.8	turquoise	FALSE	CYP26B1	-0.191878	0.265604	1059.57	0.125345	0.125188	-1.53272
ENSG00000003147.19	turquoise	FALSE	ICA1	-0.556195	2.73e-05	970.735	1.55e-06	0.115766	-4.80446
ENSG00000003249.13	turquoise	FALSE	DBNDD1	-0.0956836	0.401554	2113.59	0.22461	0.0787934	-1.21436
ENSG00000003393.15	turquoise	FALSE	ALS2	-0.0312792	0.668646	2058.25	0.487687	0.0450714	-0.693992
ENSG00000003987.14	turquoise	FALSE	MTMR7	-0.391764	7.89e-05	1225.96	5.56e-06	0.0862434	-4.54254
ENSG00000004059.11	turquoise	FALSE	ARF5	-0.348347	3.42e-05	4221.46	2.01e-06	0.073304	-4.75209
ENSG00000004660.14	turquoise	FALSE	CAMKK1	-0.28241	0.063763	4614.11	0.0195302	0.120933	-2.33525
ENSG00000004766.17	turquoise	FALSE	VPS50	-0.297542	0.00210858	1475.3	0.000286769	0.082036	-3.62697
ENSG00000004779.10	turquoise	FALSE	NDUFAB1	-0.291872	6.13e-05	1823.08	4.08e-06	0.0633491	-4.60736
ENSG00000004961.15	turquoise	FALSE	HCCS	-0.174338	0.0459471	560.98	0.0128329	0.0700611	-2.48837
ENSG00000005020.13	turquoise	FALSE	SKAP2	-0.297067	0.000249995	1293.63	2.18e-05	0.0699744	-4.24536
ENSG00000005022.6	turquoise	FALSE	SLC25A5	-0.11379	0.157054	4126.67	0.0620628	0.0609858	-1.86585
ENSG00000005194.15	turquoise	FALSE	CIAPIN1	-0.261978	1.27e-05	1021.94	6.3e-07	0.0525858	-4.98191
ENSG00000005249.13	turquoise	FALSE	PRKAR2B	-0.0789017	0.591112	3935.59	0.403157	0.0943805	-0.835996
ENSG00000005448.16	turquoise	FALSE	WDR54	-0.382038	4.29e-06	469.786	1.74e-07	0.0731216	-5.22469
ENSG00000005486.17	turquoise	FALSE	RHBDD2	-0.26748	0.011388	7367.25	0.00228309	0.0876783	-3.0507
ENSG00000005810.18	turquoise	FALSE	MYCBP2	-0.403365	8.63e-05	5924.16	6.17e-06	0.0892333	-4.52034
ENSG00000005882.11	turquoise	FALSE	PDK2	-0.1217	0.0596457	2859.63	0.0179337	0.0514157	-2.36698
ENSG00000006015.17	turquoise	FALSE	REX1BD	-0.333894	1.09e-05	1501.18	5.24e-07	0.0665504	-5.01716
ENSG00000006116.3	turquoise	FALSE	CACNG3	-0.433125	0.0072857	2000.87	0.0013169	0.134835	-3.21227
ENSG00000006210.7	turquoise	FALSE	CX3CL1	-0.251422	0.0318745	3681.16	0.0081541	0.0950333	-2.64562
ENSG00000006283.18	turquoise	FALSE	CACNA1G	-0.168121	0.266903	925.749	0.126139	0.109918	-1.52951
ENSG00000006432.15	turquoise	FALSE	MAP3K9	-0.381985	0.00593512	2358.98	0.00102453	0.116327	-3.2837
ENSG00000006530.18	turquoise	FALSE	AGK	-0.238092	0.000191018	1720.74	1.6e-05	0.0551807	-4.31477
ENSG00000006625.18	turquoise	FALSE	GGCT	-0.245658	0.000825073	933.839	9.18e-05	0.0628071	-3.9113
ENSG00000006715.16	turquoise	FALSE	VPS41	-0.0877438	0.257969	4570.84	0.120573	0.0565223	-1.55237
ENSG00000006740.17	turquoise	FALSE	ARHGAP44	-0.170087	0.191833	2736.72	0.0806969	0.0973786	-1.74666
ENSG00000007047.15	turquoise	FALSE	MARK4	0.0136603	0.900762	2395.13	0.815579	0.0585689	0.233235
ENSG00000007168.13	turquoise	FALSE	PAFAH1B1	-0.271538	0.000221325	12126.9	1.89e-05	0.0634886	-4.27696
ENSG00000007237.18	turquoise	FALSE	AC005747.1	-0.379733	8.62e-05	20015.7	6.17e-06	0.0840027	-4.52049
ENSG00000007264.15	turquoise	FALSE	MATK	-0.145542	0.300092	1523.56	0.148431	0.100715	-1.4451
ENSG00000008056.14	turquoise	FALSE	SYN1	-0.323941	0.056928	12955.9	0.0168845	0.135585	-2.38921
ENSG00000008086.11	turquoise	FALSE	CDKL5	-0.267203	0.0144065	3413.44	0.00304512	0.0901755	-2.96315
ENSG00000008118.10	turquoise	FALSE	CAMK1G	-0.314189	0.0632988	1625.42	0.0193383	0.13433	-2.33894
ENSG00000008277.14	turquoise	FALSE	ADAM22	-0.30936	0.0012018	4111.46	0.000144666	0.0814095	-3.80005
ENSG00000008283.16	turquoise	FALSE	CYB561	-0.191866	0.123238	1701.05	0.0453596	0.0958702	-2.0013
ENSG00000008735.14	turquoise	FALSE	MAPK8IP2	-0.217877	0.0276839	8926.92	0.00683176	0.0805481	-2.70494
ENSG00000008853.16	turquoise	FALSE	RHOBTB2	-0.191985	0.056226	4934.03	0.0166136	0.0801558	-2.39515
ENSG00000009335.18	turquoise	FALSE	UBE3C	0.0573718	0.32498	2117.19	0.166042	0.0414226	1.38504
ENSG00000010017.13	turquoise	FALSE	RANBP9	0.0332762	0.679117	2872.77	0.500158	0.0493535	0.674241
ENSG00000010256.11	turquoise	FALSE	UQCRC1	-0.195407	0.00911216	4185.13	0.00174097	0.0624065	-3.13119
ENSG00000010318.21	turquoise	FALSE	PHF7	-0.435826	1.58e-05	166.472	8.12e-07	0.0883603	-4.93237
ENSG00000010322.16	turquoise	FALSE	NISCH	-0.0714986	0.388297	7632.85	0.213642	0.0574927	-1.24361
ENSG00000010404.18	turquoise	FALSE	IDS	-0.295479	0.00515343	46056.2	0.000858534	0.0886473	-3.3332
ENSG00000010438.16	turquoise	FALSE	PRSS3	-0.22327	0.122258	650.225	0.0448657	0.111306	-2.00591
ENSG00000010818.10	turquoise	FALSE	HIVEP2	-0.193559	0.0656379	3835.08	0.0202341	0.0833597	-2.32198
ENSG00000011052.21	turquoise	FALSE	NME1-NME2	-0.123132	0.503793	628.279	0.313797	0.122241	-1.00729
ENSG00000011083.9	turquoise	FALSE	SLC6A7	-0.365784	0.0159195	2133.52	0.00345081	0.125079	-2.92444
ENSG00000011260.14	turquoise	FALSE	UTP18	-0.102609	0.0933736	833.687	0.0316598	0.0477545	-2.14868
ENSG00000011295.16	turquoise	FALSE	TTC19	-0.235855	0.000439264	2345.49	4.29e-05	0.0576489	-4.09123
ENSG00000011332.19	turquoise	FALSE	DPF1	-0.07946	0.524708	1077.47	0.333735	0.0822041	-0.966618
ENSG00000011347.9	turquoise	FALSE	SYT7	-0.216862	0.17299	6378.13	0.0704123	0.119863	-1.80925
ENSG00000011523.14	turquoise	FALSE	CEP68	-0.189549	0.00169137	1944.76	0.000218762	0.0512807	-3.6963
ENSG00000011677.13	turquoise	FALSE	GABRA3	-0.41732	0.0140627	1117.52	0.0029543	0.140396	-2.97245
ENSG00000012174.12	turquoise	FALSE	MBTPS2	-0.274978	0.0010398	797.23	0.000121031	0.0715339	-3.84403
ENSG00000013016.16	turquoise	FALSE	EHD3	-0.203173	0.074354	4529.01	0.0236291	0.089776	-2.26311
ENSG00000013293.6	turquoise	FALSE	SLC7A14	-0.381178	0.00226679	2572.88	0.000313166	0.105761	-3.60416
ENSG00000013392.8	turquoise	FALSE	RWDD2A	-0.197881	0.0100871	704.522	0.00197041	0.0639428	-3.09466
ENSG00000013561.18	turquoise	FALSE	RNF14	-0.110367	0.0965757	2282.56	0.0330537	0.0517807	-2.13143
ENSG00000014641.18	turquoise	FALSE	MDH1	-0.487643	0.000289912	13072.5	2.59e-05	0.115927	-4.20646
ENSG00000014824.14	turquoise	FALSE	SLC30A9	-0.225965	0.0163111	3551.54	0.00355676	0.0775177	-2.91501
ENSG00000014919.12	turquoise	FALSE	COX15	-0.180794	0.00184995	1216.71	0.000244333	0.0492877	-3.66813
ENSG00000015153.14	turquoise	FALSE	YAF2	-0.0238479	0.768759	1143.13	0.615046	0.0474222	-0.502884
ENSG00000015479.18	turquoise	TRUE	MATR3	-0.2657	2e-05	18127	1.07e-06	0.0544641	-4.87845
ENSG00000015592.16	turquoise	FALSE	STMN4	-0.43166	0.000137883	6515.49	1.08e-05	0.0980905	-4.40063
ENSG00000015676.18	turquoise	FALSE	NUDCD3	-0.19827	0.0232064	7324.81	0.00547057	0.0713732	-2.77793
ENSG00000018189.13	turquoise	FALSE	RUFY3	-0.136977	0.00628253	9346.48	0.00109755	0.0419628	-3.26425
ENSG00000018236.15	turquoise	FALSE	CNTN1	0.00452875	0.972481	12953.2	0.945985	0.066846	0.067749
ENSG00000018610.14	turquoise	FALSE	CXorf56	-0.209313	2.62e-05	991.168	1.48e-06	0.0434754	-4.81451
ENSG00000019505.8	turquoise	FALSE	SYT13	-0.544745	0.00183693	4613.18	0.000242241	0.148419	-3.67033
ENSG00000020129.16	turquoise	FALSE	NCDN	-0.188738	0.145948	23828.7	0.056435	0.0989368	-1.90766
ENSG00000021645.18	turquoise	FALSE	NRXN3	-0.652564	9.37e-08	2845.53	1.9e-09	0.108654	-6.00591
ENSG00000022267.18	turquoise	FALSE	FHL1	0.0101001	0.929441	6028.91	0.865062	0.0594351	0.169934
ENSG00000022355.17	turquoise	FALSE	GABRA1	-0.7423	0.000132721	5490.85	1.03e-05	0.168318	-4.41009
ENSG00000022567.9	turquoise	FALSE	SLC45A4	-0.0190511	0.929715	1593.98	0.865552	0.112521	-0.169311
ENSG00000023171.18	turquoise	FALSE	GRAMD1B	-0.124556	0.2196	5066.86	0.0967165	0.0749895	-1.66098
ENSG00000023228.14	turquoise	FALSE	NDUFS1	-0.0679158	0.594724	7241.05	0.4072	0.0819416	-0.828832
ENSG00000023330.15	turquoise	FALSE	ALAS1	-0.122354	0.126987	1194	0.0471029	0.0616278	-1.98537
ENSG00000023516.9	turquoise	FALSE	AKAP11	-0.280884	0.00123345	8813.11	0.000149257	0.0740669	-3.7923
ENSG00000023572.9	turquoise	FALSE	GLRX2	-0.167856	0.0770813	1646.69	0.0248179	0.0747947	-2.24423
ENSG00000025156.12	turquoise	FALSE	HSF2	-0.0526658	0.489436	870.105	0.30069	0.0508871	-1.03495
ENSG00000025772.8	turquoise	FALSE	TOMM34	-0.0944183	0.475232	1774.8	0.287679	0.0888035	-1.06323
ENSG00000028203.18	turquoise	FALSE	VEZT	-0.186022	0.000854295	1910.93	9.56e-05	0.0476805	-3.90142
ENSG00000028839.10	turquoise	FALSE	TBPL1	-0.118633	0.166509	1331.07	0.0670632	0.0647826	-1.83125
ENSG00000029153.14	turquoise	FALSE	ARNTL2	-0.15301	0.227783	737.915	0.101653	0.0934762	-1.63689
ENSG00000029534.20	turquoise	FALSE	ANK1	-0.649512	0.000212163	688.376	1.81e-05	0.151488	-4.28756
ENSG00000029639.11	turquoise	FALSE	TFB1M	-0.0777495	0.397096	795.977	0.220809	0.0635011	-1.22438
ENSG00000031003.10	turquoise	FALSE	FAM13B	-0.0255459	0.826478	2446.88	0.700319	0.0663719	-0.38489
ENSG00000031698.13	turquoise	FALSE	SARS	-0.225382	0.00247207	4604.63	0.000348287	0.0630182	-3.57645
ENSG00000032389.12	turquoise	FALSE	EIPR1	-0.198881	0.00569427	1028.6	0.000971421	0.0602912	-3.29868
ENSG00000033122.20	turquoise	FALSE	LRRC7	-0.298123	0.000963308	2310.97	0.000110152	0.0770928	-3.86707
ENSG00000033627.16	turquoise	FALSE	ATP6V0A1	-0.321412	2.44e-05	10958.7	1.35e-06	0.066521	-4.83173
ENSG00000033867.16	turquoise	FALSE	SLC4A7	-0.0628749	0.598606	529.968	0.411279	0.0765231	-0.821646
ENSG00000034053.14	turquoise	FALSE	APBA2	-0.17509	0.0116368	5952.42	0.00234533	0.0575458	-3.04261
ENSG00000034510.6	turquoise	FALSE	TMSB10	-0.187653	0.0629933	13204.3	0.0192188	0.0801503	-2.34126
ENSG00000035687.10	turquoise	FALSE	ADSS	-0.224555	0.000912501	2135.1	0.000103302	0.0578347	-3.8827
ENSG00000036530.8	turquoise	FALSE	CYP46A1	-0.24679	0.0186194	3075.35	0.00419731	0.0862015	-2.86294
ENSG00000038219.13	turquoise	FALSE	BOD1L1	-0.150166	0.0074992	2602.78	0.00136556	0.0468999	-3.20183
ENSG00000038274.17	turquoise	FALSE	MAT2B	-0.183877	0.00825417	2840.64	0.00153858	0.0580547	-3.16731
ENSG00000038382.20	turquoise	FALSE	TRIO	0.0375755	0.726346	4858.92	0.560425	0.0645394	0.58221
ENSG00000040199.18	turquoise	FALSE	PHLPP2	-0.0604345	0.488777	1603.19	0.300091	0.0583211	-1.03624
ENSG00000040341.18	turquoise	FALSE	STAU2	-0.241701	0.0367542	3303.18	0.00972819	0.0934888	-2.58534
ENSG00000040608.14	turquoise	FALSE	RTN4R	-0.289258	0.0266287	1167.94	0.0065019	0.106293	-2.72133
ENSG00000040731.10	turquoise	FALSE	CDH10	-0.189813	0.103759	1197.76	0.0362692	0.0906507	-2.0939
ENSG00000040933.15	turquoise	FALSE	INPP4A	-0.283134	0.00746579	3046.37	0.0013574	0.0883812	-3.20356
ENSG00000041353.10	turquoise	FALSE	RAB27B	-0.643361	0.00370541	1299.22	0.000575586	0.186868	-3.44287
ENSG00000041357.16	turquoise	FALSE	PSMA4	-0.130286	0.0282535	2056.35	0.00701168	0.0483206	-2.69629
ENSG00000041515.16	turquoise	FALSE	MYO16	-0.365158	0.00513266	292.373	0.000854295	0.109506	-3.33458
ENSG00000042317.17	turquoise	FALSE	AL049834.1	-0.385876	4.59e-08	532.144	8.41e-10	0.0628775	-6.13695
ENSG00000042753.11	turquoise	FALSE	AP2S1	-0.304482	0.000557061	2230.91	5.72e-05	0.0756626	-4.02421
ENSG00000047056.15	turquoise	FALSE	WDR37	-0.193741	0.0172617	1557.67	0.00381737	0.0669719	-2.89287
ENSG00000047188.16	turquoise	FALSE	YTHDC2	-0.103502	0.158431	1489.67	0.0627224	0.055612	-1.86115
ENSG00000047249.18	turquoise	FALSE	ATP6V1H	-0.319344	0.00165809	5124.15	0.000213492	0.0862511	-3.70249
[truncated: 3,002 more rows]
