# Supplementary material for: Moesin is an effector of tau-induced actin overstabilization, cell cycle activation, and neurotoxicity in Alzheimer’s disease
Source: iScience. 2023 Feb 8;26(3):106152. doi: 10.1016/j.isci.2023.106152 (PMC9984563; doi:10.1016/j.isci.2023.106152)
Supplement: Table S3. Gene Ontology analysis of modules within the human WGCNA, related to Figure 1 [file mmc4.xlsx]

## Sheet: GO_Enrichment_Human_Turquoise
ID	Description	GeneRatio	BgRatio	pvalue	p.adjust	qvalue	geneID	Count
GO:0050804	modulation of chemical synaptic transmission	188/2598	436/18670	2.24498e-51	1.01312e-47	8.36223e-48	AKAP12/GUCY1A1/DBN1/RAB11A/SSH1/SRC/ABAT/RAB5A/RIMS4/RAPGEF2/PTPRS/GRIK3/NEUROD2/SNAP47/SIPA1L1/PPP1R9A/DRD1/TMEM108/TOR1A/CRTC1/NISCH/SYBU/PRKAR2B/LRRK2/MAPT/PLCB4/KCNC4/JPH3/MAPK1/ATAD1/IQSEC2/RGS14/ITPKA/TSHZ3/NRG3/KRAS/RIMS2/BAIAP2/CLSTN2/APBA1/PRNP/NCS1/ARF1/RAB3GAP1/SLC24A2/NLGN4X/PPFIA3/APP/APBA2/CAMK2B/CLSTN1/LRRC4C/NEURL1/CNTN4/GSK3B/NCDN/PLEKHG5/CPEB3/SYNPO/MAP1A/LRRC4/SHISA9/JPH4/TPRG1…	188
GO:0099177	regulation of trans-synaptic signaling	188/2598	437/18670	3.42271e-51	1.01312e-47	8.36223e-48	AKAP12/GUCY1A1/DBN1/RAB11A/SSH1/SRC/ABAT/RAB5A/RIMS4/RAPGEF2/PTPRS/GRIK3/NEUROD2/SNAP47/SIPA1L1/PPP1R9A/DRD1/TMEM108/TOR1A/CRTC1/NISCH/SYBU/PRKAR2B/LRRK2/MAPT/PLCB4/KCNC4/JPH3/MAPK1/ATAD1/IQSEC2/RGS14/ITPKA/TSHZ3/NRG3/KRAS/RIMS2/BAIAP2/CLSTN2/APBA1/PRNP/NCS1/ARF1/RAB3GAP1/SLC24A2/NLGN4X/PPFIA3/APP/APBA2/CAMK2B/CLSTN1/LRRC4C/NEURL1/CNTN4/GSK3B/NCDN/PLEKHG5/CPEB3/SYNPO/MAP1A/LRRC4/SHISA9/JPH4/TPRG1…	188
GO:0050808	synapse organization	173/2598	408/18670	4.52066e-46	8.92077e-43	7.36313e-43	ARMCX5-GPRASP2/CTNNA2/EFNB2/DBN1/VCP/ACTN1/SSH1/ADGRL3/ARF4/EPHA7/PTPRS/ALS2/GABRA2/NEUROD2/LRRN3/LRFN1/SIPA1L1/PPP1R9A/DRD1/FLRT2/TMEM108/IL1RAP/SYBU/CHMP2B/LRRK2/MAPT/IGSF21/LZTS3/TUBB/RAB39B/CAMK1/VPS35/ITPKA/SPOCK2/PTPRF/BSN/BAIAP2/CLSTN2/EFNA5/ABI2/PRNP/WASL/ARF1/NRXN2/GPM6A/NLGN4X/CFL1/ARHGAP44/APP/CAMK2B/CLSTN1/CAPRIN2/ADGRB3/ACTG1/NRCAM/LRRC4C/ACTR2/NEURL1/SLITRK5/AFG3L2/NEFH/SYNPO/LRRC4/…	173
GO:0048167	regulation of synaptic plasticity	98/2598	187/18670	6.25327e-36	9.25484e-33	7.63886e-33	DBN1/RAB11A/SSH1/RAB5A/RIMS4/RAPGEF2/NEUROD2/SNAP47/SIPA1L1/PPP1R9A/DRD1/CRTC1/MAPT/JPH3/MAPK1/RGS14/ITPKA/TSHZ3/KRAS/RIMS2/BAIAP2/PRNP/ARF1/RAB3GAP1/SLC24A2/PPFIA3/APP/CAMK2B/NEURL1/CNTN4/GSK3B/NCDN/CPEB3/SYNPO/MAP1A/SHISA9/JPH4/SYT7/GRIN1/MCTP1/LZTS1/LRRTM2/RIMS3/KCNB1/CYP46A1/DLG4/CX3CL1/MPP2/GRIA1/CAMK2A/CDK5/LGMN/HRH2/SYNGR1/CPLX2/ADCY1/SHANK2/PTK2B/VAMP2/YWHAH/NPTN/PRKCZ/EPHB2/PRRT2/DGKI/SL…	98
GO:0099003	vesicle-mediated transport in synapse	103/2598	207/18670	4.01958e-35	4.75918e-32	3.92819e-32	EFNB2/SNPH/PIP5K1C/RAB11A/RAB5A/RIMS4/BTBD9/SNAP47/DRD1/TOR1A/LRRK2/MAPK10/VPS35/BLOC1S6/VAMP4/BORCS5/RIMS2/APBA1/NCS1/ARF1/RAB3GAP1/NLGN4X/PPFIA3/APBA2/CLSTN1/ACTG1/CADPS2/GSK3B/ATP2A2/LIN7A/SYT7/SYT11/BLOC1S2/DNAJC5/RIMS3/AP3S1/CACNB2/EPS15/DNM1L/DNAJC6/PRKN/AMPH/CAMK2A/TRIM9/CDK5/SYNJ1/SH3GL2/AP3M2/GRIP1/CPLX2/SYN1/ADCY1/NAPA/DNM1/PREPL/DOC2A/VAMP2/AP3B2/SNCB/PRRT2/PPFIA2/SLC17A7/PACSIN1/DGKI/…	103
GO:0042391	regulation of membrane potential	159/2598	434/18670	3.30815e-33	3.26404e-30	2.69411e-30	CACNA1I/VCP/SSH1/KCNK2/SRC/KCND3/FHL1/ABAT/RIMS4/ANK2/KCNJ11/GABRA2/UBB/GRIK3/KCNC1/PPP1R9A/DRD1/OPRD1/TMEM108/NDUFS1/CRTC1/NNT/GABBR1/LRRK2/MAPT/GLRX/OPRM1/CACNA1C/SOD1/SCN3A/GPD1L/SLC25A36/POPDC3/ARL6IP5/RIMS2/BAIAP2/SUMO1/BNIP3L/DLD/RAB3GAP1/NLGN4X/SCN4B/CACNA1G/APP/SLC9A1/NRCAM/PID1/GSK3B/CNTNAP1/NOS1AP/AKAP6/NEDD4L/EHD3/ATP2A2/CACNB3/GRM1/BNIP3/MAPK8IP2/GRIN1/ANK3/KCNH5/RIMS3/KCNB1/SLC25A27/…	159
GO:0099504	synaptic vesicle cycle	96/2598	194/18670	1.45232e-32	1.22825e-29	1.01378e-29	SNPH/PIP5K1C/RAB5A/RIMS4/BTBD9/PLAA/SNAP47/DRD1/TOR1A/LRRK2/BLOC1S6/VAMP4/BSN/RIMS2/APBA1/NCS1/RAB3GAP1/STXBP5/NLGN4X/PPFIA3/APBA2/ACTG1/CADPS2/GSK3B/ATP2A2/SYT7/SYT11/DNAJC5/RIMS3/CACNB2/DNM1L/DNAJC6/CDK5R1/AMPH/CAMK2A/TRIM9/CDK5/SYNJ1/GRIPAP1/SH3GL2/SYNDIG1/CPLX2/SYN1/ADCY1/NAPA/DNM1/PREPL/DOC2A/VAMP2/SNCB/PRRT2/PPFIA2/SLC17A7/PACSIN1/DGKI/SNAP91/SV2A/DNM3/SYT12/ERC2/PRKAR1B/FGF14/NRXN1/PPP3CB/…	96
GO:0051650	establishment of vesicle localization	121/2598	290/18670	1.1868e-31	8.78232e-29	7.24885e-29	MREG/CEP19/SEC24D/SNPH/PIP5K1C/MCFD2/EXOC4/RAB11A/RAB5A/RIMS4/GBF1/RAB1A/SNAP47/SEC23A/HTT/DRD1/TOR1A/SYBU/LRRK2/F8/BICDL1/BLOC1S6/BORCS5/SEC16B/CRYZL2P-SEC16B/AP1AR/RIMS2/APBA1/WASL/NCS1/ARF1/RAB3GAP1/DCTN2/PPFIA3/APBA2/NDEL1/CADPS2/GSK3B/TRAPPC9/MKKS/CLASP2/ATP2A2/LIN7A/SYT7/SYT11/BLOC1S2/BBS7/DNAJC5/MYO5A/C17orf75/RIMS3/AP3S1/CACNB2/DNM1L/PAFAH1B1/GRIA1/PRKN/CAMK2A/LRMP/TRIM9/CDK5/SYNJ1/GRIPAP…	121
GO:0007269	neurotransmitter secretion	87/2598	169/18670	2.84936e-31	1.87425e-28	1.54699e-28	SNPH/PIP5K1C/RAB5A/RIMS4/SNAP47/HSPA8/PPP1R9A/DRD1/NAAA/LRRK2/KCNC4/PPT1/BLOC1S6/RIMS2/APBA1/NCS1/NRXN2/RAB3GAP1/PPFIA3/APBA2/CADPS2/GSK3B/ATP2A2/LIN7A/SYT7/SYT11/PPFIA4/DNAJC5/MCTP1/RIMS3/CACNB2/DNM1L/SNCG/PRKN/CACNA1B/CAMK2A/TRIM9/CDK5/SYNJ1/PTPRN2/CPLX2/SYN1/ADCY1/NAPA/PREPL/DOC2A/VAMP2/PRRT2/PPFIA2/DGKI/SV2A/SYT12/ERC2/NRXN1/STXBP1/SNCA/UNC13A/STX1B/LIN7B/PCLO/PFN2/CADPS/PRKCB/CPLX1/CALM3/MEF…	87
GO:0099643	signal release from synapse	87/2598	170/18670	5.0545e-31	2.99226e-28	2.46979e-28	SNPH/PIP5K1C/RAB5A/RIMS4/SNAP47/HSPA8/PPP1R9A/DRD1/NAAA/LRRK2/KCNC4/PPT1/BLOC1S6/RIMS2/APBA1/NCS1/NRXN2/RAB3GAP1/PPFIA3/APBA2/CADPS2/GSK3B/ATP2A2/LIN7A/SYT7/SYT11/PPFIA4/DNAJC5/MCTP1/RIMS3/CACNB2/DNM1L/SNCG/PRKN/CACNA1B/CAMK2A/TRIM9/CDK5/SYNJ1/PTPRN2/CPLX2/SYN1/ADCY1/NAPA/PREPL/DOC2A/VAMP2/PRRT2/PPFIA2/DGKI/SV2A/SYT12/ERC2/NRXN1/STXBP1/SNCA/UNC13A/STX1B/LIN7B/PCLO/PFN2/CADPS/PRKCB/CPLX1/CALM3/MEF…	87
GO:0051648	vesicle localization	124/2598	306/18670	6.17014e-31	3.32066e-28	2.74084e-28	MREG/CEP19/SEC24D/SNPH/PIP5K1C/MCFD2/EXOC4/RAB11A/RAB5A/RIMS4/GBF1/RAB1A/SNAP47/SEC23A/HTT/DRD1/TOR1A/SYBU/LRRK2/F8/BICDL1/BLOC1S6/BORCS5/VPS33A/SEC16B/CRYZL2P-SEC16B/AP1AR/RIMS2/APBA1/WASL/NCS1/ARF1/RAB3GAP1/DCTN2/PPFIA3/APBA2/NDEL1/CADPS2/GSK3B/TRAPPC9/MKKS/CLASP2/ATP2A2/LIN7A/SYT7/SYT11/BLOC1S2/BBS7/DNAJC5/MYO5A/C17orf75/RIMS3/AP3S1/CACNB2/DNM1L/PAFAH1B1/GRIA1/PRKN/CAMK2A/LRMP/TRIM9/CDK5/SYNJ1…	124
GO:0007611	learning or memory	109/2598	256/18670	1.53725e-29	7.58376e-27	6.25957e-27	ARMCX5-GPRASP2/OPRK1/KCNK2/ARF4/BTBD9/TMOD2/NEUROD2/TTBK1/HTT/DRD1/CRTC1/PRKAR2B/MAPT/AFF2/JPH3/MAPK1/PPT1/ATAD1/RGS14/BRINP1/KRAS/NQO2/POMK/PRNP/TBR1/NRXN2/SLC24A2/NLGN4X/APP/ADGRB3/HMGCR/ACTR2/CPEB3/SYNPO/MAP1A/JPH4/FOXP2/OPRL1/MAPK8IP2/GRIN1/SERPINF1/VDAC3/PAK5/DDHD2/VLDLR/DLG4/PDE1B/PAFAH1B1/GRIA1/PRKN/CNTNAP2/VDAC1/CDK5/LGMN/HRH2/SYNJ1/BHLHB9/SHC3/PAK6/PJA2/FEN1/ADCY1/ATP8A1/SHANK2/KCNK4/SLC…	109
GO:0010975	regulation of neuron projection development	167/2598	499/18670	1.94016e-29	8.8352e-27	7.2925e-27	ARMCX5-GPRASP2/CTNNA2/EFNB2/DBN1/RAB11A/RNF6/CNTN1/ASAP1/STK24/HDAC2/EPHA7/FBXO31/RAPGEF2/MEGF8/PTPRS/PLAA/MAP6/CAMSAP2/PAQR3/BMPR2/SEMA6B/SIPA1L1/PPP1R9A/CRTC1/LRRK2/MAPT/SEMA3A/TMEM30A/FIG4/KNDC1/LZTS3/CAMK1/RAP2A/ITPKA/PTPRF/AP2A1/RIMS2/BAIAP2/RUFY3/EFNA5/ABI2/SPOCK1/TBR1/NCS1/ARF1/OMG/PLXNA4/CFL1/ARHGAP44/CAMK2B/CAPRIN2/ADGRB3/LIMK1/NRCAM/NDEL1/LRRC4C/ACTR2/NEURL1/SEMA4F/GSK3B/CPEB3/FSTL4/INP…	167
GO:0048489	synaptic vesicle transport	79/2598	152/18670	6.99372e-29	2.76019e-26	2.27824e-26	SNPH/PIP5K1C/RAB5A/RIMS4/SNAP47/DRD1/TOR1A/LRRK2/BLOC1S6/BORCS5/RIMS2/APBA1/NCS1/ARF1/RAB3GAP1/PPFIA3/APBA2/CADPS2/GSK3B/ATP2A2/LIN7A/SYT7/SYT11/BLOC1S2/DNAJC5/RIMS3/AP3S1/CACNB2/DNM1L/PRKN/CAMK2A/TRIM9/CDK5/SYNJ1/AP3M2/CPLX2/SYN1/ADCY1/NAPA/DNM1/PREPL/DOC2A/VAMP2/AP3B2/PRRT2/PPFIA2/DGKI/SNAP91/SV2A/DNM3/SYT12/ERC2/STXBP1/SNCA/UNC13A/STX1B/PCLO/PFN2/CADPS/MAP2/PRKCB/CPLX1/CALM3/RIMS1/GRIN3A/SYT5/…	79
GO:0097480	establishment of synaptic vesicle localization	79/2598	152/18670	6.99372e-29	2.76019e-26	2.27824e-26	SNPH/PIP5K1C/RAB5A/RIMS4/SNAP47/DRD1/TOR1A/LRRK2/BLOC1S6/BORCS5/RIMS2/APBA1/NCS1/ARF1/RAB3GAP1/PPFIA3/APBA2/CADPS2/GSK3B/ATP2A2/LIN7A/SYT7/SYT11/BLOC1S2/DNAJC5/RIMS3/AP3S1/CACNB2/DNM1L/PRKN/CAMK2A/TRIM9/CDK5/SYNJ1/AP3M2/CPLX2/SYN1/ADCY1/NAPA/DNM1/PREPL/DOC2A/VAMP2/AP3B2/PRRT2/PPFIA2/DGKI/SNAP91/SV2A/DNM3/SYT12/ERC2/STXBP1/SNCA/UNC13A/STX1B/PCLO/PFN2/CADPS/MAP2/PRKCB/CPLX1/CALM3/RIMS1/GRIN3A/SYT5/…	79
GO:0050890	cognition	118/2598	296/18670	1.01517e-28	3.75612e-26	3.10027e-26	ARMCX5-GPRASP2/OPRK1/KCNK2/ARF4/MGAT3/BTBD9/TMOD2/NEUROD2/TTBK1/HTT/DRD1/CRTC1/CHMP2B/PRKAR2B/MAPT/AFF2/JPH3/MAPK1/PPT1/ATAD1/RGS14/BRINP1/KRAS/NQO2/POMK/PRNP/TBR1/NRXN2/SLC24A2/NLGN4X/APP/ADGRB3/HMGCR/ACTR2/GPR155/CPEB3/SYNPO/MAP1A/JPH4/FOXP2/OPRL1/MAPK8IP2/GRIN1/TTC8/SERPINF1/VDAC3/PAK5/DDHD2/VLDLR/DLG4/PDE1B/DOP1B/PAFAH1B1/GRIA1/PRKN/CNTNAP2/VDAC1/CDK5/LGMN/HRH2/SYNJ1/BHLHB9/SHC3/PAK6/PJA2/FEN…	118
GO:0050803	regulation of synapse structure or activity	100/2598	227/18670	1.21697e-28	4.16746e-26	3.43979e-26	ARMCX5-GPRASP2/CTNNA2/DBN1/VCP/SSH1/ADGRL3/ARF4/EPHA7/PTPRS/NEUROD2/LRRN3/LRFN1/SIPA1L1/PPP1R9A/FLRT2/IL1RAP/SYBU/CHMP2B/LRRK2/LZTS3/TUBB/PPT1/CAMK1/VPS35/ITPKA/BAIAP2/CLSTN2/EFNA5/ABI2/PRNP/GPM6A/CFL1/ARHGAP44/APP/CAMK2B/CLSTN1/CAPRIN2/ADGRB3/NRCAM/ACTR2/NEURL1/SLITRK5/AMIGO1/DHX36/GRIN1/LRRTM2/SLIT1/LHFPL4/SLITRK3/DNM1L/SLITRK1/CDKL5/PAFAH1B1/CDK5R1/CDK5/BHLHB9/GRIPAP1/OPA1/SYNDIG1/LRFN2/LRFN5/…	100
GO:0006836	neurotransmitter transport	111/2598	269/18670	1.26713e-28	4.16746e-26	3.43979e-26	SNPH/PIP5K1C/SLC1A1/ABAT/RAB5A/RIMS4/GABRA2/SNAP47/SLC38A1/HSPA8/PPP1R9A/DRD1/TOR1A/NAAA/SLC36A1/LRRK2/KCNC4/PPT1/SLC6A15/BLOC1S6/ARL6IP5/RIMS2/APBA1/SLC25A22/NCS1/NRXN2/RAB3GAP1/SNX4/PPFIA3/APBA2/CADPS2/GSK3B/ARL6IP1/ATP2A2/LIN7A/SYT7/SYT11/PPFIA4/DNAJC5/MCTP1/RIMS3/CACNB2/DNM1L/SNCG/PRKN/CACNA1B/CAMK2A/TRIM9/CDK5/SLC25A12/SYNJ1/PTPRN2/SYNGR3/CPLX2/SYN1/ADCY1/NAPA/PREPL/DOC2A/VAMP2/PRRT2/PPFIA2/…	111
GO:0017156	calcium ion regulated exocytosis	79/2598	154/18670	2.22646e-28	6.93719e-26	5.7259e-26	SNPH/PIP5K1C/CACNA1I/RAB5A/RIMS4/SNAP47/DRD1/LRRK2/ADRA2A/BLOC1S6/RIMS2/APBA1/NCS1/ARF1/RAB3GAP1/PPFIA3/CACNA1G/APBA2/CADPS2/GSK3B/ATP2A2/SYT7/SYT11/DNAJC5/RIMS3/KCNB1/CACNB2/DNM1L/CAMK2A/SYT3/TRIM9/CDK5/SCAMP5/SYNJ1/CHP1/CPLX2/SYN1/ADCY1/NAPA/PREPL/DOC2A/VAMP2/PRRT2/PPFIA2/DGKI/TRPV6/SV2A/SYT12/ERC2/PPP3CB/STXBP1/SNCA/UNC13A/STX1B/PCLO/PFN2/CADPS/PRKCB/CPLX1/CALM3/RIMS1/GRIN3A/SYT5/NAPB/SYN2/STX…	79
GO:0097479	synaptic vesicle localization	81/2598	163/18670	7.82652e-28	2.31665e-25	1.91214e-25	SNPH/PIP5K1C/RAB5A/RIMS4/SNAP47/DRD1/TOR1A/LRRK2/BLOC1S6/BORCS5/RIMS2/APBA1/NCS1/ARF1/RAB3GAP1/PPFIA3/APBA2/CADPS2/GSK3B/ATP2A2/LIN7A/SYT7/SYT11/BLOC1S2/DNAJC5/RIMS3/AP3S1/CACNB2/DNM1L/PRKN/CAMK2A/TRIM9/CDK5/SYNJ1/AP3M2/SYNDIG1/CPLX2/SYN1/ADCY1/NAPA/DNM1/PREPL/DOC2A/VAMP2/AP3B2/PRRT2/PPFIA2/DGKI/SNAP91/SV2A/DNM3/SYT12/ERC2/STXBP1/SNCA/UNC13A/STX1B/PCLO/PFN2/CADPS/MAP2/PRKCB/CPLX1/CALM3/RIMS1/GRIN…	81
GO:0034765	regulation of ion transmembrane transport	160/2598	483/18670	1.11434e-27	3.14137e-25	2.59286e-25	LRRC55/ATP2B4/CACNA1I/OPRK1/KCND3/FHL1/PDE4D/STIM1/ANK2/KCNJ11/PDPK1/KCNC1/HTT/DRD1/WNK2/GLRX/KCNC4/OPRM1/YWHAQ/CAB39/CACNA1C/JPH3/SCN3A/ATG5/ADRA2A/FKBP1A/KCNJ9/GPD1L/UBQLN1/ARL6IP5/SUMO1/GOPC/KCNJ12/PRNP/TCAF1/ARF1/SCN4B/CACNA1G/APP/SLC9A1/GSTO1/ISCU/ARL6IP1/DPP10/SHISA9/NOS1AP/JPH4/AKAP6/AMIGO1/NEDD4L/EHD3/KCNC3/CACNB3/OPRL1/KCNS1/MAPK8IP2/GRIN1/ANK3/KCNH5/JPH1/CALM1/MYO5A/TSPAN13/KCNB1/KCNH3/…	160
GO:0016079	synaptic vesicle exocytosis	66/2598	119/18670	1.67344e-26	4.50307e-24	3.71679e-24	SNPH/PIP5K1C/RAB5A/RIMS4/SNAP47/DRD1/LRRK2/BLOC1S6/RIMS2/APBA1/NCS1/RAB3GAP1/PPFIA3/APBA2/CADPS2/GSK3B/ATP2A2/SYT7/SYT11/DNAJC5/RIMS3/CACNB2/DNM1L/CAMK2A/TRIM9/CDK5/SYNJ1/CPLX2/SYN1/ADCY1/NAPA/PREPL/DOC2A/VAMP2/PRRT2/PPFIA2/DGKI/SV2A/SYT12/ERC2/STXBP1/SNCA/UNC13A/STX1B/PCLO/PFN2/CADPS/PRKCB/CPLX1/CALM3/RIMS1/GRIN3A/SYT5/NAPB/STX1A/VAMP1/CHRNB2/RAB3A/SYP/SNAP25/SYT1/SYT4/HTR2A/STXBP5L/CNR1/PRKCG	66
GO:0050807	regulation of synapse organization	94/2598	218/18670	3.85534e-26	9.9233e-24	8.1906e-24	ARMCX5-GPRASP2/CTNNA2/DBN1/VCP/SSH1/ADGRL3/ARF4/EPHA7/PTPRS/NEUROD2/LRRN3/LRFN1/SIPA1L1/PPP1R9A/FLRT2/IL1RAP/CHMP2B/LRRK2/LZTS3/TUBB/CAMK1/VPS35/ITPKA/BAIAP2/CLSTN2/EFNA5/ABI2/PRNP/GPM6A/CFL1/ARHGAP44/APP/CAMK2B/CLSTN1/CAPRIN2/ADGRB3/NRCAM/ACTR2/NEURL1/SLITRK5/AMIGO1/DHX36/GRIN1/LRRTM2/SLIT1/LHFPL4/SLITRK3/DNM1L/SLITRK1/CDKL5/PAFAH1B1/CDK5R1/CDK5/BHLHB9/GRIPAP1/OPA1/SYNDIG1/LRFN2/LRFN5/CBLN2/ASIC…	94
GO:0016358	dendrite development	96/2598	233/18670	7.33592e-25	1.80953e-22	1.49357e-22	ARMCX5-GPRASP2/CTNNA2/DBN1/ABI1/ARF4/ASAP1/HDAC2/FBXO31/RAPGEF2/PTPRS/MAP6/CAMSAP2/SIPA1L1/PPP1R9A/CRTC1/LRRK2/SEMA3A/KNDC1/LZTS3/CAMK1/RAP2A/ITPKA/MEF2A/BAIAP2/ABI2/WASL/ARF1/CFL1/ARHGAP44/APP/CAMK2B/CAPRIN2/ADGRB3/ACTR2/NEURL1/SLITRK5/GSK3B/CPEB3/MAP1A/FSTL4/NEDD4L/DHX36/CDC42/MAPK8IP2/CSMD3/GRIN1/SLC9A6/LZTS1/KIAA0319/DCC/VLDLR/DLG4/MAPK6/BTBD3/CAMK1D/DNM1L/CDKL5/BCL11A/PAFAH1B1/CDK5R1/PPP3CA/…	96
GO:0098693	regulation of synaptic vesicle cycle	61/2598	112/18670	4.96643e-24	1.17605e-21	9.70701e-22	RAB5A/RIMS4/BTBD9/PLAA/DRD1/TOR1A/LRRK2/VAMP4/BSN/RIMS2/APBA1/NCS1/RAB3GAP1/APBA2/GSK3B/ATP2A2/SYT11/DNAJC5/RIMS3/CACNB2/DNM1L/CDK5R1/CAMK2A/CDK5/GRIPAP1/CPLX2/SYN1/ADCY1/NAPA/DNM1/PREPL/PPFIA2/SLC17A7/DGKI/DNM3/PRKAR1B/FGF14/NRXN1/PPP3CB/STXBP1/SNCA/STX1B/PFN2/PRKCB/CPLX1/CALM3/RIMS1/GRIN3A/NAPB/STX1A/VAMP1/CHRNB2/RAB3A/SYP/SYT1/SYT4/HTR2A/STXBP5L/CNR1/PRKCG/RAB3B	61
GO:1904062	regulation of cation transmembrane transport	120/2598	342/18670	2.01793e-23	4.59467e-21	3.7924e-21	LRRC55/ATP2B4/OPRK1/FHL1/PDE4D/STIM1/ANK2/KCNJ11/PDPK1/KCNC1/HTT/DRD1/WNK2/GLRX/OPRM1/CAB39/CACNA1C/JPH3/ATG5/ADRA2A/FKBP1A/GPD1L/UBQLN1/SUMO1/PRNP/ARF1/SCN4B/APP/SLC9A1/GSTO1/ISCU/DPP10/SHISA9/NOS1AP/JPH4/AKAP6/AMIGO1/NEDD4L/EHD3/CACNB3/OPRL1/KCNS1/MAPK8IP2/GRIN1/ANK3/JPH1/CALM1/MYO5A/TSPAN13/DLG4/PPARGC1A/CX3CL1/STK39/CALM2/CACNB2/DLG2/PRKACA/GRIA1/TESC/STAC2/CORO1A/CACNB1/KCNAB2/HECW2/LRRC7/CH…	120
GO:0032412	regulation of ion transmembrane transporter activity	100/2598	260/18670	4.02277e-23	8.82029e-21	7.28019e-21	LRRC55/FHL1/PDE4D/STIM1/ANK2/KCNJ11/KCNC1/HTT/WNK2/GLRX/OPRM1/CAB39/JPH3/ADRA2A/FKBP1A/GPD1L/UBQLN1/SUMO1/GOPC/PRNP/TCAF1/SCN4B/APP/SLC9A1/GSTO1/SHISA9/NOS1AP/JPH4/AKAP6/AMIGO1/NEDD4L/EHD3/CACNB3/OPRL1/KCNS1/MAPK8IP2/GRIN1/ANK3/JPH1/CALM1/MYO5A/DLG4/PPARGC1A/STK39/CALM2/CACNB2/DLG2/PRKACA/GRIA1/TESC/STAC2/CACNB1/HECW2/LRRC7/CHP1/GNB5/CNIH3/SHANK2/FKBP1B/PTK2B/VAMP2/YWHAH/EPHB2/HOMER1/NETO2/CACNG2…	100
GO:0060078	regulation of postsynaptic membrane potential	68/2598	140/18670	7.43655e-23	1.5723e-20	1.29776e-20	SSH1/ABAT/GABRA2/GRIK3/PPP1R9A/TMEM108/GABBR1/LRRK2/OPRM1/RIMS2/BAIAP2/RAB3GAP1/NLGN4X/APP/GSK3B/CACNB3/GRM1/MAPK8IP2/GRIN1/DLG4/CELF4/MPP2/GRIA1/PPP3CA/CDK5/SHANK2/KCND2/GABRB3/PTK2B/PRKCZ/GABRA5/P2RX5/SLC17A7/DGKI/GLRB/P2RX6/FGF14/NRXN1/CHRNA7/SNCA/STX1B/GRM5/GABRA3/GRIN2B/GABRG3/MEF2C/GRIK2/RIMS1/CHRM1/GRIN3A/GRIA3/SEZ6/NETO1/STX1A/CUX2/CHRNB2/RGS7BP/GLRA2/GABRA4/GABRG2/GRIN2A/GLRA3/GABRB2/GRI…	68
GO:0022898	regulation of transmembrane transporter activity	101/2598	268/18670	1.47883e-22	3.01886e-20	2.49174e-20	LRRC55/FHL1/PDE4D/STIM1/ANK2/KCNJ11/KCNC1/HTT/WNK2/GLRX/OPRM1/CAB39/JPH3/ADRA2A/FKBP1A/GPD1L/UBQLN1/SUMO1/GOPC/PRNP/TCAF1/SCN4B/APP/SLC9A1/GSTO1/SHISA9/NOS1AP/JPH4/AKAP6/AMIGO1/NEDD4L/EHD3/CACNB3/OPRL1/KCNS1/MAPK8IP2/GRIN1/ANK3/JPH1/CALM1/MYO5A/DLG4/PPARGC1A/STK39/CALM2/CACNB2/DLG2/PRKACA/GRIA1/TESC/STAC2/CACNB1/HECW2/LRRC7/CHP1/GNB5/CNIH3/SHANK2/FKBP1B/PTK2B/VAMP2/YWHAH/EPHB2/HOMER1/NETO2/CACNG2…	101
GO:0099173	postsynapse organization	74/2598	163/18670	1.68837e-22	3.33171e-20	2.74997e-20	ARMCX5-GPRASP2/DBN1/ACTN1/SSH1/ARF4/EPHA7/PTPRS/LRFN1/SIPA1L1/PPP1R9A/TMEM108/IL1RAP/CHMP2B/LRRK2/LZTS3/VPS35/ITPKA/BAIAP2/ABI2/PRNP/WASL/ARF1/NRXN2/NLGN4X/CFL1/ARHGAP44/CAMK2B/CAPRIN2/ACTG1/NRCAM/ACTR2/NEFH/LRRC4/NOS1AP/MYH10/DHX36/CDC42/CNKSR2/LRRTM2/LHFPL4/DLG4/DLG2/DNM1L/CDKL5/PAFAH1B1/CDK5R1/CDK5/LGMN/BHLHB9/SPTBN2/OPA1/LRFN2/SHANK2/EPHB2/HOMER1/EPHA4/KALRN/GLRB/ZNF804A/DNM3/NRXN1/CHRNA7/DLG…	74
GO:0007409	axonogenesis	146/2598	468/18670	1.90524e-22	3.63839e-20	3.0031e-20	CTNNA2/EFNB2/DBN1/TRIO/RAB11A/RANBP9/SRC/RNF6/EXT1/EPHA7/UNC5A/MEGF8/PTPRS/ALS2/MAP6/B4GALT5/BMPR2/SEMA6B/SIPA1L1/FLRT2/NUMBL/MAPT/SEMA3A/CYFIP2/DOK4/HSP90AB1/MAPK1/USP33/BAIAP2/RUFY3/EFNA5/TBR1/PITPNA/PIK3CB/OMG/ADARB1/PLXNA4/C9orf72/APP/EMB/LIMK1/NRCAM/NDEL1/FZD3/LRRC4C/CNTN4/SPTAN1/SEMA4F/SLITRK5/AFG3L2/GSK3B/NEFH/MAP1A/FSTL4/SLIT3/AMIGO1/MYH10/MAP2K1/TWF2/SLIT2/GRIN1/PIK3R1/SH3KBP1/ANK3/CRMP1…	146
GO:0017158	regulation of calcium ion-dependent exocytosis	59/2598	112/18670	2.65632e-22	4.91419e-20	4.05613e-20	CACNA1I/RAB5A/RIMS4/DRD1/LRRK2/ADRA2A/RIMS2/APBA1/NCS1/ARF1/RAB3GAP1/CACNA1G/APBA2/GSK3B/ATP2A2/SYT7/SYT11/RIMS3/KCNB1/CACNB2/DNM1L/CAMK2A/SYT3/TRIM9/CDK5/SCAMP5/CPLX2/SYN1/ADCY1/NAPA/PREPL/DOC2A/PPFIA2/DGKI/TRPV6/SYT12/STXBP1/STX1B/PFN2/PRKCB/CPLX1/CALM3/RIMS1/GRIN3A/SYT5/NAPB/STX1A/CDK5R2/VAMP1/CHRNB2/RAB3A/SYP/SYT1/SYT4/HTR2A/SYT13/STXBP5L/CNR1/PRKCG	59
GO:0032409	regulation of transporter activity	104/2598	283/18670	3.29364e-22	5.90859e-20	4.8769e-20	LRRC55/FHL1/PDE4D/STIM1/ANK2/KCNJ11/KCNC1/HTT/WNK2/GLRX/OPRM1/CAB39/JPH3/ADRA2A/FKBP1A/GPD1L/UBQLN1/SUMO1/GOPC/PRNP/TCAF1/SCN4B/APP/SLC9A1/GSTO1/SHISA9/NOS1AP/JPH4/AKAP6/AMIGO1/NEDD4L/EHD3/CACNB3/OPRL1/KCNS1/MAPK8IP2/GRIN1/ANK3/JPH1/CALM1/MYO5A/DLG4/PPARGC1A/STK39/CALM2/CACNB2/DLG2/PRKACA/GRIA1/TESC/STAC2/CACNB1/HECW2/LRRC7/CHP1/NDFIP2/SYNGR3/GNB5/CNIH3/SHANK2/FKBP1B/PTK2B/VAMP2/YWHAH/EPHB2/HOMER…	104
GO:0007612	learning	65/2598	145/18670	1.42918e-19	2.48845e-17	2.05394e-17	OPRK1/ARF4/NEUROD2/HTT/DRD1/PRKAR2B/JPH3/PPT1/ATAD1/RGS14/KRAS/TBR1/NRXN2/SLC24A2/NLGN4X/APP/ADGRB3/HMGCR/ACTR2/SYNPO/MAP1A/JPH4/FOXP2/OPRL1/MAPK8IP2/GRIN1/VDAC3/PAK5/DDHD2/DLG4/PDE1B/PRKN/CNTNAP2/VDAC1/CDK5/LGMN/HRH2/SYNJ1/PAK6/ATP8A1/SHANK2/SLC12A5/NPTN/GABRA5/EPHB2/DGKI/SLC8A2/NDRG4/KALRN/SORCS3/NRGN/NRXN1/PPP3CB/SLC8A3/GRM5/CCK/DRD5/NETO1/CHRNB2/TAFA2/SNAP25/GPR88/GRIN2A/FGF13/NRXN3	65
GO:0050773	regulation of dendrite development	66/2598	149/18670	1.64395e-19	2.78062e-17	2.2951e-17	ARMCX5-GPRASP2/DBN1/ASAP1/HDAC2/FBXO31/RAPGEF2/PTPRS/CAMSAP2/SIPA1L1/PPP1R9A/CRTC1/LRRK2/KNDC1/LZTS3/CAMK1/RAP2A/ITPKA/BAIAP2/ABI2/ARF1/CFL1/ARHGAP44/CAMK2B/CAPRIN2/ADGRB3/ACTR2/NEURL1/GSK3B/CPEB3/FSTL4/NEDD4L/DHX36/CSMD3/GRIN1/LZTS1/KIAA0319/DCC/VLDLR/MAPK6/CAMK1D/DNM1L/CDKL5/BCL11A/PAFAH1B1/CDK5R1/PPP3CA/CDK5/HECW2/BHLHB9/RTN4IP1/MARK1/OPA1/SHANK2/YWHAH/PACSIN1/EPHA4/KALRN/DNM3/HECW1/MEF2C/NGEF…	66
GO:0050806	positive regulation of synaptic transmission	71/2598	168/18670	1.78194e-19	2.93031e-17	2.41865e-17	SSH1/ABAT/RIMS4/SNAP47/PPP1R9A/DRD1/CRTC1/MAPK1/RGS14/TSHZ3/RIMS2/BAIAP2/CLSTN2/PRNP/RAB3GAP1/SLC24A2/APP/CLSTN1/GSK3B/CACNB3/GRIN1/LRRTM2/RIMS3/CYP46A1/DLG4/CACNB2/DNM1L/MPP2/CDK5/LGMN/ADCY1/SHANK2/PTK2B/VAMP2/NPTN/PRKCZ/EPHB2/SLC8A2/CACNG2/EPHA4/NRGN/SYT12/NRXN1/CHRNA7/STXBP1/SNCA/UNC13A/STX1B/SLC8A3/GRIN2B/CACNG8/NSG1/CACNG3/LRRTM1/GRIK2/CLSTN3/PRKCE/RIMS1/NETO1/STX1A/PLK2/CUX2/CHRNB2/SNAP25/S…	71
GO:0023061	signal release	138/2598	462/18670	2.14375e-19	3.43e-17	2.83109e-17	SNPH/PIP5K1C/MC4R/OPRK1/SLC9B2/UBE2Q1/ABAT/RAB5A/RIMS4/GNAS/CAMK2G/KCNJ11/RAB11FIP5/RAB11FIP2/RAB1A/SNAP47/HSPA8/CHGA/PPP1R9A/DRD1/TFR2/SYBU/NAAA/LRRK2/DYNLL1/KCNC4/OPRM1/CACNA1C/ADRA2A/PPT1/SLC25A5/VPS35/BLOC1S6/RIMS2/APBA1/EFNA5/NCS1/AACS/NRXN2/RAB3GAP1/SNX4/PPFIA3/APBA2/HMGCR/CADPS2/GSK3B/ATP2A2/LIN7A/SLC25A4/SYT7/SYT11/PPFIA4/ITPR1/DNAJC5/MCTP1/SMPD3/MYO5A/RIMS3/KCNB1/C2CD2L/GPLD1/CACNB2/DNM1…	138
GO:0046928	regulation of neurotransmitter secretion	53/2598	104/18670	2.54776e-19	3.96914e-17	3.27609e-17	RAB5A/RIMS4/PPP1R9A/DRD1/LRRK2/KCNC4/RIMS2/APBA1/NCS1/RAB3GAP1/APBA2/GSK3B/ATP2A2/SYT11/MCTP1/RIMS3/CACNB2/DNM1L/SNCG/PRKN/CAMK2A/CDK5/CPLX2/SYN1/ADCY1/NAPA/PREPL/PPFIA2/DGKI/SYT12/STXBP1/SNCA/UNC13A/STX1B/PFN2/PRKCB/CPLX1/CALM3/MEF2C/RIMS1/GRIN3A/NAPB/STX1A/VAMP1/CHRNB2/RAB3A/SYP/SYT1/SYT4/HTR2A/STXBP5L/CNR1/PRKCG	53
GO:0048813	dendrite morphogenesis	64/2598	143/18670	3.01653e-19	4.54925e-17	3.75491e-17	ARMCX5-GPRASP2/CTNNA2/DBN1/ABI1/FBXO31/RAPGEF2/MAP6/SIPA1L1/PPP1R9A/LRRK2/SEMA3A/KNDC1/LZTS3/RAP2A/ITPKA/MEF2A/BAIAP2/ABI2/WASL/CFL1/ARHGAP44/CAMK2B/CAPRIN2/ADGRB3/ACTR2/SLITRK5/GSK3B/NEDD4L/DHX36/CDC42/MAPK8IP2/GRIN1/LZTS1/VLDLR/DLG4/BTBD3/DNM1L/CDKL5/PAFAH1B1/CDK5R1/PPP3CA/CAMK2A/CDK5/HECW2/PHACTR1/BHLHB9/OPA1/SHANK2/YWHAH/EPHB2/EPHA4/KALRN/DNM3/RBFOX2/CHRNA7/ZNF365/MAP2/HECW1/NGEF/HPRT1/CUX2/D…	64
GO:0017157	regulation of exocytosis	83/2598	217/18670	3.07382e-19	4.54925e-17	3.75491e-17	CACNA1I/RAB5A/RIMS4/PDPK1/RALB/DRD1/LRRK2/ADRA2A/C12orf4/RIMS2/APBA1/NCS1/ARF1/VPS4B/RAB3GAP1/STXBP5/SNX4/CACNA1G/APBA2/STAM/ATP13A2/CADPS2/GSK3B/CLASP2/ATP2A2/SYT7/SYT11/SMPD3/RIMS3/STXBP6/KCNB1/CACNB2/DNM1L/PRKN/ATP6AP1/CAMK2A/SYT3/TRIM9/CDK5/SCAMP5/RAB15/CPLX2/SYN1/ADCY1/NAPA/PREPL/DOC2A/VAMP2/PPFIA2/DGKI/TRPV6/SYT12/STXBP1/SNCA/STX1B/PCLO/PFN2/CADPS/PRKCB/CPLX1/CALM3/RIMS1/GRIN3A/SYT5/NAPB/VS…	83
GO:2001257	regulation of cation channel activity	73/2598	178/18670	4.35183e-19	6.28361e-17	5.18644e-17	LRRC55/PDE4D/STIM1/ANK2/KCNJ11/KCNC1/HTT/OPRM1/JPH3/FKBP1A/UBQLN1/SUMO1/APP/GSTO1/SHISA9/NOS1AP/JPH4/AKAP6/AMIGO1/EHD3/CACNB3/OPRL1/KCNS1/MAPK8IP2/GRIN1/ANK3/JPH1/CALM1/MYO5A/DLG4/PPARGC1A/CALM2/CACNB2/DLG2/PRKACA/GRIA1/STAC2/CACNB1/LRRC7/GNB5/CNIH3/SHANK2/FKBP1B/PTK2B/VAMP2/EPHB2/HOMER1/NETO2/CACNG2/GRIA2/FGF14/CAMK2D/KCNAB1/CASQ1/DLG3/GRIN2B/CACNA2D1/CACNG8/CACNB4/CACNG3/CALM3/MEF2C/GRIA3/ACTN2…	73
GO:0001505	regulation of neurotransmitter levels	114/2598	354/18670	5.86604e-19	8.26833e-17	6.8246e-17	ATP2B4/SNPH/PIP5K1C/SLC1A1/ABAT/RAB5A/RIMS4/BTBD9/GABRA2/ROCK2/SNAP47/SLC38A1/HSPA8/DAGLA/PPP1R9A/DRD1/TOR1A/NAAA/LRRK2/ALDH5A1/HSP90AB1/KCNC4/PPT1/BLOC1S6/ARL6IP5/RIMS2/APBA1/NCS1/NRXN2/RAB3GAP1/PPFIA3/APBA2/SLC25A32/CADPS2/GSK3B/ARL6IP1/NOS1AP/CD47/ATP2A2/LIN7A/ACHE/SYT7/SYT11/PPFIA4/DNAJC5/MCTP1/SRD5A1/RIMS3/CACNB2/PDE1B/DNM1L/SNCG/PRKN/CACNA1B/CAMK2A/TRIM9/CDK5/SYNJ1/PTPRN2/SYNGR3/CPLX2/SYN1/…	114
GO:1902803	regulation of synaptic vesicle transport	46/2598	84/18670	1.37018e-18	1.87922e-16	1.55109e-16	RAB5A/RIMS4/DRD1/LRRK2/BORCS5/RIMS2/APBA1/NCS1/RAB3GAP1/APBA2/GSK3B/ATP2A2/RIMS3/CACNB2/DNM1L/PRKN/CAMK2A/CDK5/CPLX2/SYN1/ADCY1/NAPA/PREPL/PPFIA2/DGKI/STXBP1/STX1B/PFN2/MAP2/PRKCB/CPLX1/CALM3/RIMS1/GRIN3A/NAPB/STX1A/VAMP1/CHRNB2/RAB3A/SYP/SYT1/SYT4/HTR2A/STXBP5L/CNR1/PRKCG	46
GO:0060996	dendritic spine development	50/2598	97/18670	1.39672e-18	1.87922e-16	1.55109e-16	ARMCX5-GPRASP2/DBN1/ARF4/ASAP1/HDAC2/PTPRS/SIPA1L1/PPP1R9A/LRRK2/LZTS3/CAMK1/ITPKA/BAIAP2/ABI2/WASL/ARF1/CFL1/ARHGAP44/CAMK2B/CAPRIN2/ACTR2/NEURL1/CPEB3/FSTL4/DHX36/CDC42/SLC9A6/DLG4/MAPK6/DNM1L/CDKL5/PAFAH1B1/CDK5R1/CAMK2A/CDK5/BHLHB9/OPA1/ACSL4/SHANK2/SLC12A5/EPHB2/EPHA4/KALRN/DNM3/ZNF365/MEF2C/NGEF/PLK2/CUX2/PAK3	50
GO:0106027	neuron projection organization	47/2598	88/18670	2.26779e-18	2.9834e-16	2.46247e-16	ARMCX5-GPRASP2/DBN1/SIPA1L1/PPP1R9A/LRRK2/LZTS3/VPS35/ITPKA/BAIAP2/ABI2/PRNP/WASL/ARF1/CFL1/ARHGAP44/APP/CAMK2B/CAPRIN2/ACTR2/GSK3B/MAP1A/ABCD2/DHX36/CDC42/DLG4/DNM1L/PAFAH1B1/CDK5R1/CDK5/LGMN/BHLHB9/OPA1/SHANK2/EPHB2/HOMER1/EPHA4/KALRN/DCTN1/ZNF804A/DNM3/CHRNA7/ZNF365/GRIN2B/NGEF/ATP1A3/CUX2/PAK3	47
GO:0007416	synapse assembly	71/2598	177/18670	5.66967e-18	7.29662e-16	6.02256e-16	ARMCX5-GPRASP2/EFNB2/ADGRL3/EPHA7/PTPRS/GABRA2/LRRN3/LRFN1/PPP1R9A/DRD1/FLRT2/IL1RAP/VPS35/SPOCK2/BSN/CLSTN2/EFNA5/NRXN2/GPM6A/NLGN4X/APP/CLSTN1/ADGRB3/NRCAM/SLITRK5/LRRC4/ERBB4/AMIGO1/ACHE/GRIN1/LRRTM2/SLIT1/LHFPL4/SLITRK3/SLITRK1/CDK5/BHLHB9/SPTBN2/SYNDIG1/NRG1/ADD2/LRFN5/SHANK2/GABRB3/CBLN2/ASIC2/VSTM5/NPTN/EPHB2/LRRTM3/MAP1B/DNM3/FLRT3/NRXN1/SLITRK4/SNCA/PCLO/MEF2C/LRRTM1/CLSTN3/CUX2/CHRNB2/G…	71
GO:0051588	regulation of neurotransmitter transport	61/2598	139/18670	6.77352e-18	8.53175e-16	7.04203e-16	ABAT/RAB5A/RIMS4/PPP1R9A/DRD1/TOR1A/LRRK2/KCNC4/ARL6IP5/RIMS2/APBA1/NCS1/RAB3GAP1/SNX4/APBA2/GSK3B/ARL6IP1/ATP2A2/SYT11/MCTP1/RIMS3/CACNB2/DNM1L/SNCG/PRKN/CAMK2A/CDK5/CPLX2/SYN1/ADCY1/NAPA/PREPL/PPFIA2/DGKI/SV2A/SYT12/STXBP1/SNCA/UNC13A/STX1B/PFN2/PRKCB/CPLX1/CALM3/MEF2C/RIMS1/GRIN3A/NAPB/STX1A/VAMP1/CHRNB2/RAB3A/SYP/SYT1/SYT4/HTR2A/STXBP5L/CNR1/PRKCG/RGS4/RAB3B	61
GO:0010769	regulation of cell morphogenesis involved in differentiation	100/2598	301/18670	7.90587e-18	9.75057e-16	8.04803e-16	ARMCX5-GPRASP2/DBN1/RAB11A/RNF6/EPHA7/C1QBP/FBXO31/RAPGEF2/MEGF8/PTPRS/MAP6/ARHGEF7/BMPR2/SEMA6B/SIPA1L1/PPP1R9A/LRRK2/MAPT/SEMA3A/KNDC1/LZTS3/RAP2A/ITPKA/AP1AR/BAIAP2/RUFY3/EFNA5/ABI2/TBR1/OMG/PLXNA4/CFL1/ARHGAP44/CAMK2B/CAPRIN2/ADGRB3/LIMK1/NRCAM/NDEL1/LRRC4C/ACTR2/SEMA4F/GSK3B/FSTL4/AMIGO1/NEDD4L/MAP2K1/RAC3/DHX36/DMTN/TWF2/CDC42/SLIT2/MYADM/GRIN1/L1CAM/LZTS1/DCC/PLXNC1/DNM1L/GDI1/SLITRK1/CDKL…	100
GO:2000300	regulation of synaptic vesicle exocytosis	43/2598	78/18670	1.29355e-17	1.56282e-15	1.28994e-15	RAB5A/RIMS4/DRD1/LRRK2/RIMS2/APBA1/NCS1/RAB3GAP1/APBA2/GSK3B/ATP2A2/RIMS3/CACNB2/DNM1L/CAMK2A/CDK5/CPLX2/SYN1/ADCY1/NAPA/PREPL/PPFIA2/DGKI/STXBP1/STX1B/PFN2/PRKCB/CPLX1/CALM3/RIMS1/GRIN3A/NAPB/STX1A/VAMP1/CHRNB2/RAB3A/SYP/SYT1/SYT4/HTR2A/STXBP5L/CNR1/PRKCG	43
GO:0060998	regulation of dendritic spine development	40/2598	74/18670	4.39319e-16	5.20154e-14	4.29331e-14	ARMCX5-GPRASP2/DBN1/ASAP1/HDAC2/PTPRS/SIPA1L1/PPP1R9A/LRRK2/LZTS3/CAMK1/ITPKA/BAIAP2/ABI2/ARF1/CFL1/ARHGAP44/CAMK2B/CAPRIN2/ACTR2/NEURL1/CPEB3/FSTL4/DHX36/MAPK6/DNM1L/CDKL5/PAFAH1B1/CDK5R1/CDK5/BHLHB9/OPA1/SHANK2/EPHA4/KALRN/DNM3/MEF2C/NGEF/PLK2/CUX2/PAK3	40
GO:0010976	positive regulation of neuron projection development	92/2598	281/18670	4.67608e-16	5.42792e-14	4.48016e-14	ARMCX5-GPRASP2/DBN1/RAB11A/CNTN1/FBXO31/RAPGEF2/MEGF8/PLAA/MAP6/BMPR2/PPP1R9A/CRTC1/MAPT/TMEM30A/FIG4/CAMK1/ITPKA/AP2A1/RIMS2/BAIAP2/RUFY3/EFNA5/ARF1/PLXNA4/CAMK2B/CAPRIN2/LIMK1/NDEL1/ACTR2/NEURL1/CPEB3/NCKIPSD/AMIGO1/NEDD4L/MAP2K1/PRKCI/DHX36/TWF2/KATNB1/SLIT2/SERPINF1/L1CAM/RIT2/PLXNC1/VLDLR/DLG4/CX3CL1/MAPK6/CAMK1D/DNM1L/GDI1/SLITRK1/CDKL5/PAFAH1B1/PRKN/SYT3/TENM3/BHLHB9/LRRC7/CPNE5/OPA1/GRIP1…	92
GO:0099175	regulation of postsynapse organization	47/2598	98/18670	5.899e-16	6.71578e-14	5.54315e-14	ARMCX5-GPRASP2/DBN1/SSH1/ARF4/EPHA7/PTPRS/LRFN1/SIPA1L1/PPP1R9A/IL1RAP/CHMP2B/LRRK2/LZTS3/VPS35/ITPKA/BAIAP2/ABI2/PRNP/CFL1/ARHGAP44/CAMK2B/CAPRIN2/NRCAM/ACTR2/DHX36/LRRTM2/DNM1L/CDKL5/PAFAH1B1/CDK5R1/CDK5/BHLHB9/OPA1/LRFN2/HOMER1/EPHA4/KALRN/ZNF804A/DNM3/NRXN1/GRIN2B/LRRTM1/NGEF/CUX2/PAK3/GAP43/DGKB	47
GO:1903305	regulation of regulated secretory pathway	63/2598	160/18670	1.2049e-15	1.34585e-13	1.11085e-13	CACNA1I/RAB5A/RIMS4/PDPK1/DRD1/LRRK2/ADRA2A/C12orf4/RIMS2/APBA1/NCS1/ARF1/RAB3GAP1/SNX4/CACNA1G/APBA2/GSK3B/ATP2A2/SYT7/SYT11/RIMS3/KCNB1/CACNB2/DNM1L/CAMK2A/SYT3/TRIM9/CDK5/SCAMP5/RAB15/CPLX2/SYN1/ADCY1/NAPA/PREPL/DOC2A/PPFIA2/DGKI/TRPV6/SYT12/STXBP1/STX1B/PFN2/PRKCB/CPLX1/CALM3/RIMS1/GRIN3A/SYT5/NAPB/STX1A/CDK5R2/VAMP1/CHRNB2/RAB3A/SYP/SYT1/SYT4/HTR2A/SYT13/STXBP5L/CNR1/PRKCG	63
GO:0007215	glutamate receptor signaling pathway	47/2598	100/18670	1.58939e-15	1.74245e-13	1.4382e-13	GRIK3/DAGLA/OPRM1/PRNP/APP/SHISA9/GRM1/MAPK8IP2/GRIN1/KCNB1/DLG4/PPARGC1A/CX3CL1/DLG2/GRIA1/CDK5R1/FRRS1L/GRM8/LRRC7/CNIH3/SHANK2/PTK2B/EPHB2/HOMER1/NETO2/CACNG2/GRIA2/GRM7/DLG3/UNC13A/GRM5/SSTR1/GRIN2B/CACNG8/CACNG3/MEF2C/GRIK2/GRIN3A/GRIA3/ACTN2/PLCB1/NETO1/GRIA4/GRIN2A/NEFL/GRIK1/RASGRF1	47
GO:0097061	dendritic spine organization	41/2598	80/18670	2.24316e-15	2.41445e-13	1.99287e-13	ARMCX5-GPRASP2/DBN1/SIPA1L1/PPP1R9A/LRRK2/LZTS3/VPS35/ITPKA/BAIAP2/ABI2/PRNP/WASL/ARF1/CFL1/ARHGAP44/CAMK2B/CAPRIN2/ACTR2/DHX36/CDC42/DLG4/DNM1L/PAFAH1B1/CDK5R1/CDK5/LGMN/BHLHB9/OPA1/SHANK2/EPHB2/HOMER1/EPHA4/KALRN/ZNF804A/DNM3/CHRNA7/ZNF365/GRIN2B/NGEF/CUX2/PAK3	41
GO:0048168	regulation of neuronal synaptic plasticity	32/2598	52/18670	2.38262e-15	2.51877e-13	2.07897e-13	DBN1/RAB11A/RAB5A/JPH3/KRAS/RAB3GAP1/PPFIA3/APP/CAMK2B/NEURL1/NCDN/SYNPO/SHISA9/GRIN1/MCTP1/DLG4/CAMK2A/SYNGR1/NPTN/EPHB2/SLC8A2/SNCA/UNC13A/GRM5/STAR/GRIK2/NETO1/RAB3A/SYP/SYT4/SLC4A10/RASGRF1	32
GO:0022604	regulation of cell morphogenesis	132/2598	484/18670	4.29018e-15	4.45577e-13	3.67775e-13	ARMCX5-GPRASP2/DBN1/RAB11A/SRC/RNF6/EPHA7/C1QBP/FBXO31/RAPGEF2/MEGF8/PTPRS/PLAA/ANXA7/MAP6/ARHGEF7/BMPR2/SEMA6B/SIPA1L1/PPP1R9A/LRRK2/MAPT/SEMA3A/KNDC1/LZTS3/CDC42EP3/RAP2A/ITPKA/CAMSAP1/STRIP1/RASA1/AP1AR/RIMS2/BAIAP2/RUFY3/EFNA5/ABI2/TBR1/OMG/PLXNA4/CFL1/ARHGAP44/CAMK2B/CAPRIN2/ADGRB3/LIMK1/NRCAM/NDEL1/LRRC4C/ACTR2/SEMA4F/GSK3B/FSTL4/AMIGO1/CDC42SE2/NEDD4L/MYH10/MAP2K1/RAC3/DHX36/DMTN/TWF2/CDC4…	132
GO:0007613	memory	51/2598	117/18670	4.76711e-15	4.86574e-13	4.01614e-13	KCNK2/BTBD9/DRD1/CRTC1/MAPT/JPH3/ATAD1/RGS14/BRINP1/NQO2/PRNP/SLC24A2/CPEB3/MAP1A/GRIN1/SERPINF1/PAK5/VLDLR/GRIA1/LGMN/HRH2/PAK6/PJA2/FEN1/ADCY1/KCNK4/PRKCZ/SLC17A7/SLC8A2/KALRN/SORCS3/PPP3CB/CHRNA7/SLC8A3/CCK/PLCB1/NETO1/PLK2/CUX2/CHRNB2/TAFA2/SYT4/SCN2A/HTR2A/GRIN2A/FGF13/CNR1/CAMK4/RASGRF1/BDNF/CALB1	51
GO:0006813	potassium ion transport	80/2598	240/18670	1.26313e-14	1.26741e-12	1.04611e-12	LRRC55/OPRK1/KCNK2/KCND3/FHL1/KCNN1/ANK2/KCNJ11/SLC9A5/KCNC1/DRD1/WNK2/KCNC4/CAB39/ADRA2A/KCNJ9/SUMO1/KCNJ12/PRNP/VPS4B/SLC24A2/SLC9A1/DPP10/NOS1AP/AKAP6/AMIGO1/NEDD4L/KCNC3/MTMR6/KCNS1/ANK3/SLC9A6/KCNH5/KCNB1/KCNH3/STK39/KCNT2/KCNJ4/KCNJ6/KCNQ3/SLC9A7/NALCN/SLC12A8/KCNAB2/KCNH1/KCNA4/CHP1/KCNA2/KCNK3/KCNK1/KCND2/TMEM38A/KCNK4/SLC12A5/PTK2B/VAMP2/ATP1A1/KCNQ5/NETO2/KCNAB1/ATP1B1/KCNIP4/KCNB2/ATP1…	80
GO:0031346	positive regulation of cell projection organization	110/2598	383/18670	2.04393e-14	2.01667e-12	1.66454e-12	ARMCX5-GPRASP2/DBN1/RAB11A/DZIP1/SRC/MARK4/CNTN1/NCKAP1/FBXO31/RAPGEF2/MEGF8/PLAA/MAP6/ARHGEF7/BMPR2/HTT/PPP1R9A/CRTC1/MAPT/DYNLL1/TMEM30A/FIG4/CARMIL2/CDC42EP3/CAMK1/RIPOR2/ITPKA/AP2A1/RIMS2/BAIAP2/RUFY3/EFNA5/FAM98A/WASL/ARF1/GPM6A/BCAS3/PLXNA4/CAMK2B/CAPRIN2/LIMK1/NDEL1/ACTR2/NEURL1/CPEB3/NCKIPSD/AMIGO1/NEDD4L/MAP2K1/PRKCI/DHX36/TWF2/KATNB1/CDC42/SLIT2/SERPINF1/NAV3/L1CAM/RIT2/PLXNC1/VLDLR/DLG…	110
GO:1990778	protein localization to cell periphery	95/2598	311/18670	2.08811e-14	2.02649e-12	1.67265e-12	RAB11A/GGA3/OPTN/ANK2/KCNJ11/PDPK1/RAPGEF2/ROCK2/RAB11FIP2/CNST/EFCAB7/SNAP47/ZDHHC22/SEC23A/MAPK10/PLS1/TUB/EFR3A/IQSEC2/VPS35/RAP2A/TTC7B/GOPC/PRNP/ACSL3/ARHGAP44/CLSTN1/C16orf70/LZTFL1/PID1/RAPGEF6/DPP10/CLASP2/EHD3/LIN7A/AP2M1/CACNB3/PRKCI/MYADM/BAG4/GRIN1/PIK3R1/ANK3/MRAP2/MYO5A/SYTL2/TSPAN5/KCNB1/CACNB2/DLG2/TESC/STAC2/CDK5/FAM126B/EFR3B/GRIPAP1/LRRC7/RAB15/CLIP3/ADAM22/CLTC/GRIP1/ARL6/PREP…	95
GO:0060997	dendritic spine morphogenesis	33/2598	58/18670	2.21741e-14	2.11726e-12	1.74757e-12	ARMCX5-GPRASP2/DBN1/SIPA1L1/PPP1R9A/LRRK2/LZTS3/ITPKA/BAIAP2/ABI2/WASL/CFL1/ARHGAP44/CAMK2B/CAPRIN2/ACTR2/DHX36/CDC42/DLG4/DNM1L/PAFAH1B1/CDK5R1/CDK5/BHLHB9/OPA1/SHANK2/EPHB2/EPHA4/KALRN/DNM3/ZNF365/NGEF/CUX2/PAK3	33
GO:0035637	multicellular organismal signaling	71/2598	204/18670	3.3809e-14	3.17697e-12	2.62224e-12	ATP2B4/CACNA1I/KCND3/PDE4D/STIM1/ANK2/KCNJ11/DRD1/CACNA1C/SOD1/SCN3A/MEF2A/KCNJ12/SCN4B/CACNA1G/SLC9A1/NRCAM/TMEM65/CNTNAP1/EHD3/ATP2A2/CACNB3/ANK3/ITPR1/CALM1/CALM2/CACNB2/PRKACA/KCNJ4/PAFAH1B1/CNTNAP2/CACNB1/TRPC1/KCNA2/KCNK3/FKBP1B/KCNK1/KCND2/CACNA2D3/ATP1A1/ATP2B3/SLC8A2/CACNG2/RYR2/SLC8A1/FXYD6/CAMK2D/CASQ1/SLC8A3/ATP2B1/CACNA2D1/ATP1B1/CACNG8/FXYD7/CACNB4/KCNIP4/CACNG3/CALM3/GRIK2/ATP1A3/S…	71
GO:0045666	positive regulation of neuron differentiation	107/2598	371/18670	3.436e-14	3.1783e-12	2.62334e-12	ARMCX5-GPRASP2/DBN1/RAB11A/CNTN1/FBXO31/RAPGEF2/MEGF8/PLAA/MAP6/BMPR2/NEUROD2/PPP1R9A/RARB/CRTC1/MAPT/TMEM30A/FIG4/CAMK1/BRINP1/ITPKA/TRIM32/AP2A1/RIMS2/BAIAP2/RUFY3/EFNA5/ARF1/PLXNA4/CAMK2B/CAPRIN2/LIMK1/NRCAM/NDEL1/ACTR2/NEURL1/MMD/CPEB3/NCKIPSD/AMIGO1/NEDD4L/MAP2K1/PRKCI/DHX36/TWF2/KATNB1/SLIT2/SERPINF1/L1CAM/RIT2/BRINP2/PLXNC1/VLDLR/DLG4/CX3CL1/MAPK6/CAMK1D/DNM1L/VWC2L/GDI1/SLITRK1/CDKL5/PAFA…	107
GO:0036465	synaptic vesicle recycling	36/2598	69/18670	5.53477e-14	5.0409e-12	4.16071e-12	PIP5K1C/RAB5A/BTBD9/PLAA/TOR1A/LRRK2/VAMP4/NLGN4X/ACTG1/SYT7/SYT11/DNM1L/DNAJC6/AMPH/CDK5/SYNJ1/GRIPAP1/SH3GL2/DNM1/SNCB/SLC17A7/PACSIN1/SNAP91/DNM3/FGF14/PPP3CB/SNCA/STX1B/CALM3/SYT5/KIAA1107/STX1A/RAB3A/SYP/SYT1/RAB27B	36
GO:0035418	protein localization to synapse	34/2598	63/18670	7.4748e-14	6.70467e-12	5.53397e-12	RAB11A/SNAP47/MAPK10/MAPT/IQSEC2/VPS35/BSN/BAIAP2/MAPK8IP3/NRXN2/ARHGAP44/CLSTN1/MAP1A/GRIN1/DLG4/DLG2/CDK5/GRIPAP1/LRRC7/ADAM22/GRIP1/ASIC2/PRKCZ/NRXN1/STX1B/PCLO/CPLX1/NSG1/LRRTM1/CLSTN3/SNAP25/GRIN2A/GRIP2/RAB27B	34
GO:0048814	regulation of dendrite morphogenesis	42/2598	91/18670	1.10271e-13	9.74333e-12	8.04206e-12	ARMCX5-GPRASP2/DBN1/FBXO31/RAPGEF2/SIPA1L1/PPP1R9A/LRRK2/KNDC1/LZTS3/RAP2A/ITPKA/BAIAP2/ABI2/CFL1/ARHGAP44/CAMK2B/CAPRIN2/ADGRB3/ACTR2/GSK3B/NEDD4L/DHX36/GRIN1/LZTS1/DNM1L/CDKL5/PAFAH1B1/CDK5R1/PPP3CA/CDK5/HECW2/BHLHB9/OPA1/YWHAH/EPHA4/KALRN/DNM3/HECW1/NGEF/CUX2/CHRNB2/PAK3	42
GO:0032386	regulation of intracellular transport	116/2598	423/18670	1.35054e-13	1.17577e-11	9.70468e-12	CHMP3/SRC/UHMK1/RAB5A/RIMS4/RAN/PDPK1/SREBF2/NUS1/DNAJC13/EFCAB7/NOLC1/DRD1/IPO5/LRRK2/ZFAND1/SAE1/TMEM30A/RANGAP1/MAPK1/EDEM1/CAMK1/BORCS5/PKIA/SEC16B/CRYZL2P-SEC16B/DNAJC27/C12orf4/RIMS2/RUFY3/APBA1/BNIP3L/PRNP/TCAF1/NCS1/ARF1/RAB3GAP1/BCAS3/MIEF2/SNX4/ARHGAP44/RINT1/APBA2/ATP13A2/NDEL1/REEP2/GSK3B/NEFH/TCTEX1D2/EIPR1/ATP2A2/MAP2K1/CACNB3/DMTN/BAG4/SORL1/PIK3R1/ANK3/KHDRBS1/RIMS3/KCNB1/GCC2/CAC…	116
GO:0060079	excitatory postsynaptic potential	44/2598	100/18670	2.35963e-13	2.02449e-11	1.671e-11	SSH1/PPP1R9A/TMEM108/LRRK2/OPRM1/RIMS2/BAIAP2/RAB3GAP1/NLGN4X/APP/GSK3B/CACNB3/MAPK8IP2/GRIN1/DLG4/CELF4/MPP2/PPP3CA/CDK5/SHANK2/PTK2B/PRKCZ/P2RX5/SLC17A7/DGKI/GLRB/P2RX6/NRXN1/CHRNA7/SNCA/STX1B/GRIN2B/MEF2C/GRIK2/RIMS1/SEZ6/NETO1/STX1A/CUX2/CHRNB2/GLRA2/GRIN2A/GLRA3/RGS4	44
GO:0035249	synaptic transmission, glutamatergic	42/2598	93/18670	2.77668e-13	2.34828e-11	1.93825e-11	ALS2/GRIK3/DRD1/LRRK2/ATAD1/TSHZ3/RAB3GAP1/TPRG1L/GRM1/MAPK8IP2/GRIN1/PRKN/CDK5/GRM8/SHC3/CNIH3/NAPA/SHANK2/PTK2B/SLC17A7/HOMER1/DGKI/CACNG2/GRIA2/GRM7/NRXN1/STXBP1/UNC13A/GRM5/CACNG8/CACNG3/MEF2C/GRIK2/CLSTN3/NAPB/CDH8/SYT1/SLC17A6/HTR2A/CNR1/GRIK1/ADCYAP1	42
GO:0099565	chemical synaptic transmission, postsynaptic	46/2598	108/18670	2.88843e-13	2.40838e-11	1.98786e-11	SSH1/ABAT/PPP1R9A/TMEM108/LRRK2/OPRM1/RIMS2/BAIAP2/RAB3GAP1/NLGN4X/APP/GSK3B/CACNB3/MAPK8IP2/GRIN1/DLG4/CELF4/MPP2/PPP3CA/CDK5/SHANK2/GABRB3/PTK2B/PRKCZ/P2RX5/SLC17A7/DGKI/GLRB/P2RX6/NRXN1/CHRNA7/SNCA/STX1B/GRIN2B/MEF2C/GRIK2/RIMS1/SEZ6/NETO1/STX1A/CUX2/CHRNB2/GLRA2/GRIN2A/GLRA3/RGS4	46
GO:0010959	regulation of metal ion transport	109/2598	394/18670	4.01139e-13	3.28914e-11	2.71483e-11	LRRC55/ATP2B4/OPRK1/FHL1/CNTN1/PDE4D/STIM1/ANK2/CAMK2G/PDPK1/KCNC1/HTT/DRD1/WNK2/OPRD1/GLRX/CAB39/CACNA1C/JPH3/ATG5/ADRA2A/FKBP1A/GPD1L/UBQLN1/SUMO1/PRNP/ARF1/SCN4B/SLC9A1/CAMK2B/GSTO1/ISCU/SARAF/DPP10/NOS1AP/JPH4/AKAP6/AMIGO1/NEDD4L/EHD3/CACNB3/OPRL1/KCNS1/GRIN1/ANK3/JPH1/CALM1/MYO5A/TSPAN13/CX3CL1/STK39/CALM2/CACNB2/PRKACA/CACNA1B/CAMK2A/TESC/STAC2/CORO1A/CACNB1/NKAIN2/KCNAB2/HECW2/CHP1/TRPC1/G…	109
GO:0061001	regulation of dendritic spine morphogenesis	27/2598	44/18670	4.05587e-13	3.28914e-11	2.71483e-11	ARMCX5-GPRASP2/DBN1/SIPA1L1/PPP1R9A/LRRK2/LZTS3/ITPKA/BAIAP2/ABI2/CFL1/ARHGAP44/CAMK2B/CAPRIN2/ACTR2/DHX36/DNM1L/PAFAH1B1/CDK5R1/CDK5/BHLHB9/OPA1/EPHA4/KALRN/DNM3/NGEF/CUX2/PAK3	27
GO:1900449	regulation of glutamate receptor signaling pathway	33/2598	64/18670	9.57566e-13	7.66053e-11	6.32293e-11	OPRM1/PRNP/APP/SHISA9/MAPK8IP2/GRIN1/DLG4/PPARGC1A/CX3CL1/DLG2/GRIA1/FRRS1L/LRRC7/CNIH3/SHANK2/PTK2B/EPHB2/NETO2/CACNG2/GRIA2/DLG3/UNC13A/GRIN2B/CACNG8/CACNG3/MEF2C/GRIA3/ACTN2/NETO1/GRIA4/GRIN2A/NEFL/RASGRF1	33
GO:0070588	calcium ion transmembrane transport	92/2598	315/18670	9.8238e-13	7.75426e-11	6.4003e-11	ATP2B4/CACNA1I/MAIP1/PMPCB/PDE4D/STIM1/ANK2/PDPK1/PANX1/HTT/DRD1/SLC25A25/OPRM1/CACNA1C/JPH3/ATG5/ADRA2A/FKBP1A/UBQLN1/SUMO1/PRNP/NCS1/GPM6A/SLC24A2/MICU1/CACNA1G/SLC9A1/GSTO1/PDE2A/AFG3L2/FAM155A/NOS1AP/JPH4/AKAP6/EHD3/ATP2A2/CACNB3/OPRL1/GRIN1/ITPR1/JPH1/CALM1/MYO5A/TSPAN13/CX3CL1/CALM2/CACNB2/PRKACA/CACNA1B/NALCN/STAC2/CORO1A/CACNB1/VDAC1/CACNA1E/TRPC1/OPA1/GNB5/FKBP1B/TMEM38A/PTK2B/PLCH1/CACN…	92
GO:0071804	cellular potassium ion transport	71/2598	217/18670	1.07827e-12	8.29008e-11	6.84256e-11	LRRC55/OPRK1/KCNK2/KCND3/FHL1/KCNN1/ANK2/KCNJ11/SLC9A5/KCNC1/WNK2/KCNC4/CAB39/KCNJ9/SUMO1/KCNJ12/PRNP/SLC24A2/SLC9A1/DPP10/NOS1AP/AKAP6/AMIGO1/NEDD4L/KCNC3/MTMR6/KCNS1/ANK3/SLC9A6/KCNH5/KCNB1/KCNH3/STK39/KCNT2/KCNJ4/KCNJ6/KCNQ3/SLC9A7/NALCN/SLC12A8/KCNAB2/KCNH1/KCNA4/KCNA2/KCNK3/KCNK1/KCND2/TMEM38A/KCNK4/SLC12A5/VAMP2/ATP1A1/KCNQ5/NETO2/KCNAB1/ATP1B1/KCNIP4/KCNB2/ATP1A3/ACTN2/NETO1/KCNJ3/SNAP25/H…	71
GO:0071805	potassium ion transmembrane transport	71/2598	217/18670	1.07827e-12	8.29008e-11	6.84256e-11	LRRC55/OPRK1/KCNK2/KCND3/FHL1/KCNN1/ANK2/KCNJ11/SLC9A5/KCNC1/WNK2/KCNC4/CAB39/KCNJ9/SUMO1/KCNJ12/PRNP/SLC24A2/SLC9A1/DPP10/NOS1AP/AKAP6/AMIGO1/NEDD4L/KCNC3/MTMR6/KCNS1/ANK3/SLC9A6/KCNH5/KCNB1/KCNH3/STK39/KCNT2/KCNJ4/KCNJ6/KCNQ3/SLC9A7/NALCN/SLC12A8/KCNAB2/KCNH1/KCNA4/KCNA2/KCNK3/KCNK1/KCND2/TMEM38A/KCNK4/SLC12A5/VAMP2/ATP1A1/KCNQ5/NETO2/KCNAB1/ATP1B1/KCNIP4/KCNB2/ATP1A3/ACTN2/NETO1/KCNJ3/SNAP25/H…	71
GO:0016236	macroautophagy	87/2598	295/18670	2.26861e-12	1.72181e-10	1.42117e-10	PRKAB2/SYNPO2/VPS13D/CHMP3/VCP/EXOC4/RHEB/SRC/PRKAG2/VPS26B/OPTN/RAB5A/ILRUN/ATG7/MAP1LC3B/PIP4K2B/PLAA/LARP1/RALB/RAB1A/GAPDH/HTT/ATG9A/CHMP2B/LRRK2/LGALS8/PIP4K2C/STX12/PIK3R4/DYNLL1/EXOC8/TBC1D25/RRAGA/ATG5/RNF41/VPS35/RAB12/VMP1/VPS33A/UBQLN1/PAFAH1B2/FUNDC1/TOMM22/BNIP3L/UBQLN2/VPS4B/RAB3GAP1/VPS36/C9orf72/BECN1/STAM/ATP13A2/MAPK8/EXOC1/ATP6V1C1/BNIP3/RETREG1/MFN1/LZTS1/TOMM70/ATG16L1/PIM2/P…	87
GO:0061337	cardiac conduction	54/2598	146/18670	2.50827e-12	1.87962e-10	1.55142e-10	ATP2B4/KCND3/PDE4D/STIM1/ANK2/KCNJ11/CACNA1C/MEF2A/KCNJ12/SCN4B/CACNA1G/SLC9A1/TMEM65/EHD3/ATP2A2/CACNB3/ITPR1/CALM1/CALM2/CACNB2/PRKACA/KCNJ4/CACNB1/TRPC1/KCNK3/FKBP1B/KCNK1/KCND2/CACNA2D3/ATP1A1/ATP2B3/SLC8A2/CACNG2/RYR2/SLC8A1/FXYD6/CAMK2D/CASQ1/SLC8A3/ATP2B1/CACNA2D1/ATP1B1/CACNG8/FXYD7/CACNB4/KCNIP4/CACNG3/CALM3/ATP1A3/ATP2B2/SCN2B/KCNJ3/SCN3B/NPPC	54
GO:0051963	regulation of synapse assembly	44/2598	106/18670	2.76683e-12	2.04745e-10	1.68995e-10	ARMCX5-GPRASP2/ADGRL3/EPHA7/PTPRS/LRRN3/LRFN1/PPP1R9A/FLRT2/IL1RAP/VPS35/CLSTN2/EFNA5/APP/CLSTN1/ADGRB3/SLITRK5/AMIGO1/GRIN1/LRRTM2/SLIT1/LHFPL4/SLITRK3/SLITRK1/BHLHB9/SYNDIG1/LRFN5/CBLN2/ASIC2/VSTM5/EPHB2/LRRTM3/FLRT3/NRXN1/SLITRK4/SNCA/MEF2C/LRRTM1/CLSTN3/CUX2/CHRNB2/GAP43/LRTM2/ROBO2/BDNF	44
GO:1990138	neuron projection extension	59/2598	168/18670	3.1622e-12	2.31114e-10	1.90759e-10	DBN1/RAB11A/RNF6/MEGF8/PTPRS/PLAA/BMPR2/SEMA6B/TMEM108/EMX1/MAPT/SEMA3A/CYFIP2/HSP90AB1/RIMS2/RUFY3/PLXNA4/C9orf72/LIMK1/NRCAM/NDEL1/SEMA4F/GSK3B/SLIT3/NEDD4L/TWF2/SLIT2/SLC9A6/L1CAM/SLIT1/RAPH1/GDI1/CDKL5/BCL11A/PAFAH1B1/PRKN/CDK5R1/SYT3/WASF1/CDK5/RTN4R/SH3GL2/CPNE5/CPNE9/NDN/SEMA5B/RTN4/PRKCZ/MAP1B/FLRT3/PPP3CB/UNC13A/OLFM1/MAP2/RIMS1/DCLK1/SYT1/SYT4/PAK1	59
GO:0051258	protein polymerization	84/2598	283/18670	3.72283e-12	2.6877e-10	2.21841e-10	CTNNA2/FMN2/TUBGCP4/DBN1/CHMP3/RANBP9/NCKAP1/HDGFL3/TMOD2/CAMSAP2/TTBK1/PPP1R9A/MAPT/FHOD3/ARFGEF1/TPPP/CAMSAP3/CARMIL2/CDC42EP3/VDAC2/CAMSAP1/RASA1/AP1AR/BAIAP2/UBE2K/TUBG1/ABI2/WASL/ARF1/TMSB15B/ARPC4/MTPN/NDEL1/TOGARAM1/ACTR2/SPTAN1/TMSB10/RHOBTB2/MKKS/INPP5J/CLASP2/RAC3/DMTN/TWF2/SLIT2/MYADM/MAPRE3/BAG4/NAV3/UBE2S/DNM1L/MZT1/PRKN/CDK5R1/CORO1A/WASF1/SPTBN2/TUBGCP5/CLIP3/OPA1/ARL6/ACTR3B/ARPC5…	84
GO:0099601	regulation of neurotransmitter receptor activity	35/2598	74/18670	5.06684e-12	3.61394e-10	2.98292e-10	SRC/OPRM1/LYNX1/APP/SHISA9/MAPK8IP2/GRIN1/DLG4/PPARGC1A/DLG2/GRIA1/CDK5/NPTX1/LRRC7/CNIH3/SHANK2/PTK2B/EPHB2/HOMER1/NETO2/CACNG2/GRIA2/DLG3/GRIN2B/CACNG8/CACNG3/MEF2C/GRIA3/ACTN2/NETO1/GRIA4/NPTXR/GRIN2A/NEFL/RASGRF1	35
GO:0007626	locomotory behavior	65/2598	198/18670	8.18279e-12	5.76692e-10	4.75997e-10	OPRK1/ADGRL3/ABAT/PSAP/BTBD9/ALS2/DRD1/OPRD1/LRRK2/OPRM1/ASTN1/FIG4/SOD1/PPT1/VPS35/APBA1/VPS13A/RASD2/APP/APBA2/MYO15A/GRM1/OPRL1/GRIN1/PAK5/MYO5A/DDHD2/DLG4/PDE1B/SNCG/PAFAH1B1/PRKN/CACNA1B/SEZ6L/C12orf10/PAK6/ADAM22/NRG1/CHL1/KCND2/CEND1/EPHA4/KALRN/GLRB/OXR1/UCHL1/EFNB3/PPP3CB/SNCA/GRM5/INPP5F/LRRTM1/PRKCE/SCN1A/SEZ6/HPRT1/CHRNB2/SNAP25/GPR88/SLC4A10/NEGR1/FGF12/CALB1/GAD1/PENK	65
GO:0072659	protein localization to plasma membrane	78/2598	260/18670	1.21767e-11	8.4807e-10	6.99989e-10	RAB11A/GGA3/OPTN/ANK2/KCNJ11/PDPK1/RAPGEF2/ROCK2/RAB11FIP2/CNST/ZDHHC22/SEC23A/PLS1/EFR3A/VPS35/RAP2A/TTC7B/GOPC/PRNP/ACSL3/ARHGAP44/C16orf70/PID1/RAPGEF6/DPP10/CLASP2/EHD3/AP2M1/CACNB3/PRKCI/MYADM/BAG4/PIK3R1/ANK3/MRAP2/MYO5A/SYTL2/TSPAN5/KCNB1/CACNB2/TESC/STAC2/CDK5/FAM126B/EFR3B/GRIPAP1/LRRC7/RAB15/CLIP3/CLTC/GRIP1/ARL6/PREPL/C2CD5/VAMP2/PRKCZ/EPHB2/PACSIN1/STXBP1/ATP1B1/NSG1/KCNIP4/KCNB2/PRKC…	78
GO:0050770	regulation of axonogenesis	61/2598	183/18670	1.73196e-11	1.19224e-09	9.84061e-10	DBN1/RAB11A/RNF6/EPHA7/MEGF8/PTPRS/MAP6/BMPR2/SEMA6B/SIPA1L1/MAPT/SEMA3A/RUFY3/EFNA5/TBR1/OMG/PLXNA4/LIMK1/NRCAM/NDEL1/LRRC4C/SEMA4F/GSK3B/FSTL4/AMIGO1/MAP2K1/TWF2/SLIT2/GRIN1/L1CAM/DCC/PLXNC1/GDI1/SLITRK1/CDKL5/PAFAH1B1/CDK5R1/CDK5/RTN4R/LINGO1/SEMA5B/CHN1/RTN4/EPHB2/EPHA4/EFNB3/MAP1B/MCF2/XK/MYCBP2/OLFM1/MAP2/RET/THY1/PAK3/FGF13/NEFL/PAK1/PTPRO/ROBO2/BDNF	61
GO:0050769	positive regulation of neurogenesis	120/2598	474/18670	1.81714e-11	1.23649e-09	1.02059e-09	ARMCX5-GPRASP2/TENM4/DBN1/RAB11A/RHEB/CNTN1/HDAC2/FBXO31/RAPGEF2/MEGF8/PLAA/MAP6/BMPR2/NEUROD2/TTBK1/PPP1R9A/RARB/CRTC1/NUMBL/MAPT/SEMA3A/TMEM30A/OPRM1/FIG4/CAMK1/RGS14/BRINP1/ITPKA/TRIM32/AP2A1/RIMS2/BAIAP2/RUFY3/EFNA5/ARF1/PLXNA4/CAMK2B/CAPRIN2/LIMK1/NRCAM/NDEL1/FZD3/ACTR2/NEURL1/MMD/CPEB3/NCKIPSD/AMIGO1/NEDD4L/MAP2K1/PRKCI/DHX36/TWF2/KATNB1/LIG4/SLIT2/SERPINF1/L1CAM/RIT2/BRINP2/PLXNC1/VLDLR/DL…	120
GO:0048488	synaptic vesicle endocytosis	29/2598	56/18670	1.98471e-11	1.32017e-09	1.08966e-09	PIP5K1C/BTBD9/TOR1A/LRRK2/VAMP4/NLGN4X/ACTG1/SYT11/DNM1L/DNAJC6/AMPH/CDK5/SYNJ1/SH3GL2/DNM1/SNCB/SLC17A7/PACSIN1/SNAP91/DNM3/PPP3CB/SNCA/CALM3/SYT5/KIAA1107/STX1A/SYP/SYT1/RAB27B	29
GO:0140238	presynaptic endocytosis	29/2598	56/18670	1.98471e-11	1.32017e-09	1.08966e-09	PIP5K1C/BTBD9/TOR1A/LRRK2/VAMP4/NLGN4X/ACTG1/SYT11/DNM1L/DNAJC6/AMPH/CDK5/SYNJ1/SH3GL2/DNM1/SNCB/SLC17A7/PACSIN1/SNAP91/DNM3/PPP3CB/SNCA/CALM3/SYT5/KIAA1107/STX1A/SYP/SYT1/RAB27B	29
GO:0048588	developmental cell growth	72/2598	234/18670	2.02481e-11	1.33188e-09	1.09932e-09	DBN1/RAB11A/RNF6/EPHA7/MEGF8/PTPRS/PLAA/BMPR2/SEMA6B/TMEM108/EMX1/MAPT/SEMA3A/CYFIP2/HSP90AB1/SORBS2/RIMS2/RUFY3/EFNA5/PLXNA4/C9orf72/APP/LIMK1/NRCAM/NDEL1/SEMA4F/GSK3B/FSTL4/MAP2K4/SLIT3/AKAP6/NEDD4L/TWF2/SLIT2/SLC9A6/L1CAM/SLIT1/PARP2/DCC/RAPH1/GDI1/CDKL5/BCL11A/PAFAH1B1/PRKN/CDK5R1/SYT3/WASF1/CDK5/RTN4R/SH3GL2/CPNE5/CPNE9/NDN/SEMA5B/RTN4/PRKCZ/PIN1/MAP1B/FLRT3/PPP3CB/UNC13A/OLFM1/MAP2/RIMS1/DC…	72
GO:0030705	cytoskeleton-dependent intracellular transport	60/2598	180/18670	2.53178e-11	1.64705e-09	1.35946e-09	MREG/MAP6/UBB/RAB1A/HSPA8/HTT/TMEM108/SYBU/MAPT/IFT22/DYNLL1/KIF3C/SOD1/CAMSAP3/IFT57/TUB/TUBB/BICDL1/BLOC1S6/BORCS5/MAPK8IP3/APBA1/WASL/COPG2/ARL8B/APP/NDEL1/ACTR1B/NEFH/TCTEX1D2/MAP1A/SSX2IP/COPG1/CDC42/BLOC1S2/TUBA1B/RAB6A/MYO5A/AP3S1/DLG2/PAFAH1B1/WASF1/KIFAP3/LRPPRC/OPA1/AP3M2/RASGRP1/KIF3A/AP3B2/KIF17/PRKCZ/ACTR10/UCHL1/MAP1B/DYNC2LI1/HOOK1/MAP2/DYNC1I1/NEFL/RAB27B	60
GO:1902903	regulation of supramolecular fiber organization	95/2598	352/18670	5.85042e-11	3.76462e-09	3.10728e-09	CTNNA2/FMN2/SYNPO2/DBN1/CKAP2/NCKAP1/HDGFL3/TMOD2/CAMSAP2/ROCK2/HSPA8/TTBK2/PPP1R9A/MAPT/FHOD3/ARFGEF1/CAMSAP3/CARMIL2/CDC42EP3/CAMSAP1/RASA1/AP1AR/BAIAP2/ABI2/WASL/ARF1/PDXP/CORO2B/TMSB15B/CFL1/C9orf72/APP/ARPC4/MTPN/SLC9A1/LIMK1/TOGARAM1/ACTR2/SPTAN1/TMSB10/DSTN/RHOBTB2/SYNPO/MAP1A/MKKS/INPP5J/CLASP2/CD47/RAC3/DMTN/CIT/TWF2/KATNB1/CDC42/SLIT2/MYADM/MAPRE3/BAG4/PIK3R1/NAV3/CX3CL1/BMERB1/TMEFF2/P…	95
GO:0031345	negative regulation of cell projection organization	61/2598	188/18670	6.153e-11	3.91675e-09	3.23285e-09	EFNB2/RNF6/ASAP1/HDAC2/EPHA7/RAPGEF2/PTPRS/PAQR3/SEMA6B/LRRK2/SEMA3A/RUFY3/SPOCK1/PRNP/OMG/ARHGAP44/SEMA4F/GSK3B/FSTL4/INPP5J/SLIT2/TBC1D30/CRMP1/RAP1GAP/RIT2/KIAA0319/RTN4RL2/DCC/ODF2L/GDI1/BCL11A/PAFAH1B1/CDK5R1/RTN4RL1/PPP3CA/CDK5/RTN4R/TBC1D7/TBC1D7-LOC100130357/LINGO1/SEMA5B/YWHAH/RTN4/EPHB2/EPHA4/EFNB3/DNM3/MCF2/STX1B/ZNF365/PFN2/GRIN2B/MAP2/INPP5F/PRAG1/THY1/NGEF/PLK2/STMN2/FGF13/PTPRO	61
GO:0097120	receptor localization to synapse	28/2598	55/18670	7.48715e-11	4.71531e-09	3.89198e-09	DBN1/RAB11A/SNAP47/MAPK10/IQSEC2/VPS35/ANKS1B/ARHGAP44/CLSTN1/DLG4/DLG2/GRIPAP1/LRRC7/ADAM22/GRIP1/KIF17/NPTN/PRKCZ/CACNG2/DLG3/STX1B/CACNG8/CPLX1/NSG1/CACNG3/NETO1/SNAP25/GRIP2	28
GO:0140029	exocytic process	35/2598	80/18670	7.92785e-11	4.9403e-09	4.07768e-09	SNPH/EXOC4/RALB/SNAP47/BLOC1S6/VPS33A/SCFD2/SNX4/PPFIA3/CADPS2/DMTN/EXOC6/SYTL2/KCNB1/CAMK2A/SYNJ1/RAB15/CPLX2/NAPA/PRRT2/SV2A/ERC2/STXBP1/SNCA/UNC13A/STX1B/CPLX1/NAPB/STX1A/VAMP1/RAB3A/SNAP25/SYT1/RAB3C/RAB3B	35
GO:0032535	regulation of cellular component size	98/2598	370/18670	9.16846e-11	5.65388e-09	4.66667e-09	CTNNA2/FMN2/DBN1/RAB11A/RNF6/NCKAP1/RAB5A/EPHA7/MEGF8/PTPRS/TMOD2/ANXA7/ALS2/BMPR2/SEMA6B/PPP1R9A/MAPT/SEMA3A/HSP90AB1/FHOD3/ARFGEF1/PLS1/CARMIL2/CDC42EP3/AKT3/RASA1/AP1AR/BAIAP2/RUFY3/EFNA5/ABI2/WASL/ARF1/PDXP/TMSB15B/PLXNA4/CFL1/ARPC4/MTPN/ATP13A2/LIMK1/NRCAM/NDEL1/ACTR2/SPTAN1/SEMA4F/TMSB10/GSK3B/DSTN/RHOBTB2/FSTL4/MKKS/RAC3/AP2M1/DMTN/CIT/TWF2/SLIT2/MYADM/BAG4/L1CAM/DCC/GDI1/CDKL5/PAFAH1B1/CD…	98
GO:0099072	regulation of postsynaptic membrane neurotransmitter receptor levels	31/2598	66/18670	1.03673e-10	6.32725e-09	5.22246e-09	EFNB2/RAB11A/SNAP47/MAPK10/IQSEC2/VPS35/ARHGAP44/CLSTN1/PRKCI/DLG4/DLG2/EPS15/FRRS1L/GRIPAP1/LRRC7/ADAM22/GRIP1/DNM1/PRKCZ/CACNG2/DNM3/DLG3/STX1B/CACNG8/CPLX1/NSG1/CACNG3/CALY/HPCA/SNAP25/GRIP2	31
GO:1903169	regulation of calcium ion transmembrane transport	52/2598	151/18670	1.37906e-10	8.33067e-09	6.87606e-09	PDE4D/STIM1/ANK2/PDPK1/HTT/DRD1/CACNA1C/JPH3/ATG5/ADRA2A/FKBP1A/UBQLN1/SUMO1/PRNP/SLC9A1/GSTO1/NOS1AP/JPH4/AKAP6/EHD3/CACNB3/OPRL1/JPH1/CALM1/MYO5A/TSPAN13/CX3CL1/CALM2/CACNB2/PRKACA/STAC2/CORO1A/CACNB1/TRPC1/GNB5/FKBP1B/TMEM38A/PTK2B/RYR2/SLC8A1/FGF14/CAMK2D/CASQ1/UBASH3B/SNCA/CACNA2D1/ATP1B1/CACNB4/CALM3/THY1/PRKCE/HPCA	52
GO:0032594	protein transport within lipid bilayer	21/2598	34/18670	1.42377e-10	8.51385e-09	7.02726e-09	RAB11A/SNAP47/MAPK10/VPS35/RFTN1/ARHGAP44/CLSTN1/REEP2/GRIPAP1/LRRC7/GRIP1/ARL6/CACNG2/STX1B/ATP1B1/CACNG8/CPLX1/NSG1/CACNG3/SNAP25/GRIP2	21
GO:0010970	transport along microtubule	54/2598	161/18670	1.90074e-10	1.11409e-08	9.19564e-09	MREG/UBB/RAB1A/HSPA8/HTT/TMEM108/SYBU/MAPT/IFT22/DYNLL1/KIF3C/SOD1/CAMSAP3/IFT57/TUB/BICDL1/BLOC1S6/BORCS5/MAPK8IP3/APBA1/COPG2/ARL8B/APP/NDEL1/ACTR1B/NEFH/TCTEX1D2/MAP1A/SSX2IP/COPG1/CDC42/BLOC1S2/RAB6A/AP3S1/DLG2/PAFAH1B1/WASF1/KIFAP3/LRPPRC/OPA1/AP3M2/RASGRP1/KIF3A/AP3B2/KIF17/PRKCZ/ACTR10/UCHL1/MAP1B/DYNC2LI1/MAP2/DYNC1I1/NEFL/RAB27B	54
GO:0099111	microtubule-based transport	54/2598	161/18670	1.90074e-10	1.11409e-08	9.19564e-09	MREG/UBB/RAB1A/HSPA8/HTT/TMEM108/SYBU/MAPT/IFT22/DYNLL1/KIF3C/SOD1/CAMSAP3/IFT57/TUB/BICDL1/BLOC1S6/BORCS5/MAPK8IP3/APBA1/COPG2/ARL8B/APP/NDEL1/ACTR1B/NEFH/TCTEX1D2/MAP1A/SSX2IP/COPG1/CDC42/BLOC1S2/RAB6A/AP3S1/DLG2/PAFAH1B1/WASF1/KIFAP3/LRPPRC/OPA1/AP3M2/RASGRP1/KIF3A/AP3B2/KIF17/PRKCZ/ACTR10/UCHL1/MAP1B/DYNC2LI1/MAP2/DYNC1I1/NEFL/RAB27B	54
GO:0060291	long-term synaptic potentiation	36/2598	86/18670	1.96459e-10	1.14023e-08	9.41137e-09	SNAP47/PPP1R9A/DRD1/CRTC1/MAPK1/RGS14/TSHZ3/PRNP/SLC24A2/APP/GSK3B/LRRTM2/CYP46A1/MPP2/LGMN/ADCY1/SHANK2/PTK2B/VAMP2/NPTN/PRKCZ/EPHB2/SLC8A2/EPHA4/NRGN/SYT12/CHRNA7/SNCA/SLC8A3/GRIN2B/NSG1/LRRTM1/PLK2/SNAP25/GRIN2A/CALB1	36
GO:0051668	localization within membrane	51/2598	148/18670	2.01405e-10	1.15759e-08	9.55466e-09	SEC24D/EFNB2/DBN1/RAB11A/SSH1/RAB1A/SNAP47/SEC23A/MAPK10/IQSEC2/VPS35/ANKS1B/RFTN1/NRXN2/NUP133/ARHGAP44/CLSTN1/REEP2/LHFPL4/DLG4/DLG2/EPS15/CDK5/GRIPAP1/LRRC7/ADAM22/GRIP1/ARL6/DNM1/KIF17/NPTN/PRKCZ/CACNG2/GLRB/DNM3/NRXN1/DLG3/STX1B/ATP1B1/CACNG8/CPLX1/NSG1/CACNG3/THY1/GRIK2/CALY/NETO1/HPCA/SNAP25/GRIP2/CDH13	51
GO:0070838	divalent metal ion transport	118/2598	483/18670	2.9338e-10	1.66448e-08	1.37385e-08	SLC41A2/ATP2B4/CACNA1I/NIPA2/MAIP1/PMPCB/PDE4D/STIM1/ANK2/CAMK2G/PDPK1/PANX1/HTT/DRD1/OPRD1/SLC25A25/NIPA1/OPRM1/CACNA1C/JPH3/ATG5/ADRA2A/FKBP1A/UBQLN1/SUMO1/PRNP/NCS1/GPM6A/SLC24A2/MICU1/CACNA1G/SLC9A1/CAMK2B/GSTO1/ISCU/PDE2A/AFG3L2/SARAF/FAM155A/NOS1AP/JPH4/AKAP6/EHD3/ATP2A2/CACNB3/OPRL1/SLC30A9/GRIN1/ITPR1/JPH1/CALM1/MYO5A/TSPAN13/CX3CL1/CALM2/CACNB2/DNM1L/PRKACA/SLC39A10/CACNA1B/NALCN/PPP3CA/…	118
GO:0007411	axon guidance	78/2598	276/18670	2.95221e-10	1.66448e-08	1.37385e-08	EFNB2/TRIO/RANBP9/SRC/EXT1/EPHA7/UNC5A/MEGF8/BMPR2/SEMA6B/FLRT2/SEMA3A/CYFIP2/DOK4/MAPK1/USP33/EFNA5/TBR1/PIK3CB/PLXNA4/APP/EMB/NRCAM/FZD3/CNTN4/SPTAN1/SEMA4F/SLIT3/MYH10/SLIT2/PIK3R1/SH3KBP1/CRMP1/EFNA3/RAP1GAP/L1CAM/SLIT1/DCC/PLXNC1/VLDLR/NTN4/PTPRM/BCL11B/CDK5R1/CDK5/SPTBN2/SHC3/VSTM2L/CHL1/SEMA5B/KIF3A/SPTB/CHN1/CNTN6/NPTN/EPHB2/EPHA10/EPHA4/EFNB3/FLRT3/TUBB3/NRXN1/DOK6/NTNG1/MYCBP2/RET/EPHA6…	78
GO:0016082	synaptic vesicle priming	15/2598	19/18670	3.05025e-10	1.70354e-08	1.40608e-08	SNAP47/CADPS2/SYNJ1/NAPA/SV2A/ERC2/STXBP1/SNCA/UNC13A/STX1B/NAPB/STX1A/VAMP1/RAB3A/SNAP25	15
GO:1903421	regulation of synaptic vesicle recycling	17/2598	24/18670	3.4185e-10	1.89136e-08	1.56111e-08	BTBD9/PLAA/TOR1A/LRRK2/VAMP4/SYT11/DNM1L/CDK5/GRIPAP1/DNM1/SLC17A7/DNM3/FGF14/PPP3CB/SNCA/STX1B/CALM3	17
GO:0097485	neuron projection guidance	78/2598	277/18670	3.558e-10	1.95031e-08	1.60977e-08	EFNB2/TRIO/RANBP9/SRC/EXT1/EPHA7/UNC5A/MEGF8/BMPR2/SEMA6B/FLRT2/SEMA3A/CYFIP2/DOK4/MAPK1/USP33/EFNA5/TBR1/PIK3CB/PLXNA4/APP/EMB/NRCAM/FZD3/CNTN4/SPTAN1/SEMA4F/SLIT3/MYH10/SLIT2/PIK3R1/SH3KBP1/CRMP1/EFNA3/RAP1GAP/L1CAM/SLIT1/DCC/PLXNC1/VLDLR/NTN4/PTPRM/BCL11B/CDK5R1/CDK5/SPTBN2/SHC3/VSTM2L/CHL1/SEMA5B/KIF3A/SPTB/CHN1/CNTN6/NPTN/EPHB2/EPHA10/EPHA4/EFNB3/FLRT3/TUBB3/NRXN1/DOK6/NTNG1/MYCBP2/RET/EPHA6…	78
GO:0006914	autophagy	120/2598	496/18670	3.94961e-10	2.12561e-08	1.75446e-08	PRKAB2/SYNPO2/VPS13D/CHMP3/VCP/EXOC4/RHEB/SRC/PRKAG2/VPS26B/OPTN/RAB5A/PSAP/ILRUN/USP10/ATG7/MAP1LC3B/PIP4K2B/SREBF2/PLAA/ANXA7/LARP1/RALB/RAB1A/GAPDH/HSPA8/TMEM150C/HTT/CISD2/ATG9A/C19orf12/CHMP2B/LRRK2/LGALS8/PIP4K2C/MAPT/VPS41/STX12/PIK3R4/DYNLL1/EXOC8/TAB3/TBC1D25/RRAGA/ATG5/RNF41/RAB39B/VPS35/RAB12/VMP1/USP33/VPS33A/UBQLN1/PAFAH1B2/FUNDC1/TOMM22/BNIP3L/UBQLN2/VPS4B/RAB3GAP1/VPS13A/VPS36/PIK3…	120
GO:0061919	process utilizing autophagic mechanism	120/2598	496/18670	3.94961e-10	2.12561e-08	1.75446e-08	PRKAB2/SYNPO2/VPS13D/CHMP3/VCP/EXOC4/RHEB/SRC/PRKAG2/VPS26B/OPTN/RAB5A/PSAP/ILRUN/USP10/ATG7/MAP1LC3B/PIP4K2B/SREBF2/PLAA/ANXA7/LARP1/RALB/RAB1A/GAPDH/HSPA8/TMEM150C/HTT/CISD2/ATG9A/C19orf12/CHMP2B/LRRK2/LGALS8/PIP4K2C/MAPT/VPS41/STX12/PIK3R4/DYNLL1/EXOC8/TAB3/TBC1D25/RRAGA/ATG5/RNF41/RAB39B/VPS35/RAB12/VMP1/USP33/VPS33A/UBQLN1/PAFAH1B2/FUNDC1/TOMM22/BNIP3L/UBQLN2/VPS4B/RAB3GAP1/VPS13A/VPS36/PIK3…	120
GO:0010977	negative regulation of neuron projection development	52/2598	155/18670	4.06067e-10	2.16569e-08	1.78754e-08	EFNB2/RNF6/ASAP1/HDAC2/EPHA7/RAPGEF2/PTPRS/PAQR3/SEMA6B/LRRK2/SEMA3A/RUFY3/SPOCK1/OMG/SEMA4F/GSK3B/FSTL4/INPP5J/SLIT2/CRMP1/RIT2/KIAA0319/RTN4RL2/DCC/GDI1/BCL11A/PAFAH1B1/CDK5R1/RTN4RL1/PPP3CA/CDK5/RTN4R/LINGO1/SEMA5B/YWHAH/RTN4/EPHB2/EPHA4/EFNB3/DNM3/MCF2/STX1B/ZNF365/MAP2/INPP5F/PRAG1/THY1/NGEF/PLK2/STMN2/FGF13/PTPRO	52
GO:0006816	calcium ion transport	108/2598	434/18670	5.45825e-10	2.88508e-08	2.38132e-08	ATP2B4/CACNA1I/MAIP1/PMPCB/PDE4D/STIM1/ANK2/CAMK2G/PDPK1/PANX1/HTT/DRD1/OPRD1/SLC25A25/OPRM1/CACNA1C/JPH3/ATG5/ADRA2A/FKBP1A/UBQLN1/SUMO1/PRNP/NCS1/GPM6A/SLC24A2/MICU1/CACNA1G/SLC9A1/CAMK2B/GSTO1/PDE2A/AFG3L2/SARAF/FAM155A/NOS1AP/JPH4/AKAP6/EHD3/ATP2A2/CACNB3/OPRL1/GRIN1/ITPR1/JPH1/CALM1/MYO5A/TSPAN13/CX3CL1/CALM2/CACNB2/DNM1L/PRKACA/CACNA1B/NALCN/PPP3CA/CAMK2A/STAC2/CORO1A/CACNB1/VDAC1/CDK5/CACN…	108
GO:0072384	organelle transport along microtubule	35/2598	85/18670	6.00826e-10	3.14769e-08	2.59808e-08	MREG/UBB/RAB1A/HTT/SYBU/MAPT/KIF3C/BICDL1/BLOC1S6/BORCS5/COPG2/NDEL1/ACTR1B/NEFH/COPG1/CDC42/BLOC1S2/RAB6A/AP3S1/PAFAH1B1/WASF1/KIFAP3/LRPPRC/OPA1/AP3M2/RASGRP1/KIF3A/AP3B2/PRKCZ/ACTR10/UCHL1/MAP1B/MAP2/DYNC1I1/NEFL	35
GO:1901019	regulation of calcium ion transmembrane transporter activity	36/2598	89/18670	6.20313e-10	3.22128e-08	2.65881e-08	PDE4D/STIM1/ANK2/HTT/JPH3/ADRA2A/FKBP1A/UBQLN1/SUMO1/SLC9A1/GSTO1/NOS1AP/JPH4/AKAP6/EHD3/CACNB3/OPRL1/JPH1/CALM1/MYO5A/CALM2/CACNB2/PRKACA/STAC2/CACNB1/GNB5/FKBP1B/RYR2/FGF14/CAMK2D/CASQ1/CACNA2D1/ATP1B1/CACNB4/CALM3/HPCA	36
GO:2000310	regulation of NMDA receptor activity	21/2598	36/18670	6.44529e-10	3.31793e-08	2.73859e-08	OPRM1/APP/MAPK8IP2/GRIN1/DLG4/PPARGC1A/DLG2/GRIA1/LRRC7/PTK2B/EPHB2/GRIA2/DLG3/GRIN2B/MEF2C/GRIA3/ACTN2/GRIA4/GRIN2A/NEFL/RASGRF1	21
GO:0072511	divalent inorganic cation transport	118/2598	489/18670	6.54507e-10	3.34024e-08	2.75701e-08	SLC41A2/ATP2B4/CACNA1I/NIPA2/MAIP1/PMPCB/PDE4D/STIM1/ANK2/CAMK2G/PDPK1/PANX1/HTT/DRD1/OPRD1/SLC25A25/NIPA1/OPRM1/CACNA1C/JPH3/ATG5/ADRA2A/FKBP1A/UBQLN1/SUMO1/PRNP/NCS1/GPM6A/SLC24A2/MICU1/CACNA1G/SLC9A1/CAMK2B/GSTO1/ISCU/PDE2A/AFG3L2/SARAF/FAM155A/NOS1AP/JPH4/AKAP6/EHD3/ATP2A2/CACNB3/OPRL1/SLC30A9/GRIN1/ITPR1/JPH1/CALM1/MYO5A/TSPAN13/CX3CL1/CALM2/CACNB2/DNM1L/PRKACA/SLC39A10/CACNA1B/NALCN/PPP3CA/…	118
GO:0016241	regulation of macroautophagy	55/2598	171/18670	7.63699e-10	3.86419e-08	3.18947e-08	PRKAB2/VPS13D/EXOC4/RHEB/PRKAG2/VPS26B/OPTN/RAB5A/PIP4K2B/LARP1/RALB/GAPDH/HTT/LRRK2/PIP4K2C/EXOC8/TBC1D25/RRAGA/RNF41/VPS35/RAB12/UBQLN1/PAFAH1B2/BNIP3L/UBQLN2/RAB3GAP1/C9orf72/BECN1/ATP13A2/MAPK8/EXOC1/ATP6V1C1/BNIP3/LZTS1/PIM2/PRKACA/PRKN/CDK5R1/ATP6V0D1/CDK5/ATP6V0C/KIAA1324/ATP6V0B/RRAGB/ATP6V1H/ATP6V0A1/ATP6V1D/PRKAA2/SCOC/ATP6V1A/ATP6V1E1/UCHL1/ATP6V0E2/ATP6V1B2/ATP6V1G2	55
GO:0032271	regulation of protein polymerization	65/2598	218/18670	8.15051e-10	4.08907e-08	3.37508e-08	CTNNA2/FMN2/DBN1/NCKAP1/TMOD2/CAMSAP2/TTBK1/PPP1R9A/MAPT/FHOD3/ARFGEF1/TPPP/CAMSAP3/CARMIL2/CDC42EP3/VDAC2/CAMSAP1/RASA1/AP1AR/BAIAP2/ABI2/WASL/ARF1/TMSB15B/ARPC4/MTPN/TOGARAM1/ACTR2/SPTAN1/TMSB10/RHOBTB2/MKKS/INPP5J/RAC3/DMTN/TWF2/SLIT2/MYADM/MAPRE3/BAG4/NAV3/CDK5R1/CORO1A/WASF1/SPTBN2/CLIP3/ACTR3B/ARPC5L/FMN1/ADD2/PTK2B/SPTB/DCTN1/TUBB4A/MAP1B/MAGEL2/SNCA/PFN2/MAP2/MET/STMN1/PRKCE/STMN2/PAK3/PA…	65
GO:0098877	neurotransmitter receptor transport to plasma membrane	14/2598	18/18670	1.74299e-09	8.59874e-08	7.09732e-08	RAB11A/SNAP47/MAPK10/VPS35/ARHGAP44/CLSTN1/GRIPAP1/LRRC7/GRIP1/STX1B/CPLX1/NSG1/SNAP25/GRIP2	14
GO:0098969	neurotransmitter receptor transport to postsynaptic membrane	14/2598	18/18670	1.74299e-09	8.59874e-08	7.09732e-08	RAB11A/SNAP47/MAPK10/VPS35/ARHGAP44/CLSTN1/GRIPAP1/LRRC7/GRIP1/STX1B/CPLX1/NSG1/SNAP25/GRIP2	14
GO:0098876	vesicle-mediated transport to the plasma membrane	37/2598	96/18670	1.80168e-09	8.81481e-08	7.27567e-08	EXOC4/RAB11A/ARFGEF2/ARF4/GGA3/OPTN/CNST/SNAP47/VPS29/MAPK10/EXOC8/VPS35/GOPC/ARF1/ACSL3/ARHGAP44/CLSTN1/C16orf70/STEAP2/EXOC1/ARF3/EXOC6/ANK3/STXBP6/TRIM23/GRIPAP1/LRRC7/GRIP1/PREPL/VAMP2/ARF5/STX1B/CPLX1/NSG1/NSF/SNAP25/GRIP2	37
GO:0014047	glutamate secretion	23/2598	44/18670	1.88904e-09	9.09195e-08	7.50441e-08	SLC1A1/APBA1/RAB3GAP1/PPFIA3/PPFIA4/GLS/GLS2/VAMP2/PPFIA2/SLC17A7/GRM7/STXBP1/SNCA/NPY5R/CPLX1/CCK/RIMS1/STX1A/RAB3A/SNAP25/SYT1/SYT4/SLC1A6	23
GO:0060999	positive regulation of dendritic spine development	23/2598	44/18670	1.88904e-09	9.09195e-08	7.50441e-08	ARMCX5-GPRASP2/DBN1/PPP1R9A/CAMK1/ITPKA/BAIAP2/ARF1/CAMK2B/CAPRIN2/ACTR2/NEURL1/CPEB3/DHX36/MAPK6/DNM1L/CDKL5/PAFAH1B1/BHLHB9/OPA1/SHANK2/KALRN/CUX2/PAK3	23
GO:0098815	modulation of excitatory postsynaptic potential	22/2598	41/18670	2.21637e-09	1.05814e-07	8.73377e-08	SSH1/TMEM108/LRRK2/RIMS2/BAIAP2/NLGN4X/APP/CACNB3/GRIN1/DLG4/CELF4/SHANK2/PTK2B/PRKCZ/NRXN1/CHRNA7/STX1B/RIMS1/NETO1/STX1A/CUX2/RGS4	22
GO:0048169	regulation of long-term neuronal synaptic plasticity	17/2598	26/18670	2.33455e-09	1.08823e-07	8.98215e-08	RAB11A/RAB5A/KRAS/APP/CAMK2B/NEURL1/SYNPO/GRIN1/DLG4/SYNGR1/NPTN/EPHB2/SNCA/GRM5/GRIK2/NETO1/SYP	17
GO:0099632	protein transport within plasma membrane	17/2598	26/18670	2.33455e-09	1.08823e-07	8.98215e-08	RAB11A/SNAP47/MAPK10/VPS35/ARHGAP44/CLSTN1/GRIPAP1/LRRC7/GRIP1/CACNG2/STX1B/CACNG8/CPLX1/NSG1/CACNG3/SNAP25/GRIP2	17
GO:0099637	neurotransmitter receptor transport	17/2598	26/18670	2.33455e-09	1.08823e-07	8.98215e-08	RAB11A/SNAP47/MAPK10/VPS35/ARHGAP44/CLSTN1/GRIPAP1/LRRC7/GRIP1/CACNG2/STX1B/CACNG8/CPLX1/NSG1/CACNG3/SNAP25/GRIP2	17
GO:0043254	regulation of protein complex assembly	112/2598	467/18670	2.5954e-09	1.20037e-07	9.90777e-08	CTNNA2/FMN2/DBN1/VCP/SRC/NCKAP1/ASAP1/TMOD2/FAF1/PSMC2/CAMSAP2/RALB/HSPA8/TTBK1/TAF7/PPP1R9A/OPRD1/MAPT/VPS41/ANKRA2/SPIDR/FHOD3/ARFGEF1/TPPP/CAMSAP3/CARMIL2/CDC42EP3/VDAC2/VPS35/CAMSAP1/RASA1/AP1AR/BAIAP2/SUMO1/GTF2H3/ABI2/WASL/ARF1/ERCC3/MIEF2/TMSB15B/LMO4/ARPC4/MTPN/TOGARAM1/ACTR2/SPTAN1/TMSB10/GSK3B/GTF2H1/MPP7/RHOBTB2/MKKS/INPP5J/PSMC6/RAC3/HRK/DHX36/DMTN/TWF2/CDC42/SLIT2/MYADM/MAPRE3/BAG4/S…	112
GO:0035725	sodium ion transmembrane transport	47/2598	140/18670	2.70986e-09	1.23521e-07	1.01953e-07	ATP2B4/SLC9B2/SLC9A5/WNK2/GLRX/SCN3A/GPD1L/ARF1/SLC24A2/SLC20A1/SCN4B/SLC9A1/NEDD4L/ANK3/SLC9A6/STK39/SLC9A7/NALCN/TESC/HECW2/CHP1/SHROOM2/KCNK1/ASIC2/ATP1A1/YWHAH/SLC17A7/SLC8A2/NETO2/SLC8A1/FXYD6/PTPN3/CAMK2D/SLC8A3/ATP1B1/FXYD7/HECW1/PRKCE/ATP1A3/SCN1A/SCN8A/NETO1/SCN2B/SCN3B/HCN1/SCN2A/FGF12	47
GO:0008038	neuron recognition	24/2598	48/18670	2.72044e-09	1.23521e-07	1.01953e-07	CRTAC1/MEGF8/SEMA3A/APP/EMB/NRCAM/CNTN4/AMIGO1/CDK5R1/CNTNAP2/TNFRSF21/VSTM2L/NDN/CNTN6/RTN4/NPTN/EPHB2/EPHA4/EFNB3/YWHAZ/OPCML/GAP43/CNR1/ROBO2	24
GO:1903539	protein localization to postsynaptic membrane	20/2598	35/18670	2.73332e-09	1.23521e-07	1.01953e-07	RAB11A/SNAP47/MAPK10/IQSEC2/VPS35/ARHGAP44/CLSTN1/GRIN1/DLG2/GRIPAP1/LRRC7/ADAM22/GRIP1/PRKCZ/STX1B/CPLX1/NSG1/SNAP25/GRIN2A/GRIP2	20
GO:0015800	acidic amino acid transport	29/2598	66/18670	2.89832e-09	1.29985e-07	1.07289e-07	SLC1A1/ABAT/ARL6IP5/APBA1/SLC25A22/RAB3GAP1/PPFIA3/ARL6IP1/PPFIA4/GLS/GLS2/SLC25A12/VAMP2/PPFIA2/SLC17A7/GRM7/STXBP1/SNCA/NPY5R/CPLX1/CCK/RIMS1/STX1A/RAB3A/SNAP25/SYT1/SYT4/SLC17A6/SLC1A6	29
GO:0051966	regulation of synaptic transmission, glutamatergic	30/2598	70/18670	3.20706e-09	1.4275e-07	1.17825e-07	GRIK3/DRD1/LRRK2/ATAD1/TSHZ3/RAB3GAP1/TPRG1L/GRM1/MAPK8IP2/CDK5/GRM8/SHANK2/PTK2B/HOMER1/DGKI/CACNG2/GRM7/NRXN1/STXBP1/UNC13A/GRM5/CACNG8/CACNG3/MEF2C/GRIK2/SYT1/HTR2A/CNR1/GRIK1/ADCYAP1	30
GO:0061003	positive regulation of dendritic spine morphogenesis	15/2598	21/18670	3.23605e-09	1.42966e-07	1.18003e-07	ARMCX5-GPRASP2/DBN1/ITPKA/BAIAP2/CAMK2B/CAPRIN2/ACTR2/DHX36/DNM1L/PAFAH1B1/BHLHB9/OPA1/KALRN/CUX2/PAK3	15
GO:0060560	developmental growth involved in morphogenesis	67/2598	235/18670	3.51744e-09	1.54246e-07	1.27314e-07	DBN1/RAB11A/RNF6/EPHA7/MEGF8/PTPRS/PLAA/BMPR2/SEMA6B/TMEM108/EMX1/MAPT/SEMA3A/CYFIP2/HSP90AB1/RIMS2/RUFY3/EFNA5/PLXNA4/C9orf72/APP/LIMK1/NRCAM/NDEL1/SEMA4F/GSK3B/FSTL4/SLIT3/NEDD4L/TWF2/SLIT2/SLC9A6/L1CAM/SLIT1/DCC/RAPH1/GDI1/CDKL5/BCL11A/PAFAH1B1/PRKN/CDK5R1/SYT3/WASF1/CDK5/RTN4R/SH3GL2/CPNE5/FMN1/CPNE9/NDN/SEMA5B/RTN4/PRKCZ/MAP1B/FLRT3/PPP3CB/UNC13A/OLFM1/MAP2/RIMS1/DCLK1/SYT1/SYT4/FGF13/PAK1/B…	67
GO:0048013	ephrin receptor signaling pathway	34/2598	86/18670	3.74608e-09	1.62596e-07	1.34206e-07	EFNB2/SRC/EPHA7/ARHGEF7/ARHGEF28/ROCK2/SIPA1L1/RASA1/AP2A1/EFNA5/WASL/ARPC4/ACTG1/ACTR2/AP2A2/AP2M1/CDC42/GRIN1/EFNA3/CDK5R1/AP2S1/DNM1/CHN1/EPHB2/EPHA10/EPHA4/KALRN/EFNB3/GRIN2B/EPHA6/NGEF/PAK3/PAK1/EPHA5	34
GO:0048193	Golgi vesicle transport	93/2598	368/18670	3.76279e-09	1.62596e-07	1.34206e-07	CEP19/SEC24D/MCFD2/VAPA/VCP/EXOC4/ARFGEF2/COPA/ARF4/GGA3/OPTN/COG6/ANK2/GBF1/RAB1A/CNST/DCTN5/ERGIC2/SEC23A/HTT/LRRK2/DYNLL1/KIF3C/EXOC8/BCAP29/ARL1/F8/CCDC91/RAB12/SEC16B/CRYZL2P-SEC16B/HYOU1/AP2A1/MPPE1/AP1AR/GOPC/ARF1/KLC2/COPG2/VPS13A/ACSL3/DCTN2/RINT1/ATP9A/DCTN3/C16orf70/PITPNB/STEAP2/SPTAN1/EXOC1/NAPG/TRAPPC9/DYNC1LI1/SCAMP1/PGAP1/EHD3/PRKCI/DOP1A/COPG1/ARF3/EXOC6/SORL1/ANK3/RAB6A/MYO5A/ST…	93
GO:0070997	neuron death	89/2598	348/18670	4.36306e-09	1.87169e-07	1.54488e-07	ARMCX5-GPRASP2/EFNB2/SSH1/EPHA7/PDPK1/ATG7/UBB/GAPDH/ATF2/CHGA/DHCR24/LRRK2/MAPT/HSP90AB1/SOD1/PPT1/VPS35/PSMC1/KRAS/RASA1/HYOU1/NQO2/PRNP/ADARB1/TRIM2/APP/SLC9A1/ATP13A2/SRPK2/NCOA7/GSK3B/MAP2K4/APAF1/MSH2/PRKCI/CIT/BNIP3/LIG4/RETREG1/FAIM2/SORL1/GRIN1/THRB/SERPINF1/AGAP2/DNAJC5/PARP2/KCNB1/DCC/SLC25A27/LANCL1/PPARGC1A/CX3CL1/ENDOG/PRKN/CDK5R1/CORO1A/CDK5/LGMN/BHLHB9/TNFRSF21/CHP1/BTBD10/VSTM2L/…	89
GO:0051899	membrane depolarization	35/2598	91/18670	5.23792e-09	2.23082e-07	1.8413e-07	CACNA1I/SRC/FHL1/ANK2/LRRK2/CACNA1C/SCN3A/GPD1L/SCN4B/CACNA1G/NEDD4L/CACNB3/ANK3/CACNB2/CACNA1B/CACNA1E/YWHAH/PRKCZ/CACNG2/SLC8A1/PTPN3/CAMK2D/MLLT11/CACNA2D1/CACNB4/GOT1/CCK/ATP5IF1/SCN1A/SCN8A/SCN2B/CHRNB2/SCN3B/SCN2A/FGF12	35
GO:1903540	establishment of protein localization to postsynaptic membrane	14/2598	19/18670	5.76928e-09	2.43958e-07	2.01361e-07	RAB11A/SNAP47/MAPK10/VPS35/ARHGAP44/CLSTN1/GRIPAP1/LRRC7/GRIP1/STX1B/CPLX1/NSG1/SNAP25/GRIP2	14
GO:0051965	positive regulation of synapse assembly	29/2598	68/18670	6.70612e-09	2.81562e-07	2.32399e-07	ARMCX5-GPRASP2/ADGRL3/LRRN3/FLRT2/IL1RAP/CLSTN2/EFNA5/CLSTN1/ADGRB3/SLITRK5/AMIGO1/LRRTM2/SLITRK3/SLITRK1/BHLHB9/SYNDIG1/CBLN2/ASIC2/VSTM5/EPHB2/LRRTM3/FLRT3/NRXN1/SLITRK4/LRRTM1/CLSTN3/CUX2/LRTM2/BDNF	29
GO:1903779	regulation of cardiac conduction	30/2598	73/18670	1.05505e-08	4.39851e-07	3.63049e-07	ATP2B4/PDE4D/STIM1/ANK2/KCNJ11/TMEM65/EHD3/ATP2A2/ITPR1/CALM1/CALM2/PRKACA/TRPC1/FKBP1B/ATP1A1/ATP2B3/SLC8A2/RYR2/SLC8A1/FXYD6/CAMK2D/CASQ1/SLC8A3/ATP2B1/ATP1B1/FXYD7/CALM3/ATP1A3/ATP2B2/NPPC	30
GO:2000463	positive regulation of excitatory postsynaptic potential	17/2598	28/18670	1.21406e-08	5.02604e-07	4.14845e-07	SSH1/RIMS2/BAIAP2/CACNB3/GRIN1/DLG4/SHANK2/PTK2B/PRKCZ/NRXN1/CHRNA7/STX1B/RIMS1/NETO1/STX1A/CUX2/RGS4	17
GO:0001508	action potential	44/2598	133/18670	1.42544e-08	5.86016e-07	4.83692e-07	CACNA1I/KCND3/ANK2/DRD1/CACNA1C/SCN3A/GPD1L/SUMO1/SCN4B/CACNA1G/SLC9A1/NRCAM/CNTNAP1/NOS1AP/AKAP6/NEDD4L/ATP2A2/CACNB3/ANK3/KCNB1/CACNB2/KCNA2/FKBP1B/KCND2/ATP1A1/YWHAH/RYR2/SLC8A1/PTPN3/CAMK2D/CACNA2D1/ATP1B1/GRIK2/SCN1A/SCN8A/SCN2B/KCNJ3/CHRNB2/SCN3B/GPR88/SCN2A/FGF13/FGF12/CNR1	44
GO:0051279	regulation of release of sequestered calcium ion into cytosol	32/2598	82/18670	1.55417e-08	6.34531e-07	5.23736e-07	PDE4D/ANK2/PDPK1/HTT/DRD1/CACNA1C/JPH3/ATG5/FKBP1A/GSTO1/JPH4/AKAP6/JPH1/CALM1/MYO5A/CX3CL1/CALM2/PRKACA/CORO1A/TRPC1/FKBP1B/TMEM38A/PTK2B/RYR2/SLC8A1/CAMK2D/CASQ1/UBASH3B/SNCA/CALM3/THY1/PRKCE	32
GO:0060401	cytosolic calcium ion transport	52/2598	171/18670	1.8786e-08	7.61733e-07	6.28728e-07	ATP2B4/MAIP1/PDE4D/ANK2/PDPK1/HTT/DRD1/CACNA1C/JPH3/ATG5/FKBP1A/PRNP/MICU1/GSTO1/AFG3L2/FAM155A/JPH4/AKAP6/ATP2A2/CACNB3/GRIN1/ITPR1/JPH1/CALM1/MYO5A/CX3CL1/CALM2/PRKACA/CORO1A/TRPC1/OPA1/FKBP1B/TMEM38A/PTK2B/PLCH1/P2RX5/TRPV6/RYR2/SLC8A1/CAMK2D/CASQ1/UBASH3B/SNCA/SLC8A3/GRIN2B/CACNA2D1/CALM3/THY1/PRKCE/PLCB1/HTR2A/GRIN2A	52
GO:0051952	regulation of amine transport	35/2598	95/18670	1.93278e-08	7.78372e-07	6.42461e-07	OPRK1/ABAT/CHGA/DRD1/TOR1A/ADRA2A/ARL6IP5/RAB3GAP1/ARL6IP1/SYT7/SYT11/KCNB1/STK39/SNCG/PRKN/SYT3/KCNA2/SV2A/SYT12/GRM7/STXBP1/SNCA/NPY5R/CCK/SYT5/STX1A/CHRNB2/SYT1/SYT4/HTR2A/SYT13/CNR1/RGS4/RAB3B/VIP	35
GO:0016311	dephosphorylation	111/2598	478/18670	2.02741e-08	8.10964e-07	6.69362e-07	SGPP2/PPTC7/PXYLP1/SSH1/SRC/INPP4B/PTPRK/CAMK2G/IMPA1/PTPRS/ROCK2/SACM1L/OCRL/CNST/RNGTT/HTT/PHLPP2/PIP4P2/SHOC2/PPP2R5E/HSP90AB1/PPP2R5D/IMPAD1/FIG4/CAMSAP3/PTPN4/ARFGEF3/SGPP1/CRY2/FKBP1A/PTPRF/PTPN20/PPP1R7/PTP4A1/BTRC/TIMM50/BOD1L1/PDXP/PTPRT/MTMR4/LMTK2/NTPCR/PPP2CA/GSK3B/INPP5J/MTMR9/ACP1/PPP2R2B/DUSP26/PPM1L/MTMR6/ENOPH1/CYCS/PPP2R1A/BAG4/CALM1/SYTL2/GPLD1/PPP1R2/CALM2/DLG2/TIPRL/PPP2R2C/P…	111
GO:2000649	regulation of sodium ion transmembrane transporter activity	24/2598	52/18670	2.04426e-08	8.12218e-07	6.70397e-07	WNK2/GLRX/GPD1L/SCN4B/SLC9A1/NEDD4L/ANK3/STK39/TESC/HECW2/CHP1/YWHAH/NETO2/FXYD6/PTPN3/CAMK2D/ATP1B1/FXYD7/HECW1/PRKCE/NETO1/SCN2B/SCN3B/FGF12	24
GO:0008016	regulation of heart contraction	68/2598	251/18670	2.58144e-08	1.01881e-06	8.40914e-07	ATP2B4/SLC1A1/KCND3/PDE4D/STIM1/ANK2/KCNJ11/CHGA/SEMA3A/CACNA1C/MEF2A/GPD1L/SUMO1/KCNJ12/SCN4B/CACNA1G/SLC9A1/GSTO1/CELF2/TMEM65/NOS1AP/EHD3/ATP2A2/CACNB3/THRB/ITPR1/CALM1/CALM2/CACNB2/PRKACA/KCNJ4/CACNA1B/CACNB1/TRPC1/ADRA1B/KCNK3/FKBP1B/KCNK1/KCND2/TMEM38A/CACNA2D3/ATP1A1/ATP2B3/SLC8A2/CACNG2/RYR2/SLC8A1/FXYD6/CAMK2D/CASQ1/SLC8A3/ATP2B1/CACNA2D1/ATP1B1/CACNG8/FXYD7/CACNB4/KCNIP4/CACNG3/CALM3/AT…	68
GO:0097553	calcium ion transmembrane import into cytosol	45/2598	140/18670	2.64679e-08	1.03768e-06	8.56494e-07	ATP2B4/PDE4D/ANK2/PDPK1/HTT/DRD1/CACNA1C/JPH3/ATG5/FKBP1A/PRNP/GSTO1/FAM155A/JPH4/AKAP6/GRIN1/ITPR1/JPH1/CALM1/MYO5A/CX3CL1/CALM2/PRKACA/CORO1A/TRPC1/FKBP1B/TMEM38A/PTK2B/PLCH1/TRPV6/RYR2/SLC8A1/CAMK2D/CASQ1/UBASH3B/SNCA/SLC8A3/GRIN2B/CACNA2D1/CALM3/THY1/PRKCE/PLCB1/HTR2A/GRIN2A	45
GO:0008088	axo-dendritic transport	28/2598	69/18670	4.4998e-08	1.74928e-06	1.44384e-06	HSPA8/TMEM108/SYBU/MAPT/SOD1/BLOC1S6/BORCS5/MAPK8IP3/APBA1/ARL8B/APP/NDEL1/MAP1A/BLOC1S2/AP3S1/DLG2/PAFAH1B1/WASF1/OPA1/AP3M2/KIF3A/AP3B2/KIF17/ACTR10/UCHL1/MAP2/NEFL/RAB27B	28
GO:0060047	heart contraction	73/2598	280/18670	4.53905e-08	1.74928e-06	1.44384e-06	ATP2B4/SLC1A1/KCND3/PDE4D/STIM1/ANK2/KCNJ11/CHGA/SEMA3A/CACNA1C/SOD1/ATG5/MEF2A/GPD1L/SUMO1/KCNJ12/SCN4B/CACNA1G/SLC9A1/GSTO1/CELF2/TMEM65/NOS1AP/NEDD4L/EHD3/ATP2A2/CACNB3/THRB/ITPR1/CALM1/CALM2/CACNB2/DNM1L/PRKACA/KCNJ4/CACNA1B/CACNB1/TRPC1/ADRA1B/KCNK3/FKBP1B/KCNK1/KCND2/TMEM38A/CACNA2D3/ATP1A1/ATP2B3/SLC8A2/CACNG2/RYR2/SLC8A1/FXYD6/CAMK2D/CASQ1/SLC8A3/ATP2B1/CACNA2D1/ATP1B1/CACNG8/FXYD7/CACNB4…	73
GO:0006904	vesicle docking involved in exocytosis	21/2598	43/18670	4.55049e-08	1.74928e-06	1.44384e-06	SNPH/EXOC4/RALB/BLOC1S6/VPS33A/SCFD2/PPFIA3/EXOC6/SYTL2/KCNB1/CAMK2A/RAB15/CPLX2/STXBP1/UNC13A/STX1B/STX1A/RAB3A/SNAP25/RAB3C/RAB3B	21
GO:0048791	calcium ion-regulated exocytosis of neurotransmitter	12/2598	16/18670	5.43254e-08	2.07488e-06	1.71259e-06	RIMS4/RIMS2/RAB3GAP1/ATP2A2/SYT7/SYT11/RIMS3/STX1B/RIMS1/SYT5/SYT1/SYT4	12
GO:1902305	regulation of sodium ion transmembrane transport	26/2598	62/18670	6.09543e-08	2.31314e-06	1.90924e-06	ATP2B4/WNK2/GLRX/GPD1L/ARF1/SCN4B/SLC9A1/NEDD4L/ANK3/STK39/TESC/HECW2/CHP1/YWHAH/NETO2/FXYD6/PTPN3/CAMK2D/ATP1B1/FXYD7/HECW1/PRKCE/NETO1/SCN2B/SCN3B/FGF12	26
GO:0031109	microtubule polymerization or depolymerization	38/2598	112/18670	6.34673e-08	2.39316e-06	1.97529e-06	TUBGCP4/RANBP9/CKAP2/HDGFL3/CAMSAP2/TTBK2/MAPT/MAPRE2/TPPP/CAMSAP3/CAMSAP1/TUBG1/NDEL1/TOGARAM1/MAP1A/INPP5J/CLASP2/CCSAP/KATNB1/MAPRE3/NAV3/STMN3/BMERB1/MZT1/CDK5R1/TUBGCP5/CLIP3/DCTN1/TUBB4A/MAP1B/SNCA/MAP2/MET/STMN1/STMN4/STMN2/FGF13/PAK1	38
GO:0008306	associative learning	30/2598	78/18670	6.39314e-08	2.39541e-06	1.97715e-06	OPRK1/NEUROD2/DRD1/PPT1/RGS14/KRAS/TBR1/APP/HMGCR/ACTR2/SYNPO/MAP1A/OPRL1/GRIN1/DDHD2/PDE1B/CDK5/LGMN/HRH2/NPTN/GABRA5/NDRG4/NRGN/CCK/DRD5/NETO1/CHRNB2/TAFA2/SNAP25/GRIN2A	30
GO:0048675	axon extension	40/2598	121/18670	6.52207e-08	2.42834e-06	2.00433e-06	DBN1/RAB11A/RNF6/MEGF8/PTPRS/BMPR2/SEMA6B/MAPT/SEMA3A/HSP90AB1/RUFY3/PLXNA4/C9orf72/LIMK1/NRCAM/NDEL1/SEMA4F/GSK3B/SLIT3/TWF2/SLIT2/SLC9A6/L1CAM/SLIT1/RAPH1/GDI1/CDKL5/PAFAH1B1/CDK5R1/CDK5/RTN4R/NDN/SEMA5B/RTN4/MAP1B/PPP3CB/OLFM1/MAP2/DCLK1/PAK1	40
GO:0031111	negative regulation of microtubule polymerization or depolymerization	19/2598	37/18670	7.1073e-08	2.6297e-06	2.17053e-06	CKAP2/HDGFL3/CAMSAP2/TTBK2/CAMSAP3/CAMSAP1/INPP5J/CLASP2/KATNB1/NAV3/BMERB1/CLIP3/TUBB4A/MAP1B/SNCA/MAP2/STMN1/STMN2/FGF13	19
GO:0007018	microtubule-based movement	73/2598	283/18670	7.24033e-08	2.66228e-06	2.19742e-06	CCDC39/MREG/FMN2/UBB/RAB1A/HSPA8/HTT/TMEM108/SYBU/MAPT/IFT22/DYNLL1/KIF3C/SOD1/CAMSAP3/IFT57/TUB/BICDL1/BLOC1S6/BORCS5/CFAP20/MAPK8IP3/APBA1/KIFC2/KLC2/COPG2/ARL8B/APP/LRRC6/NDEL1/ACTR2/ACTR1B/NEFH/TCTEX1D2/MAP1A/DYNC1LI1/MKKS/KIF21A/SSX2IP/CCSAP/KATNB1/COPG1/CDC42/BLOC1S2/RAB6A/AP3S1/CFAP221/DLG2/CCDC65/PAFAH1B1/DPCD/WASF1/SPA17/KIFAP3/LRPPRC/OPA1/AP3M2/RASGRP1/KIF3A/AP3B2/KIF17/PRKCZ/ACTR10/KLC…	73
GO:0032414	positive regulation of ion transmembrane transporter activity	36/2598	104/18670	7.84068e-08	2.86388e-06	2.36382e-06	LRRC55/STIM1/ANK2/KCNJ11/KCNC1/HTT/WNK2/GLRX/SUMO1/TCAF1/SLC9A1/GSTO1/NOS1AP/AKAP6/AMIGO1/EHD3/CACNB3/ANK3/CALM1/STK39/CALM2/CACNB2/TESC/STAC2/CHP1/EPHB2/CACNG2/RYR2/FGF14/CASQ1/CACNA2D1/ATP1B1/CACNG3/CALM3/ACTN2/KCNC2	36
GO:0010770	positive regulation of cell morphogenesis involved in differentiation	47/2598	154/18670	7.88534e-08	2.86388e-06	2.36382e-06	ARMCX5-GPRASP2/DBN1/RAB11A/C1QBP/FBXO31/MEGF8/MAP6/ARHGEF7/BMPR2/MAPT/ITPKA/BAIAP2/RUFY3/EFNA5/PLXNA4/CAMK2B/CAPRIN2/LIMK1/NDEL1/ACTR2/AMIGO1/MAP2K1/RAC3/DHX36/DMTN/TWF2/CDC42/SLIT2/MYADM/L1CAM/PLXNC1/DNM1L/GDI1/SLITRK1/CDKL5/PAFAH1B1/BHLHB9/OPA1/EPHA4/KALRN/MAP1B/CUX2/PAK3/NEFL/PAK1/ROBO2/BDNF	47
GO:0031110	regulation of microtubule polymerization or depolymerization	30/2598	79/18670	8.9431e-08	3.22824e-06	2.66456e-06	CKAP2/HDGFL3/CAMSAP2/TTBK2/MAPT/MAPRE2/CAMSAP3/CAMSAP1/TOGARAM1/MAP1A/INPP5J/CLASP2/KATNB1/MAPRE3/NAV3/STMN3/BMERB1/CDK5R1/CLIP3/DCTN1/TUBB4A/MAP1B/SNCA/MAP2/MET/STMN1/STMN4/STMN2/FGF13/PAK1	30
GO:0006814	sodium ion transport	60/2598	218/18670	9.12885e-08	3.27532e-06	2.70342e-06	ATP2B4/SLC9B2/CNTN1/SLC9A5/MAGED2/SLC38A1/SLC23A2/SLC4A7/WNK2/GLRX/SCN3A/SLC6A15/GPD1L/ARF1/NDUFA9/SLC24A2/SLC20A1/SCN4B/SLC9A1/NEDD4L/ANK3/SLC9A6/STK39/SLC9A7/NALCN/TESC/NKAIN2/HECW2/CHP1/SHROOM2/KCNK1/ASIC2/ATP1A1/YWHAH/SLC17A7/SLC8A2/NETO2/SLC8A1/FXYD6/PTPN3/CAMK2D/SLC8A3/SLC4A8/ATP1B1/FXYD7/HECW1/PRKCE/ATP1A3/SCN1A/SCN8A/NETO1/SCN2B/SCN3B/SLC17A6/HCN1/SCN2A/FGF13/SLC4A10/FGF12/SLC10A4	60
GO:0051261	protein depolymerization	37/2598	109/18670	9.28505e-08	3.3113e-06	2.73311e-06	CKAP2/HDGFL3/TMOD2/CAMSAP2/HSPA8/TTBK2/CAMSAP3/CARMIL2/CAMSAP1/VPS4B/PDXP/CFL1/MTPN/SPTAN1/DSTN/MAP1A/CLASP2/CCSAP/DMTN/TWF2/KATNB1/NAV3/MICAL2/STMN3/BMERB1/DNAJC6/SYNJ1/SPTBN2/SH3GL2/ADD2/SPTB/MAP1B/STMN1/STMN4/ACTN2/STMN2/FGF13	37
GO:0003015	heart process	74/2598	290/18670	9.49287e-08	3.36514e-06	2.77755e-06	ATP2B4/SLC1A1/SRC/KCND3/PDE4D/STIM1/ANK2/KCNJ11/CHGA/SEMA3A/CACNA1C/SOD1/ATG5/MEF2A/GPD1L/SUMO1/KCNJ12/SCN4B/CACNA1G/SLC9A1/GSTO1/CELF2/TMEM65/NOS1AP/NEDD4L/EHD3/ATP2A2/CACNB3/THRB/ITPR1/CALM1/CALM2/CACNB2/DNM1L/PRKACA/KCNJ4/CACNA1B/CACNB1/TRPC1/ADRA1B/KCNK3/FKBP1B/KCNK1/KCND2/TMEM38A/CACNA2D3/ATP1A1/ATP2B3/SLC8A2/CACNG2/RYR2/SLC8A1/FXYD6/CAMK2D/CASQ1/SLC8A3/ATP2B1/CACNA2D1/ATP1B1/CACNG8/FXYD7/CA…	74
GO:0010506	regulation of autophagy	81/2598	327/18670	9.5499e-08	3.3652e-06	2.77761e-06	PRKAB2/VPS13D/EXOC4/RHEB/PRKAG2/VPS26B/OPTN/RAB5A/PSAP/USP10/ATG7/PIP4K2B/SREBF2/LARP1/RALB/GAPDH/TMEM150C/HTT/CISD2/LRRK2/PIP4K2C/MAPT/EXOC8/TAB3/TBC1D25/RRAGA/RNF41/RAB39B/VPS35/RAB12/USP33/UBQLN1/PAFAH1B2/BNIP3L/UBQLN2/RAB3GAP1/PIK3CB/C9orf72/BECN1/ATP13A2/MAPK8/EXOC1/GSK3B/MTMR9/ATP6V1C1/HERC1/BNIP3/ITPR1/LZTS1/PIM2/DNM1L/PRKACA/PRKN/MTCL1/CDK5R1/ATP6V0D1/VDAC1/CDK5/ATP6V0C/KIAA1324/ATP6V0B/R…	81
GO:0051402	neuron apoptotic process	64/2598	239/18670	1.0491e-07	3.67495e-06	3.03327e-06	ARMCX5-GPRASP2/EPHA7/PDPK1/GAPDH/ATF2/HSP90AB1/SOD1/PPT1/KRAS/RASA1/HYOU1/NQO2/PRNP/ADARB1/TRIM2/APP/SRPK2/MAP2K4/APAF1/MSH2/PRKCI/CIT/BNIP3/LIG4/RETREG1/FAIM2/GRIN1/THRB/AGAP2/DNAJC5/KCNB1/LANCL1/PPARGC1A/CX3CL1/PRKN/CDK5R1/CORO1A/CDK5/LGMN/BHLHB9/TNFRSF21/VSTM2L/CHL1/GABRB3/PTK2B/SNCB/GABRA5/CITED1/OXR1/PIN1/STXBP1/SNCA/STAR/MEF2C/GRIK2/FBXW7/TOX3/PAK3/SCN2A/PRKCG/NEFL/GABRB2/BDNF/DLX1	64
GO:0045921	positive regulation of exocytosis	32/2598	88/18670	1.10489e-07	3.8476e-06	3.17578e-06	CACNA1I/RAB5A/NCS1/ARF1/VPS4B/STXBP5/SNX4/CACNA1G/STAM/ATP13A2/CADPS2/CLASP2/SYT7/SMPD3/KCNB1/CACNB2/DNM1L/ATP6AP1/CDK5/SCAMP5/RAB15/STXBP1/SNCA/CADPS/VSNL1/STX1A/CDK5R2/RAB3A/SYT1/SYT4/CNR1/RAB27B	32
GO:0045956	positive regulation of calcium ion-dependent exocytosis	15/2598	25/18670	1.1206e-07	3.87949e-06	3.20209e-06	CACNA1I/ARF1/CACNA1G/SYT7/KCNB1/CACNB2/DNM1L/CDK5/SCAMP5/STXBP1/STX1A/CDK5R2/SYT1/SYT4/CNR1	15
GO:1903522	regulation of blood circulation	75/2598	297/18670	1.23074e-07	4.18119e-06	3.45112e-06	ATP2B4/SLC1A1/KCND3/PDE4D/STIM1/ANK2/KCNJ11/BMPR2/CHGA/SEMA3A/CACNA1C/ADRA2A/MEF2A/GPD1L/SUMO1/KCNJ12/SCN4B/DOCK4/CACNA1G/SLC9A1/GSTO1/CELF2/TMEM65/NOS1AP/EHD3/ATP2A2/CACNB3/THRB/ITPR1/CALM1/CALM2/CACNB2/PRKACA/KCNJ4/CACNA1B/CACNB1/HRH2/TRPC1/ADRA1B/KCNK3/FKBP1B/KCNK1/KCND2/TMEM38A/ASIC2/CACNA2D3/ATP1A1/ATP2B3/SLC8A2/CACNG2/RYR2/SLC8A1/FXYD6/CAMK2D/CASQ1/CHRM3/SLC8A3/ATP2B1/CACNA2D1/ATP1B1/CACNG8…	75
GO:0071867	response to monoamine	19/2598	38/18670	1.23599e-07	4.18119e-06	3.45112e-06	ATP2B4/HDAC2/PDE4D/DRD1/LRRK2/MAPK1/GNB1/APP/SLC9A1/SRD5A1/PPARGC1A/PRKACA/PRKN/RYR2/GNG2/SNCA/STAR/DRD5/PENK	19
GO:0071869	response to catecholamine	19/2598	38/18670	1.23599e-07	4.18119e-06	3.45112e-06	ATP2B4/HDAC2/PDE4D/DRD1/LRRK2/MAPK1/GNB1/APP/SLC9A1/SRD5A1/PPARGC1A/PRKACA/PRKN/RYR2/GNG2/SNCA/STAR/DRD5/PENK	19
GO:1901021	positive regulation of calcium ion transmembrane transporter activity	19/2598	38/18670	1.23599e-07	4.18119e-06	3.45112e-06	STIM1/ANK2/HTT/SUMO1/SLC9A1/GSTO1/AKAP6/EHD3/CACNB3/CALM1/CALM2/CACNB2/STAC2/RYR2/FGF14/CASQ1/CACNA2D1/ATP1B1/CALM3	19
GO:1902904	negative regulation of supramolecular fiber organization	44/2598	142/18670	1.24747e-07	4.19604e-06	3.46338e-06	CTNNA2/CKAP2/HDGFL3/TMOD2/CAMSAP2/HSPA8/TTBK2/PPP1R9A/FHOD3/ARFGEF1/CAMSAP3/CARMIL2/CAMSAP1/CORO2B/TMSB15B/MTPN/SPTAN1/TMSB10/MKKS/INPP5J/CLASP2/DMTN/TWF2/KATNB1/SLIT2/MYADM/NAV3/BMERB1/TMEFF2/PRKN/CORO1A/SPTBN2/CLIP3/ADD2/SPTB/TUBB4A/MAP1B/SNCA/PFN2/MAP2/MET/STMN1/STMN2/FGF13	44
GO:0046785	microtubule polymerization	29/2598	76/18670	1.292e-07	4.32125e-06	3.56672e-06	TUBGCP4/RANBP9/HDGFL3/CAMSAP2/MAPT/TPPP/CAMSAP3/CAMSAP1/TUBG1/NDEL1/TOGARAM1/INPP5J/CLASP2/MAPRE3/NAV3/MZT1/CDK5R1/TUBGCP5/CLIP3/DCTN1/TUBB4A/MAP1B/SNCA/MAP2/MET/STMN1/STMN2/FGF13/PAK1	29
GO:0110053	regulation of actin filament organization	68/2598	261/18670	1.33387e-07	4.43625e-06	3.66164e-06	CTNNA2/FMN2/SYNPO2/DBN1/NCKAP1/TMOD2/ROCK2/PPP1R9A/FHOD3/ARFGEF1/CARMIL2/CDC42EP3/RASA1/AP1AR/BAIAP2/ABI2/WASL/ARF1/PDXP/CORO2B/TMSB15B/CFL1/C9orf72/ARPC4/MTPN/SLC9A1/LIMK1/ACTR2/SPTAN1/TMSB10/DSTN/RHOBTB2/SYNPO/MKKS/CLASP2/CD47/RAC3/DMTN/CIT/TWF2/CDC42/SLIT2/MYADM/BAG4/PIK3R1/CX3CL1/TMEFF2/PRKN/CORO1A/WASF1/SPTBN2/ACTR3B/ARPC5L/FMN1/ADD2/PTK2B/SPTB/MAGEL2/PFN2/MET/STMN1/NAA80/PRKCE/ACTN2/PPM1E/P…	68
GO:0099566	regulation of postsynaptic cytosolic calcium ion concentration	10/2598	12/18670	1.35213e-07	4.47186e-06	3.69103e-06	SYNPO/GRM1/ITPR1/MYO5A/GRIA1/SLC8A1/SLC8A3/GRM5/ATP2B2/CALB1	10
GO:0010522	regulation of calcium ion transport into cytosol	35/2598	102/18670	1.51352e-07	4.95031e-06	4.08594e-06	PDE4D/ANK2/PDPK1/HTT/DRD1/CACNA1C/JPH3/ATG5/FKBP1A/PRNP/GSTO1/JPH4/AKAP6/GRIN1/JPH1/CALM1/MYO5A/CX3CL1/CALM2/PRKACA/CORO1A/TRPC1/FKBP1B/TMEM38A/PTK2B/P2RX5/RYR2/SLC8A1/CAMK2D/CASQ1/UBASH3B/SNCA/CALM3/THY1/PRKCE	35
GO:0015837	amine transport	35/2598	102/18670	1.51352e-07	4.95031e-06	4.08594e-06	OPRK1/ABAT/CHGA/DRD1/TOR1A/ADRA2A/ARL6IP5/RAB3GAP1/ARL6IP1/SYT7/SYT11/KCNB1/STK39/SNCG/PRKN/SYT3/KCNA2/SV2A/SYT12/GRM7/STXBP1/SNCA/NPY5R/CCK/SYT5/STX1A/CHRNB2/SYT1/SYT4/HTR2A/SYT13/CNR1/RGS4/RAB3B/VIP	35
GO:0050905	neuromuscular process	36/2598	107/18670	1.77551e-07	5.77527e-06	4.76686e-06	CTNNA2/PSAP/TMEM150C/DRD1/JPH3/POMK/ADARB1/APP/CNTNAP1/UBA5/JPH4/MYH10/RAC3/HERC1/GRIN1/DLG4/CSMD1/PAFAH1B1/PRKN/KCNAB2/PRRT2/DCTN1/GLRB/UCHL1/RBFOX2/NRXN1/AGTPBP1/MYCBP2/SCN1A/GRIN3A/GPR88/ATP8A2/GRIN2A/FGF12/NEFL/PENK	36
GO:0060402	calcium ion transport into cytosol	47/2598	158/18670	1.85558e-07	6.00274e-06	4.95461e-06	ATP2B4/PDE4D/ANK2/PDPK1/HTT/DRD1/CACNA1C/JPH3/ATG5/FKBP1A/PRNP/GSTO1/FAM155A/JPH4/AKAP6/CACNB3/GRIN1/ITPR1/JPH1/CALM1/MYO5A/CX3CL1/CALM2/PRKACA/CORO1A/TRPC1/FKBP1B/TMEM38A/PTK2B/PLCH1/P2RX5/TRPV6/RYR2/SLC8A1/CAMK2D/CASQ1/UBASH3B/SNCA/SLC8A3/GRIN2B/CACNA2D1/CALM3/THY1/PRKCE/PLCB1/HTR2A/GRIN2A	47
GO:0032411	positive regulation of transporter activity	37/2598	112/18670	2.04319e-07	6.57376e-06	5.42592e-06	LRRC55/STIM1/ANK2/KCNJ11/KCNC1/HTT/WNK2/GLRX/SUMO1/TCAF1/SLC9A1/GSTO1/NOS1AP/AKAP6/AMIGO1/EHD3/CACNB3/ANK3/CALM1/STK39/CALM2/CACNB2/TESC/STAC2/CHP1/SYNGR3/EPHB2/CACNG2/RYR2/FGF14/CASQ1/CACNA2D1/ATP1B1/CACNG3/CALM3/ACTN2/KCNC2	37
GO:1901215	negative regulation of neuron death	57/2598	208/18670	2.2225e-07	7.112e-06	5.87019e-06	ARMCX5-GPRASP2/PDPK1/ATG7/CHGA/LRRK2/HSP90AB1/SOD1/PPT1/VPS35/PSMC1/KRAS/RASA1/HYOU1/ATP13A2/NCOA7/GSK3B/MAP2K4/MSH2/PRKCI/LIG4/RETREG1/FAIM2/SORL1/GRIN1/SERPINF1/AGAP2/DNAJC5/PARP2/PPARGC1A/CX3CL1/PRKN/CORO1A/CDK5/LGMN/BHLHB9/BTBD10/VSTM2L/CHL1/GABRB3/PTK2B/SNCB/GABRA5/CITED1/OXR1/PIN1/STXBP1/SNCA/STAR/MEF2C/GRIK2/CD200/TOX3/PRKCG/NEFL/GABRB2/BDNF/DLX1	57
GO:0043270	positive regulation of ion transport	70/2598	275/18670	2.31216e-07	7.35914e-06	6.07417e-06	LRRC55/OPRK1/FHL1/ABAT/CNTN1/STIM1/ANK2/KCNJ11/PDPK1/KCNC1/HTT/DRD1/WNK2/GLRX/ADRA2A/GPD1L/SUMO1/TCAF1/ARF1/RAB3GAP1/SNX4/SCN4B/SLC9A1/GSTO1/ARL6IP1/NOS1AP/AKAP6/AMIGO1/EHD3/CACNB3/GRIN1/ANK3/CALM1/CX3CL1/STK39/CALM2/CACNB2/CAMK2A/TESC/STAC2/CHP1/TRPC1/ATP8A1/P2RX5/EPHB2/HOMER1/CACNG2/FABP3/RYR2/FGF14/CASQ1/STXBP1/SNCA/ATP2B1/CACNA2D1/ATP1B1/CACNG3/CALM3/CCK/THY1/CHRM1/ACTN2/CHRNB2/SCN3B/ATP8A2/S…	70
GO:0006865	amino acid transport	44/2598	145/18670	2.42537e-07	7.67818e-06	6.3375e-06	SLC1A1/ABAT/SLC38A1/SLC36A1/SLC6A15/SFXN1/ARL6IP5/APBA1/SLC25A22/RAB3GAP1/SLC7A8/PPFIA3/SLC43A2/ARL6IP1/PPFIA4/STK39/GLS/GLS2/SLC25A12/VAMP2/PPFIA2/SLC17A7/SV2A/SLC6A7/GRM7/SLC7A14/XK/STXBP1/SNCA/SLC6A17/NPY5R/CPLX1/CCK/RIMS1/STX1A/RAB3A/SLC7A4/SNAP25/SYT1/SYT4/SLC17A6/SLC1A6/RGS4/SLC32A1	44
GO:0140056	organelle localization by membrane tethering	49/2598	169/18670	2.44794e-07	7.7084e-06	6.36244e-06	SNPH/EXOC4/RAB11A/MARK4/RALB/TTBK2/IQCB1/PRKAR2B/STX12/DYNLL1/ESYT1/FGFR1OP/TUBB/BLOC1S6/TUBB4B/VPS33A/TUBG1/DCTN2/SCFD2/PPFIA3/DCTN3/EXOC6/PPP2R1A/SYTL2/KCNB1/PRKACA/PAFAH1B1/CAMK2A/RPGRIP1L/RAB15/TUBA4A/CPLX2/CEP41/NDRG4/DCTN1/TUBB4A/STXBP1/UNC13A/STX1B/B9D1/YWHAG/STX1A/AHI1/NSF/RAB3A/SNAP25/SYT1/RAB3C/RAB3B	49
GO:1905477	positive regulation of protein localization to membrane	39/2598	122/18670	2.57674e-07	8.07106e-06	6.66178e-06	RAB11A/SSH1/KCNJ11/PDPK1/RAB11FIP2/CNST/EFCAB7/YWHAQ/PLS1/PRNP/TCAF1/ACSL3/MIEF2/MAPK8/DPP10/CACNB3/PRKCI/PIK3R1/ANK3/KCNB1/PRKN/MTCL1/CDK5R1/STAC2/CDK5/CHP1/CLIP3/C2CD5/YWHAB/YWHAH/EPHB2/PPP3R1/CACNG2/YWHAZ/YWHAG/PRKCE/HPCA/AKAP5/PAK1	39
GO:1900006	positive regulation of dendrite development	28/2598	74/18670	2.60412e-07	8.11389e-06	6.69713e-06	ARMCX5-GPRASP2/DBN1/FBXO31/PPP1R9A/CRTC1/CAMK1/ITPKA/BAIAP2/ARF1/CAMK2B/CAPRIN2/ACTR2/NEURL1/CPEB3/DHX36/VLDLR/MAPK6/DNM1L/CDKL5/PAFAH1B1/BHLHB9/OPA1/SHANK2/PACSIN1/EPHA4/KALRN/CUX2/PAK3	28
GO:1901214	regulation of neuron death	77/2598	313/18670	2.6484e-07	8.20865e-06	6.77535e-06	ARMCX5-GPRASP2/EFNB2/SSH1/EPHA7/PDPK1/ATG7/UBB/ATF2/CHGA/DHCR24/LRRK2/MAPT/HSP90AB1/SOD1/PPT1/VPS35/PSMC1/KRAS/RASA1/HYOU1/NQO2/PRNP/TRIM2/ATP13A2/SRPK2/NCOA7/GSK3B/MAP2K4/MSH2/PRKCI/LIG4/RETREG1/FAIM2/SORL1/GRIN1/SERPINF1/AGAP2/DNAJC5/PARP2/KCNB1/DCC/LANCL1/PPARGC1A/CX3CL1/PRKN/CDK5R1/CORO1A/CDK5/LGMN/BHLHB9/CHP1/BTBD10/VSTM2L/CHL1/GABRB3/PTK2B/SNCB/GABRA5/CITED1/OXR1/PIN1/CHRNA7/STXBP1/SNCA/STA…	77
GO:0019932	second-messenger-mediated signaling	100/2598	439/18670	2.69564e-07	8.31156e-06	6.86029e-06	GUCY1A1/ATP2B4/MC4R/ADGRL3/PDE4D/ANK2/GNAS/PDPK1/RAPGEF2/ADGRL2/NUDT4/NEUROD2/HTT/CHGA/PPP1R9A/GUCY1A2/DRD1/PRKAR2B/LRRK2/MAPT/OPRM1/CACNA1C/JPH3/ADRA2A/FKBP1A/PDK2/RIMS2/GNB1/PRNP/PRKAR1A/RASD2/NDUFS4/SLC9A1/ADGRB3/GSTO1/PDE2A/PPP2CA/GSK3B/PDE4A/KSR2/NOS1AP/JPH4/AKAP6/ATP2A2/GNAL/DMTN/OPRL1/PPP2R1A/GRIN1/FHL2/ITPR1/MCTP1/RUNDC3A/RIT2/MRAP2/JPH1/CALM1/MYO5A/HINT1/CALM2/PRKACA/PPP3CA/CHP1/ADRA1B/N…	100
GO:1903829	positive regulation of cellular protein localization	79/2598	324/18670	2.75305e-07	8.44458e-06	6.97008e-06	CCT5/RAB11A/SSH1/SRC/TCP1/MARK4/RAN/KCNJ11/MGAT3/PDPK1/SREBF2/ROCK2/RAB11FIP2/CNST/EFCAB7/CCT7/IPO5/KAT7/GNL3/ZFAND1/MAPT/SAE1/TMEM30A/HSP90AB1/CCT8/YWHAQ/PLS1/MAPK1/EDEM1/CCT4/CAMK1/GPD1L/SEC16B/CRYZL2P-SEC16B/RUFY3/PRNP/TCAF1/ACSL3/BCAS3/MIEF2/CCT6A/MAPK8/GSK3B/MAP1A/DPP10/ERBB4/CACNB3/PRKCI/SYT11/SORL1/PIK3R1/ANK3/KCNB1/PRKACA/PRKN/MTCL1/CDK5R1/STAC2/CDK5/CHP1/CLIP3/C2CD5/YWHAB/PRKAA2/VAMP2/YW…	79
GO:0048172	regulation of short-term neuronal synaptic plasticity	11/2598	15/18670	2.95049e-07	9.00357e-06	7.43147e-06	RAB3GAP1/PPFIA3/SHISA9/SYNGR1/SLC8A2/UNC13A/GRIK2/RAB3A/SYP/SYT4/SLC4A10	11
GO:0071248	cellular response to metal ion	53/2598	190/18670	3.16542e-07	9.5729e-06	7.90139e-06	CPNE8/CACYBP/NEUROD2/TFR2/LRRK2/SOD1/MAPK1/MEF2A/ZNF658/SUMO1/PRNP/BRAF/APP/BECN1/ATP13A2/MAPK8/CCNB1/DMTN/BNIP3/SYT7/SYT11/LIG4/ANK3/SERPINF1/SMPD3/GPLD1/DLG4/PPARGC1A/ENDOG/DLG2/PRKN/SYT3/KCNH1/LGMN/MAPK9/CPNE5/KCNK3/CPNE9/ADCY1/PRKAA2/SYT12/CAMK2D/CPNE4/SNCA/STAR/MEF2C/MAP1LC3A/SYT5/HPCA/GLRA2/SYT1/SYT4/SYT13	53
GO:0021537	telencephalon development	65/2598	251/18670	3.16941e-07	9.5729e-06	7.90139e-06	ATP2B4/TRA2B/EXT1/CRTAC1/PTPRS/MBOAT7/PHLPP2/DRD1/TMEM108/RARB/NUMBL/EMX1/LRRK2/SEMA3A/NRG3/TBR1/PLXNA4/NDEL1/TENT2/SLITRK5/GSK3B/TRAPPC9/MKKS/ERBB4/FOXP2/MYH10/BNIP3/SLIT2/GRIN1/SRD5A1/RTN4RL2/BTBD3/BMERB1/PAFAH1B1/EIF2B3/BCL11B/CDK5R1/RTN4RL1/CNTNAP2/DPCD/CDK5/RTN4R/PHACTR1/RPGRIP1L/NRG1/RTN4/EPHB2/NME1/SLC8A1/NRGN/AGTPBP1/SLC8A3/HTR5A/PLCB1/CDK5R2/HPRT1/FGF13/NEFL/DLX5/EPHA5/LHX6/ROBO2/DLX1/NE…	65
GO:0031644	regulation of neurological system process	42/2598	137/18670	3.31154e-07	9.95144e-06	8.21383e-06	TENM4/OPRK1/SSH1/SRC/ABAT/ROCK2/OPRD1/TMEM108/LRRK2/OPRM1/FIG4/RIMS2/BAIAP2/NLGN4X/APP/SLC9A1/SHISA9/CACNB3/GRM1/OPRL1/GRIN1/DLG4/CELF4/SLC25A12/NPTX1/TNFRSF21/SHANK2/PTK2B/PRKCZ/HOMER1/NRXN1/CHRNA7/STX1B/CCK/RIMS1/NETO1/STX1A/CUX2/NPTXR/FGF12/RGS4/VIP	42
GO:0043266	regulation of potassium ion transport	35/2598	105/18670	3.38126e-07	1.01096e-05	8.3444e-06	LRRC55/OPRK1/FHL1/ANK2/KCNC1/DRD1/WNK2/CAB39/ADRA2A/SUMO1/PRNP/DPP10/NOS1AP/AKAP6/AMIGO1/NEDD4L/KCNS1/ANK3/STK39/KCNAB2/PTK2B/VAMP2/NETO2/KCNAB1/ATP1B1/KCNIP4/ACTN2/NETO1/DPP6/HTR2A/KCNS2/KCNC2/RGS4/ADCYAP1/VIP	35
GO:0072583	clathrin-dependent endocytosis	19/2598	40/18670	3.47169e-07	1.03081e-05	8.50825e-06	PIP5K1C/SLC9B2/AP2A1/SMAP1/WASL/UBQLN2/PIK3CB/AP2A2/AP2M1/AAK1/SYT11/DNAJC6/SGIP1/SH3GL2/AP2S1/CLTC/SNAP91/INPP5F/KIAA1107	19
GO:0051961	negative regulation of nervous system development	77/2598	315/18670	3.48248e-07	1.03081e-05	8.50825e-06	EFNB2/RNF6/ASAP1/HDAC2/EPHA7/RAPGEF2/PTPRS/PAQR3/NEUROD2/SEMA6B/PBX1/LRRK2/SEMA3A/FIG4/BRINP1/NRG3/RUFY3/SPOCK1/OMG/APP/CNTN4/SEMA4F/GSK3B/CHRD/FSTL4/INPP5J/HMG20A/ERBB4/SLIT2/SORL1/THRB/CRMP1/RIT2/KIAA0319/SLIT1/RTN4RL2/DCC/CX3CL1/BMERB1/PRKACA/GDI1/BCL11A/PAFAH1B1/CDK5R1/RTN4RL1/PPP3CA/CDK5/RTN4R/TNFRSF21/LINGO1/NRG1/SEMA5B/YWHAH/RTN4/NEXMIF/EPHB2/CEND1/EPHA4/EFNB3/DNM3/MCF2/PRKACB/STX1B/ZNF365…	77
GO:0061387	regulation of extent of cell growth	36/2598	110/18670	3.85539e-07	1.13552e-05	9.37247e-06	DBN1/RAB11A/RNF6/EPHA7/MEGF8/PTPRS/BMPR2/SEMA6B/MAPT/SEMA3A/RUFY3/EFNA5/PLXNA4/LIMK1/NRCAM/NDEL1/SEMA4F/GSK3B/FSTL4/TWF2/L1CAM/DCC/GDI1/CDKL5/PAFAH1B1/CDK5R1/CDK5/RTN4R/SEMA5B/RTN4/MAP1B/OLFM1/MAP2/FGF13/PAK1/BDNF	36
GO:0010771	negative regulation of cell morphogenesis involved in differentiation	33/2598	97/18670	4.2608e-07	1.24871e-05	1.03067e-05	RNF6/EPHA7/RAPGEF2/PTPRS/SEMA6B/SEMA3A/AP1AR/RUFY3/EFNA5/OMG/SEMA4F/FSTL4/DMTN/SLIT2/DCC/GDI1/CDK5R1/PPP3CA/CDK5/RTN4R/LINGO1/SEMA5B/YWHAH/RTN4/EPHB2/EFNB3/DNM3/MCF2/MAP2/THY1/NGEF/FGF13/PTPRO	33
GO:0051494	negative regulation of cytoskeleton organization	44/2598	148/18670	4.5914e-07	1.33897e-05	1.10517e-05	CTNNA2/CKAP2/HDGFL3/TMOD2/CAMSAP2/TTBK2/PPP1R9A/FHOD3/ARFGEF1/CAMSAP3/CARMIL2/CAMSAP1/CORO2B/TMSB15B/MTPN/SPTAN1/TMSB10/MKKS/INPP5J/CLASP2/DMTN/TWF2/KATNB1/SLIT2/MYADM/NAV3/BMERB1/TMEFF2/PRKN/CORO1A/SPTBN2/CLIP3/ADD2/SPTB/TRIM37/TUBB4A/MAP1B/SNCA/PFN2/MAP2/MET/STMN1/STMN2/FGF13	44
GO:0021549	cerebellum development	34/2598	102/18670	4.95131e-07	1.43685e-05	1.18596e-05	ABAT/CNTN1/PTPRS/NEUROD2/KCNC1/TTBK2/LDB1/CPLANE1/KNDC1/ATRN/NLGN4X/MTPN/PTBP2/FOXP2/SSTR3/MYH10/MAP2K1/HERC1/FAIM2/PPARGC1A/CDK5R1/CDK5/SEZ6L/RPGRIP1L/SPTBN2/TRNP1/CEND1/MYO16/AGTPBP1/SSTR1/ZNF365/SEZ6/CDK5R2/PAK1	34
GO:0032886	regulation of microtubule-based process	58/2598	218/18670	5.15212e-07	1.48783e-05	1.22804e-05	CCDC39/CHMP3/CHMP1B/MARK4/CKAP2/HDGFL3/MAP6/CAMSAP2/ROCK2/TTBK2/CHMP2B/MAPT/MAPRE2/CAMSAP3/CHMP5/BORCS5/CAMSAP1/RAE1/CFAP20/EFNA5/VPS4B/TOGARAM1/GSK3B/NEFH/TCTEX1D2/MAP1A/MKKS/INPP5J/CLASP2/CCSAP/KATNB1/MAPRE3/NAV3/KLHL42/STMN3/MAP9/BMERB1/CCDC65/RANBP1/PAFAH1B1/CDK5R1/CLIP3/CLTC/PRKAA2/TRIM37/DCTN1/TUBB4A/MAP1B/SNCA/MAP2/MET/STMN1/STMN4/TRIM36/PLK2/STMN2/FGF13/PAK1	58
GO:0050805	negative regulation of synaptic transmission	27/2598	72/18670	5.23386e-07	1.5041e-05	1.24147e-05	GRIK3/PPP1R9A/DRD1/LRRK2/MAPT/ATAD1/ARF1/SLC24A2/NLGN4X/ACHE/SYT11/KCNB1/CELF4/GRIA1/PRKN/SHANK2/PTK2B/DGKI/SORCS3/STXBP1/SNCA/NPY5R/GRIK2/DRD5/PLK2/SYT4/HTR2A	27
GO:0022406	membrane docking	50/2598	178/18670	5.36846e-07	1.53533e-05	1.26725e-05	SNPH/EXOC4/RAB11A/MARK4/RALB/TTBK2/IQCB1/PRKAR2B/STX12/DYNLL1/ESYT1/FGFR1OP/TUBB/BLOC1S6/TUBB4B/VPS33A/TUBG1/DCTN2/SCFD2/PPFIA3/DCTN3/EXOC6/PPP2R1A/SYTL2/KCNB1/PRKACA/PAFAH1B1/CAMK2A/RPGRIP1L/CHP1/RAB15/TUBA4A/CPLX2/CEP41/NDRG4/DCTN1/TUBB4A/STXBP1/UNC13A/STX1B/B9D1/YWHAG/STX1A/AHI1/NSF/RAB3A/SNAP25/SYT1/RAB3C/RAB3B	50
GO:0030534	adult behavior	43/2598	144/18670	5.40218e-07	1.53702e-05	1.26864e-05	OPRK1/ABAT/HDAC2/BTBD9/DRD1/OPRD1/OPRM1/PPT1/NRXN2/NLGN4X/APP/SLITRK5/GRIN1/SLITRK1/SNCG/PAFAH1B1/PRKN/CNTNAP2/UNC79/CDK5/SEZ6L/SPTBN2/ADAM22/SHANK2/CHL1/CEND1/HOMER1/EPHA4/KALRN/GLRB/OXR1/UCHL1/EFNB3/NRXN1/SNCA/INPP5F/SCN1A/SEZ6/CHRNB2/HTR2A/GABRG2/FGF12/NRXN3	43
GO:0045333	cellular respiration	53/2598	193/18670	5.42631e-07	1.53702e-05	1.26864e-05	VCP/NOA1/COA6/NDUFS1/FASTKD2/CS/SLC25A25/NNT/ALDH5A1/UQCRFS1/PDHB/COQ10B/IDH3A/SLC25A22/DLD/NDUFA9/NDUFS4/NDUFB6/COX15/FH/DLAT/ISCU/CCNB1/UQCRC2/UQCRC1/NDUFA4/LYRM7/IDH3G/BNIP3/CYCS/TRAP1/COX5A/PPARGC1A/SUCLA2/MDH2/COX7A2L/NDUFC2/FAHD1/NDUFB5/UQCRH/ME3/COX6C/SLC25A12/NDUFAB1/NDUFS5/OGDHL/SLC25A14/MDH1B/NDUFA5/CISD1/SNCA/SDHAF4/MDH1	53
GO:0006885	regulation of pH	33/2598	98/18670	5.57292e-07	1.55706e-05	1.28518e-05	SLC9A5/SLC4A7/LRRK2/DMXL1/MAPK1/PPT1/PDK2/VPS33A/SLC9A1/SLC4A3/ATP6V1C1/SLC9A6/ATP6AP1/SLC9A7/CCDC115/ATP6V0D1/ATP6V0C/ATP6V0B/CHP1/ATP6V1H/ATP6V0A1/ATP6V1D/SLC26A4/DMXL2/ATP6V1A/ATP6V1E1/ATP5F1B/ATP6V0E2/SLC4A8/ATP6V1B2/ATP6V1G2/SLC4A10/CCKBR	33
GO:0050848	regulation of calcium-mediated signaling	33/2598	98/18670	5.57292e-07	1.55706e-05	1.28518e-05	ATP2B4/PDE4D/NEUROD2/HTT/LRRK2/MAPT/JPH3/FKBP1A/PDK2/PRNP/SLC9A1/GSTO1/GSK3B/JPH4/AKAP6/FHL2/ITPR1/RIT2/JPH1/CALM1/MYO5A/HINT1/CALM2/PRKACA/CHP1/NRG1/FKBP1B/PTK2B/P2RX5/CAMK2D/CALM3/RCAN2/CDH13	33
GO:0048278	vesicle docking	25/2598	64/18670	5.57594e-07	1.55706e-05	1.28518e-05	SNPH/EXOC4/RALB/STX12/BLOC1S6/VPS33A/SCFD2/PPFIA3/EXOC6/SYTL2/KCNB1/CAMK2A/RAB15/CPLX2/NDRG4/STXBP1/UNC13A/STX1B/STX1A/NSF/RAB3A/SNAP25/SYT1/RAB3C/RAB3B	25
GO:0071868	cellular response to monoamine stimulus	17/2598	34/18670	5.7261e-07	1.58404e-05	1.30745e-05	ATP2B4/HDAC2/PDE4D/DRD1/LRRK2/MAPK1/GNB1/APP/SLC9A1/SRD5A1/PRKACA/PRKN/RYR2/GNG2/SNCA/STAR/DRD5	17
GO:0071870	cellular response to catecholamine stimulus	17/2598	34/18670	5.7261e-07	1.58404e-05	1.30745e-05	ATP2B4/HDAC2/PDE4D/DRD1/LRRK2/MAPK1/GNB1/APP/SLC9A1/SRD5A1/PRKACA/PRKN/RYR2/GNG2/SNCA/STAR/DRD5	17
GO:0002028	regulation of sodium ion transport	30/2598	85/18670	5.76011e-07	1.58604e-05	1.3091e-05	ATP2B4/CNTN1/WNK2/GLRX/GPD1L/ARF1/SCN4B/SLC9A1/NEDD4L/ANK3/STK39/TESC/NKAIN2/HECW2/CHP1/ATP1A1/YWHAH/NETO2/SLC8A1/FXYD6/PTPN3/CAMK2D/ATP1B1/FXYD7/HECW1/PRKCE/NETO1/SCN2B/SCN3B/FGF12	30
GO:0034764	positive regulation of transmembrane transport	55/2598	204/18670	6.36318e-07	1.74398e-05	1.43947e-05	LRRC55/AZIN1/OPRK1/STIM1/ANK2/KCNJ11/PDPK1/KCNC1/HTT/DRD1/WNK2/OSBPL8/GLRX/MEF2A/SUMO1/TCAF1/ARF1/BRAF/SLC9A1/GSTO1/ARL6IP1/NOS1AP/AKAP6/AMIGO1/EHD3/CACNB3/PRKCI/PIK3R1/ANK3/CALM1/CX3CL1/STK39/CALM2/CACNB2/TESC/STAC2/CHP1/TRPC1/CLIP3/ARPP19/C2CD5/EPHB2/CACNG2/RYR2/FGF14/CASQ1/SNCA/CACNA2D1/ATP1B1/CACNG3/AZIN2/CALM3/THY1/ACTN2/KCNC2	55
GO:0016050	vesicle organization	78/2598	325/18670	6.42583e-07	1.75304e-05	1.44694e-05	SEC24D/MCFD2/CHMP3/VAPA/RAB11A/ARFGEF2/CHMP1B/ALS2/GBF1/RNF26/TMEM127/RAB1A/DNAJC13/SNAP47/SEC23A/LAPTM4B/CHMP2B/PI4K2A/VPS41/STX12/EXOC8/AP1M1/CHMP5/F8/BLOC1S6/VAMP4/TBPL1/SEC16B/CRYZL2P-SEC16B/WASL/ARF1/VPS4B/VPS36/STAM/TRAPPC9/AP2M1/PRKCI/SYT7/BLOC1S2/STXBP6/DLG4/EPS15/PAFAH1B1/GRIA1/PRKN/CORO1A/LRMP/TRIM9/SYNJ1/CPLX2/CNIH3/SHROOM2/NAPA/DNM1/C2CD5/PTPRN/TRAPPC6B/PRRT2/SLC17A7/SNAP91/DNM3/STXBP…	78
GO:0030004	cellular monovalent inorganic cation homeostasis	35/2598	108/18670	7.24215e-07	1.96667e-05	1.62328e-05	SLC9A5/SLC4A7/LRRK2/DMXL1/MAPK1/PPT1/VPS33A/SLC9A1/SLC4A3/NEDD4L/ATP6V1C1/SLC9A6/ATP6AP1/SLC9A7/CCDC115/ATP6V0D1/ATP6V0C/ATP6V0B/CHP1/ATP6V1H/ATP6V0A1/ATP6V1D/DMXL2/ATP6V1A/ATP1A1/ATP6V1E1/ATP5F1B/SLC8A1/ATP6V0E2/SLC4A8/ATP1B1/ATP6V1B2/ATP6V1G2/ATP1A3/SLC4A10	35
GO:0030900	forebrain development	88/2598	381/18670	7.44533e-07	2.01262e-05	1.6612e-05	ATP2B4/SRC/TRA2B/EXT1/CRTAC1/RAPGEF2/PTPRS/UBB/MBOAT7/KCNC1/PHLPP2/DRD1/TMEM108/RARB/NUMBL/EMX1/LRRK2/SEMA3A/RRM1/NRG3/KRAS/TBR1/RAB3GAP1/SATB2/PLXNA4/APP/NDEL1/TENT2/SLITRK5/GSK3B/TRAPPC9/CHRD/MKKS/PGAP1/ERBB4/FOXP2/SSTR3/MYH10/APAF1/RAC3/BNIP3/SLIT2/GRIN1/SRD5A1/SLIT1/RTN4RL2/PPARGC1A/BTBD3/BMERB1/PAFAH1B1/EIF2B3/BCL11B/CDK5R1/RTN4RL1/CNTNAP2/DPCD/CDK5/RTN4R/PHACTR1/RPGRIP1L/CHD5/NRG1/RTN4/EPHB…	88
GO:0009161	ribonucleoside monophosphate metabolic process	83/2598	354/18670	7.98383e-07	2.14838e-05	1.77325e-05	NUDT9/ADK/VCP/PRKAG2/POM121/COA6/NUDT4/GAPDH/HSPA8/NUP50/MAGI3/NDUFS1/SLC25A25/UQCRFS1/GMPR2/PARG/RAE1/HK1/ATP5PB/DLD/LDHA/SLC2A6/NDUFA9/NDUFS4/NUP133/PRPS1/APP/NDUFB6/COX15/ISCU/CCNB1/PID1/UQCRC2/UQCRC1/NUDT10/NDUFA4/PFKM/ATP5F1A/MSH2/MPP1/CYCS/ALDOA/OLA1/PGK1/COX5A/PPARGC1A/SEH1L/PGAM1/PKM/DLG2/DNM1L/COX7A2L/NDUFC2/TPI1/ATP5MC3/NDUFB5/UQCRH/COX6C/SLC25A12/PRPS2/ATP5PD/NDUFAB1/NDUFS5/RFK/AK5/GPI…	83
GO:0098814	spontaneous synaptic transmission	9/2598	11/18670	8.14453e-07	2.1817e-05	1.80076e-05	PPP1R9A/RIMS2/APP/PRKN/DOC2A/STX1B/NSG1/SYT1/RPH3A	9
GO:0006892	post-Golgi vesicle-mediated transport	34/2598	104/18670	8.26308e-07	2.20349e-05	1.81874e-05	EXOC4/ARFGEF2/ARF4/GGA3/OPTN/GBF1/CNST/EXOC8/CCDC91/AP2A1/AP1AR/GOPC/ARF1/VPS13A/ACSL3/C16orf70/STEAP2/EXOC1/SCAMP1/EHD3/DOP1A/ARF3/EXOC6/SORL1/ANK3/MYO5A/STXBP6/EPS15/DOP1B/TRIM23/PREPL/VAMP2/ARF5/NSF	34
GO:0010256	endomembrane system organization	98/2598	438/18670	8.42561e-07	2.23675e-05	1.8462e-05	CHMP3/RAB11A/ARFGEF2/CHMP1B/OPTN/ASAP1/ANK2/PSAP/ALS2/GBF1/ARHGEF7/RNF26/TMEM127/CAMSAP2/RAB1A/DNAJC13/HTT/LAPTM4B/TOR1A/ATL2/CHMP2B/UGCG/LRRK2/PI4K2A/EXOC8/ARFGEF1/SOD1/CAMSAP3/MAPK1/ARL1/CHMP5/VAMP4/TBPL1/VMP1/SEC16B/CRYZL2P-SEC16B/BAIAP2/WASL/VPS4B/RAB3GAP1/SYNE1/VPS36/BCAS3/STAM/NDEL1/REEP2/CCNB1/PPP2CA/ARL6IP1/CLASP2/MYH10/EHD3/ATP2A2/MAP2K1/ABCD2/CIT/CDC42/SYT7/SYT11/PPP2R1A/BLOC1S2/ANK3/RA…	98
GO:0034767	positive regulation of ion transmembrane transport	45/2598	156/18670	8.72053e-07	2.30471e-05	1.90229e-05	LRRC55/OPRK1/STIM1/ANK2/KCNJ11/PDPK1/KCNC1/HTT/DRD1/WNK2/GLRX/SUMO1/TCAF1/ARF1/SLC9A1/GSTO1/ARL6IP1/NOS1AP/AKAP6/AMIGO1/EHD3/CACNB3/ANK3/CALM1/CX3CL1/STK39/CALM2/CACNB2/TESC/STAC2/CHP1/TRPC1/EPHB2/CACNG2/RYR2/FGF14/CASQ1/SNCA/CACNA2D1/ATP1B1/CACNG3/CALM3/THY1/ACTN2/KCNC2	45
GO:0032970	regulation of actin filament-based process	89/2598	388/18670	8.8243e-07	2.32177e-05	1.91637e-05	CTNNA2/FMN2/SYNPO2/DBN1/NCKAP1/PDE4D/ANK2/TMOD2/ROCK2/PPP1R9A/FHOD3/ARFGEF1/CACNA1C/CARMIL2/CDC42EP3/RASA1/AP1AR/BAIAP2/SUMO1/EFNA5/ABI2/WASL/ARF1/PDXP/CORO2B/BCAS3/TMSB15B/CFL1/C9orf72/ARHGAP44/ARPC4/MTPN/SLC9A1/LIMK1/ACTR2/SPTAN1/TMSB10/DSTN/RHOBTB2/SYNPO/MKKS/NOS1AP/CLASP2/CD47/ATP2A2/RAC3/DMTN/CIT/TWF2/CDC42/SLIT2/MYADM/BAG4/PIK3R1/CX3CL1/TMEFF2/PRKN/CDK5R1/CORO1A/WASF1/CDK5/SPTBN2/RND1/ACTR3…	89
GO:0035235	ionotropic glutamate receptor signaling pathway	14/2598	25/18670	9.68008e-07	2.52729e-05	2.086e-05	GRIK3/APP/GRIN1/GRIA1/CDK5R1/PTK2B/GRIA2/GRIN2B/GRIK2/GRIN3A/GRIA3/GRIA4/GRIN2A/GRIK1	14
GO:0097484	dendrite extension	17/2598	35/18670	9.69077e-07	2.52729e-05	2.086e-05	PLAA/TMEM108/CYFIP2/RIMS2/NEDD4L/SLC9A6/BCL11A/PRKN/SYT3/WASF1/SH3GL2/CPNE5/CPNE9/UNC13A/RIMS1/SYT1/SYT4	17
GO:0043524	negative regulation of neuron apoptotic process	43/2598	147/18670	1.00232e-06	2.59484e-05	2.14176e-05	ARMCX5-GPRASP2/PDPK1/HSP90AB1/SOD1/PPT1/KRAS/RASA1/HYOU1/MAP2K4/MSH2/PRKCI/LIG4/RETREG1/FAIM2/GRIN1/AGAP2/DNAJC5/PPARGC1A/CX3CL1/PRKN/CORO1A/LGMN/BHLHB9/VSTM2L/CHL1/GABRB3/PTK2B/SNCB/GABRA5/CITED1/OXR1/PIN1/STXBP1/SNCA/STAR/MEF2C/GRIK2/TOX3/PRKCG/NEFL/GABRB2/BDNF/DLX1	43
GO:0043624	cellular protein complex disassembly	57/2598	217/18670	1.00813e-06	2.59484e-05	2.14176e-05	CKAP2/MRPL33/HDGFL3/TMOD2/MRPS22/CAMSAP2/HSPA8/MRPL35/TTBK2/ABCE1/MRPS27/MRPL3/CAMSAP3/OGFOD1/CARMIL2/CAMSAP1/VPS4B/PDXP/MRPL37/CFL1/GSPT2/MRPS23/MTPN/SPTAN1/MRPL15/DSTN/MRPS35/MAP1A/CLASP2/CCSAP/DMTN/TWF2/KATNB1/MRPS30/NAV3/MICAL2/STMN3/BMERB1/DNAJC6/MRPL30/SYNJ1/SPTBN2/MRPL1/SH3GL2/MRPL21/ADD2/NAPA/EIF5A2/SPTB/MAP1B/STMN1/STMN4/NAPB/ACTN2/NSF/STMN2/FGF13	57
GO:0071241	cellular response to inorganic substance	57/2598	217/18670	1.00813e-06	2.59484e-05	2.14176e-05	CPNE8/CACYBP/NEUROD2/TFR2/LRRK2/SPIDR/SOD1/MAPK1/MEF2A/ZNF658/SUMO1/PRNP/BRAF/APP/BECN1/ATP13A2/MAPK8/CCNB1/DMTN/MTR/BNIP3/SYT7/SYT11/LIG4/ANK3/SERPINF1/SMPD3/GPLD1/DLG4/PPARGC1A/ENDOG/DLG2/PRKN/SYT3/KCNH1/LGMN/MAPK9/CPNE5/KCNK3/CPNE9/ADCY1/PRKAA2/GUCY1B1/SYT12/CAMK2D/CPNE4/SNCA/STAR/MEF2C/MAP1LC3A/SYT5/HPCA/GLRA2/SYT1/SYT4/SYT13/KCNC2	57
GO:2001259	positive regulation of cation channel activity	26/2598	70/18670	1.04868e-06	2.68753e-05	2.21826e-05	LRRC55/STIM1/ANK2/KCNJ11/KCNC1/HTT/GSTO1/NOS1AP/AKAP6/AMIGO1/EHD3/CACNB3/ANK3/CALM1/CALM2/CACNB2/STAC2/EPHB2/CACNG2/FGF14/CASQ1/CACNA2D1/CACNG3/CALM3/ACTN2/KCNC2	26
GO:0001764	neuron migration	45/2598	157/18670	1.0596e-06	2.69956e-05	2.2282e-05	CTNNA2/POMGNT2/ADGRL3/FBXO31/RAPGEF2/PLAA/ELP3/DRD1/FLRT2/SEMA3A/ASTN1/NRG3/POMK/SPOCK1/SATB2/GPM6A/CAMK2B/NRCAM/NDEL1/FZD3/LRP12/ERBB4/MYH10/KIAA0319/DCC/CX3CL1/CDKL5/PAFAH1B1/CDK5R1/CAMK2A/CDK5/PHACTR1/MARK1/NRG1/NDN/CHL1/NEXMIF/MAP1B/MEF2C/CCK/CDK5R2/DCLK1/FGF13/UNC5D/LHX6	45
GO:0006835	dicarboxylic acid transport	32/2598	96/18670	1.0625e-06	2.69956e-05	2.2282e-05	SLC1A1/ABAT/ARL6IP5/APBA1/SLC25A22/RAB3GAP1/PPFIA3/SLC25A32/ARL6IP1/PPFIA4/GLS/GLS2/SLC25A12/SLC25A14/SLC26A4/VAMP2/PPFIA2/SLC17A7/GRM7/STXBP1/SNCA/NPY5R/CPLX1/CCK/RIMS1/STX1A/RAB3A/SNAP25/SYT1/SYT4/SLC17A6/SLC1A6	32
GO:0009167	purine ribonucleoside monophosphate metabolic process	80/2598	340/18670	1.08123e-06	2.73543e-05	2.2578e-05	NUDT9/ADK/VCP/PRKAG2/POM121/COA6/NUDT4/GAPDH/HSPA8/NUP50/MAGI3/NDUFS1/SLC25A25/UQCRFS1/GMPR2/PARG/RAE1/HK1/ATP5PB/DLD/LDHA/SLC2A6/NDUFA9/NDUFS4/NUP133/APP/NDUFB6/COX15/ISCU/CCNB1/PID1/UQCRC2/UQCRC1/NUDT10/NDUFA4/PFKM/ATP5F1A/MSH2/MPP1/CYCS/ALDOA/OLA1/PGK1/COX5A/PPARGC1A/SEH1L/PGAM1/PKM/DLG2/DNM1L/COX7A2L/NDUFC2/TPI1/ATP5MC3/NDUFB5/UQCRH/COX6C/SLC25A12/ATP5PD/NDUFAB1/NDUFS5/AK5/GPI/ATP5MC1/OGDHL/P…	80
GO:0051924	regulation of calcium ion transport	64/2598	254/18670	1.09455e-06	2.75735e-05	2.27589e-05	PDE4D/STIM1/ANK2/CAMK2G/PDPK1/HTT/DRD1/OPRD1/CACNA1C/JPH3/ATG5/ADRA2A/FKBP1A/UBQLN1/SUMO1/PRNP/SLC9A1/CAMK2B/GSTO1/SARAF/NOS1AP/JPH4/AKAP6/EHD3/CACNB3/OPRL1/GRIN1/JPH1/CALM1/MYO5A/TSPAN13/CX3CL1/CALM2/CACNB2/PRKACA/CACNA1B/CAMK2A/STAC2/CORO1A/CACNB1/TRPC1/GNB5/FKBP1B/TMEM38A/PTK2B/P2RX5/HOMER1/RYR2/SLC8A1/FGF14/CAMK2D/CASQ1/UBASH3B/SNCA/ATP2B1/CACNA2D1/ATP1B1/CACNB4/CALM3/THY1/PRKCE/HPCA/MCHR1/RG…	64
GO:1905475	regulation of protein localization to membrane	51/2598	187/18670	1.1037e-06	2.76861e-05	2.28518e-05	RAB11A/SSH1/KCNJ11/PDPK1/RAB11FIP2/CNST/EFCAB7/YWHAQ/PLS1/IQSEC2/GOPC/PRNP/TCAF1/ACSL3/MIEF2/ARHGAP44/MAPK8/LZTFL1/PID1/DPP10/AP2M1/CACNB3/PRKCI/DMTN/PIK3R1/ANK3/MRAP2/KCNB1/GDI1/PRKN/MTCL1/CDK5R1/STAC2/CDK5/GRIPAP1/CHP1/CLIP3/CLTC/C2CD5/YWHAB/YWHAH/PRKCZ/EPHB2/PPP3R1/CACNG2/YWHAZ/YWHAG/PRKCE/HPCA/AKAP5/PAK1	51
GO:0098930	axonal transport	23/2598	58/18670	1.14947e-06	2.87126e-05	2.36991e-05	TMEM108/SYBU/MAPT/SOD1/BLOC1S6/BORCS5/MAPK8IP3/ARL8B/NDEL1/MAP1A/BLOC1S2/AP3S1/DLG2/PAFAH1B1/OPA1/AP3M2/KIF3A/AP3B2/ACTR10/UCHL1/MAP2/NEFL/RAB27B	23
GO:0019722	calcium-mediated signaling	57/2598	218/18670	1.18264e-06	2.9417e-05	2.42805e-05	ATP2B4/PDE4D/ANK2/PDPK1/NUDT4/NEUROD2/HTT/PPP1R9A/LRRK2/MAPT/CACNA1C/JPH3/FKBP1A/PDK2/PRNP/SLC9A1/GSTO1/GSK3B/KSR2/JPH4/AKAP6/ATP2A2/DMTN/GRIN1/FHL2/ITPR1/MCTP1/RIT2/JPH1/CALM1/MYO5A/HINT1/CALM2/PRKACA/PPP3CA/CHP1/NRG1/FKBP1B/TMEM38A/PTK2B/P2RX5/PPP3R1/RYR2/SLC8A1/CAMK2D/PPP3CB/CASQ1/GRM5/GRIN2B/ATP1B1/CALM3/CAMKK2/HPCA/GRIN2A/RCAN2/CDH13/NCALD	57
GO:0050775	positive regulation of dendrite morphogenesis	18/2598	39/18670	1.20312e-06	2.98011e-05	2.45976e-05	ARMCX5-GPRASP2/DBN1/FBXO31/ITPKA/BAIAP2/CAMK2B/CAPRIN2/ACTR2/DHX36/DNM1L/CDKL5/PAFAH1B1/BHLHB9/OPA1/EPHA4/KALRN/CUX2/PAK3	18
GO:0009126	purine nucleoside monophosphate metabolic process	80/2598	341/18670	1.2233e-06	3.01748e-05	2.49061e-05	NUDT9/ADK/VCP/PRKAG2/POM121/COA6/NUDT4/GAPDH/HSPA8/NUP50/MAGI3/NDUFS1/SLC25A25/UQCRFS1/GMPR2/PARG/RAE1/HK1/ATP5PB/DLD/LDHA/SLC2A6/NDUFA9/NDUFS4/NUP133/APP/NDUFB6/COX15/ISCU/CCNB1/PID1/UQCRC2/UQCRC1/NUDT10/NDUFA4/PFKM/ATP5F1A/MSH2/MPP1/CYCS/ALDOA/OLA1/PGK1/COX5A/PPARGC1A/SEH1L/PGAM1/PKM/DLG2/DNM1L/COX7A2L/NDUFC2/TPI1/ATP5MC3/NDUFB5/UQCRH/COX6C/SLC25A12/ATP5PD/NDUFAB1/NDUFS5/AK5/GPI/ATP5MC1/OGDHL/P…	80
GO:0009123	nucleoside monophosphate metabolic process	86/2598	375/18670	1.35338e-06	3.32449e-05	2.744e-05	NUDT9/ADK/VCP/PRKAG2/POM121/COA6/NUDT4/GAPDH/HSPA8/NUP50/MAGI3/NDUFS1/SLC25A25/UQCRFS1/GMPR2/PARG/RAE1/HK1/CMPK2/RAD50/ATP5PB/DLD/LDHA/SLC2A6/NDUFA9/NDUFS4/NUP133/PRPS1/APP/DCK/NDUFB6/COX15/ISCU/CCNB1/PID1/UQCRC2/UQCRC1/NUDT10/NDUFA4/PFKM/ATP5F1A/MSH2/MPP1/CYCS/ALDOA/OLA1/PGK1/COX5A/PPARGC1A/SEH1L/PGAM1/PKM/DLG2/DNM1L/COX7A2L/NDUFC2/TPI1/ATP5MC3/NDUFB5/UQCRH/COX6C/SLC25A12/PRPS2/ATP5PD/NDUFAB1/ND…	86
GO:1904064	positive regulation of cation transmembrane transport	42/2598	144/18670	1.4498e-06	3.54661e-05	2.92734e-05	LRRC55/OPRK1/STIM1/ANK2/KCNJ11/PDPK1/KCNC1/HTT/DRD1/WNK2/GLRX/SUMO1/ARF1/SLC9A1/GSTO1/NOS1AP/AKAP6/AMIGO1/EHD3/CACNB3/ANK3/CALM1/CX3CL1/CALM2/CACNB2/TESC/STAC2/CHP1/TRPC1/EPHB2/CACNG2/RYR2/FGF14/CASQ1/SNCA/CACNA2D1/ATP1B1/CACNG3/CALM3/THY1/ACTN2/KCNC2	42
GO:0022037	metencephalon development	35/2598	111/18670	1.49142e-06	3.63341e-05	2.99898e-05	ABAT/CNTN1/PTPRS/NEUROD2/KCNC1/TTBK2/LDB1/CPLANE1/KNDC1/ATRN/NLGN4X/MTPN/PTBP2/FOXP2/SSTR3/MYH10/MAP2K1/HERC1/FAIM2/GRIN1/PPARGC1A/CDK5R1/CDK5/SEZ6L/RPGRIP1L/SPTBN2/TRNP1/CEND1/MYO16/AGTPBP1/SSTR1/ZNF365/SEZ6/CDK5R2/PAK1	35
GO:0010644	cell communication by electrical coupling	15/2598	29/18670	1.53075e-06	3.6988e-05	3.05296e-05	DBN1/PDE4D/CACNA1C/ANK3/CALM1/CALM2/PRKACA/FKBP1B/ATP1A1/RYR2/SLC8A1/CAMK2D/ATP1B1/CALM3/ATP1A3	15
GO:0010882	regulation of cardiac muscle contraction by calcium ion signaling	15/2598	29/18670	1.53075e-06	3.6988e-05	3.05296e-05	ANK2/CACNA1C/SLC9A1/GSTO1/ATP2A2/CALM1/CALM2/PRKACA/FKBP1B/TMEM38A/RYR2/SLC8A1/CAMK2D/ATP1B1/CALM3	15
GO:0099188	postsynaptic cytoskeleton organization	10/2598	14/18670	1.56753e-06	3.76778e-05	3.10989e-05	DBN1/PPP1R9A/ARF1/ACTG1/NEFH/NOS1AP/MYH10/INA/FRMPD4/NEFL	10
GO:0045665	negative regulation of neuron differentiation	58/2598	225/18670	1.57203e-06	3.76778e-05	3.10989e-05	EFNB2/RNF6/ASAP1/HDAC2/EPHA7/RAPGEF2/PTPRS/PAQR3/SEMA6B/PBX1/LRRK2/SEMA3A/RUFY3/SPOCK1/OMG/APP/CNTN4/SEMA4F/GSK3B/FSTL4/INPP5J/HMG20A/SLIT2/THRB/CRMP1/RIT2/KIAA0319/RTN4RL2/DCC/GDI1/BCL11A/PAFAH1B1/CDK5R1/RTN4RL1/PPP3CA/CDK5/RTN4R/LINGO1/SEMA5B/YWHAH/RTN4/EPHB2/EPHA4/EFNB3/DNM3/MCF2/STX1B/ZNF365/MAP2/INPP5F/PRAG1/THY1/NGEF/PLK2/STMN2/FGF13/PTPRO/DLX1	58
GO:0008064	regulation of actin polymerization or depolymerization	49/2598	179/18670	1.58143e-06	3.77503e-05	3.11587e-05	CTNNA2/FMN2/DBN1/NCKAP1/TMOD2/PPP1R9A/FHOD3/ARFGEF1/CARMIL2/CDC42EP3/RASA1/AP1AR/BAIAP2/ABI2/WASL/ARF1/PDXP/TMSB15B/CFL1/ARPC4/MTPN/ACTR2/SPTAN1/TMSB10/DSTN/RHOBTB2/MKKS/RAC3/DMTN/CIT/TWF2/SLIT2/MYADM/BAG4/CORO1A/WASF1/SPTBN2/ACTR3B/ARPC5L/FMN1/ADD2/PTK2B/SPTB/MAGEL2/PFN2/NAA80/PRKCE/ACTN2/PAK3	49
GO:0060359	response to ammonium ion	40/2598	135/18670	1.64934e-06	3.92133e-05	3.23663e-05	ATP2B4/OPRK1/ADGRL3/ABAT/HDAC2/ATG7/ROCK2/DRD1/LRRK2/HSP90AB1/OPRM1/MAPK1/GNB1/GOT2/GRIN1/PRKN/CDK5R1/CDK5/GABRB3/PTK2B/HOMER1/CHRNA7/SNCA/CHRM3/PRKCE/MAP1LC3A/CHRM1/DRD5/PLCB1/CHRNB2/HTR2A/GABRG2/KCNC2/CNR1/PRKCG/GABRB2/GABRA1/RGS4/RGS8/PENK	40
GO:0043523	regulation of neuron apoptotic process	55/2598	210/18670	1.7086e-06	4.04596e-05	3.3395e-05	ARMCX5-GPRASP2/EPHA7/PDPK1/ATF2/HSP90AB1/SOD1/PPT1/KRAS/RASA1/HYOU1/NQO2/PRNP/TRIM2/SRPK2/MAP2K4/MSH2/PRKCI/LIG4/RETREG1/FAIM2/GRIN1/AGAP2/DNAJC5/KCNB1/LANCL1/PPARGC1A/CX3CL1/PRKN/CDK5R1/CORO1A/CDK5/LGMN/BHLHB9/VSTM2L/CHL1/GABRB3/PTK2B/SNCB/GABRA5/CITED1/OXR1/PIN1/STXBP1/SNCA/STAR/MEF2C/GRIK2/FBXW7/TOX3/PAK3/PRKCG/NEFL/GABRB2/BDNF/DLX1	55
GO:0099560	synaptic membrane adhesion	14/2598	26/18670	1.82822e-06	4.31197e-05	3.55906e-05	PTPRS/IL1RAP/PTPRF/EFNA5/LRRC4C/LRRC4/SLITRK3/SLITRK1/LRFN5/FLRT3/NRXN1/NTNG1/CDH9/PCDH8	14
GO:0030832	regulation of actin filament length	49/2598	180/18670	1.88325e-06	4.42413e-05	3.65164e-05	CTNNA2/FMN2/DBN1/NCKAP1/TMOD2/PPP1R9A/FHOD3/ARFGEF1/CARMIL2/CDC42EP3/RASA1/AP1AR/BAIAP2/ABI2/WASL/ARF1/PDXP/TMSB15B/CFL1/ARPC4/MTPN/ACTR2/SPTAN1/TMSB10/DSTN/RHOBTB2/MKKS/RAC3/DMTN/CIT/TWF2/SLIT2/MYADM/BAG4/CORO1A/WASF1/SPTBN2/ACTR3B/ARPC5L/FMN1/ADD2/PTK2B/SPTB/MAGEL2/PFN2/NAA80/PRKCE/ACTN2/PAK3	49
GO:0007413	axonal fasciculation	13/2598	23/18670	2.07336e-06	4.81821e-05	3.97691e-05	CRTAC1/MEGF8/SEMA3A/NRCAM/CNTN4/AMIGO1/CDK5R1/TNFRSF21/NDN/RTN4/EPHB2/EPHA4/CNR1	13
GO:0106030	neuron projection fasciculation	13/2598	23/18670	2.07336e-06	4.81821e-05	3.97691e-05	CRTAC1/MEGF8/SEMA3A/NRCAM/CNTN4/AMIGO1/CDK5R1/TNFRSF21/NDN/RTN4/EPHB2/EPHA4/CNR1	13
GO:0009141	nucleoside triphosphate metabolic process	83/2598	362/18670	2.07541e-06	4.81821e-05	3.97691e-05	ADK/VCP/PRKAG2/POM121/COA6/RAN/GAPDH/HSPA8/NUP50/CTPS1/NDUFS1/MOCS2/SLC25A25/LRRK2/UQCRFS1/TBPL1/PARG/RAE1/HK1/CMPK2/ATP5PB/DLD/LDHA/SLC2A6/NDUFA9/NDUFS4/NUP133/APP/NDUFB6/COX15/ISCU/CCNB1/PID1/UQCRC2/UQCRC1/NDUFA4/PFKM/DCTPP1/ATP5F1A/MSH2/CYCS/ALDOA/OLA1/MFN1/PGK1/COX5A/PPARGC1A/SEH1L/PGAM1/PKM/DNM1L/COX7A2L/NDUFC2/TPI1/ATP5MC3/NDUFB5/UQCRH/COX6C/SLC25A12/ATP5PD/NDUFAB1/NDUFS5/AK5/GPI/OPA1/ATP5M…	83
GO:0070507	regulation of microtubule cytoskeleton organization	50/2598	186/18670	2.21323e-06	5.11809e-05	4.22443e-05	CHMP3/CHMP1B/MARK4/CKAP2/HDGFL3/MAP6/CAMSAP2/ROCK2/TTBK2/CHMP2B/MAPT/MAPRE2/CAMSAP3/CHMP5/CAMSAP1/RAE1/EFNA5/VPS4B/TOGARAM1/GSK3B/MAP1A/INPP5J/CLASP2/CCSAP/KATNB1/MAPRE3/NAV3/STMN3/MAP9/BMERB1/RANBP1/PAFAH1B1/CDK5R1/CLIP3/CLTC/PRKAA2/TRIM37/DCTN1/TUBB4A/MAP1B/SNCA/MAP2/MET/STMN1/STMN4/TRIM36/PLK2/STMN2/FGF13/PAK1	50
GO:0030641	regulation of cellular pH	30/2598	90/18670	2.28266e-06	5.25812e-05	4.34001e-05	SLC9A5/SLC4A7/LRRK2/DMXL1/MAPK1/PPT1/VPS33A/SLC9A1/SLC4A3/ATP6V1C1/SLC9A6/ATP6AP1/SLC9A7/CCDC115/ATP6V0D1/ATP6V0C/ATP6V0B/CHP1/ATP6V1H/ATP6V0A1/ATP6V1D/DMXL2/ATP6V1A/ATP6V1E1/ATP5F1B/ATP6V0E2/SLC4A8/ATP6V1B2/ATP6V1G2/SLC4A10	30
GO:0086010	membrane depolarization during action potential	17/2598	37/18670	2.57392e-06	5.90605e-05	4.8748e-05	CACNA1I/ANK2/CACNA1C/SCN3A/SCN4B/CACNA1G/ANK3/CACNB2/YWHAH/SLC8A1/PTPN3/CACNA2D1/SCN1A/SCN8A/SCN2B/SCN3B/SCN2A	17
GO:0050771	negative regulation of axonogenesis	25/2598	69/18670	2.85273e-06	6.52051e-05	5.38198e-05	RNF6/EPHA7/PTPRS/SEMA6B/SEMA3A/RUFY3/OMG/SEMA4F/FSTL4/SLIT2/DCC/GDI1/CDK5R1/CDK5/RTN4R/LINGO1/SEMA5B/RTN4/EPHB2/EFNB3/MCF2/MAP2/THY1/FGF13/PTPRO	25
GO:0000209	protein polyubiquitination	73/2598	310/18670	3.04694e-06	6.93765e-05	5.72627e-05	FBXO22/UBE3C/SIAH2/RNF6/PSME3/PSMD2/FBXL18/FBXL14/PSMF1/FBXO31/TRIM44/HECTD1/CUL1/PLAA/PSMC2/RNF26/UBB/RNF19B/FBXO21/PSMD14/TPP2/RNF111/RNF14/RNF41/FBXL17/PSMC1/FBXO11/TRIM32/FBXO41/RLIM/PSMA4/BTRC/UBE2K/UBE2W/UBE2D1/PSMB7/TRIM2/PSMA1/SKP1/TTC3/UBE2O/PSMA5/FBXL15/PSMD8/UBE2N/RUSC1/ZNRF1/PSMC6/NEDD4L/RNF187/UBE2E2/PELI3/FBXL16/KLHL42/PSMB2/HERC6/UBE2S/DZIP3/HACE1/NHLRC3/PRKN/HECTD2/HECW2/UBE2V2/OT…	73
GO:0051592	response to calcium ion	42/2598	148/18670	3.16496e-06	7.17877e-05	5.92529e-05	CPNE8/CACYBP/STIM1/ANXA7/NEUROD2/MEF2A/BRAF/DMTN/SYT7/SYT11/ENTPD6/CALM1/GPLD1/ENDOG/CALM2/GDI1/PPP3CA/SYT3/KCNH1/LGMN/SLC25A12/CPNE5/TRPC1/CPNE9/ADCY1/PRKAA2/PTK2B/HOMER1/CACNG2/TRPV6/RYR2/SYT12/CAMK2D/CPNE4/CALM3/MEF2C/SYT5/HPCA/SYT1/SYT4/SYT13/PENK	42
GO:0060271	cilium assembly	83/2598	366/18670	3.28088e-06	7.41329e-05	6.11886e-05	CCDC39/CEP19/GORAB/RAB11A/DZIP1/MARK4/ASAP1/TMEM231/OCRL/TMEM237/TTBK2/HTT/FAM92A/IQCB1/PRKAR2B/HYLS1/IFT22/DYNLL1/KIF3C/CDKL1/IFT57/CPLANE1/ATG5/FGFR1OP/C5orf30/TUBB/TUBB4B/CFAP20/TUBG1/DCTN2/ARMC9/LRRC6/DCTN3/TOGARAM1/ACTR2/NEURL1/TCTEX1D2/NUDCD3/MKKS/EHD3/SSX2IP/TMEM107/UBXN10/PPP2R1A/CFAP52/TTC39C/BBS7/TTC8/TBC1D30/VDAC3/ATXN10/GALNT11/CFAP221/PRKACA/ODF2L/CCDC65/CDKL5/PAFAH1B1/CCDC113/ATP6V0…	83
GO:0086064	cell communication by electrical coupling involved in cardiac conduction	13/2598	24/18670	3.94616e-06	8.84897e-05	7.30387e-05	PDE4D/CACNA1C/CALM1/CALM2/PRKACA/FKBP1B/ATP1A1/RYR2/SLC8A1/CAMK2D/ATP1B1/CALM3/ATP1A3	13
GO:0099563	modification of synaptic structure	13/2598	24/18670	3.94616e-06	8.84897e-05	7.30387e-05	CTNNA2/CHMP2B/BAIAP2/ARHGAP44/SYNPO/MYH10/DLGAP3/CDC42/WASF1/GRIPAP1/CAMKV/EPHA4/PFN2	13
GO:0015682	ferric iron transport	17/2598	38/18670	4.05482e-06	9.01291e-05	7.43917e-05	TFR2/LMTK2/STEAP2/ATP6V1C1/ATP6AP1/ATP6V0D1/ATP6V0C/ATP6V0B/CLTC/ATP6V1H/ATP6V0A1/ATP6V1D/ATP6V1A/ATP6V1E1/ATP6V0E2/ATP6V1B2/ATP6V1G2	17
GO:0072512	trivalent inorganic cation transport	17/2598	38/18670	4.05482e-06	9.01291e-05	7.43917e-05	TFR2/LMTK2/STEAP2/ATP6V1C1/ATP6AP1/ATP6V0D1/ATP6V0C/ATP6V0B/CLTC/ATP6V1H/ATP6V0A1/ATP6V1D/ATP6V1A/ATP6V1E1/ATP6V0E2/ATP6V1B2/ATP6V1G2	17
GO:0015980	energy derivation by oxidation of organic compounds	68/2598	285/18670	4.06494e-06	9.01291e-05	7.43917e-05	MC4R/VCP/PRKAG2/NOA1/GNAS/COA6/GFPT1/PHKB/NDUFS1/FASTKD2/CS/UGP2/SLC25A25/NNT/ALDH5A1/UQCRFS1/PDHB/COQ10B/IDH3A/SLC25A22/DLD/NDUFA9/PPP1R3F/NDUFS4/NDUFB6/COX15/FH/DLAT/ISCU/AGL/CCNB1/PID1/GSK3B/UQCRC2/UQCRC1/NDUFA4/LYRM7/IDH3G/BNIP3/CYCS/TRAP1/EPM2AIP1/MRAP2/CALM1/COX5A/PPARGC1A/SUCLA2/PPP1R2/MDH2/COX7A2L/NDUFC2/FAHD1/NDUFB5/UQCRH/ME3/COX6C/SLC25A12/NDUFAB1/NDUFS5/OGDHL/SLC25A14/MDH1B/NDUFA5/CISD…	68
GO:0032984	protein-containing complex disassembly	76/2598	329/18670	4.11616e-06	9.09242e-05	7.5048e-05	CHMP3/VCP/CHMP1B/CKAP2/MRPL33/HDGFL3/MAP1LC3B/TMOD2/MRPS22/CAMSAP2/HSPA8/MRPL35/TTBK2/HMGA1/CHMP2B/ABCE1/MRPS27/ZFAND1/MRPL3/TBC1D25/CAMSAP3/OGFOD1/CARMIL2/CHMP5/CAMSAP1/VPS33A/UBQLN1/VPS4B/PDXP/MRPL37/CFL1/GSPT2/MRPS23/MTPN/SPTAN1/GSK3B/MRPL15/DSTN/MRPS35/MAP1A/CLASP2/CCSAP/DMTN/BNIP3/TWF2/KATNB1/MRPS30/NAV3/DENR/MICAL2/STMN3/BMERB1/DNAJC6/TECPR1/MRPL30/SYNJ1/SPTBN2/MRPL1/SH3GL2/MRPL21/ADD2/NAPA…	76
GO:0009205	purine ribonucleoside triphosphate metabolic process	77/2598	335/18670	4.34303e-06	9.55789e-05	7.889e-05	VCP/PRKAG2/POM121/COA6/RAN/GAPDH/HSPA8/NUP50/NDUFS1/MOCS2/SLC25A25/LRRK2/UQCRFS1/PARG/RAE1/HK1/ATP5PB/DLD/LDHA/SLC2A6/NDUFA9/NDUFS4/NUP133/APP/NDUFB6/COX15/ISCU/CCNB1/PID1/UQCRC2/UQCRC1/NDUFA4/PFKM/ATP5F1A/MSH2/CYCS/ALDOA/OLA1/MFN1/PGK1/COX5A/PPARGC1A/SEH1L/PGAM1/PKM/DNM1L/COX7A2L/NDUFC2/TPI1/ATP5MC3/NDUFB5/UQCRH/COX6C/SLC25A12/ATP5PD/NDUFAB1/NDUFS5/AK5/GPI/OPA1/ATP5MC1/OGDHL/PRKAA2/ATP6V1A/NME1/…	77
GO:0009199	ribonucleoside triphosphate metabolic process	78/2598	341/18670	4.57115e-06	0.000100227	8.27262e-05	VCP/PRKAG2/POM121/COA6/RAN/GAPDH/HSPA8/NUP50/CTPS1/NDUFS1/MOCS2/SLC25A25/LRRK2/UQCRFS1/PARG/RAE1/HK1/ATP5PB/DLD/LDHA/SLC2A6/NDUFA9/NDUFS4/NUP133/APP/NDUFB6/COX15/ISCU/CCNB1/PID1/UQCRC2/UQCRC1/NDUFA4/PFKM/ATP5F1A/MSH2/CYCS/ALDOA/OLA1/MFN1/PGK1/COX5A/PPARGC1A/SEH1L/PGAM1/PKM/DNM1L/COX7A2L/NDUFC2/TPI1/ATP5MC3/NDUFB5/UQCRH/COX6C/SLC25A12/ATP5PD/NDUFAB1/NDUFS5/AK5/GPI/OPA1/ATP5MC1/OGDHL/PRKAA2/ATP6V1A…	78
GO:0051453	regulation of intracellular pH	28/2598	84/18670	4.91095e-06	0.000106901	8.82355e-05	SLC9A5/SLC4A7/LRRK2/DMXL1/PPT1/VPS33A/SLC9A1/SLC4A3/ATP6V1C1/SLC9A6/SLC9A7/CCDC115/ATP6V0D1/ATP6V0C/ATP6V0B/CHP1/ATP6V1H/ATP6V0A1/ATP6V1D/DMXL2/ATP6V1A/ATP6V1E1/ATP5F1B/ATP6V0E2/SLC4A8/ATP6V1B2/ATP6V1G2/SLC4A10	28
GO:0010038	response to metal ion	82/2598	364/18670	4.91169e-06	0.000106901	8.82355e-05	CPNE8/CACYBP/ABAT/STIM1/ANXA7/NEUROD2/KCNC1/TFR2/LRRK2/MAPT/GGH/SOD1/MAPK1/MEF2A/ZNF658/SUMO1/PRNP/BRAF/CACNA1G/APP/BECN1/ATP13A2/MAPK8/CCNB1/PPP2CA/NEDD4L/DMTN/BNIP3/SYT7/SYT11/LIG4/ENTPD6/ANK3/SERPINF1/SMPD3/CALM1/GPLD1/DLG4/PPARGC1A/ENDOG/CALM2/DLG2/GDI1/PRKN/PPP3CA/SYT3/KCNH1/LGMN/SLC25A12/MAPK9/CPNE5/TRPC1/KCNK3/CPNE9/ADCY1/PRKAA2/PTK2B/SNCB/PAM/HOMER1/CACNG2/TRPV6/RYR2/SYT12/CAMK2D/GSS/CPNE…	82
GO:0051283	negative regulation of sequestering of calcium ion	37/2598	126/18670	5.02521e-06	0.000108972	8.99443e-05	PDE4D/ANK2/PDPK1/HTT/DRD1/CACNA1C/JPH3/ATG5/FKBP1A/GSTO1/JPH4/AKAP6/ITPR1/JPH1/CALM1/MYO5A/CX3CL1/CALM2/PRKACA/CORO1A/TRPC1/FKBP1B/TMEM38A/PTK2B/PLCH1/ANXA6/RYR2/SLC8A1/CAMK2D/CASQ1/UBASH3B/SNCA/CALM3/THY1/PRKCE/PLCB1/HTR2A	37
GO:0009144	purine nucleoside triphosphate metabolic process	78/2598	342/18670	5.12853e-06	0.000110806	9.14584e-05	ADK/VCP/PRKAG2/POM121/COA6/RAN/GAPDH/HSPA8/NUP50/NDUFS1/MOCS2/SLC25A25/LRRK2/UQCRFS1/PARG/RAE1/HK1/ATP5PB/DLD/LDHA/SLC2A6/NDUFA9/NDUFS4/NUP133/APP/NDUFB6/COX15/ISCU/CCNB1/PID1/UQCRC2/UQCRC1/NDUFA4/PFKM/ATP5F1A/MSH2/CYCS/ALDOA/OLA1/MFN1/PGK1/COX5A/PPARGC1A/SEH1L/PGAM1/PKM/DNM1L/COX7A2L/NDUFC2/TPI1/ATP5MC3/NDUFB5/UQCRH/COX6C/SLC25A12/ATP5PD/NDUFAB1/NDUFS5/AK5/GPI/OPA1/ATP5MC1/OGDHL/PRKAA2/ATP6V1A/N…	78
GO:1904427	positive regulation of calcium ion transmembrane transport	25/2598	71/18670	5.16915e-06	0.000111278	9.18477e-05	STIM1/ANK2/PDPK1/HTT/DRD1/SUMO1/SLC9A1/GSTO1/AKAP6/EHD3/CACNB3/CALM1/CX3CL1/CALM2/CACNB2/STAC2/TRPC1/RYR2/FGF14/CASQ1/SNCA/CACNA2D1/ATP1B1/CALM3/THY1	25
GO:0006101	citrate metabolic process	16/2598	35/18670	5.51005e-06	0.000118187	9.75502e-05	ACLY/CS/NNT/PDHB/IDH3A/DLD/FH/DLAT/IDH3G/SUCLA2/MDH2/FAHD1/ME3/OGDHL/MDH1B/MDH1	16
GO:0032956	regulation of actin cytoskeleton organization	78/2598	343/18670	5.74896e-06	0.000122866	0.000101412	CTNNA2/FMN2/SYNPO2/DBN1/NCKAP1/TMOD2/ROCK2/PPP1R9A/FHOD3/ARFGEF1/CARMIL2/CDC42EP3/RASA1/AP1AR/BAIAP2/EFNA5/ABI2/WASL/ARF1/PDXP/CORO2B/BCAS3/TMSB15B/CFL1/C9orf72/ARHGAP44/ARPC4/MTPN/SLC9A1/LIMK1/ACTR2/SPTAN1/TMSB10/DSTN/RHOBTB2/SYNPO/MKKS/CLASP2/CD47/RAC3/DMTN/CIT/TWF2/CDC42/SLIT2/MYADM/BAG4/PIK3R1/CX3CL1/TMEFF2/PRKN/CDK5R1/CORO1A/WASF1/CDK5/SPTBN2/RND1/ACTR3B/ARPC5L/FMN1/ADD2/PTK2B/SPTB/PAM/MAGEL…	78
GO:0043112	receptor metabolic process	50/2598	192/18670	5.89566e-06	0.000125548	0.000103626	EFNB2/ARFGEF2/OPTN/RAB5A/HDAC2/ALS2/PIK3R4/CHMP5/ATAD1/ANKRD13C/AP2A1/AP1AR/ARF1/UBQLN2/LRPAP1/BECN1/LMTK2/AP2A2/EHD3/AP2M1/ACHE/CAMLG/SORL1/LRRTM2/VLDLR/DLG4/EPS15/GRIA1/CDK5/LGMN/SH3GL2/AP2S1/CLTC/NRG1/DNM1/GRK3/CACNG2/DNM3/SNCA/CACNG8/INPP5F/NSG1/CACNG3/LRRTM1/CALY/AHI1/NSF/HPCA/SNAP25/GPRASP1	50
GO:0006874	cellular calcium ion homeostasis	98/2598	458/18670	6.55167e-06	0.000139018	0.000114744	ATP2B4/MAIP1/PDE4D/STIM1/ANK2/PDPK1/ANXA7/HTT/DRD1/C19orf12/GRINA/CACNA1C/JPH3/ATG5/FKBP1A/GNB1/PRNP/RIC3/NCS1/SLC24A2/PIK3CB/MICU1/APP/ATP13A2/GSTO1/AFG3L2/SYNPO/FAM155A/JPH4/AKAP6/ATP2A2/CACNB3/GRM1/BNIP3/OPRL1/GRIN1/IMMT/ITPR1/JPH1/CALM1/MYO5A/SLC25A27/DLG4/CX3CL1/CALM2/CACNB2/PRKACA/GRIA1/CORO1A/CDK5/RAP1GDS1/TRPC1/ADRA1B/KCNK3/FKBP1B/TMEM38A/PTK2B/PLCH1/NPTN/P2RX5/ANXA6/ATP2B3/SLC8A2/TRPV6/S…	98
GO:0044782	cilium organization	85/2598	384/18670	6.85264e-06	0.000144884	0.000119586	CCDC39/CEP19/GORAB/RAB11A/DZIP1/MARK4/ASAP1/TMEM231/OCRL/TMEM237/TTBK2/HTT/FAM92A/IQCB1/PRKAR2B/HYLS1/IFT22/DYNLL1/KIF3C/CDKL1/IFT57/CPLANE1/ATG5/TUB/FGFR1OP/C5orf30/TUBB/TUBB4B/CFAP20/TUBG1/DCTN2/ARMC9/LRRC6/DCTN3/TOGARAM1/ACTR2/NEURL1/TCTEX1D2/NUDCD3/MKKS/EHD3/SSX2IP/TMEM107/UBXN10/PPP2R1A/CFAP52/TTC39C/BBS7/TTC8/TBC1D30/FAM161B/VDAC3/ATXN10/GALNT11/CFAP221/PRKACA/ODF2L/CCDC65/CDKL5/PAFAH1B1/CC…	85
GO:0032272	negative regulation of protein polymerization	25/2598	72/18670	6.87976e-06	0.00014494	0.000119632	TMOD2/FHOD3/ARFGEF1/CARMIL2/VDAC2/TMSB15B/MTPN/SPTAN1/TMSB10/MKKS/INPP5J/DMTN/TWF2/SLIT2/MYADM/SPTBN2/CLIP3/ADD2/SPTB/TUBB4A/SNCA/PFN2/MAP2/STMN1/STMN2	25
GO:1901379	regulation of potassium ion transmembrane transport	29/2598	90/18670	7.15106e-06	0.000149511	0.000123405	LRRC55/OPRK1/FHL1/ANK2/KCNC1/WNK2/CAB39/SUMO1/PRNP/DPP10/NOS1AP/AKAP6/AMIGO1/NEDD4L/KCNS1/ANK3/STK39/KCNAB2/VAMP2/NETO2/KCNAB1/ATP1B1/KCNIP4/ACTN2/NETO1/DPP6/KCNS2/KCNC2/RGS4	29
GO:0007026	negative regulation of microtubule depolymerization	13/2598	25/18670	7.1725e-06	0.000149511	0.000123405	CKAP2/HDGFL3/CAMSAP2/TTBK2/CAMSAP3/CAMSAP1/CLASP2/KATNB1/NAV3/BMERB1/MAP1B/STMN2/FGF13	13
GO:0007214	gamma-aminobutyric acid signaling pathway	13/2598	25/18670	7.1725e-06	0.000149511	0.000123405	GABRA2/GABBR1/PLCL2/GABRB3/PHF24/GABRA5/GABBR2/GABRA3/GABRG3/GABRA4/GABRG2/GABRB2/GABRA1	13
GO:0008154	actin polymerization or depolymerization	53/2598	209/18670	7.2689e-06	0.000150989	0.000124625	CTNNA2/FMN2/DBN1/ABI1/NCKAP1/TMOD2/PPP1R9A/FHOD3/ARFGEF1/CARMIL2/CDC42EP3/RASA1/AP1AR/BAIAP2/ABI2/WASL/ARF1/PDXP/TMSB15B/CFL1/ARPC4/MTPN/ACTR2/SPTAN1/TMSB10/DSTN/RHOBTB2/MKKS/RAC3/DMTN/CIT/TWF2/SLIT2/MYADM/BAG4/MICAL2/CORO1A/WASF1/SPTBN2/ACTR3B/ARPC5L/FMN1/ADD2/PTK2B/SPTB/MAGEL2/GAS7/PFN2/NAA80/PRKCE/ACTN2/CAP2/PAK3	53
GO:0010880	regulation of release of sequestered calcium ion into cytosol by sarcoplasmic reticulum	15/2598	32/18670	7.38731e-06	0.000152912	0.000126212	PDE4D/ANK2/CACNA1C/GSTO1/AKAP6/CALM1/CALM2/PRKACA/FKBP1B/TMEM38A/RYR2/SLC8A1/CAMK2D/CASQ1/CALM3	15
GO:0051282	regulation of sequestering of calcium ion	37/2598	128/18670	7.50567e-06	0.000154821	0.000127788	PDE4D/ANK2/PDPK1/HTT/DRD1/CACNA1C/JPH3/ATG5/FKBP1A/GSTO1/JPH4/AKAP6/ITPR1/JPH1/CALM1/MYO5A/CX3CL1/CALM2/PRKACA/CORO1A/TRPC1/FKBP1B/TMEM38A/PTK2B/PLCH1/ANXA6/RYR2/SLC8A1/CAMK2D/CASQ1/UBASH3B/SNCA/CALM3/THY1/PRKCE/PLCB1/HTR2A	37
GO:0010469	regulation of signaling receptor activity	46/2598	173/18670	7.58396e-06	0.000155892	0.000128672	DKK3/SRC/PDE4D/OPRM1/ADRA2A/LYNX1/LRPAP1/APP/CNRIP1/NEURL1/SHISA9/LY6E/MAPK8IP2/GRIN1/LDOC1/DLG4/PPARGC1A/DLG2/GRIA1/CDK5/NPTX1/LRRC7/CNIH3/SHANK2/PTK2B/EPHB2/HOMER1/NETO2/CACNG2/GRIA2/DLG3/GRIN2B/CACNG8/CACNG3/MEF2C/GREM2/FBXW7/GRIA3/ACTN2/NETO1/GRIA4/NPTXR/GRIN2A/NEFL/TAFA1/RASGRF1	46
GO:0007265	Ras protein signal transduction	96/2598	448/18670	7.61297e-06	0.000155947	0.000128718	RALGPS2/TRIO/RAB11A/ARFGEF2/NCKAP1/RAB5A/RASGEF1A/RAPGEF2/ALS2/GBF1/ARHGEF7/ARHGEF28/RALB/ROCK2/RAB1A/ARHGEF11/NISCH/DHCR24/SHOC2/IFT22/MAPRE2/TIAM2/RASA2/ARFGEF1/ADRA2A/ARFGEF3/CDC42EP3/IQSEC1/RAB39B/IQSEC2/RAP2A/RIPOR2/RAB12/KRAS/RASA1/DNAJC27/GNB1/PSD/ABI2/CFL1/ARHGAP44/ARHGEF25/LIMK1/CYTH2/ARHGEF3/PLEKHG5/KSR2/RHOBTB2/RAPGEF6/MADD/CDC42SE2/RAC3/SSX2IP/ARHGEF4/CDC42/PSD3/RAB2A/RAB6A/RAB40C/RIT…	96
GO:1902600	proton transmembrane transport	44/2598	163/18670	7.80811e-06	0.000159393	0.000131562	SLC9B2/SLC9A5/CLCN4/NNT/SLC36A1/ATP5PB/SLC2A6/SLC9A1/COX15/SLC25A3/NDUFA4/ATP2A2/ATP6V1C1/ATP5F1A/SLC9A6/COX5A/SLC25A27/COX7A2L/ATP5MC3/ATP6AP1/SLC9A7/TESC/ATP6V0D1/COX6C/ATP5PD/ATP6V0C/ATP6V0B/CHP1/ATP5MC1/SLC25A14/ATP6V1H/ATP6V0A1/ATP6V1D/ATP6V1A/ATP1A1/SLC17A7/ATP6V1E1/ATP5F1B/ATP6V0E2/ATP6V1B2/ATP6V1G2/ATP1A3/DNAJC30/SLC4A10	44
GO:0000086	G2/M transition of mitotic cell cycle	60/2598	247/18670	8.1165e-06	0.000164663	0.000135911	RAB11A/PSME3/FHL1/PSMD2/OPTN/FBXL18/PSMF1/CUL1/PSMC2/PBX1/MTA3/PRKAR2B/PSMD14/DYNLL1/PPP1R12B/FGFR1OP/TUBB/PSMC1/TUBB4B/PKIA/PSMA4/BTRC/TUBG1/VPS4B/DCTN2/PSMB7/PSMA1/SKP1/APP/RINT1/PSMA5/DCTN3/FBXL15/PSMD8/CCNB1/CDC7/RAD51C/PSMC6/CIT/PPP2R1A/KHDRBS1/PSMB2/KCNH5/LCMT1/PRKACA/PAFAH1B1/RNASEH2B/ENSA/TUBA4A/CCNH/CEP41/ARPP19/DCTN1/TUBB4A/PPME1/YWHAG/CDK14/CALM3/WNT10B/PLCB1	60
GO:0051937	catecholamine transport	26/2598	77/18670	8.12189e-06	0.000164663	0.000135911	OPRK1/ABAT/CHGA/DRD1/TOR1A/NISCH/ADRA2A/SYT7/SYT11/KCNB1/SNCG/PRKN/SYT3/KCNA2/SYT12/SNCA/SYT5/STX1A/CHRNB2/SYT1/SYT4/HTR2A/SYT13/CNR1/RAB3B/VIP	26
GO:0050432	catecholamine secretion	23/2598	64/18670	8.25744e-06	0.00016684	0.000137708	OPRK1/ABAT/CHGA/NISCH/ADRA2A/SYT7/SYT11/KCNB1/SNCG/PRKN/SYT3/KCNA2/SYT12/SNCA/SYT5/STX1A/CHRNB2/SYT1/SYT4/HTR2A/SYT13/CNR1/VIP	23
GO:0016049	cell growth	102/2598	484/18670	8.52088e-06	0.000171577	0.000141618	DBN1/RAB11A/RNF6/FHL1/EPHA7/MEGF8/PTPRS/PLAA/TMEM97/BMPR2/SEMA6B/ARHGEF11/ACVR1B/TMEM108/EMX1/MAPT/CCAR2/SEMA3A/CYFIP2/HSP90AB1/FGFR1OP/PPT1/MAP2K5/SORBS2/TRIM32/NRG3/RIMS2/RUFY3/EFNA5/SPOCK1/PLXNA4/C9orf72/TAF9B/APP/MTPN/SLC9A1/CLSTN1/CAPRIN2/LIMK1/NRCAM/NDEL1/SEMA4F/PPP2CA/GSK3B/FSTL4/MAP2K4/SLIT3/AKAP6/NEDD4L/TWF2/CDC42/PPP2R1A/SLIT2/TSPYL2/SLC9A6/L1CAM/PAK5/SLIT1/PARP2/DCC/GNG4/TAF9/RAPH1/GDI…	102
GO:0033572	transferrin transport	16/2598	36/18670	8.63949e-06	0.000173375	0.000143103	TFR2/LMTK2/ATP6V1C1/ATP6AP1/ATP6V0D1/ATP6V0C/ATP6V0B/CLTC/ATP6V1H/ATP6V0A1/ATP6V1D/ATP6V1A/ATP6V1E1/ATP6V0E2/ATP6V1B2/ATP6V1G2	16
GO:0051209	release of sequestered calcium ion into cytosol	36/2598	124/18670	8.90144e-06	0.000178029	0.000146943	PDE4D/ANK2/PDPK1/HTT/DRD1/CACNA1C/JPH3/ATG5/FKBP1A/GSTO1/JPH4/AKAP6/ITPR1/JPH1/CALM1/MYO5A/CX3CL1/CALM2/PRKACA/CORO1A/TRPC1/FKBP1B/TMEM38A/PTK2B/PLCH1/RYR2/SLC8A1/CAMK2D/CASQ1/UBASH3B/SNCA/CALM3/THY1/PRKCE/PLCB1/HTR2A	36
GO:0007006	mitochondrial membrane organization	38/2598	134/18670	9.29804e-06	0.000185335	0.000152974	MAIP1/STPG1/ATF2/YWHAQ/SLC25A5/ATP5PB/TOMM22/BNIP3L/TIMM50/SLC9A1/MAPK8/AFG3L2/GSK3B/ATP5F1A/TMEM14A/BNIP3/BLOC1S2/IMMT/MFN1/AGK/APOO/ATP5MC3/CAMK2A/ATP5PD/OPA1/ATP5MC1/YWHAB/YWHAH/PPP3R1/ATP5F1B/YWHAZ/SNCA/TOMM20/CHCHD6/YWHAG/MOAP1/CALM3/ATP5IF1	38
GO:0014046	dopamine secretion	17/2598	40/18670	9.47731e-06	0.000187644	0.00015488	OPRK1/ABAT/SYT7/SYT11/SNCG/PRKN/SYT3/KCNA2/SYT12/SNCA/SYT5/CHRNB2/SYT1/SYT4/HTR2A/SYT13/CNR1	17
GO:0014059	regulation of dopamine secretion	17/2598	40/18670	9.47731e-06	0.000187644	0.00015488	OPRK1/ABAT/SYT7/SYT11/SNCG/PRKN/SYT3/KCNA2/SYT12/SNCA/SYT5/CHRNB2/SYT1/SYT4/HTR2A/SYT13/CNR1	17
GO:0071871	response to epinephrine	10/2598	16/18670	9.59225e-06	0.000188658	0.000155717	ATP2B4/PDE4D/SLC9A1/SRD5A1/PPARGC1A/PRKACA/RYR2/SNCA/STAR/PENK	10
GO:1900242	regulation of synaptic vesicle endocytosis	10/2598	16/18670	9.59225e-06	0.000188658	0.000155717	BTBD9/TOR1A/LRRK2/VAMP4/SYT11/DNM1L/DNM1/SLC17A7/PPP3CB/CALM3	10
GO:0031114	regulation of microtubule depolymerization	14/2598	29/18670	9.73077e-06	0.000190119	0.000156923	CKAP2/HDGFL3/CAMSAP2/TTBK2/CAMSAP3/CAMSAP1/MAP1A/CLASP2/KATNB1/NAV3/BMERB1/MAP1B/STMN2/FGF13	14
GO:2000171	negative regulation of dendrite development	14/2598	29/18670	9.73077e-06	0.000190119	0.000156923	ASAP1/HDAC2/RAPGEF2/PTPRS/GSK3B/FSTL4/KIAA0319/DCC/BCL11A/PPP3CA/YWHAH/DNM3/NGEF/PLK2	14
GO:0015872	dopamine transport	20/2598	52/18670	9.82443e-06	0.000190691	0.000157394	OPRK1/ABAT/DRD1/TOR1A/SYT7/SYT11/SNCG/PRKN/SYT3/KCNA2/SYT12/SNCA/SYT5/CHRNB2/SYT1/SYT4/HTR2A/SYT13/CNR1/RAB3B	20
GO:0099518	vesicle cytoskeletal trafficking	20/2598	52/18670	9.82443e-06	0.000190691	0.000157394	RAB1A/HTT/SYBU/BICDL1/BLOC1S6/BORCS5/WASL/NDEL1/BLOC1S2/MYO5A/AP3S1/PAFAH1B1/KIFAP3/AP3M2/RASGRP1/KIF3A/AP3B2/PRKCZ/MAP2/DYNC1I1	20
GO:0007019	microtubule depolymerization	18/2598	44/18670	9.9165e-06	0.000191849	0.00015835	CKAP2/HDGFL3/CAMSAP2/TTBK2/CAMSAP3/CAMSAP1/MAP1A/CLASP2/CCSAP/KATNB1/NAV3/STMN3/BMERB1/MAP1B/STMN1/STMN4/STMN2/FGF13	18
GO:0030516	regulation of axon extension	30/2598	96/18670	9.96683e-06	0.000192194	0.000158635	DBN1/RAB11A/RNF6/MEGF8/PTPRS/BMPR2/SEMA6B/MAPT/SEMA3A/RUFY3/PLXNA4/LIMK1/NRCAM/NDEL1/SEMA4F/GSK3B/TWF2/L1CAM/GDI1/CDKL5/PAFAH1B1/CDK5R1/CDK5/RTN4R/SEMA5B/RTN4/MAP1B/OLFM1/MAP2/PAK1	30
GO:0010921	regulation of phosphatase activity	46/2598	175/18670	1.0512e-05	0.000202048	0.000166769	ROCK2/CNST/HTT/SHOC2/PPP2R5E/HSP90AB1/PPP2R5D/CAMSAP3/ARFGEF3/CRY2/FKBP1A/PPP1R7/BOD1L1/LMTK2/GSK3B/MTMR9/PPP2R2B/PPP2R1A/BAG4/CALM1/SYTL2/GPLD1/PPP1R2/CALM2/DLG2/TIPRL/PPP2R2C/SLC39A10/PHACTR1/ENSA/CHP1/PPP4R4/FKBP1B/ARPP19/PCDH11X/TMEM132D/PPME1/SLC7A14/CSRNP3/DLG3/NUAK1/PPP1R14C/CALM3/MEF2C/RIMBP2/RCAN2	46
GO:0021954	central nervous system neuron development	26/2598	78/18670	1.05834e-05	0.000202762	0.000167358	RAPGEF2/UBB/B4GALT5/DRD1/MAPT/SEMA3A/HSP90AB1/ADARB1/PLXNA4/NDEL1/RAC3/SLIT2/DCC/PAFAH1B1/CDK5/EPHB2/EPHA4/MYCBP2/MAP2/B4GALT6/HPRT1/DCLK1/CHRNB2/SLC4A10/LHX6/ROBO2	26
GO:1903008	organelle disassembly	31/2598	101/18670	1.07368e-05	0.000205039	0.000169237	VPS13D/VCP/OPTN/ATG7/MAP1LC3B/SREBF2/GBF1/HTT/CISD2/ATG9A/ZFAND1/ATG5/RNF41/FUNDC1/BNIP3L/BECN1/ATP13A2/BNIP3/RETREG1/DENR/PPARGC1A/DNM1L/PRKN/VDAC1/KLC1/MCTS1/GABARAPL1/CAMKK2/ATP5IF1/MAP1LC3A/FBXW7	31
GO:0007015	actin filament organization	87/2598	400/18670	1.10336e-05	0.000210029	0.000173356	CTNNA2/FMN2/SYNPO2/DBN1/ACTN1/SRC/ABI1/NCKAP1/TMOD2/ROCK2/PPP1R9A/FHOD3/ARFGEF1/PLS1/CARMIL2/CDC42EP3/SORBS2/RASA1/AP1AR/TPM3/BAIAP2/RUFY3/ABI2/WASL/ARF1/PDXP/CORO2B/TMSB15B/CFL1/C9orf72/MARCKS/ARPC4/MTPN/SLC9A1/LIMK1/ACTR2/SPTAN1/TMSB10/DSTN/RHOBTB2/SYNPO/MKKS/CLASP2/CD47/RAC3/PRKCI/DMTN/CIT/TWF2/CDC42/SLIT2/MYADM/BAG4/PIK3R1/ALDOA/SH3KBP1/MICAL2/CX3CL1/TMEFF2/PRKN/CORO1A/WASF1/PHACTR1/SPTBN2/RN…	87
GO:0006470	protein dephosphorylation	73/2598	321/18670	1.12821e-05	0.000214071	0.000176692	PPTC7/SSH1/PTPRK/CAMK2G/PTPRS/ROCK2/RNGTT/HTT/PHLPP2/SHOC2/PPP2R5E/HSP90AB1/PPP2R5D/PTPN4/CRY2/FKBP1A/PTPRF/PTPN20/PPP1R7/PTP4A1/BTRC/TIMM50/BOD1L1/PDXP/PTPRT/MTMR4/LMTK2/PPP2CA/GSK3B/ACP1/PPP2R2B/DUSP26/PPM1L/MTMR6/CYCS/PPP2R1A/CALM1/PPP1R2/CALM2/TIPRL/PPP2R2C/PTPRM/DNAJC6/SLC39A10/PPP3CA/PHACTR1/ENSA/PPP4R4/PTPRN2/PPM1H/FKBP1B/ARPP19/YWHAB/CDKN3/PTPRN/PPP3R1/PIN1/PPME1/PTPN3/PPP3CB/UBASH3B/MTMR…	73
GO:0044839	cell cycle G2/M phase transition	63/2598	266/18670	1.15986e-05	0.000219372	0.000181068	RAB11A/PSME3/FHL1/PSMD2/OPTN/FBXL18/PSMF1/CUL1/PSMC2/PBX1/MTA3/PRKAR2B/PSMD14/DYNLL1/PPP1R12B/FGFR1OP/TUBB/PSMC1/TUBB4B/PKIA/PSMA4/BTRC/TUBG1/VPS4B/DCTN2/PSMB7/BRCC3/PSMA1/SKP1/APP/RINT1/PSMA5/DCTN3/FBXL15/PSMD8/CCNB1/CDC7/RAD51C/PSMC6/CIT/PPP2R1A/KHDRBS1/PSMB2/KCNH5/LCMT1/PRKACA/BABAM2/PAFAH1B1/RNASEH2B/ENSA/TUBA4A/CCNH/CEP41/ARPP19/DCTN1/TUBB4A/PPME1/YWHAG/CDK14/CALM3/WNT10B/PLCB1/NEK10	63
GO:1901879	regulation of protein depolymerization	27/2598	83/18670	1.20154e-05	0.000226533	0.000186978	CKAP2/HDGFL3/TMOD2/CAMSAP2/TTBK2/CAMSAP3/CARMIL2/CAMSAP1/PDXP/CFL1/MTPN/SPTAN1/DSTN/MAP1A/CLASP2/DMTN/TWF2/KATNB1/NAV3/BMERB1/SPTBN2/ADD2/SPTB/MAP1B/ACTN2/STMN2/FGF13	27
GO:0046034	ATP metabolic process	70/2598	305/18670	1.22434e-05	0.000230097	0.00018992	VCP/PRKAG2/POM121/COA6/GAPDH/HSPA8/NUP50/NDUFS1/SLC25A25/UQCRFS1/PARG/RAE1/HK1/ATP5PB/DLD/LDHA/SLC2A6/NDUFA9/NDUFS4/NUP133/APP/NDUFB6/COX15/ISCU/CCNB1/PID1/UQCRC2/UQCRC1/NDUFA4/PFKM/ATP5F1A/MSH2/CYCS/ALDOA/OLA1/PGK1/COX5A/PPARGC1A/SEH1L/PGAM1/PKM/DNM1L/COX7A2L/NDUFC2/TPI1/ATP5MC3/NDUFB5/UQCRH/COX6C/SLC25A12/ATP5PD/NDUFAB1/NDUFS5/AK5/GPI/ATP5MC1/OGDHL/PRKAA2/ATP6V1A/ATP5F1B/NDUFA5/SNCA/ATP1B1/ATP6…	70
GO:0006661	phosphatidylinositol biosynthetic process	34/2598	116/18670	1.24857e-05	0.000233752	0.000192937	PIP5K1C/INPP4B/RAB5A/IMPA1/PIP4K2B/SACM1L/PLEKHA2/OCRL/PIP4K2C/PI4K2A/PIK3R4/PLEKHA1/FIG4/PI4KA/MPPE1/ARF1/PIK3CB/MTMR4/INPP5J/PGAP1/MTMR9/MTMR6/ARF3/PIK3R1/AGAP2/PIGZ/PIP5K1B/INPP4A/SYNJ1/PITPNM3/CDS1/MTMR7/INPP5F/HTR2A	34
GO:0060314	regulation of ryanodine-sensitive calcium-release channel activity	13/2598	26/18670	1.25168e-05	0.000233752	0.000192937	PDE4D/JPH3/FKBP1A/GSTO1/JPH4/AKAP6/JPH1/CALM1/CALM2/PRKACA/FKBP1B/CAMK2D/CALM3	13
GO:0055074	calcium ion homeostasis	99/2598	471/18670	1.2886e-05	0.00023989	0.000198003	ATP2B4/MAIP1/PDE4D/STIM1/ANK2/PDPK1/ANXA7/HTT/DRD1/C19orf12/GRINA/CACNA1C/JPH3/ATG5/FKBP1A/GNB1/PRNP/RIC3/NCS1/SLC24A2/PIK3CB/MICU1/APP/ATP13A2/GSTO1/AFG3L2/SYNPO/FAM155A/JPH4/AKAP6/ATP2A2/CACNB3/GRM1/BNIP3/OPRL1/GRIN1/IMMT/ITPR1/JPH1/CALM1/MYO5A/SLC25A27/DLG4/CX3CL1/CALM2/CACNB2/PRKACA/GRIA1/CORO1A/CDK5/RAP1GDS1/TRPC1/ADRA1B/KCNK3/FKBP1B/TMEM38A/PTK2B/PLCH1/NPTN/P2RX5/ANXA6/ATP2B3/SLC8A2/TRPV6/S…	99
GO:0051208	sequestering of calcium ion	37/2598	131/18670	1.33859e-05	0.000248415	0.00020504	PDE4D/ANK2/PDPK1/HTT/DRD1/CACNA1C/JPH3/ATG5/FKBP1A/GSTO1/JPH4/AKAP6/ITPR1/JPH1/CALM1/MYO5A/CX3CL1/CALM2/PRKACA/CORO1A/TRPC1/FKBP1B/TMEM38A/PTK2B/PLCH1/ANXA6/RYR2/SLC8A1/CAMK2D/CASQ1/UBASH3B/SNCA/CALM3/THY1/PRKCE/PLCB1/HTR2A	37
GO:0016197	endosomal transport	55/2598	224/18670	1.36474e-05	0.000252477	0.000208392	CHMP3/VCP/RAB11A/CHMP1B/LEPROTL1/VPS26B/GGA3/ALS2/GBF1/UBB/ZFYVE9/VPS29/LAPTM4B/CHMP2B/LRRK2/ARL1/CHMP5/VPS35/VAMP4/VPS4B/VPS36/SNX4/ARHGAP44/UBE2O/STAM/LMTK2/VPS53/EIPR1/EHD3/BLOC1S2/SORL1/RAB6A/GCC2/EPS15/RAB6B/PRKN/GRIPAP1/VPS50/LRRC7/CLTC/GRIP1/PREPL/NDRG4/DCTN1/MAGEL2/RAB9B/INPP5F/NSG1/CALY/AP1S1/ACTN2/DCLK1/ARL4C/GRIP2/NSG2	55
GO:0050768	negative regulation of neurogenesis	68/2598	295/18670	1.39247e-05	0.000256804	0.000211964	EFNB2/RNF6/ASAP1/HDAC2/EPHA7/RAPGEF2/PTPRS/PAQR3/SEMA6B/PBX1/LRRK2/SEMA3A/BRINP1/NRG3/RUFY3/SPOCK1/OMG/APP/CNTN4/SEMA4F/GSK3B/FSTL4/INPP5J/HMG20A/ERBB4/SLIT2/SORL1/THRB/CRMP1/RIT2/KIAA0319/RTN4RL2/DCC/CX3CL1/BMERB1/GDI1/BCL11A/PAFAH1B1/CDK5R1/RTN4RL1/PPP3CA/CDK5/RTN4R/LINGO1/NRG1/SEMA5B/YWHAH/RTN4/NEXMIF/EPHB2/EPHA4/EFNB3/DNM3/MCF2/STX1B/ZNF365/MAP2/INPP5F/PRAG1/THY1/NGEF/PLK2/STMN2/SYT4/FGF13/PT…	68
GO:0051932	synaptic transmission, GABAergic	18/2598	45/18670	1.43871e-05	0.000264509	0.000218323	GABRA2/NISCH/KRAS/RAC3/PLCL2/PHF24/GABRA5/STXBP1/GABRA3/NPY5R/GABRG3/CLSTN3/PRKCE/GABRA4/GABRG2/CNR1/GABRB2/GABRA1	18
GO:0098887	neurotransmitter receptor transport, endosome to postsynaptic membrane	8/2598	11/18670	1.54947e-05	0.000282525	0.000233194	RAB11A/VPS35/ARHGAP44/GRIPAP1/LRRC7/GRIP1/NSG1/GRIP2	8
GO:0099639	neurotransmitter receptor transport, endosome to plasma membrane	8/2598	11/18670	1.54947e-05	0.000282525	0.000233194	RAB11A/VPS35/ARHGAP44/GRIPAP1/LRRC7/GRIP1/NSG1/GRIP2	8
GO:0030833	regulation of actin filament polymerization	43/2598	162/18670	1.55102e-05	0.000282525	0.000233194	CTNNA2/FMN2/DBN1/NCKAP1/TMOD2/PPP1R9A/FHOD3/ARFGEF1/CARMIL2/CDC42EP3/RASA1/AP1AR/BAIAP2/ABI2/WASL/ARF1/TMSB15B/ARPC4/MTPN/ACTR2/SPTAN1/TMSB10/RHOBTB2/MKKS/RAC3/DMTN/TWF2/SLIT2/MYADM/BAG4/CORO1A/WASF1/SPTBN2/ACTR3B/ARPC5L/FMN1/ADD2/PTK2B/SPTB/MAGEL2/PFN2/PRKCE/PAK3	43
GO:0050433	regulation of catecholamine secretion	22/2598	62/18670	1.62932e-05	0.000295877	0.000244214	OPRK1/ABAT/CHGA/ADRA2A/SYT7/SYT11/KCNB1/SNCG/PRKN/SYT3/KCNA2/SYT12/SNCA/SYT5/STX1A/CHRNB2/SYT1/SYT4/HTR2A/SYT13/CNR1/VIP	22
GO:0006099	tricarboxylic acid cycle	15/2598	34/18670	1.84113e-05	0.000332302	0.000274279	CS/NNT/PDHB/IDH3A/DLD/FH/DLAT/IDH3G/SUCLA2/MDH2/FAHD1/ME3/OGDHL/MDH1B/MDH1	15
GO:0070050	neuron cellular homeostasis	15/2598	34/18670	1.84113e-05	0.000332302	0.000274279	CHMP2B/NCS1/MAP1A/CX3CL1/CACNB2/PRKN/CDK5/ATP2B3/SLC17A7/DCTN1/NELL2/ATP2B1/ATP2B2/CNR1/CALB1	15
GO:0016482	cytosolic transport	42/2598	158/18670	1.8638e-05	0.00033537	0.000276811	CHMP3/SRC/VPS26B/RAB5A/GBF1/DNAJC13/VPS29/SYBU/LRRK2/MAPK1/ARL1/VPS35/CCDC91/AP2A1/AP1AR/VPS13A/BECN1/UBE2O/LMTK2/VPS53/ACTR2/EIPR1/EHD3/MAP2K1/DOP1A/SYT7/SORL1/RAB6A/GCC2/EPS15/DOP1B/RAB6B/PRKN/CORO1A/CLTC/PREPL/DCTN1/MAGEL2/RAB9B/HOOK1/MAP2/AP1S1	42
GO:0031113	regulation of microtubule polymerization	19/2598	50/18670	1.99699e-05	0.000358248	0.000295695	CAMSAP2/MAPT/CAMSAP3/CAMSAP1/TOGARAM1/INPP5J/MAPRE3/NAV3/CDK5R1/CLIP3/DCTN1/TUBB4A/MAP1B/SNCA/MAP2/MET/STMN1/STMN2/PAK1	19
GO:0019233	sensory perception of pain	31/2598	104/18670	2.05684e-05	0.00036787	0.000303637	OPRK1/OPRD1/OPRM1/MAPK1/POMK/SLC9A1/CACNB3/GRM1/MMP24/OPRL1/RETREG1/GRIN1/DLG2/NIPSNAP1/CDK5/KCNA2/NDN/KCND2/KCNK4/PHF24/UCHL1/CCK/SCN1A/CHRNB2/SCN3B/HTR2A/GRIN2A/CNR1/ADCYAP1/VIP/PENK	31
GO:0006893	Golgi to plasma membrane transport	22/2598	63/18670	2.17702e-05	0.000387026	0.000319448	EXOC4/ARFGEF2/ARF4/GGA3/OPTN/CNST/EXOC8/GOPC/ARF1/ACSL3/C16orf70/STEAP2/EXOC1/ARF3/EXOC6/ANK3/STXBP6/TRIM23/PREPL/VAMP2/ARF5/NSF	22
GO:0031646	positive regulation of neurological system process	22/2598	63/18670	2.17702e-05	0.000387026	0.000319448	TENM4/SSH1/ABAT/RIMS2/BAIAP2/CACNB3/OPRL1/GRIN1/DLG4/SLC25A12/SHANK2/PTK2B/PRKCZ/NRXN1/CHRNA7/STX1B/CCK/RIMS1/NETO1/STX1A/CUX2/RGS4	22
GO:0010721	negative regulation of cell development	76/2598	344/18670	2.20489e-05	0.000390808	0.000322569	EFNB2/RNF6/ASAP1/HDAC2/EPHA7/RAPGEF2/PTPRS/PAQR3/SEMA6B/PBX1/LRRK2/SEMA3A/BRINP1/NRG3/AP1AR/RUFY3/EFNA5/SPOCK1/OMG/APP/CNTN4/SEMA4F/GSK3B/FSTL4/INPP5J/HMG20A/ERBB4/DMTN/SLIT2/SORL1/THRB/CRMP1/RIT2/KIAA0319/RTN4RL2/DCC/CX3CL1/BMERB1/GDI1/BCL11A/PAFAH1B1/CDK5R1/RTN4RL1/PPP3CA/CDK5/RTN4R/LINGO1/NRG1/SEMA5B/YWHAH/RTN4/NEXMIF/EPHB2/EPHA4/EFNB3/DNM3/MCF2/STX1B/ZNF365/MAP2/INPP5F/PRAG1/THY1/NGEF/FBXW7/P…	76
GO:0018210	peptidyl-threonine modification	37/2598	134/18670	2.32477e-05	0.000410826	0.000339092	PRKAG2/SPRED2/GALNT16/PDPK1/ROCK2/TTBK1/TTBK2/ACVR1B/CSNK1G3/LRRK2/PPP2R5D/CAB39/MAPK1/UBE2K/APP/LMTK2/MAPK8/GSK3B/CDC7/MAP2K1/DMTN/CIT/GALNT13/CALM1/GALNT11/STK39/CALM2/PRKACA/CDK5R1/CAMK2A/CDK5/NLK/HIPK4/CAMK2D/PRKCB/CALM3/GALNTL6	37
GO:2001023	regulation of response to drug	30/2598	100/18670	2.42247e-05	0.000426816	0.00035229	OPRK1/ABAT/PSAP/DRD1/TOR1A/LRRK2/ARL6IP5/ARL6IP1/SYT7/SYT11/TRAP1/ENDOG/STK39/SNCG/PRKN/SYT3/KCNA2/SYT12/SNCA/MET/SYT5/CHRNB2/SYT1/SYT4/GABRA4/HTR2A/SYT13/CNR1/RGS4/RAB3B	30
GO:0060292	long-term synaptic depression	14/2598	31/18670	2.53059e-05	0.000444542	0.000366921	PPP1R9A/DRD1/MAPT/ARF1/SLC24A2/KCNB1/GRIA1/SHANK2/PTK2B/DGKI/SORCS3/STXBP1/DRD5/PLK2	14
GO:0006839	mitochondrial transport	60/2598	256/18670	2.58398e-05	0.000452578	0.000373554	PRKAB2/PRKAG2/MAIP1/PMPCB/SREBF2/STPG1/GRPEL1/ATF2/LRRK2/SAE1/TOMM34/YWHAQ/SLC25A5/VPS35/TIMM23/SLC25A36/ATP5PB/TOMM22/SLC25A22/BNIP3L/TIMM50/MICU1/TOMM40L/SLC9A1/SLC25A32/MAPK8/AFG3L2/GSK3B/UQCRC2/ATP5F1A/TMEM14A/BNIP3/BLOC1S2/BAG4/AGK/TIMM17A/TOMM70/MTX2/ATP5MC3/PRKN/MPC2/CAMK2A/SLC25A12/ATP5PD/OPA1/ATP5MC1/SLC25A14/YWHAB/PRKAA2/YWHAH/PPP3R1/ATP5F1B/YWHAZ/TOMM20/YWHAG/MOAP1/ATP5IF1/DNAJC30/GDAP…	60
GO:0010881	regulation of cardiac muscle contraction by regulation of the release of sequestered calcium ion	12/2598	24/18670	2.72092e-05	0.000475158	0.000392191	ANK2/CACNA1C/GSTO1/CALM1/CALM2/PRKACA/FKBP1B/TMEM38A/RYR2/SLC8A1/CAMK2D/CALM3	12
GO:0001881	receptor recycling	15/2598	35/18670	2.80873e-05	0.000489049	0.000403657	ARFGEF2/OPTN/ALS2/CHMP5/AP1AR/LMTK2/EHD3/ACHE/CAMLG/SORL1/EPS15/SNCA/INPP5F/NSG1/NSF	15
GO:0047496	vesicle transport along microtubule	18/2598	47/18670	2.90348e-05	0.000504065	0.000416051	RAB1A/HTT/SYBU/BICDL1/BLOC1S6/BORCS5/NDEL1/BLOC1S2/AP3S1/PAFAH1B1/KIFAP3/AP3M2/RASGRP1/KIF3A/AP3B2/PRKCZ/MAP2/DYNC1I1	18
GO:0072350	tricarboxylic acid metabolic process	16/2598	39/18670	2.94851e-05	0.000510385	0.000421267	ACLY/CS/NNT/PDHB/IDH3A/DLD/FH/DLAT/IDH3G/SUCLA2/MDH2/FAHD1/ME3/OGDHL/MDH1B/MDH1	16
GO:0009060	aerobic respiration	27/2598	87/18670	3.12324e-05	0.000539054	0.000444931	VCP/CS/NNT/PDHB/IDH3A/DLD/COX15/FH/DLAT/UQCRC2/UQCRC1/NDUFA4/IDH3G/BNIP3/CYCS/COX5A/SUCLA2/MDH2/COX7A2L/FAHD1/UQCRH/ME3/COX6C/OGDHL/SLC25A14/MDH1B/MDH1	27
GO:0072503	cellular divalent inorganic cation homeostasis	101/2598	493/18670	3.18471e-05	0.000548066	0.000452369	ATP2B4/MAIP1/PDE4D/STIM1/ANK2/PDPK1/ANXA7/HTT/DRD1/C19orf12/GRINA/CACNA1C/JPH3/ATG5/FKBP1A/GNB1/PRNP/RIC3/NCS1/SLC24A2/PIK3CB/MICU1/APP/ATP13A2/GSTO1/AFG3L2/SYNPO/FAM155A/JPH4/AKAP6/ATP2A2/CACNB3/GRM1/BNIP3/OPRL1/SLC30A9/GRIN1/IMMT/ITPR1/JPH1/CALM1/MYO5A/SLC25A27/DLG4/CX3CL1/CALM2/CACNB2/PRKACA/GRIA1/SLC39A10/CORO1A/CDK5/RAP1GDS1/TRPC1/ADRA1B/KCNK3/FKBP1B/TMEM38A/PTK2B/PLCH1/NPTN/P2RX5/ANXA6/ATP2…	101
GO:0035303	regulation of dephosphorylation	51/2598	209/18670	3.29187e-05	0.000564866	0.000466235	SRC/ROCK2/CNST/HTT/SHOC2/PPP2R5E/HSP90AB1/PPP2R5D/CAMSAP3/ARFGEF3/CRY2/FKBP1A/PPP1R7/BOD1L1/MTMR4/LMTK2/GSK3B/MTMR9/PPP2R2B/DUSP26/PPP2R1A/BAG4/CALM1/SYTL2/GPLD1/PPP1R2/CALM2/DLG2/TIPRL/PPP2R2C/SLC39A10/PHACTR1/ENSA/CHP1/PPP4R4/FKBP1B/ARPP19/YWHAB/PCDH11X/PIN1/TMEM132D/PPME1/SLC7A14/CSRNP3/DLG3/NUAK1/PPP1R14C/CALM3/MEF2C/RIMBP2/RCAN2	51
GO:0001956	positive regulation of neurotransmitter secretion	11/2598	21/18670	3.3926e-05	0.000580468	0.000479114	RAB3GAP1/CACNB2/DNM1L/CDK5/STXBP1/SNCA/UNC13A/STX1B/STX1A/SYT1/CNR1	11
GO:0086065	cell communication involved in cardiac conduction	20/2598	56/18670	3.50991e-05	0.000598808	0.000494251	PDE4D/ANK2/CACNA1C/SCN4B/CACNA1G/CALM1/CALM2/CACNB2/PRKACA/FKBP1B/ATP1A1/RYR2/SLC8A1/CAMK2D/CACNA2D1/ATP1B1/CALM3/ATP1A3/KCNJ3/SCN3B	20
GO:0071277	cellular response to calcium ion	26/2598	83/18670	3.63351e-05	0.000618115	0.000510187	CPNE8/CACYBP/NEUROD2/MEF2A/BRAF/DMTN/SYT7/SYT11/GPLD1/ENDOG/SYT3/KCNH1/LGMN/CPNE5/CPNE9/ADCY1/PRKAA2/SYT12/CAMK2D/CPNE4/MEF2C/SYT5/HPCA/SYT1/SYT4/SYT13	26
GO:0010639	negative regulation of organelle organization	84/2598	395/18670	3.6764e-05	0.000623619	0.00051473	CTNNA2/SRC/CKAP2/ATG7/HDGFL3/TMOD2/CAMSAP2/TTBK2/TAF7/PPP1R9A/HMGA1/MCM2/LRRK2/MAPT/RAD1/FHOD3/ARFGEF1/CAMSAP3/ATG5/CARMIL2/RNF41/SLC25A5/CAMSAP1/TOM1L2/DCP2/TOM1L1/RAD50/PRKAR1A/HIGD1A/CORO2B/TMSB15B/MTPN/BECN1/SPTAN1/CCNB1/TMSB10/DYNC1LI1/MKKS/INPP5J/CLASP2/DMTN/TMEM14A/BNIP3/TWF2/KATNB1/SLIT2/MYADM/BAG4/TBC1D30/NAV3/PPARGC1A/MTF2/LCMT1/BMERB1/DNM1L/ODF2L/TMEFF2/PRKN/TERF2IP/CORO1A/TRIM9/TBC1D7…	84
GO:0030902	hindbrain development	40/2598	152/18670	3.73873e-05	0.00063238	0.000521961	CTNNA2/ABAT/CNTN1/PTPRS/NEUROD2/KCNC1/TTBK2/LDB1/CPLANE1/KNDC1/TBR1/ATRN/NLGN4X/MTPN/PTBP2/FOXP2/SSTR3/MYH10/MAP2K1/HERC1/FAIM2/GRIN1/PPARGC1A/CDK5R1/CDK5/SEZ6L/RPGRIP1L/SPTBN2/TRNP1/CEND1/PSMG1/MYO16/RBFOX2/AGTPBP1/SSTR1/ZNF365/SEZ6/AHI1/CDK5R2/PAK1	40
GO:0009261	ribonucleotide catabolic process	14/2598	32/18670	3.92425e-05	0.000661869	0.000546301	NUDT9/PDE4D/NUDT4/ENTPD4/PDE8B/PDE2A/PDE4A/NUDT10/HINT1/NUDT11/PDE1A/ACOT7/NUDT18/HPRT1	14
GO:0043161	proteasome-mediated ubiquitin-dependent protein catabolic process	88/2598	419/18670	3.93811e-05	0.000662318	0.000546672	FBXO22/VCP/SIAH2/PSME3/RCHY1/DNAJB9/PSMD2/FBXL18/FBXL14/FOXRED2/PSMF1/FBXO31/FBXO33/CUL1/PLAA/FAF1/RAD23B/PSMC2/UBB/KCTD2/DNAJC10/HSPA13/RNF19B/CUL2/PSMD14/LRRK2/CCAR2/HSP90AB1/EDEM1/RNF14/FBXL17/PSMC1/PSMA4/UBQLN1/SUMO1/BTRC/UBE2K/UBE2W/UBQLN2/UBE2D1/PSMB7/USP14/TRIM2/PSMA1/SKP1/ARMC8/PSMA5/FBXL15/PSMD8/DNAJB14/CCNB1/GSK3B/MAP1A/ZNRF1/UBR3/PSMC6/NEDD4L/CAMLG/RNF187/BBS7/FBXL16/KLHL42/PSMB2/AMN1/…	88
GO:0008542	visual learning	18/2598	48/18670	4.04499e-05	0.000676235	0.000558158	DRD1/RGS14/KRAS/APP/HMGCR/SYNPO/GRIN1/DDHD2/PDE1B/CDK5/HRH2/NPTN/NDRG4/CCK/NETO1/CHRNB2/TAFA2/GRIN2A	18
GO:0016081	synaptic vesicle docking	8/2598	12/18670	4.07797e-05	0.000676235	0.000558158	SNPH/BLOC1S6/PPFIA3/CAMK2A/UNC13A/STX1B/STX1A/SNAP25	8
GO:0098974	postsynaptic actin cytoskeleton organization	8/2598	12/18670	4.07797e-05	0.000676235	0.000558158	DBN1/PPP1R9A/ARF1/ACTG1/NOS1AP/MYH10/INA/FRMPD4	8
GO:0099550	trans-synaptic signaling, modulating synaptic transmission	8/2598	12/18670	4.07797e-05	0.000676235	0.000558158	GUCY1A1/NPTN/EPHB2/GUCY1B1/EFNB3/GRM5/SYT4/CNR1	8
GO:0099638	endosome to plasma membrane protein transport	8/2598	12/18670	4.07797e-05	0.000676235	0.000558158	RAB11A/VPS35/ARHGAP44/GRIPAP1/LRRC7/GRIP1/NSG1/GRIP2	8
GO:0014808	release of sequestered calcium ion into cytosol by sarcoplasmic reticulum	15/2598	36/18670	4.19786e-05	0.000692237	0.000571367	PDE4D/ANK2/CACNA1C/GSTO1/AKAP6/CALM1/CALM2/PRKACA/FKBP1B/TMEM38A/RYR2/SLC8A1/CAMK2D/CASQ1/CALM3	15
GO:0090313	regulation of protein targeting to membrane	15/2598	36/18670	4.19786e-05	0.000692237	0.000571367	PRNP/TCAF1/MIEF2/CACNB3/DMTN/ANK3/KCNB1/GDI1/MTCL1/CDK5R1/CDK5/CHP1/C2CD5/HPCA/PAK1	15
GO:0098656	anion transmembrane transport	65/2598	288/18670	4.25765e-05	0.000700148	0.000577896	PRKAB2/SLC1A1/PRKAG2/SLC9A5/GABRA2/SLC38A1/SLC23A2/SLC4A7/CLCN4/SLC36A1/SLC6A15/VDAC2/SLC25A17/ARL6IP5/GOPC/SLC25A22/PRNP/TCAF1/SLC7A8/SLC24A2/SLC20A1/EMB/SLC9A1/SLC43A2/SLC25A32/SLC4A3/SLC35B4/ARL6IP1/SLC25A3/VDAC3/SLC9A6/STK39/MPC2/SLC9A7/VDAC1/SLC12A8/SLC25A12/SLC16A7/SLC25A14/GABRB3/PRKAA2/SLC26A4/SLC12A5/GABRA5/SLC17A7/GLRB/SLC6A7/GRM5/SLC4A8/GABRA3/GABRG3/LRRC8B/SLC7A4/GLRA2/GABRA4/SLC17A6/…	65
GO:0006734	NADH metabolic process	16/2598	40/18670	4.28236e-05	0.000702259	0.000579638	VCP/GAPDH/HK1/PFKM/ALDOA/PGK1/PGAM1/PKM/MDH2/TPI1/SLC25A12/GPI/MDH1B/MDH1/PGM2L1/ENO2	16
GO:0018209	peptidyl-serine modification	71/2598	322/18670	4.32108e-05	0.000706652	0.000583264	ATP2B4/SRC/UHMK1/PDE4D/GALNT16/PDPK1/PAQR3/ROCK2/TTBK1/TTBK2/MAST1/DRD1/OPRD1/CSNK1G3/LRRK2/PWP1/HSP90AB1/MAPK13/CAB39/MAPK1/AKT3/CAMK1/SPOCK2/GPD1L/PRKDC/TLK1/BRAF/APP/LMTK2/CAPRIN2/MAPK8/CCNB1/GSK3B/CDC7/INPP5J/PRKCI/DMTN/GALNT13/MAST3/BAG4/STK32C/PARP2/STK39/PRKACA/HPF1/CDK5R1/CAMK2A/TERF2IP/CDK5/MAPK9/MARK1/PLCL2/PRKAA2/SMYD3/PDK3/PRKCZ/NLK/HIPK4/CAMK2D/PRKACB/SNCA/PFN2/PRKCB/RET/INPP5F/PRKCE…	71
GO:0019886	antigen processing and presentation of exogenous peptide antigen via MHC class II	29/2598	98/18670	4.35303e-05	0.000709916	0.000585959	SEC24D/DCTN5/SEC23A/DYNLL1/KIF3C/AP1M1/AP2A1/ARF1/KLC2/DCTN2/DCTN3/OSBPL1A/ACTR1B/DYNC1LI1/AP2A2/AP2M1/AP1S2/LGMN/SPTBN2/SH3GL2/KIFAP3/AP2S1/CLTC/KIF3A/ACTR10/KLC1/DCTN1/DYNC1I1/AP1S1	29
GO:0046488	phosphatidylinositol metabolic process	44/2598	174/18670	4.49853e-05	0.000731629	0.00060388	PIP5K1C/INPP4B/RAB5A/IMPA1/PIP4K2B/IP6K1/SACM1L/PLEKHA2/OCRL/MBOAT7/PIP4P2/PIP4K2C/PI4K2A/PIK3R4/IMPAD1/PLEKHA1/FIG4/EFR3A/PI4KA/MPPE1/TTC7B/ARF1/PIK3CB/MTMR4/INPP5J/PGAP1/MTMR9/MTMR6/ARF3/PIK3R1/AGAP2/PIGZ/GPLD1/PIP5K1B/INPP4A/FAM126B/SYNJ1/EFR3B/PITPNM3/CDS1/MTMR7/INPP5F/PLCB1/HTR2A	44
GO:0032400	melanosome localization	12/2598	25/18670	4.57047e-05	0.000739267	0.000610184	MREG/RAB11A/RAB1A/BLOC1S6/VPS33A/DCTN2/MKKS/BBS7/MYO5A/ARL6/SHROOM2/RAB27B	12
GO:1903859	regulation of dendrite extension	12/2598	25/18670	4.57047e-05	0.000739267	0.000610184	PLAA/RIMS2/NEDD4L/BCL11A/PRKN/SYT3/CPNE5/CPNE9/UNC13A/RIMS1/SYT1/SYT4	12
GO:0046390	ribose phosphate biosynthetic process	67/2598	300/18670	4.6271e-05	0.000746388	0.000616062	GUCY1A1/ADK/VCP/PRKAG2/POM121/GAPDH/NUP50/CTPS1/GUCY1A2/ACLY/PAPSS1/PANK1/PDHB/PPT1/PDK2/RAE1/HK1/ATP5PB/DLD/PDHX/LDHA/SLC2A6/ACSL3/NUP133/PRPS1/APP/DLAT/PID1/PFKM/ATP5F1A/ALDOA/PGK1/PPARGC1A/SEH1L/PGAM1/PKM/TPI1/ATP5MC3/ACSL6/MPC2/SLC25A12/PRPS2/ATP5PD/RFK/PDK1/AK5/GPI/ATP5MC1/OGDHL/ACSL4/ADCY1/PRKAA2/PDK3/NME1/GUCY1B1/ATP5F1B/ELOVL4/SNCA/PDP1/NME5/ACOT7/DNAJC30/HPRT1/PGM2L1/ENO2/HTR2A/NPPC	67
GO:0032410	negative regulation of transporter activity	27/2598	89/18670	4.88218e-05	0.000785394	0.000648257	CAB39/ADRA2A/UBQLN1/SUMO1/GOPC/GSTO1/NEDD4L/CACNB3/OPRL1/ANK3/CALM1/STK39/CALM2/HECW2/NDFIP2/GNB5/FKBP1B/EPHB2/NDFIP1/CAMK2D/KCNAB1/SNCA/HECW1/CALM3/PRKCE/ACTN2/FGF12	27
GO:1901880	negative regulation of protein depolymerization	22/2598	66/18670	4.94763e-05	0.000793767	0.000655168	CKAP2/HDGFL3/TMOD2/CAMSAP2/TTBK2/CAMSAP3/CARMIL2/CAMSAP1/MTPN/SPTAN1/CLASP2/DMTN/TWF2/KATNB1/NAV3/BMERB1/SPTBN2/ADD2/SPTB/MAP1B/STMN2/FGF13	22
GO:0055067	monovalent inorganic cation homeostasis	40/2598	154/18670	5.14655e-05	0.000823447	0.000679666	SLC9A5/SLC4A7/LRRK2/DMXL1/MAPK1/PPT1/PDK2/VPS33A/SLC9A1/SLC4A3/NEDD4L/ATP6V1C1/SLC9A6/ATP6AP1/SLC9A7/CCDC115/ATP6V0D1/SLC12A8/ATP6V0C/ATP6V0B/CHP1/ATP6V1H/ATP6V0A1/ATP6V1D/SLC26A4/SLC12A5/DMXL2/ATP6V1A/ATP1A1/ATP6V1E1/ATP5F1B/SLC8A1/ATP6V0E2/SLC4A8/ATP1B1/ATP6V1B2/ATP6V1G2/ATP1A3/SLC4A10/CCKBR	40
GO:0051235	maintenance of location	72/2598	330/18670	5.48678e-05	0.000875518	0.000722645	STARD4/DBN1/VPS13D/DZIP1/PDE4D/ANK2/PDPK1/SREBF2/FAF1/HTT/DRD1/B4GALNT1/OSBPL8/FTO/RANGAP1/CACNA1C/JPH3/ATG5/FKBP1A/HK1/ANKRD13C/GOPC/SYNE1/VPS13A/TMSB15B/SKP1/GSTO1/TMSB10/JPH4/AKAP6/TWF2/SORL1/ANK3/ITPR1/RIT2/JPH1/CALM1/MYO5A/DGAT2/CX3CL1/CALM2/MEST/PRKACA/PAFAH1B1/CORO1A/CDK5/TRPC1/FKBP1B/TMEM38A/YWHAB/PTK2B/PLCH1/ANXA6/SLC17A7/G3BP2/RYR2/SLC8A1/CAMK2D/CASQ1/UBASH3B/SNCA/BSCL2/TLN2/CALM3/THY1/…	72
GO:0031333	negative regulation of protein complex assembly	37/2598	139/18670	5.52045e-05	0.000878523	0.000725125	SRC/TMOD2/OPRD1/FHOD3/ARFGEF1/CARMIL2/VDAC2/VPS35/TMSB15B/LMO4/MTPN/SPTAN1/TMSB10/GSK3B/MKKS/INPP5J/DMTN/TWF2/CDC42/SLIT2/MYADM/SORL1/LCMT1/TRIM9/SPTBN2/CLIP3/ADD2/SPTB/PRKCZ/PRRT2/TUBB4A/STXBP1/SNCA/PFN2/MAP2/STMN1/STMN2	37
GO:0072522	purine-containing compound biosynthetic process	69/2598	313/18670	5.53834e-05	0.000879007	0.000725525	GUCY1A1/ADK/VCP/PRKAG2/POM121/GAPDH/NUP50/GUCY1A2/ACLY/PAPSS1/PANK1/GMPR2/PDHB/PPT1/PDK2/RAE1/HK1/ATP5PB/DLD/PDHX/LDHA/SLC2A6/MTHFD1L/ACSL3/NUP133/PRPS1/APP/DCK/DLAT/PID1/PFKM/ATP5F1A/ALDOA/PGK1/PPARGC1A/SEH1L/PGAM1/PKM/TPI1/ATP5MC3/ACSL6/MPC2/SLC25A12/PRPS2/ATP5PD/PDK1/AK5/GPI/ATP5MC1/OGDHL/ACSL4/ADCY1/PRKAA2/PDK3/NME1/GUCY1B1/ATP5F1B/ELOVL4/SNCA/PDP1/NME5/ACOT7/DNAJC30/HPRT1/HPCA/PGM2L1/ENO2/HT…	69
GO:0050772	positive regulation of axonogenesis	26/2598	85/18670	5.72514e-05	0.000906226	0.000747991	DBN1/RAB11A/MEGF8/MAP6/BMPR2/MAPT/RUFY3/EFNA5/PLXNA4/LIMK1/NDEL1/AMIGO1/MAP2K1/TWF2/SLIT2/L1CAM/PLXNC1/GDI1/SLITRK1/CDKL5/PAFAH1B1/MAP1B/NEFL/PAK1/ROBO2/BDNF	26
GO:0031629	synaptic vesicle fusion to presynaptic active zone membrane	11/2598	22/18670	5.93201e-05	0.000936467	0.000772951	SNAP47/CPLX2/PRRT2/STXBP1/STX1B/CPLX1/STX1A/VAMP1/RAB3A/SNAP25/SYT1	11
GO:0009152	purine ribonucleotide biosynthetic process	63/2598	280/18670	6.09922e-05	0.000960302	0.000792625	GUCY1A1/ADK/VCP/PRKAG2/POM121/GAPDH/NUP50/GUCY1A2/ACLY/PAPSS1/PANK1/PDHB/PPT1/PDK2/RAE1/HK1/ATP5PB/DLD/PDHX/LDHA/SLC2A6/ACSL3/NUP133/APP/DLAT/PID1/PFKM/ATP5F1A/ALDOA/PGK1/PPARGC1A/SEH1L/PGAM1/PKM/TPI1/ATP5MC3/ACSL6/MPC2/SLC25A12/ATP5PD/PDK1/AK5/GPI/ATP5MC1/OGDHL/ACSL4/ADCY1/PRKAA2/PDK3/NME1/GUCY1B1/ATP5F1B/ELOVL4/SNCA/PDP1/NME5/ACOT7/DNAJC30/HPRT1/PGM2L1/ENO2/HTR2A/NPPC	63
GO:1903514	release of sequestered calcium ion into cytosol by endoplasmic reticulum	15/2598	37/18670	6.15588e-05	0.000966121	0.000797428	PDE4D/ANK2/CACNA1C/GSTO1/AKAP6/CALM1/CALM2/PRKACA/FKBP1B/TMEM38A/RYR2/SLC8A1/CAMK2D/CASQ1/CALM3	15
GO:0000422	autophagy of mitochondrion	24/2598	76/18670	6.18513e-05	0.000966121	0.000797428	VPS13D/OPTN/ATG7/MAP1LC3B/SREBF2/HTT/CISD2/ATG9A/ATG5/RNF41/FUNDC1/BNIP3L/BECN1/ATP13A2/BNIP3/PPARGC1A/DNM1L/PRKN/VDAC1/GABARAPL1/CAMKK2/ATP5IF1/MAP1LC3A/FBXW7	24
GO:0061726	mitochondrion disassembly	24/2598	76/18670	6.18513e-05	0.000966121	0.000797428	VPS13D/OPTN/ATG7/MAP1LC3B/SREBF2/HTT/CISD2/ATG9A/ATG5/RNF41/FUNDC1/BNIP3L/BECN1/ATP13A2/BNIP3/PPARGC1A/DNM1L/PRKN/VDAC1/GABARAPL1/CAMKK2/ATP5IF1/MAP1LC3A/FBXW7	24
GO:0031146	SCF-dependent proteasomal ubiquitin-dependent protein catabolic process	28/2598	95/18670	6.33174e-05	0.000986419	0.000814181	PSME3/PSMD2/FBXL18/FBXL14/PSMF1/FBXO31/FBXO33/CUL1/PSMC2/CUL2/PSMD14/FBXL17/PSMC1/PSMA4/BTRC/PSMB7/PSMA1/SKP1/PSMA5/FBXL15/PSMD8/PSMC6/FBXL16/PSMB2/AMN1/FBXO9/FBXL2/FBXW7	28
GO:0051705	multi-organism behavior	22/2598	67/18670	6.40729e-05	0.000995569	0.000821734	DACH1/UBE2Q1/BRINP1/NRXN2/VPS13A/NLGN4X/APP/MKKS/UBR3/MAPK8IP2/GRIN1/DLG4/GLS/CNTNAP2/SHANK2/KALRN/NRXN1/GCNT4/CHRNB2/NRXN3/GAD1/PENK	22
GO:0033157	regulation of intracellular protein transport	53/2598	225/18670	6.45305e-05	0.00100005	0.000825436	UHMK1/RAN/SREBF2/EFCAB7/NOLC1/IPO5/LRRK2/ZFAND1/SAE1/TMEM30A/RANGAP1/MAPK1/EDEM1/CAMK1/PKIA/SEC16B/CRYZL2P-SEC16B/DNAJC27/RUFY3/BNIP3L/PRNP/TCAF1/BCAS3/MIEF2/ARHGAP44/ATP13A2/NDEL1/GSK3B/CACNB3/DMTN/BAG4/SORL1/PIK3R1/ANK3/KCNB1/GCC2/PRKACA/CABP1/GDI1/PRKN/MTCL1/CDK5R1/CDK5/GRIPAP1/CHP1/C2CD5/VAMP2/ERLEC1/ATP5IF1/CHRM1/FBXW7/HPCA/PAK1	53
GO:0090150	establishment of protein localization to membrane	72/2598	332/18670	6.72022e-05	0.00103874	0.000857366	EXOC4/RAB11A/PEX26/GGA3/OPTN/MAIP1/SRPRA/CNST/SNAP47/ZDHHC22/MAPK10/YWHAQ/VPS35/SRP54/RFTN1/SRP72/GOPC/TOMM22/PRNP/TCAF1/SRP19/RAB3GAP1/ACSL3/BRAF/MIEF2/ARHGAP44/CLSTN1/MAPK8/C16orf70/REEP2/ZDHHC21/ARL6IP1/CACNB3/CHM/PRKCI/DMTN/ANK3/AGK/KCNB1/GDI1/MTCL1/CDK5R1/CDK5/GRIPAP1/LRRC7/CHP1/GRIP1/SEC61A2/ARL6/PREPL/C2CD5/YWHAB/VAMP2/YWHAH/PPP3R1/CACNG2/YWHAZ/STX1B/YWHAG/SGTB/ATP1B1/CPLX1/NSG1/MOAP1/CALM…	72
GO:0031503	protein-containing complex localization	63/2598	281/18670	6.81274e-05	0.0010503	0.000866906	EFNB2/DBN1/RAB11A/POM121/RAN/RALB/SNAP47/NUP50/ABCE1/MAPK10/IFT22/SLU7/DYNLL1/KIF3C/IFT57/TUB/IQSEC2/VPS35/RAE1/ANKS1B/WASL/SLBP/SDAD1/NUP133/ARHGAP44/CLSTN1/EXOC1/TCTEX1D2/SSX2IP/CDC40/THOC7/STXBP6/DLG4/SEH1L/DLG2/EPS15/MZT1/THOC3/DDX25/GRIPAP1/LRRC7/KIFAP3/ADAM22/GRIP1/DNM1/KIF3A/KIF17/NPTN/PRKCZ/CACNG2/DNM3/DYNC2LI1/DLG3/STX1B/CACNG8/CPLX1/NSG1/CACNG3/CALY/NETO1/HPCA/SNAP25/GRIP2	63
GO:0019226	transmission of nerve impulse	23/2598	72/18670	7.15444e-05	0.00110011	0.000908023	CACNA1I/DRD1/SOD1/SCN3A/CACNA1G/NRCAM/CNTNAP1/ANK3/PAFAH1B1/CNTNAP2/KCNA2/FKBP1B/KCND2/CACNG2/CACNG8/CACNG3/GRIK2/SCN1A/DRD5/SCN8A/GPR88/SCN2A/FGF12	23
GO:0009260	ribonucleotide biosynthetic process	65/2598	293/18670	7.36083e-05	0.00112558	0.000929044	GUCY1A1/ADK/VCP/PRKAG2/POM121/GAPDH/NUP50/CTPS1/GUCY1A2/ACLY/PAPSS1/PANK1/PDHB/PPT1/PDK2/RAE1/HK1/ATP5PB/DLD/PDHX/LDHA/SLC2A6/ACSL3/NUP133/APP/DLAT/PID1/PFKM/ATP5F1A/ALDOA/PGK1/PPARGC1A/SEH1L/PGAM1/PKM/TPI1/ATP5MC3/ACSL6/MPC2/SLC25A12/ATP5PD/RFK/PDK1/AK5/GPI/ATP5MC1/OGDHL/ACSL4/ADCY1/PRKAA2/PDK3/NME1/GUCY1B1/ATP5F1B/ELOVL4/SNCA/PDP1/NME5/ACOT7/DNAJC30/HPRT1/PGM2L1/ENO2/HTR2A/NPPC	65
GO:0032011	ARF protein signal transduction	10/2598	19/18670	7.41295e-05	0.00112558	0.000929044	ARFGEF2/GBF1/MAPRE2/ARFGEF1/ARFGEF3/IQSEC1/IQSEC2/PSD/CYTH2/PSD3	10
GO:0032012	regulation of ARF protein signal transduction	10/2598	19/18670	7.41295e-05	0.00112558	0.000929044	ARFGEF2/GBF1/MAPRE2/ARFGEF1/ARFGEF3/IQSEC1/IQSEC2/PSD/CYTH2/PSD3	10
GO:0035640	exploration behavior	12/2598	26/18670	7.41514e-05	0.00112558	0.000929044	ABAT/LRRK2/JPH3/BRINP1/DLG4/C12orf10/CHL1/LRRTM1/PRKCE/SLC4A10/GAD1/PENK	12
GO:0051875	pigment granule localization	12/2598	26/18670	7.41514e-05	0.00112558	0.000929044	MREG/RAB11A/RAB1A/BLOC1S6/VPS33A/DCTN2/MKKS/BBS7/MYO5A/ARL6/SHROOM2/RAB27B	12
GO:0018105	peptidyl-serine phosphorylation	66/2598	299/18670	7.62538e-05	0.00115453	0.000952941	ATP2B4/SRC/UHMK1/PDE4D/PDPK1/PAQR3/ROCK2/TTBK1/TTBK2/MAST1/DRD1/OPRD1/CSNK1G3/LRRK2/PWP1/HSP90AB1/MAPK13/CAB39/MAPK1/AKT3/CAMK1/GPD1L/PRKDC/TLK1/BRAF/APP/LMTK2/CAPRIN2/MAPK8/CCNB1/GSK3B/CDC7/INPP5J/PRKCI/DMTN/MAST3/BAG4/STK32C/STK39/PRKACA/CDK5R1/CAMK2A/TERF2IP/CDK5/MAPK9/MARK1/PLCL2/PRKAA2/SMYD3/PDK3/PRKCZ/NLK/HIPK4/CAMK2D/PRKACB/SNCA/PFN2/PRKCB/RET/INPP5F/PRKCE/PLK2/DCLK1/PRKCG/CAMK4/PAK1	66
GO:0021953	central nervous system neuron differentiation	45/2598	183/18670	7.64787e-05	0.00115498	0.000953314	RAPGEF2/UBB/B4GALT5/DRD1/EMX1/MAPT/SEMA3A/HSP90AB1/LDB1/KNDC1/SPOCK1/TBR1/SATB2/ADARB1/LMO4/PLXNA4/MTPN/NDEL1/ERBB4/MDGA2/RAC3/HERC1/SLIT2/FAIM2/DCC/PAFAH1B1/BCL11B/CDK5/CHD5/EPHB2/CEND1/EPHA4/AGTPBP1/MYCBP2/MAP2/B4GALT6/HPRT1/DCLK1/CHRNB2/SLC4A10/DLX5/UNC5D/LHX6/ROBO2/DLX1	45
GO:0008344	adult locomotory behavior	24/2598	77/18670	7.81271e-05	0.00117688	0.000971384	BTBD9/DRD1/OPRD1/PPT1/APP/GRIN1/SNCG/PAFAH1B1/PRKN/SEZ6L/ADAM22/CHL1/CEND1/EPHA4/KALRN/GLRB/OXR1/UCHL1/EFNB3/SNCA/INPP5F/SCN1A/SEZ6/FGF12	24
GO:0002495	antigen processing and presentation of peptide antigen via MHC class II	29/2598	101/18670	7.97179e-05	0.00119779	0.000988646	SEC24D/DCTN5/SEC23A/DYNLL1/KIF3C/AP1M1/AP2A1/ARF1/KLC2/DCTN2/DCTN3/OSBPL1A/ACTR1B/DYNC1LI1/AP2A2/AP2M1/AP1S2/LGMN/SPTBN2/SH3GL2/KIFAP3/AP2S1/CLTC/KIF3A/ACTR10/KLC1/DCTN1/DYNC1I1/AP1S1	29
GO:0071242	cellular response to ammonium ion	22/2598	68/18670	8.23892e-05	0.0012348	0.00101919	ATP2B4/HDAC2/ATG7/ROCK2/DRD1/LRRK2/OPRM1/MAPK1/GNB1/PRKN/CDK5R1/GABRB3/CHRNA7/CHRM3/CHRM1/PLCB1/CHRNB2/GABRG2/KCNC2/GABRB2/GABRA1/RGS8	22
GO:0090314	positive regulation of protein targeting to membrane	13/2598	30/18670	8.36547e-05	0.00125059	0.00103223	PRNP/TCAF1/MIEF2/CACNB3/ANK3/KCNB1/MTCL1/CDK5R1/CDK5/CHP1/C2CD5/HPCA/PAK1	13
GO:0006164	purine nucleotide biosynthetic process	66/2598	300/18670	8.47105e-05	0.00126319	0.00104262	GUCY1A1/ADK/VCP/PRKAG2/POM121/GAPDH/NUP50/GUCY1A2/ACLY/PAPSS1/PANK1/PDHB/PPT1/PDK2/RAE1/HK1/ATP5PB/DLD/PDHX/LDHA/SLC2A6/ACSL3/NUP133/PRPS1/APP/DLAT/PID1/PFKM/ATP5F1A/ALDOA/PGK1/PPARGC1A/SEH1L/PGAM1/PKM/TPI1/ATP5MC3/ACSL6/MPC2/SLC25A12/PRPS2/ATP5PD/PDK1/AK5/GPI/ATP5MC1/OGDHL/ACSL4/ADCY1/PRKAA2/PDK3/NME1/GUCY1B1/ATP5F1B/ELOVL4/SNCA/PDP1/NME5/ACOT7/DNAJC30/HPRT1/HPCA/PGM2L1/ENO2/HTR2A/NPPC	66
GO:0042176	regulation of protein catabolic process	80/2598	381/18670	8.72742e-05	0.00129229	0.00106665	FMN2/FBXO22/VCP/USP25/AZIN1/CYP51A1/PSME3/RCHY1/GGA3/PSMD2/PSMF1/MGAT3/ATG7/FAF1/RAD23B/PSMC2/UBB/LAPTM4B/RNF19B/PSMD14/LRRK2/CCAR2/HSP90AB1/ADRA2A/EDEM1/RNF14/RNF41/VPS35/PSMC1/TRIM32/UBQLN1/SUMO1/BTRC/UBE2K/UBQLN2/USP14/MAGEF1/ATP13A2/HMGCR/GSK3B/PLEKHG5/MAP1A/NEDD4L/CAMLG/BBS7/SORL1/AGAP2/UCHL5/GPLD1/TAF9/PRKACA/USP5/PRKN/DDA1/HECW2/MAPK9/NRG1/EEF1A2/GLMN/PTK2B/ERLEC1/EPHA4/MAD2L1/PIN1/PRICKLE…	80
GO:0006086	acetyl-CoA biosynthetic process from pyruvate	9/2598	16/18670	8.73169e-05	0.00129229	0.00106665	PDHB/PDK2/DLD/PDHX/DLAT/MPC2/PDK1/PDK3/PDP1	9
GO:2000369	regulation of clathrin-dependent endocytosis	9/2598	16/18670	8.73169e-05	0.00129229	0.00106665	SMAP1/WASL/UBQLN2/PIK3CB/AAK1/SYT11/DNAJC6/SH3GL2/SNAP91	9
GO:0051590	positive regulation of neurotransmitter transport	15/2598	38/18670	8.8691e-05	0.00130935	0.00108073	RAB3GAP1/SNX4/ARL6IP1/CACNB2/DNM1L/PRKN/CDK5/STXBP1/SNCA/UNC13A/STX1B/STX1A/SYT1/CNR1/RAB3B	15
GO:0008361	regulation of cell size	44/2598	179/18670	9.21841e-05	0.00135754	0.0011205	DBN1/RAB11A/RNF6/EPHA7/MEGF8/PTPRS/ANXA7/BMPR2/SEMA6B/MAPT/SEMA3A/HSP90AB1/AKT3/RUFY3/EFNA5/PLXNA4/MTPN/LIMK1/NRCAM/NDEL1/SEMA4F/GSK3B/FSTL4/TWF2/L1CAM/DCC/GDI1/CDKL5/PAFAH1B1/CDK5R1/SLC12A8/CDK5/RTN4R/SEMA5B/SLC12A5/RTN4/MAP1B/XK/OLFM1/MAP2/RET/FGF13/PAK1/BDNF	44
GO:0010763	positive regulation of fibroblast migration	8/2598	13/18670	9.30399e-05	0.00136336	0.0011253	AKAP12/ARHGEF7/DMTN/BAG4/SLC8A1/PRKCE/PAK3/PAK1	8
GO:0071872	cellular response to epinephrine stimulus	8/2598	13/18670	9.30399e-05	0.00136336	0.0011253	ATP2B4/PDE4D/SLC9A1/SRD5A1/PRKACA/RYR2/SNCA/STAR	8
GO:0046834	lipid phosphorylation	21/2598	64/18670	9.43795e-05	0.00137957	0.00113869	CERK/PIP5K1C/IMPA1/PIP4K2B/IP6K1/PIP4K2C/PI4K2A/IMPAD1/EFR3A/PI4KA/TTC7B/PIK3CB/DGKZ/PIK3R1/AGK/DGKE/PIP5K1B/FAM126B/EFR3B/DGKI/DGKB	21
GO:0002504	antigen processing and presentation of peptide or polysaccharide antigen via MHC class II	29/2598	102/18670	9.67624e-05	0.00141092	0.00116456	SEC24D/DCTN5/SEC23A/DYNLL1/KIF3C/AP1M1/AP2A1/ARF1/KLC2/DCTN2/DCTN3/OSBPL1A/ACTR1B/DYNC1LI1/AP2A2/AP2M1/AP1S2/LGMN/SPTBN2/SH3GL2/KIFAP3/AP2S1/CLTC/KIF3A/ACTR10/KLC1/DCTN1/DYNC1I1/AP1S1	29
GO:0032413	negative regulation of ion transmembrane transporter activity	24/2598	78/18670	9.81223e-05	0.00142374	0.00117514	CAB39/ADRA2A/UBQLN1/SUMO1/GOPC/GSTO1/NEDD4L/CACNB3/OPRL1/ANK3/CALM1/STK39/CALM2/HECW2/GNB5/FKBP1B/EPHB2/CAMK2D/KCNAB1/HECW1/CALM3/PRKCE/ACTN2/FGF12	24
GO:0072347	response to anesthetic	24/2598	78/18670	9.81223e-05	0.00142374	0.00117514	OPRK1/ADGRL3/ABAT/HDAC2/ATG7/DRD1/HSP90AB1/OPRM1/GOT2/GRIN1/CDK5/PTK2B/HOMER1/SNCA/PRKCE/MAP1LC3A/DRD5/CHRNB2/HPCA/HTR2A/CNR1/PRKCG/RGS4/PENK	24
GO:0006888	ER to Golgi vesicle-mediated transport	50/2598	212/18670	9.90307e-05	0.00142852	0.00117909	SEC24D/MCFD2/VAPA/VCP/COPA/ARF4/COG6/ANK2/GBF1/RAB1A/DCTN5/ERGIC2/SEC23A/LRRK2/DYNLL1/BCAP29/F8/RAB12/SEC16B/CRYZL2P-SEC16B/HYOU1/MPPE1/GOPC/ARF1/COPG2/DCTN2/RINT1/DCTN3/SPTAN1/TRAPPC9/DYNC1LI1/PGAP1/COPG1/SORL1/ANK3/DDHD2/GRIA1/COG1/SPTBN2/PITPNM3/CNIH3/NAPA/SPTB/TRAPPC6B/ACTR10/DCTN1/TRAPPC2L/DYNC1I1/NSF/ANK1	50
GO:0032401	establishment of melanosome localization	11/2598	23/18670	9.94173e-05	0.00142852	0.00117909	MREG/RAB11A/RAB1A/BLOC1S6/DCTN2/MKKS/BBS7/MYO5A/ARL6/SHROOM2/RAB27B	11
GO:0099500	vesicle fusion to plasma membrane	11/2598	23/18670	9.94173e-05	0.00142852	0.00117909	SNAP47/CPLX2/PRRT2/STXBP1/STX1B/CPLX1/STX1A/VAMP1/RAB3A/SNAP25/SYT1	11
GO:1903861	positive regulation of dendrite extension	11/2598	23/18670	9.94173e-05	0.00142852	0.00117909	PLAA/RIMS2/NEDD4L/PRKN/SYT3/CPNE5/CPNE9/UNC13A/RIMS1/SYT1/SYT4	11
GO:0006650	glycerophospholipid metabolic process	69/2598	319/18670	0.000102466	0.00146875	0.0012123	PIP5K1C/INPP4B/RAB5A/IMPA1/PIP4K2B/IP6K1/CDS2/SACM1L/PLEKHA2/OCRL/MBOAT7/PIP4P2/OSBPL8/PIP4K2C/PTDSS1/PI4K2A/PIK3R4/ALDH5A1/IMPAD1/PLEKHA1/FIG4/PISD/EFR3A/ETNK1/PI4KA/GPD1L/MPPE1/TTC7B/SERINC1/ARF1/ACSL3/PIK3CB/SERINC3/NAPEPLD/DGKZ/SELENOI/MTMR4/GDPD1/INPP5J/PGAP1/DDHD1/MTMR9/ACHE/MTMR6/ARF3/PIK3R1/LPCAT4/AGAP2/AGK/PIGZ/LPGAT1/DDHD2/GPLD1/PAFAH1B1/PIP5K1B/INPP4A/FAM126B/SYNJ1/EFR3B/PITPNM3/PLAAT1…	69
GO:0030073	insulin secretion	49/2598	207/18670	0.000105015	0.00150166	0.00123946	MC4R/SLC9B2/ABAT/CAMK2G/KCNJ11/RAB11FIP5/RAB11FIP2/CHGA/SYBU/DYNLL1/CACNA1C/ADRA2A/SLC25A5/RIMS2/EFNA5/AACS/HMGCR/SLC25A4/SYT7/ITPR1/MYO5A/KCNB1/C2CD2L/GPLD1/PRKN/MPC2/PPP3CA/CACNA1E/ENSA/PTPRN2/OXCT1/FKBP1B/PTPRN/PPP3CB/PCLO/CPLX1/PRKCE/VSNL1/STX1A/RBP4/SNAP25/NNAT/ICA1/KCNC2/STXBP5L/CNR1/EPHA5/ADCYAP1/VGF	49
GO:0021695	cerebellar cortex development	17/2598	47/18670	0.0001114	0.00158912	0.00131165	NEUROD2/TTBK2/LDB1/KNDC1/MTPN/MYH10/MAP2K1/HERC1/FAIM2/CDK5/SEZ6L/SPTBN2/TRNP1/CEND1/AGTPBP1/ZNF365/SEZ6	17
GO:0006090	pyruvate metabolic process	39/2598	154/18670	0.000114519	0.00162746	0.00134329	ME1/PRKAG2/POM121/GLO1/GAPDH/NUP50/PDHB/PDK2/RAE1/HK1/DLD/PDHX/LDHA/SLC2A6/NUP133/APP/HAGH/DLAT/PFKM/ALDOA/PGK1/PPARGC1A/SEH1L/PGAM1/PKM/TPI1/MPC2/VDAC1/ME3/SLC25A12/PDK1/GPI/OGDHL/PRKAA2/PDK3/PDP1/PGM2L1/ENO2/HTR2A	39
GO:0086001	cardiac muscle cell action potential	23/2598	74/18670	0.000114637	0.00162746	0.00134329	KCND3/ANK2/CACNA1C/GPD1L/SCN4B/CACNA1G/NOS1AP/NEDD4L/ATP2A2/ANK3/CACNB2/ATP1A1/RYR2/SLC8A1/CAMK2D/CACNA2D1/ATP1B1/SCN1A/SCN2B/KCNJ3/SCN3B/FGF13/FGF12	23
GO:0043244	regulation of protein complex disassembly	31/2598	113/18670	0.000117625	0.00166589	0.00137501	CKAP2/HDGFL3/TMOD2/CAMSAP2/TTBK2/TBC1D25/CAMSAP3/OGFOD1/CARMIL2/CAMSAP1/PDXP/CFL1/MTPN/SPTAN1/DSTN/MAP1A/CLASP2/DMTN/BNIP3/TWF2/KATNB1/NAV3/BMERB1/SPTBN2/ADD2/EIF5A2/SPTB/MAP1B/ACTN2/STMN2/FGF13	31
GO:0070296	sarcoplasmic reticulum calcium ion transport	16/2598	43/18670	0.00011964	0.00169038	0.00139522	PDE4D/ANK2/CACNA1C/GSTO1/AKAP6/ATP2A2/CALM1/CALM2/PRKACA/FKBP1B/TMEM38A/RYR2/SLC8A1/CAMK2D/CASQ1/CALM3	16
GO:1901016	regulation of potassium ion transmembrane transporter activity	21/2598	65/18670	0.000121324	0.00171009	0.00141149	LRRC55/FHL1/ANK2/KCNC1/CAB39/SUMO1/NOS1AP/AKAP6/AMIGO1/NEDD4L/KCNS1/ANK3/STK39/VAMP2/NETO2/KCNAB1/ATP1B1/ACTN2/NETO1/KCNS2/KCNC2	21
GO:0071322	cellular response to carbohydrate stimulus	37/2598	144/18670	0.000122973	0.00172922	0.00142728	OPRK1/SLC9B2/TRA2B/KCNJ11/RAB11FIP5/RAB11FIP2/SYBU/DYNLL1/MAPK13/ADRA2A/EFNA5/AACS/HMGCR/MAP2K4/SERPINF1/KCNB1/C2CD2L/GPLD1/PPARGC1A/ENDOG/PRKACA/MPC2/PPP3CA/PTPRN2/OPA1/OXCT1/FKBP1B/PRKAA2/PDK3/PTPRN/NME1/PPP3CB/STAR/PRKCB/PRKCE/VSNL1/EPHA5	37
GO:0009154	purine ribonucleotide catabolic process	13/2598	31/18670	0.000125795	0.00176054	0.00145314	NUDT9/PDE4D/NUDT4/PDE8B/PDE2A/PDE4A/NUDT10/HINT1/NUDT11/PDE1A/ACOT7/NUDT18/HPRT1	13
GO:0031338	regulation of vesicle fusion	13/2598	31/18670	0.000125795	0.00176054	0.00145314	VPS41/STXBP6/CORO1A/TRIM9/CPLX2/C2CD5/PRRT2/STXBP1/CPLX1/VAMP1/RAB3A/SYT1/SYT4	13
GO:0021955	central nervous system neuron axonogenesis	14/2598	35/18670	0.000128267	0.0017909	0.00147819	B4GALT5/HSP90AB1/ADARB1/PLXNA4/NDEL1/SLIT2/DCC/PAFAH1B1/EPHB2/EPHA4/MYCBP2/B4GALT6/DCLK1/CHRNB2	14
GO:0008637	apoptotic mitochondrial changes	33/2598	124/18670	0.000136545	0.00189753	0.00156621	STPG1/ATF2/NDUFS1/CCAR2/YWHAQ/SLC25A5/VPS35/BNIP3L/TIMM50/HIGD1A/MAPK8/GSK3B/ERBB4/HRK/SLC25A4/TMEM14A/BNIP3/BLOC1S2/GGCT/PIM2/DNM1L/PRKN/CAMK2A/OPA1/YWHAB/YWHAH/PPP3R1/YWHAZ/MLLT11/YWHAG/MOAP1/CCK/ATP5IF1	33
GO:0048284	organelle fusion	33/2598	124/18670	0.000136545	0.00189753	0.00156621	CHMP3/SNAP47/CHMP2B/VPS41/STX12/VAMP4/PID1/AFG3L2/BNIP3/SYT7/MFN1/MIGA1/STXBP6/DNM1L/PRKN/CORO1A/LRMP/TRIM9/OPA1/CPLX2/C2CD5/PRRT2/STXBP1/SNCA/STX1B/CPLX1/GDAP1/STX1A/VAMP1/RAB3A/SNAP25/SYT1/SYT4	33
GO:0030041	actin filament polymerization	44/2598	182/18670	0.00013875	0.00192366	0.00158777	CTNNA2/FMN2/DBN1/NCKAP1/TMOD2/PPP1R9A/FHOD3/ARFGEF1/CARMIL2/CDC42EP3/RASA1/AP1AR/BAIAP2/ABI2/WASL/ARF1/TMSB15B/ARPC4/MTPN/ACTR2/SPTAN1/TMSB10/RHOBTB2/MKKS/RAC3/DMTN/TWF2/SLIT2/MYADM/BAG4/CORO1A/WASF1/SPTBN2/ACTR3B/ARPC5L/FMN1/ADD2/PTK2B/SPTB/MAGEL2/GAS7/PFN2/PRKCE/PAK3	44
GO:0010498	proteasomal protein catabolic process	95/2598	477/18670	0.000159558	0.00220698	0.00182162	FBXO22/VCP/USP25/SIAH2/PSME3/RCHY1/DNAJB9/PSMD2/FBXL18/FBXL14/FOXRED2/PSMF1/FBXO31/FBXO33/CUL1/PLAA/FAF1/RAD23B/PSMC2/UBB/KCTD2/DNAJC10/HSPA13/RNF19B/CUL2/TOR1A/PSMD14/LRRK2/CCAR2/HSP90AB1/EDEM1/RNF14/RNF41/FBXL17/PSMC1/PSMA4/UBQLN1/SUMO1/BTRC/UBE2K/UBE2W/UBQLN2/UBE2D1/PSMB7/USP14/TRIM2/PSMA1/SKP1/ARMC8/PSMA5/FBXL15/PSMD8/DNAJB14/CCNB1/GSK3B/MAP1A/ZNRF1/UBR3/PSMC6/NEDD4L/CAMLG/RNF187/BBS7/FBXL16/…	95
GO:0051905	establishment of pigment granule localization	11/2598	24/18670	0.000160516	0.00221505	0.00182828	MREG/RAB11A/RAB1A/BLOC1S6/DCTN2/MKKS/BBS7/MYO5A/ARL6/SHROOM2/RAB27B	11
GO:0070131	positive regulation of mitochondrial translation	9/2598	17/18670	0.000162621	0.00223368	0.00184366	C1QBP/FASTKD2/MRPS27/UQCC1/TRMT10C/NGRN/TRUB2/RPUSD4/RMND1	9
GO:0099010	modification of postsynaptic structure	9/2598	17/18670	0.000162621	0.00223368	0.00184366	CTNNA2/CHMP2B/BAIAP2/ARHGAP44/SYNPO/MYH10/WASF1/CAMKV/PFN2	9
GO:0048638	regulation of developmental growth	73/2598	347/18670	0.000163505	0.00223573	0.00184535	DBN1/RAB11A/KCNK2/RNF6/EPHA7/MEGF8/PTPRS/PLAA/ZFPM2/BMPR2/SEMA6B/FTO/MAPT/SEMA3A/SOD1/PLS1/MAPK1/RIMS2/RUFY3/EFNA5/PRKDC/ATRN/PLXNA4/APP/LIMK1/NRCAM/NDEL1/CCNB1/SEMA4F/AFG3L2/GSK3B/FSTL4/MKKS/AKAP6/ERBB4/NEDD4L/TWF2/L1CAM/PARP2/DCC/GDI1/CDKL5/BCL11A/PAFAH1B1/PRKN/CDK5R1/SYT3/CDK5/LGMN/RTN4R/CPNE5/CPNE9/BASP1/SEMA5B/RTN4/PIN1/MAP1B/UNC13A/OLFM1/MAP2/MEF2C/RIMS1/PLCB1/RBP4/ATP8A2/SYT1/SYT4/FGF13/FG…	73
GO:0015844	monoamine transport	26/2598	90/18670	0.000163701	0.00223573	0.00184535	OPRK1/ABAT/CHGA/DRD1/TOR1A/NISCH/ADRA2A/SYT7/SYT11/KCNB1/SNCG/PRKN/SYT3/KCNA2/SYT12/SNCA/SYT5/STX1A/CHRNB2/SYT1/SYT4/HTR2A/SYT13/CNR1/RAB3B/VIP	26
GO:0090382	phagosome maturation	16/2598	44/18670	0.000163903	0.00223573	0.00184535	MREG/ATP6V1C1/SYT7/SYT11/CORO1A/ATP6V0D1/ATP6V0C/ATP6V0B/ATP6V1H/ATP6V0A1/ATP6V1D/ATP6V1A/ATP6V1E1/ATP6V0E2/ATP6V1B2/ATP6V1G2	16
GO:0090383	phagosome acidification	12/2598	28/18670	0.000178345	0.00241656	0.00199461	ATP6V1C1/ATP6V0D1/ATP6V0C/ATP6V0B/ATP6V1H/ATP6V0A1/ATP6V1D/ATP6V1A/ATP6V1E1/ATP6V0E2/ATP6V1B2/ATP6V1G2	12
GO:0048857	neural nucleus development	20/2598	62/18670	0.000178805	0.00241656	0.00199461	TTBK1/KCNC1/DYNLL1/RAD1/YWHAQ/ATP5PB/FOXP2/CDC42/CALM1/CALM2/CDK5R1/SYNGR3/BASP1/YWHAH/CALM3/INA/CDK5R2/CHRNB2/FGF9/KCNC2	20
GO:0007632	visual behavior	18/2598	53/18670	0.000179201	0.00241656	0.00199461	DRD1/RGS14/KRAS/APP/HMGCR/SYNPO/GRIN1/DDHD2/PDE1B/CDK5/HRH2/NPTN/NDRG4/CCK/NETO1/CHRNB2/TAFA2/GRIN2A	18
GO:0045851	pH reduction	18/2598	53/18670	0.000179201	0.00241656	0.00199461	DMXL1/PPT1/ATP6V1C1/ATP6AP1/CCDC115/ATP6V0D1/ATP6V0C/ATP6V0B/ATP6V1H/ATP6V0A1/ATP6V1D/DMXL2/ATP6V1A/ATP6V1E1/ATP6V0E2/ATP6V1B2/ATP6V1G2/CCKBR	18
GO:1903307	positive regulation of regulated secretory pathway	18/2598	53/18670	0.000179201	0.00241656	0.00199461	CACNA1I/ARF1/SNX4/CACNA1G/SYT7/KCNB1/CACNB2/DNM1L/CDK5/SCAMP5/RAB15/STXBP1/STX1A/CDK5R2/RAB3A/SYT1/SYT4/CNR1	18
GO:0001975	response to amphetamine	13/2598	32/18670	0.000185016	0.00248366	0.00204999	HDAC2/DRD1/SOD1/GRIN1/PDE1B/PPP3CA/HDAC9/RGS17/CALM3/DRD5/HPRT1/GRIN2A/RGS4	13
GO:0007616	long-term memory	13/2598	32/18670	0.000185016	0.00248366	0.00204999	BTBD9/RGS14/PRNP/CPEB3/GRIN1/GRIA1/PJA2/ADCY1/PRKCZ/SLC17A7/CAMK4/RASGRF1/CALB1	13
GO:0043087	regulation of GTPase activity	95/2598	479/18670	0.000186321	0.00249553	0.00205979	SIPA1L2/ASAP1/RAPGEF2/FAM13B/ALS2/ARHGEF7/RAB11FIP2/OCRL/ARHGAP24/SEC23A/NUP50/FAM13A/ARHGEF11/SIPA1L1/RALGAPA1/IPO5/LRRK2/MAPRE2/TIAM2/RASA2/RANGAP1/ARFGEF1/SOD1/TBC1D25/IQSEC1/RGS14/RASA1/SMAP1/ARHGAP26/EFNA5/SRGAP3/RABGAP1L/RAB3GAP1/RUNDC1/STXBP5/BCAS3/ARHGAP32/DOCK4/PLXNA4/ZC3H15/ARHGAP44/ADGRB3/NDEL1/GSK3B/RAPGEF6/MKKS/CHM/SLIT2/TBC1D30/SGSM1/AGAP2/RAP1GAP/PLXNC1/CX3CL1/STMN3/DNM1L/RASAL2/GD…	95
GO:0033238	regulation of cellular amine metabolic process	24/2598	81/18670	0.000188151	0.00251434	0.00207531	ATP2B4/AZIN1/PSME3/PSMD2/ABAT/PSMF1/PSMC2/DRD1/PSMD14/VPS35/PSMC1/PSMA4/PSMB7/PSMA1/PSMA5/PSMD8/PSMC6/PSMB2/PDE1B/PRKN/ATCAY/SNCA/HPRT1/CHRNB2	24
GO:0018107	peptidyl-threonine phosphorylation	33/2598	126/18670	0.000189539	0.00252718	0.00208591	PRKAG2/SPRED2/PDPK1/ROCK2/TTBK1/TTBK2/ACVR1B/CSNK1G3/LRRK2/PPP2R5D/CAB39/MAPK1/UBE2K/APP/LMTK2/MAPK8/GSK3B/CDC7/MAP2K1/DMTN/CIT/CALM1/STK39/CALM2/PRKACA/CDK5R1/CAMK2A/CDK5/NLK/HIPK4/CAMK2D/PRKCB/CALM3	33
GO:0007033	vacuole organization	40/2598	163/18670	0.000194876	0.00259251	0.00213984	SYNPO2/RAB5A/ATG7/MAP1LC3B/PIP4K2B/RALB/RAB1A/LAPTM4B/ATG9A/LRRK2/PIP4K2C/VPS41/STX12/FIG4/ATG5/CHMP5/PPT1/VPS35/VMP1/VPS33A/UBQLN1/ARF1/UBQLN2/VPS4B/RAB3GAP1/C9orf72/BECN1/ATP13A2/SYT7/ATG16L1/NAGPA/CCDC115/CORO1A/KIAA1324/ACP2/CLVS2/GABARAPL1/HOOK1/CLVS1/MAP1LC3A	40
GO:0031915	positive regulation of synaptic plasticity	7/2598	11/18670	0.000197584	0.00261677	0.00215986	DBN1/SSH1/NEUROD2/CPLX2/EPHB2/MAP1B/UNC13A	7
GO:1902805	positive regulation of synaptic vesicle transport	7/2598	11/18670	0.000197584	0.00261677	0.00215986	BORCS5/CACNB2/DNM1L/CDK5/MAP2/SYT1/CNR1	7
GO:0007034	vacuolar transport	36/2598	142/18670	0.000201011	0.00265621	0.00219242	VPS13D/CHMP3/VCP/CHMP1B/LEPROTL1/PSAP/HSPA8/CHMP2B/LRRK2/VPS41/PIK3R4/CHMP5/VPS35/CCDC91/RAB12/VPS33A/ARF1/VPS4B/VPS13A/VPS36/C9orf72/BECN1/VPS53/EHD3/SORL1/GCC2/NAGPA/PRKN/ATP6V0D1/NDFIP2/CACNG2/NDFIP1/HOOK1/CACNG8/CACNG3/GPRASP1	36
GO:0061951	establishment of protein localization to plasma membrane	19/2598	58/18670	0.00020532	0.00270711	0.00223443	RAB11A/GGA3/OPTN/CNST/VPS35/GOPC/ACSL3/ARHGAP44/C16orf70/ANK3/GRIPAP1/LRRC7/GRIP1/ARL6/PREPL/VAMP2/NSG1/NSF/GRIP2	19
GO:0031290	retinal ganglion cell axon guidance	10/2598	21/18670	0.000216914	0.00285363	0.00235536	EPHA7/EFNA5/NRCAM/SEMA4F/SLIT2/SLIT1/PTPRM/EPHB2/PTPRO/ROBO2	10
GO:0048678	response to axon injury	23/2598	77/18670	0.000222504	0.00292067	0.0024107	KCNK2/ARF4/STK24/PTPRS/RANGAP1/SOD1/PTPRF/MAPK8IP3/MORN4/NDEL1/MAP2K1/MTR/RTN4RL2/RTN4RL1/RTN4R/FKBP1B/EPHA4/MAP1B/FLRT3/NREP/INPP5F/GAP43/NEFL	23
GO:0009165	nucleotide biosynthetic process	79/2598	386/18670	0.000228317	0.00299034	0.0024682	GUCY1A1/ADK/ME1/VCP/PRKAG2/POM121/CDS2/GAPDH/NUP50/CTPS1/GUCY1A2/ACLY/PAPSS1/RRM1/PANK1/MAPK1/PDHB/PPT1/TBPL1/PDK2/RAE1/HK1/CMPK2/RAD50/ATP5PB/DLD/PDHX/LDHA/SLC2A6/ACSL3/NUP133/PRPS1/APP/DCK/NMRK1/DLAT/PID1/PFKM/ATP5F1A/ALDOA/PGK1/PPARGC1A/SEH1L/PGAM1/PKM/TPI1/ATP5MC3/ACSL6/MPC2/SLC25A12/PRPS2/ATP5PD/RFK/PDK1/AK5/GPI/ATP5MC1/OGDHL/ACSL4/ADCY1/PRKAA2/PDK3/CDS1/NME1/GUCY1B1/ATP5F1B/ELOVL4/SNCA/PDP1…	79
GO:0002478	antigen processing and presentation of exogenous peptide antigen	42/2598	175/18670	0.00023011	0.00300717	0.00248209	SEC24D/PSME3/PSMD2/PSMF1/PSMC2/DCTN5/SEC23A/PSMD14/DYNLL1/KIF3C/AP1M1/PSMC1/PSMA4/AP2A1/ARF1/KLC2/DCTN2/PSMB7/PSMA1/PSMA5/DCTN3/PSMD8/OSBPL1A/ACTR1B/DYNC1LI1/PSMC6/AP2A2/AP2M1/AP1S2/PSMB2/LGMN/SPTBN2/SH3GL2/KIFAP3/AP2S1/CLTC/KIF3A/ACTR10/KLC1/DCTN1/DYNC1I1/AP1S1	42
GO:0001558	regulation of cell growth	84/2598	416/18670	0.000234298	0.00305516	0.0025217	DBN1/RAB11A/RNF6/FHL1/EPHA7/MEGF8/PTPRS/PLAA/TMEM97/BMPR2/SEMA6B/ARHGEF11/ACVR1B/MAPT/CCAR2/SEMA3A/FGFR1OP/PPT1/MAP2K5/TRIM32/NRG3/RIMS2/RUFY3/EFNA5/SPOCK1/PLXNA4/TAF9B/MTPN/SLC9A1/CLSTN1/CAPRIN2/LIMK1/NRCAM/NDEL1/SEMA4F/PPP2CA/GSK3B/FSTL4/SLIT3/AKAP6/NEDD4L/TWF2/CDC42/PPP2R1A/SLIT2/TSPYL2/L1CAM/PAK5/PARP2/DCC/GNG4/TAF9/GDI1/CDKL5/BCL11A/PAFAH1B1/PRKN/CDK5R1/SMARCA2/SYT3/CDK5/RTN4R/NDRG3/CDKN2D/C…	84
GO:0043279	response to alkaloid	30/2598	112/18670	0.000238082	0.00309769	0.0025568	OPRK1/ADGRL3/ABAT/HDAC2/ATG7/DRD1/SPIDR/HSP90AB1/OPRM1/GOT2/UQCRC1/GRIN1/PPARGC1A/CDK5/TMEM38A/PTK2B/HOMER1/RYR2/SLC8A1/SNCA/STAR/PRKCE/MAP1LC3A/DRD5/CHRNB2/HTR2A/CNR1/PRKCG/RGS4/PENK	30
GO:0061025	membrane fusion	38/2598	154/18670	0.000246656	0.0032022	0.00264307	CHMP3/VAPA/ATG7/ANXA7/SNAP47/CHMP2B/VPS41/STX12/VAMP4/PPIA/NAPG/SYT7/MFN1/STXBP6/DNM1L/HACE1/CORO1A/LRMP/TRIM9/CHP1/OPA1/CPLX2/NAPA/C2CD5/VAMP2/PRRT2/STXBP1/SNCA/STX1B/CPLX1/RIMS1/STX1A/NSF/VAMP1/RAB3A/SNAP25/SYT1/SYT4	38
GO:0051654	establishment of mitochondrion localization	11/2598	25/18670	0.000250726	0.00323376	0.00266912	UBB/SYBU/MAPT/WASF1/MARK1/LRPPRC/OPA1/ACTR10/UCHL1/MAP1B/NEFL	11
GO:0070129	regulation of mitochondrial translation	11/2598	25/18670	0.000250726	0.00323376	0.00266912	C1QBP/FASTKD2/TSFM/MRPS27/UQCC1/TRMT10C/NGRN/TRUB2/RPUSD4/RMND1/LRPPRC	11
GO:1904861	excitatory synapse assembly	11/2598	25/18670	0.000250726	0.00323376	0.00266912	PTPRS/LRFN1/IL1RAP/NRXN2/LRRC4/LRRTM2/SHANK2/VSTM5/NPTN/NRXN1/LRRTM1	11
GO:0071333	cellular response to glucose stimulus	34/2598	133/18670	0.000251622	0.00323826	0.00267283	OPRK1/SLC9B2/TRA2B/KCNJ11/RAB11FIP5/RAB11FIP2/SYBU/DYNLL1/ADRA2A/EFNA5/AACS/HMGCR/SERPINF1/KCNB1/C2CD2L/GPLD1/PPARGC1A/ENDOG/PRKACA/MPC2/PPP3CA/PTPRN2/OPA1/OXCT1/FKBP1B/PRKAA2/PDK3/PTPRN/NME1/PPP3CB/STAR/PRKCE/VSNL1/EPHA5	34
GO:0031102	neuron projection regeneration	19/2598	59/18670	0.000263759	0.0033871	0.00279569	STK24/PTPRS/PTPRF/MAPK8IP3/OMG/NDEL1/MAP2K1/MTR/RTN4RL2/RTN4RL1/RTN4R/FKBP1B/EPHA4/MAP1B/NREP/INPP5F/THY1/GAP43/NEFL	19
GO:0051955	regulation of amino acid transport	13/2598	33/18670	0.000266627	0.00340914	0.00281387	ABAT/ARL6IP5/RAB3GAP1/ARL6IP1/STK39/SV2A/GRM7/STXBP1/SNCA/NPY5R/CCK/SYT4/RGS4	13
GO:0099084	postsynaptic specialization organization	13/2598	33/18670	0.000266627	0.00340914	0.00281387	PTPRS/LRFN1/TMEM108/IL1RAP/NRXN2/LRRC4/LRRTM2/DLG2/SHANK2/NRXN1/DLG3/LRRTM1/GAP43	13
GO:0008654	phospholipid biosynthetic process	57/2598	260/18670	0.000273464	0.00348902	0.00287981	PIP5K1C/INPP4B/RAB5A/IMPA1/PIP4K2B/CDS2/NUS1/SACM1L/PLEKHA2/OCRL/MBOAT7/IDI1/PIP4K2C/PTDSS1/PI4K2A/PIK3R4/PLEKHA1/FIG4/PISD/ETNK1/PI4KA/GPD1L/MPPE1/SERINC1/ARF1/ACSL3/PIK3CB/DGKZ/SELENOI/MTMR4/INPP5J/PGAP1/DDHD1/DHDDS/HMGCS1/MTMR9/ACHE/MTMR6/ARF3/PIK3R1/LPCAT4/AGAP2/AGK/PIGZ/LPGAT1/DDHD2/DGKE/PIP5K1B/INPP4A/SYNJ1/PITPNM3/CDS1/FABP3/MTMR7/INPP5F/SLC44A5/HTR2A	57
GO:1902905	positive regulation of supramolecular fiber organization	47/2598	204/18670	0.000280657	0.00357309	0.0029492	CTNNA2/FMN2/SYNPO2/NCKAP1/ROCK2/MAPT/CARMIL2/CDC42EP3/AP1AR/BAIAP2/ABI2/WASL/ARF1/PDXP/CFL1/APP/ARPC4/LIMK1/TOGARAM1/ACTR2/DSTN/RHOBTB2/SYNPO/CD47/RAC3/KATNB1/CDC42/BAG4/NAV3/CX3CL1/CDK5R1/CORO1A/WASF1/ACTR3B/ARPC5L/FMN1/PTK2B/DCTN1/MAP1B/MAGEL2/PFN2/MET/PRKCE/ACTN2/STMN2/PPM1E/PAK1	47
GO:0098659	inorganic cation import across plasma membrane	24/2598	83/18670	0.000283075	0.00358845	0.00296187	ATP2B4/KCNJ11/SLC9A5/KCNJ9/KCNJ12/PRNP/SLC9A1/ISCU/FAM155A/SLC9A6/KCNJ4/KCNJ6/SLC39A10/SLC9A7/SLC12A8/SLC12A5/ATP1A1/TRPV6/SLC8A1/SLC8A3/CACNA2D1/ATP1B1/ATP1A3/KCNJ3	24
GO:0099587	inorganic ion import across plasma membrane	24/2598	83/18670	0.000283075	0.00358845	0.00296187	ATP2B4/KCNJ11/SLC9A5/KCNJ9/KCNJ12/PRNP/SLC9A1/ISCU/FAM155A/SLC9A6/KCNJ4/KCNJ6/SLC39A10/SLC9A7/SLC12A8/SLC12A5/ATP1A1/TRPV6/SLC8A1/SLC8A3/CACNA2D1/ATP1B1/ATP1A3/KCNJ3	24
GO:0021756	striatum development	9/2598	18/18670	0.00028512	0.00359896	0.00297055	DRD1/RARB/LRRK2/SLITRK5/MKKS/FOXP2/BCL11B/CNTNAP2/HPRT1	9
GO:0071625	vocalization behavior	9/2598	18/18670	0.00028512	0.00359896	0.00297055	BRINP1/NRXN2/NLGN4X/FOXP2/DLG4/CNTNAP2/SHANK2/NRXN1/NRXN3	9
GO:0034766	negative regulation of ion transmembrane transport	28/2598	103/18670	0.000290063	0.00365355	0.00301561	YWHAQ/CAB39/ADRA2A/UBQLN1/ARL6IP5/SUMO1/GOPC/GSTO1/ISCU/NEDD4L/CACNB3/OPRL1/ANK3/CALM1/STK39/CALM2/HECW2/GNB5/FKBP1B/EPHB2/CAMK2D/KCNAB1/HECW1/CALM3/PRKCE/ACTN2/FGF12/RGS4	28
GO:0032273	positive regulation of protein polymerization	34/2598	134/18670	0.000292798	0.00368018	0.00303759	CTNNA2/FMN2/NCKAP1/TTBK1/MAPT/TPPP/CARMIL2/CDC42EP3/AP1AR/BAIAP2/ABI2/WASL/ARF1/ARPC4/TOGARAM1/ACTR2/RHOBTB2/RAC3/BAG4/NAV3/CDK5R1/CORO1A/WASF1/ACTR3B/ARPC5L/FMN1/PTK2B/DCTN1/MAP1B/MAGEL2/PFN2/MET/PRKCE/PAK1	34
GO:0014075	response to amine	16/2598	46/18670	0.000296495	0.00369526	0.00305003	HDAC2/KCNC1/DRD1/SOD1/GRIN1/PDE1B/PPP3CA/HDAC9/NME1/RGS17/CALM3/DRD5/HPRT1/GRIN2A/KCNC2/RGS4	16
GO:0050919	negative chemotaxis	16/2598	46/18670	0.000296495	0.00369526	0.00305003	EPHA7/SEMA6B/FLRT2/SEMA3A/NRG3/EFNA5/PLXNA4/SEMA4F/SLIT3/SLIT2/SLIT1/NRG1/SEMA5B/FLRT3/LRTM2/ROBO2	16
GO:0051646	mitochondrion localization	16/2598	46/18670	0.000296495	0.00369526	0.00305003	UBB/SYBU/LRRK2/MAPT/MEF2A/MFN1/DNM1L/WASF1/MARK1/ATCAY/LRPPRC/OPA1/ACTR10/UCHL1/MAP1B/NEFL	16
GO:0099172	presynapse organization	16/2598	46/18670	0.000296495	0.00369526	0.00305003	EFNB2/IL1RAP/VPS35/NLGN4X/APP/SLITRK3/SLITRK1/LRFN5/CBLN2/LRRTM3/PPFIA2/NRXN1/SNCA/LRRTM1/CLSTN3/CNTN5	16
GO:0086003	cardiac muscle cell contraction	21/2598	69/18670	0.000309302	0.00384678	0.0031751	KCND3/PDE4D/ANK2/CACNA1C/GPD1L/SUMO1/SCN4B/CACNA1G/SLC9A1/NOS1AP/NEDD4L/CACNB2/ATP1A1/RYR2/CAMK2D/CACNA2D1/SCN1A/SCN2B/KCNJ3/SCN3B/FGF12	21
GO:0030072	peptide hormone secretion	55/2598	250/18670	0.00031606	0.0039226	0.00323768	MC4R/SLC9B2/UBE2Q1/ABAT/CAMK2G/KCNJ11/RAB11FIP5/RAB11FIP2/RAB1A/CHGA/TFR2/SYBU/DYNLL1/CACNA1C/ADRA2A/SLC25A5/RIMS2/EFNA5/AACS/HMGCR/SLC25A4/SYT7/ITPR1/SMPD3/MYO5A/KCNB1/C2CD2L/GPLD1/PRKN/MPC2/PPP3CA/CACNA1E/ENSA/PTPRN2/OXCT1/FKBP1B/PTPRN/KALRN/PPP3CB/PCLO/CPLX1/PRKCE/VSNL1/STX1A/RBP4/SNAP25/NNAT/ICA1/KCNC2/STXBP5L/CNR1/EPHA5/ADCYAP1/VIP/VGF	55
GO:1902115	regulation of organelle assembly	45/2598	194/18670	0.00031892	0.00394677	0.00325763	DZIP1/SRC/CHMP1B/MARK4/ASAP1/RAB5A/PTPRS/PIP4K2B/RALB/HTT/LRFN1/IL1RAP/CHMP2B/LRRK2/PIP4K2C/DYNLL1/CDKL1/ATG5/CHMP5/UBQLN2/VPS4B/RAB3GAP1/C9orf72/BECN1/STAM/TCTEX1D2/CCSAP/TBC1D30/VDAC3/LRRTM2/ODF2L/CDKL5/TBC1D7/TBC1D7-LOC100130357/KIAA1324/MAPK9/PRKAA2/TRIM37/G3BP2/NRXN1/DYNC2LI1/MEF2C/LRRTM1/PLK2/GAP43	45
GO:1901293	nucleoside phosphate biosynthetic process	79/2598	390/18670	0.000319342	0.00394677	0.00325763	GUCY1A1/ADK/ME1/VCP/PRKAG2/POM121/CDS2/GAPDH/NUP50/CTPS1/GUCY1A2/ACLY/PAPSS1/RRM1/PANK1/MAPK1/PDHB/PPT1/TBPL1/PDK2/RAE1/HK1/CMPK2/RAD50/ATP5PB/DLD/PDHX/LDHA/SLC2A6/ACSL3/NUP133/PRPS1/APP/DCK/NMRK1/DLAT/PID1/PFKM/ATP5F1A/ALDOA/PGK1/PPARGC1A/SEH1L/PGAM1/PKM/TPI1/ATP5MC3/ACSL6/MPC2/SLC25A12/PRPS2/ATP5PD/RFK/PDK1/AK5/GPI/ATP5MC1/OGDHL/ACSL4/ADCY1/PRKAA2/PDK3/CDS1/NME1/GUCY1B1/ATP5F1B/ELOVL4/SNCA/PDP1…	79
GO:0098742	cell-cell adhesion via plasma-membrane adhesion molecules	59/2598	273/18670	0.000320742	0.00395582	0.0032651	TENM4/PCDH10/PVR/ADGRL3/PTPRS/IL1RAP/PCDH1/IGSF21/MAP2K5/PTPRF/CLSTN2/EFNA5/PIK3CB/CADM3/EMB/PTPRT/CLSTN1/LRRC4C/CNTN4/TRO/CDH10/LRRC4/AMIGO1/MMP24/MYADM/L1CAM/CX3CL1/SLITRK3/PCDH7/PTPRM/SLITRK1/FAT3/TENM3/KIFAP3/PCDH20/VSTM2L/LRFN5/PCDH11X/CDH12/CNTN6/NPTN/FLRT3/NRXN1/TENM2/PCDHA6/NTNG1/PCDHAC2/CDH18/RET/CLSTN3/CDH22/PCDHGC4/CDH8/PCDHGC5/CDH9/UNC5D/CDH13/ROBO2/PCDH8	59
GO:2001222	regulation of neuron migration	15/2598	42/18670	0.000327491	0.00403065	0.00332687	CTNNA2/FBXO31/RAPGEF2/PLAA/FLRT2/SEMA3A/NRG3/CAMK2B/ERBB4/CX3CL1/CAMK2A/PHACTR1/NRG1/NEXMIF/UNC5D	15
GO:0071331	cellular response to hexose stimulus	34/2598	135/18670	0.000339871	0.00417435	0.00344547	OPRK1/SLC9B2/TRA2B/KCNJ11/RAB11FIP5/RAB11FIP2/SYBU/DYNLL1/ADRA2A/EFNA5/AACS/HMGCR/SERPINF1/KCNB1/C2CD2L/GPLD1/PPARGC1A/ENDOG/PRKACA/MPC2/PPP3CA/PTPRN2/OPA1/OXCT1/FKBP1B/PRKAA2/PDK3/PTPRN/NME1/PPP3CB/STAR/PRKCE/VSNL1/EPHA5	34
GO:0010923	negative regulation of phosphatase activity	28/2598	104/18670	0.000344995	0.00420481	0.00347061	ROCK2/CNST/CAMSAP3/ARFGEF3/CRY2/FKBP1A/BOD1L1/LMTK2/GSK3B/BAG4/SYTL2/PPP1R2/DLG2/TIPRL/PHACTR1/ENSA/CHP1/PPP4R4/FKBP1B/ARPP19/PCDH11X/TMEM132D/PPME1/SLC7A14/CSRNP3/DLG3/PPP1R14C/RIMBP2	28
GO:0031334	positive regulation of protein complex assembly	58/2598	268/18670	0.000345457	0.00420481	0.00347061	CTNNA2/FMN2/VCP/SRC/NCKAP1/ASAP1/FAF1/PSMC2/TTBK1/MAPT/SPIDR/TPPP/CARMIL2/CDC42EP3/AP1AR/BAIAP2/SUMO1/GTF2H3/ABI2/WASL/ARF1/ERCC3/MIEF2/ARPC4/TOGARAM1/ACTR2/GSK3B/GTF2H1/MPP7/RHOBTB2/PSMC6/RAC3/HRK/DHX36/BAG4/NAV3/RPA3/CDK5R1/SUB1/CORO1A/WASF1/MAPK9/TRABD2A/ACTR3B/ARPC5L/FMN1/SLF1/PTK2B/DCTN1/G3BP2/MAP1B/MAGEL2/PFN2/MET/WNT10B/CCK/PRKCE/PAK1	58
GO:0031103	axon regeneration	17/2598	51/18670	0.000346334	0.00420481	0.00347061	STK24/PTPRS/PTPRF/MAPK8IP3/NDEL1/MAP2K1/MTR/RTN4RL2/RTN4RL1/RTN4R/FKBP1B/EPHA4/MAP1B/NREP/INPP5F/GAP43/NEFL	17
GO:0046474	glycerophospholipid biosynthetic process	49/2598	217/18670	0.000347823	0.00420481	0.00347061	PIP5K1C/INPP4B/RAB5A/IMPA1/PIP4K2B/CDS2/SACM1L/PLEKHA2/OCRL/PIP4K2C/PTDSS1/PI4K2A/PIK3R4/PLEKHA1/FIG4/PISD/ETNK1/PI4KA/GPD1L/MPPE1/ARF1/ACSL3/PIK3CB/DGKZ/SELENOI/MTMR4/INPP5J/PGAP1/DDHD1/MTMR9/ACHE/MTMR6/ARF3/PIK3R1/LPCAT4/AGAP2/AGK/PIGZ/DDHD2/PIP5K1B/INPP4A/SYNJ1/PITPNM3/CDS1/FABP3/MTMR7/INPP5F/SLC44A5/HTR2A	49
GO:0006085	acetyl-CoA biosynthetic process	10/2598	22/18670	0.000348243	0.00420481	0.00347061	ACLY/PDHB/PDK2/DLD/PDHX/DLAT/MPC2/PDK1/PDK3/PDP1	10
GO:0032402	melanosome transport	10/2598	22/18670	0.000348243	0.00420481	0.00347061	MREG/RAB11A/RAB1A/BLOC1S6/DCTN2/MKKS/BBS7/MYO5A/ARL6/RAB27B	10
GO:0034643	establishment of mitochondrion localization, microtubule-mediated	10/2598	22/18670	0.000348243	0.00420481	0.00347061	UBB/SYBU/MAPT/WASF1/LRPPRC/OPA1/ACTR10/UCHL1/MAP1B/NEFL	10
GO:0047497	mitochondrion transport along microtubule	10/2598	22/18670	0.000348243	0.00420481	0.00347061	UBB/SYBU/MAPT/WASF1/LRPPRC/OPA1/ACTR10/UCHL1/MAP1B/NEFL	10
GO:0043648	dicarboxylic acid metabolic process	27/2598	99/18670	0.000348743	0.00420481	0.00347061	ME1/PHYH/SDHAF3/ACLY/ALDH5A1/OAT/DLD/MTHFD1L/GOT2/SLC25A32/MTHFR/FH/KYAT3/SUCLA2/NIT2/MDH2/GLS/GLS2/ME3/SLC25A12/ATCAY/MDH1B/STAR/GOT1/MDH1/GAD1/GAD2	27
GO:0051056	regulation of small GTPase mediated signal transduction	70/2598	338/18670	0.000354562	0.00426627	0.00352134	SIPA1L2/RALGPS2/TRIO/ARFGEF2/SRC/RASGEF1A/FAM13B/ALS2/GBF1/ARHGEF7/ARHGEF28/OCRL/ARHGAP24/FAM13A/ARHGEF11/SIPA1L1/RALGAPA1/SHOC2/MAPRE2/TIAM2/RASA2/ARFGEF1/ARFGEF3/IQSEC1/IQSEC2/RIPOR2/KRAS/RASA1/ARHGAP26/PSD/SRGAP3/ARHGAP32/ARHGAP44/ARHGEF25/CYTH2/ARHGEF3/PLEKHG5/RHOBTB2/MADD/CDC42SE2/RAC3/SSX2IP/ARHGEF4/CDC42/SLIT2/PSD3/RAP1GAP/RIT2/STMN3/GDI1/RTN4R/KITLG/ARHGEF9/NRG1/RASGRP1/CHN1/EPHB2/DGKI/AR…	70
GO:0099558	maintenance of synapse structure	8/2598	15/18670	0.0003585	0.00430491	0.00355323	BSN/ADGRB3/DLG2/DCTN1/ERC2/DLG3/PCLO/RAB3A	8
GO:0048639	positive regulation of developmental growth	43/2598	184/18670	0.000361369	0.00433057	0.00357442	DBN1/RAB11A/MEGF8/PLAA/ZFPM2/BMPR2/MAPT/PLS1/MAPK1/RIMS2/RUFY3/EFNA5/PRKDC/LIMK1/NDEL1/CCNB1/MKKS/AKAP6/ERBB4/NEDD4L/TWF2/L1CAM/PARP2/GDI1/CDKL5/PAFAH1B1/PRKN/SYT3/CPNE5/CPNE9/BASP1/PIN1/MAP1B/UNC13A/MEF2C/RIMS1/PLCB1/ATP8A2/SYT1/SYT4/FGF9/PAK1/BDNF	43
GO:0043271	negative regulation of ion transport	38/2598	157/18670	0.000372791	0.00445843	0.00367995	ABAT/WNK2/YWHAQ/CAB39/ADRA2A/UBQLN1/ARL6IP5/SUMO1/GOPC/GSTO1/ISCU/NEDD4L/CACNB3/OPRL1/ANK3/CALM1/STK39/CALM2/HECW2/GNB5/FKBP1B/PTK2B/EPHB2/GRM7/CAMK2D/KCNAB1/SNCA/NPY5R/HECW1/CALM3/PRKCE/ACTN2/HTR2A/FGF12/CNR1/RGS4/ADCYAP1/VIP	38
GO:0070585	protein localization to mitochondrion	35/2598	141/18670	0.000376456	0.00447363	0.00369249	MAIP1/PMPCB/SREBF2/GRPEL1/LRRK2/MTCH2/MAPT/SAE1/TOMM34/YWHAQ/HK1/TIMM23/TOMM22/BNIP3L/TIMM50/TOMM40L/MAPK8/UQCRC2/BAG4/AGK/TIMM17A/TOMM70/DNM1L/PRKN/YWHAB/YWHAH/PPP3R1/YWHAZ/TOMM20/YWHAG/MOAP1/CALM3/ATP5IF1/GDAP1/FBXW7	35
GO:0010765	positive regulation of sodium ion transport	13/2598	34/18670	0.000377084	0.00447363	0.00369249	CNTN1/WNK2/GLRX/GPD1L/ARF1/SCN4B/SLC9A1/ANK3/TESC/CHP1/ATP1B1/SCN3B/FGF12	13
GO:0016601	Rac protein signal transduction	13/2598	34/18670	0.000377084	0.00447363	0.00369249	NCKAP1/ALS2/NISCH/KRAS/ABI2/ARHGAP44/SSX2IP/STMN3/HACE1/WASF1/ELMO1/CDH13/RASGRF1	13
GO:0019228	neuronal action potential	13/2598	34/18670	0.000377084	0.00447363	0.00369249	CACNA1I/DRD1/SCN3A/CACNA1G/ANK3/KCNA2/KCND2/GRIK2/SCN1A/SCN8A/GPR88/SCN2A/FGF12	13
GO:0051125	regulation of actin nucleation	11/2598	26/18670	0.000380214	0.00449274	0.00370827	CTNNA2/FMN2/NCKAP1/AP1AR/ABI2/WASL/ARF1/CORO1A/WASF1/FMN1/MAGEL2	11
GO:0060074	synapse maturation	11/2598	26/18670	0.000380214	0.00449274	0.00370827	NEUROD2/SYBU/IGSF21/CAMK2B/CLSTN1/NEURL1/SEZ6L/YWHAZ/NRXN1/SEZ6/NEFL	11
GO:0021696	cerebellar cortex morphogenesis	12/2598	30/18670	0.000387407	0.00456863	0.00377091	LDB1/KNDC1/MTPN/MAP2K1/HERC1/FAIM2/CDK5/SPTBN2/TRNP1/CEND1/AGTPBP1/ZNF365	12
GO:0042551	neuron maturation	16/2598	47/18670	0.000392028	0.00461392	0.00380829	B4GALT5/LRRK2/APP/ADGRB3/NRCAM/MTCH1/RAC3/CX3CL1/NTN4/BCL11A/CNTNAP2/SRRM4/RND1/OPA1/RET/B4GALT6	16
GO:0071326	cellular response to monosaccharide stimulus	34/2598	136/18670	0.000393555	0.00462271	0.00381554	OPRK1/SLC9B2/TRA2B/KCNJ11/RAB11FIP5/RAB11FIP2/SYBU/DYNLL1/ADRA2A/EFNA5/AACS/HMGCR/SERPINF1/KCNB1/C2CD2L/GPLD1/PPARGC1A/ENDOG/PRKACA/MPC2/PPP3CA/PTPRN2/OPA1/OXCT1/FKBP1B/PRKAA2/PDK3/PTPRN/NME1/PPP3CB/STAR/PRKCE/VSNL1/EPHA5	34
GO:0098739	import across plasma membrane	29/2598	110/18670	0.000400483	0.00468635	0.00386807	ATP2B4/SLC1A1/KCNJ11/SLC9A5/KCNJ9/ARL6IP5/KCNJ12/PRNP/SLC9A1/ISCU/ARL6IP1/FAM155A/SLC9A6/KCNJ4/KCNJ6/SLC39A10/SLC9A7/SLC12A8/SLC12A5/ATP1A1/TRPV6/SLC8A1/SLC8A3/CACNA2D1/ATP1B1/ATP1A3/KCNJ3/SLC1A6/RGS4	29
GO:0043242	negative regulation of protein complex disassembly	22/2598	75/18670	0.000400556	0.00468635	0.00386807	CKAP2/HDGFL3/TMOD2/CAMSAP2/TTBK2/CAMSAP3/CARMIL2/CAMSAP1/MTPN/SPTAN1/CLASP2/DMTN/TWF2/KATNB1/NAV3/BMERB1/SPTBN2/ADD2/SPTB/MAP1B/STMN2/FGF13	22
GO:0010389	regulation of G2/M transition of mitotic cell cycle	45/2598	196/18670	0.000405071	0.00472982	0.00390395	RAB11A/PSME3/FHL1/PSMD2/PSMF1/CUL1/PSMC2/PBX1/MTA3/PRKAR2B/PSMD14/DYNLL1/FGFR1OP/TUBB/PSMC1/TUBB4B/PKIA/PSMA4/TUBG1/VPS4B/DCTN2/PSMB7/PSMA1/SKP1/APP/RINT1/PSMA5/DCTN3/PSMD8/CCNB1/CDC7/RAD51C/PSMC6/PPP2R1A/PSMB2/KCNH5/PRKACA/PAFAH1B1/RNASEH2B/TUBA4A/CEP41/DCTN1/TUBB4A/YWHAG/WNT10B	45
GO:0006941	striated muscle contraction	41/2598	174/18670	0.000408108	0.0047559	0.00392548	KCND3/PDE4D/ANK2/ARHGEF11/CHGA/CACNA1C/GPD1L/SUMO1/SCN4B/CACNA1G/SLC9A1/GSTO1/NOS1AP/NEDD4L/EHD3/ATP2A2/ALDOA/CALM1/CALM2/CACNB2/PRKACA/STAC2/ADRA1B/FKBP1B/TMEM38A/ATP1A1/HOMER1/RYR2/SLC8A1/CAMK2D/CASQ1/SLC8A3/CACNA2D1/ATP1B1/CALM3/SCN1A/SCN2B/KCNJ3/SCN3B/ATP8A2/FGF12	41
GO:1902749	regulation of cell cycle G2/M phase transition	48/2598	213/18670	0.000416941	0.00478545	0.00394986	RAB11A/PSME3/FHL1/PSMD2/PSMF1/CUL1/PSMC2/PBX1/MTA3/PRKAR2B/PSMD14/DYNLL1/FGFR1OP/TUBB/PSMC1/TUBB4B/PKIA/PSMA4/TUBG1/VPS4B/DCTN2/PSMB7/BRCC3/PSMA1/SKP1/APP/RINT1/PSMA5/DCTN3/PSMD8/CCNB1/CDC7/RAD51C/PSMC6/PPP2R1A/PSMB2/KCNH5/PRKACA/BABAM2/PAFAH1B1/RNASEH2B/TUBA4A/CEP41/DCTN1/TUBB4A/YWHAG/WNT10B/NEK10	48
GO:0010649	regulation of cell communication by electrical coupling	7/2598	12/18670	0.00041711	0.00478545	0.00394986	PDE4D/ANK3/CALM1/CALM2/SLC8A1/CAMK2D/CALM3	7
GO:0070202	regulation of establishment of protein localization to chromosome	7/2598	12/18670	0.00041711	0.00478545	0.00394986	CCT5/TCP1/CCT7/SPIDR/CCT8/CCT4/CCT6A	7
GO:0099150	regulation of postsynaptic specialization assembly	7/2598	12/18670	0.00041711	0.00478545	0.00394986	PTPRS/LRFN1/IL1RAP/LRRTM2/NRXN1/LRRTM1/GAP43	7
GO:0150052	regulation of postsynapse assembly	7/2598	12/18670	0.00041711	0.00478545	0.00394986	PTPRS/LRFN1/IL1RAP/LRRTM2/NRXN1/LRRTM1/GAP43	7
GO:1904424	regulation of GTP binding	7/2598	12/18670	0.00041711	0.00478545	0.00394986	ARHGEF7/RIPOR2/CCPG1/C9orf72/EPHA4/MET/STMN1	7
GO:1904816	positive regulation of protein localization to chromosome, telomeric region	7/2598	12/18670	0.00041711	0.00478545	0.00394986	CCT5/TCP1/CCT7/GNL3/CCT8/CCT4/CCT6A	7
GO:1990173	protein localization to nucleoplasm	7/2598	12/18670	0.00041711	0.00478545	0.00394986	CCT5/TCP1/CCT7/CCT8/CCT4/TBRG1/CCT6A	7
GO:0030307	positive regulation of cell growth	40/2598	169/18670	0.000433079	0.00495905	0.00409315	DBN1/RAB11A/MEGF8/PLAA/BMPR2/MAPT/FGFR1OP/MAP2K5/TRIM32/RIMS2/RUFY3/EFNA5/TAF9B/MTPN/SLC9A1/LIMK1/NDEL1/AKAP6/NEDD4L/TWF2/CDC42/L1CAM/PARP2/TAF9/GDI1/CDKL5/PAFAH1B1/PRKN/SYT3/CPNE5/CPNE9/PTK2B/PIN1/MAP1B/UNC13A/RIMS1/SYT1/SYT4/PAK1/BDNF	40
GO:0045773	positive regulation of axon extension	15/2598	43/18670	0.000438839	0.00500564	0.00413161	DBN1/RAB11A/MEGF8/BMPR2/MAPT/RUFY3/LIMK1/NDEL1/TWF2/L1CAM/GDI1/CDKL5/PAFAH1B1/MAP1B/PAK1	15
GO:0099054	presynapse assembly	15/2598	43/18670	0.000438839	0.00500564	0.00413161	EFNB2/IL1RAP/VPS35/NLGN4X/APP/SLITRK3/SLITRK1/LRFN5/CBLN2/LRRTM3/NRXN1/SNCA/LRRTM1/CLSTN3/CNTN5	15
GO:0060048	cardiac muscle contraction	34/2598	137/18670	0.000454633	0.00517582	0.00427207	KCND3/PDE4D/ANK2/CHGA/CACNA1C/GPD1L/SUMO1/SCN4B/CACNA1G/SLC9A1/GSTO1/NOS1AP/NEDD4L/EHD3/ATP2A2/CALM1/CALM2/CACNB2/PRKACA/ADRA1B/FKBP1B/TMEM38A/ATP1A1/RYR2/SLC8A1/CAMK2D/CACNA2D1/ATP1B1/CALM3/SCN1A/SCN2B/KCNJ3/SCN3B/FGF12	34
GO:0046434	organophosphate catabolic process	54/2598	248/18670	0.000464269	0.00527538	0.00435425	NUDT9/VCP/PRKAG2/POM121/PDE4D/IMPA1/NUDT4/OCRL/GAPDH/NUP50/ENTPD4/RAE1/HK1/GPD1L/LDHA/SLC2A6/PDXP/PDE8B/NAPEPLD/NUP133/APP/PDE2A/PDE4A/NUDT10/GDPD1/INPP5J/PFKM/DCTPP1/ALDOA/PGK1/SMPD3/HINT1/PPARGC1A/SEH1L/PGAM1/PKM/TPI1/SLC25A12/SYNJ1/GPI/OGDHL/PRKAA2/NUDT11/PDE1A/MTMR7/ACOT7/INPP5F/NUDT18/HPRT1/PGM2L1/ENO2/GDA/HTR2A/ENTPD3	54
GO:0035305	negative regulation of dephosphorylation	29/2598	111/18670	0.000471161	0.00534343	0.00441042	ROCK2/CNST/CAMSAP3/ARFGEF3/CRY2/FKBP1A/BOD1L1/LMTK2/GSK3B/BAG4/SYTL2/PPP1R2/DLG2/TIPRL/PHACTR1/ENSA/CHP1/PPP4R4/FKBP1B/ARPP19/YWHAB/PCDH11X/TMEM132D/PPME1/SLC7A14/CSRNP3/DLG3/PPP1R14C/RIMBP2	29
GO:0035493	SNARE complex assembly	9/2598	19/18670	0.000475011	0.00537227	0.00443423	VPS41/VAMP4/STXBP6/TRIM9/PRRT2/STXBP1/SNCA/STX1A/VAMP1	9
GO:0043647	inositol phosphate metabolic process	21/2598	71/18670	0.000475519	0.00537227	0.00443423	INPP4B/IMPA1/IP6K1/NUDT4/OCRL/PLCB4/ITPKA/PPIP5K1/NUDT10/INPP5J/CALM1/PPIP5K2/INPP4A/SYNJ1/PLCL2/PTK2B/PLCH1/NUDT11/MTMR7/SNCA/PLCB1	21
GO:1903533	regulation of protein targeting	23/2598	81/18670	0.000500006	0.00563816	0.00465369	SREBF2/LRRK2/SAE1/BNIP3L/PRNP/TCAF1/MIEF2/CACNB3/DMTN/BAG4/ANK3/KCNB1/GDI1/PRKN/MTCL1/CDK5R1/CDK5/CHP1/C2CD5/ATP5IF1/FBXW7/HPCA/PAK1	23
GO:0051495	positive regulation of cytoskeleton organization	50/2598	226/18670	0.00050355	0.00566172	0.00467314	CTNNA2/FMN2/SYNPO2/NCKAP1/ROCK2/MAPT/CARMIL2/CDC42EP3/AP1AR/BAIAP2/ABI2/WASL/ARF1/VPS4B/PDXP/BCAS3/CFL1/ARPC4/LIMK1/TOGARAM1/ACTR2/DSTN/RHOBTB2/SYNPO/CD47/RAC3/KATNB1/CDC42/BAG4/NAV3/CX3CL1/RANBP1/CDK5R1/CORO1A/WASF1/CDK5/ACTR3B/ARPC5L/FMN1/PTK2B/DCTN1/MAP1B/MAGEL2/PFN2/MET/PRKCE/ACTN2/STMN2/PPM1E/PAK1	50
GO:1904063	negative regulation of cation transmembrane transport	25/2598	91/18670	0.000504008	0.00566172	0.00467314	CAB39/ADRA2A/UBQLN1/SUMO1/GSTO1/ISCU/NEDD4L/CACNB3/OPRL1/ANK3/CALM1/STK39/CALM2/HECW2/GNB5/FKBP1B/EPHB2/CAMK2D/KCNAB1/HECW1/CALM3/PRKCE/ACTN2/FGF12/RGS4	25
GO:0008089	anterograde axonal transport	16/2598	48/18670	0.000512888	0.00575056	0.00474646	SYBU/SOD1/BLOC1S6/BORCS5/MAPK8IP3/ARL8B/MAP1A/BLOC1S2/AP3S1/DLG2/AP3M2/KIF3A/AP3B2/MAP2/NEFL/RAB27B	16
GO:0000266	mitochondrial fission	13/2598	35/18670	0.000524113	0.00585424	0.00483204	LRRK2/MAPT/VPS35/MIEF2/DDHD1/SLC25A46/BNIP3/DDHD2/PPARGC1A/DNM1L/PRKN/OPA1/GDAP1	13
GO:1901385	regulation of voltage-gated calcium channel activity	13/2598	35/18670	0.000524113	0.00585424	0.00483204	NOS1AP/EHD3/CACNB3/OPRL1/CACNB2/STAC2/CACNB1/GNB5/FGF14/CACNA2D1/CACNB4/CALM3/HPCA	13
GO:0043666	regulation of phosphoprotein phosphatase activity	30/2598	117/18670	0.000534773	0.00596206	0.00492103	ROCK2/HTT/SHOC2/PPP2R5E/HSP90AB1/PPP2R5D/CRY2/FKBP1A/PPP1R7/BOD1L1/LMTK2/GSK3B/PPP2R2B/PPP2R1A/CALM1/PPP1R2/CALM2/TIPRL/PPP2R2C/SLC39A10/PHACTR1/ENSA/PPP4R4/FKBP1B/ARPP19/PPME1/NUAK1/PPP1R14C/CALM3/RCAN2	30
GO:0051904	pigment granule transport	10/2598	23/18670	0.000539648	0.00598261	0.00493799	MREG/RAB11A/RAB1A/BLOC1S6/DCTN2/MKKS/BBS7/MYO5A/ARL6/RAB27B	10
GO:0086012	membrane depolarization during cardiac muscle cell action potential	10/2598	23/18670	0.000539648	0.00598261	0.00493799	ANK2/CACNA1C/SCN4B/CACNA1G/ANK3/CACNB2/SLC8A1/CACNA2D1/SCN2B/SCN3B	10
GO:0090140	regulation of mitochondrial fission	10/2598	23/18670	0.000539648	0.00598261	0.00493799	LRRK2/MAPT/VPS35/MIEF2/DDHD1/BNIP3/DDHD2/PPARGC1A/DNM1L/PRKN	10
GO:0097106	postsynaptic density organization	12/2598	31/18670	0.000552636	0.00611263	0.00504531	PTPRS/LRFN1/TMEM108/IL1RAP/NRXN2/LRRC4/LRRTM2/DLG2/SHANK2/NRXN1/DLG3/LRRTM1	12
GO:0009166	nucleotide catabolic process	42/2598	182/18670	0.000554473	0.00611263	0.00504531	NUDT9/VCP/PRKAG2/POM121/PDE4D/NUDT4/GAPDH/NUP50/ENTPD4/RAE1/HK1/LDHA/SLC2A6/PDE8B/NUP133/APP/PDE2A/PDE4A/NUDT10/PFKM/DCTPP1/ALDOA/PGK1/HINT1/PPARGC1A/SEH1L/PGAM1/PKM/TPI1/SLC25A12/GPI/OGDHL/PRKAA2/NUDT11/PDE1A/ACOT7/NUDT18/HPRT1/PGM2L1/ENO2/GDA/HTR2A	42
GO:0019884	antigen processing and presentation of exogenous antigen	42/2598	182/18670	0.000554473	0.00611263	0.00504531	SEC24D/PSME3/PSMD2/PSMF1/PSMC2/DCTN5/SEC23A/PSMD14/DYNLL1/KIF3C/AP1M1/PSMC1/PSMA4/AP2A1/ARF1/KLC2/DCTN2/PSMB7/PSMA1/PSMA5/DCTN3/PSMD8/OSBPL1A/ACTR1B/DYNC1LI1/PSMC6/AP2A2/AP2M1/AP1S2/PSMB2/LGMN/SPTBN2/SH3GL2/KIFAP3/AP2S1/CLTC/KIF3A/ACTR10/KLC1/DCTN1/DYNC1I1/AP1S1	42
GO:0006735	NADH regeneration	11/2598	27/18670	0.000561434	0.00614361	0.00507088	GAPDH/HK1/PFKM/ALDOA/PGK1/PGAM1/PKM/TPI1/GPI/PGM2L1/ENO2	11
GO:0051953	negative regulation of amine transport	11/2598	27/18670	0.000561434	0.00614361	0.00507088	ABAT/CHGA/ADRA2A/ARL6IP5/STK39/GRM7/SNCA/NPY5R/SYT4/CNR1/RGS4	11
GO:0061621	canonical glycolysis	11/2598	27/18670	0.000561434	0.00614361	0.00507088	GAPDH/HK1/PFKM/ALDOA/PGK1/PGAM1/PKM/TPI1/GPI/PGM2L1/ENO2	11
GO:0061718	glucose catabolic process to pyruvate	11/2598	27/18670	0.000561434	0.00614361	0.00507088	GAPDH/HK1/PFKM/ALDOA/PGK1/PGAM1/PKM/TPI1/GPI/PGM2L1/ENO2	11
GO:0007212	dopamine receptor signaling pathway	15/2598	44/18670	0.000581047	0.00634649	0.00523834	GNAS/DRD1/LRRK2/OPRM1/VPS35/GNB1/GSK3B/GNB5/GNG2/NSG1/CALY/DRD5/NSG2/RGS4/RGS8	15
GO:1901292	nucleoside phosphate catabolic process	43/2598	188/18670	0.00058466	0.00637419	0.0052612	NUDT9/VCP/PRKAG2/POM121/PDE4D/NUDT4/GAPDH/NUP50/ENTPD4/RAE1/HK1/LDHA/SLC2A6/PDE8B/NUP133/APP/PDE2A/PDE4A/NUDT10/PFKM/DCTPP1/ALDOA/PGK1/HINT1/PPARGC1A/SEH1L/PGAM1/PKM/TPI1/SLC25A12/GPI/OGDHL/PRKAA2/NUDT11/PDE1A/ACOT7/NUDT18/HPRT1/PGM2L1/ENO2/GDA/HTR2A/ENTPD3	43
GO:0051928	positive regulation of calcium ion transport	31/2598	123/18670	0.00059912	0.00651984	0.00538142	STIM1/ANK2/PDPK1/HTT/DRD1/SUMO1/SLC9A1/GSTO1/AKAP6/EHD3/CACNB3/GRIN1/CALM1/CX3CL1/CALM2/CACNB2/CAMK2A/STAC2/TRPC1/P2RX5/HOMER1/RYR2/FGF14/CASQ1/SNCA/ATP2B1/CACNA2D1/ATP1B1/CALM3/THY1/MCHR1	31
GO:0055117	regulation of cardiac muscle contraction	23/2598	82/18670	0.000604737	0.00656888	0.0054219	PDE4D/ANK2/CHGA/CACNA1C/SUMO1/SLC9A1/GSTO1/NOS1AP/EHD3/ATP2A2/CALM1/CALM2/PRKACA/ADRA1B/FKBP1B/TMEM38A/ATP1A1/RYR2/SLC8A1/CAMK2D/ATP1B1/CALM3/FGF13	23
GO:0045017	glycerolipid biosynthetic process	54/2598	251/18670	0.000628338	0.00678112	0.00559708	PIP5K1C/INPP4B/RAB5A/IMPA1/PIP4K2B/CDS2/SACM1L/PLEKHA2/OCRL/GK/PIP4K2C/PTDSS1/PI4K2A/PIK3R4/PLEKHA1/FIG4/PISD/ETNK1/PI4KA/GPD1L/MPPE1/ARF1/ACSL3/PIK3CB/DGKZ/SELENOI/MTMR4/INPP5J/PGAP1/DDHD1/MTMR9/ACHE/MTMR6/ARF3/PIK3R1/LPCAT4/AGAP2/AGK/PIGZ/DGAT2/DDHD2/GPLD1/PIP5K1B/INPP4A/SYNJ1/PITPNM3/ACSL4/CDS1/FABP3/MTMR7/INPP5F/FBXW7/SLC44A5/HTR2A	54
GO:0007158	neuron cell-cell adhesion	8/2598	16/18670	0.000629683	0.00678112	0.00559708	ASTN1/NRXN2/NLGN4X/CNTN4/CDK5R1/NRXN1/RET/NRXN3	8
GO:0022038	corpus callosum development	8/2598	16/18670	0.000629683	0.00678112	0.00559708	PTPRS/RTN4RL2/PAFAH1B1/RTN4RL1/CDK5/RTN4R/RPGRIP1L/EPHB2	8
GO:0071786	endoplasmic reticulum tubular network organization	8/2598	16/18670	0.000629683	0.00678112	0.00559708	ATL2/RAB3GAP1/REEP2/ARL6IP1/RTN3/ATL1/RTN4/REEP1	8
GO:0021543	pallium development	40/2598	172/18670	0.000630003	0.00678112	0.00559708	ATP2B4/TRA2B/PTPRS/MBOAT7/PHLPP2/DRD1/TMEM108/EMX1/SEMA3A/TBR1/NDEL1/TENT2/GSK3B/TRAPPC9/MKKS/FOXP2/BNIP3/SLIT2/GRIN1/SRD5A1/BTBD3/BMERB1/PAFAH1B1/EIF2B3/CDK5R1/CNTNAP2/CDK5/PHACTR1/RTN4/NME1/HTR5A/PLCB1/CDK5R2/FGF13/NEFL/EPHA5/LHX6/DLX1/NEUROD6/SLC32A1	40
GO:0051480	regulation of cytosolic calcium ion concentration	72/2598	357/18670	0.000651978	0.00700492	0.0057818	ATP2B4/PDE4D/ANK2/PDPK1/HTT/DRD1/CACNA1C/JPH3/ATG5/FKBP1A/GNB1/PRNP/RIC3/NCS1/GSTO1/SYNPO/FAM155A/JPH4/AKAP6/CACNB3/GRM1/OPRL1/GRIN1/ITPR1/JPH1/CALM1/MYO5A/DLG4/CX3CL1/CALM2/CACNB2/PRKACA/GRIA1/CORO1A/CDK5/TRPC1/ADRA1B/KCNK3/FKBP1B/TMEM38A/PTK2B/PLCH1/NPTN/P2RX5/ATP2B3/TRPV6/RYR2/SLC8A1/TMEM178A/CAMK2D/CASQ1/UBASH3B/SNCA/SLC8A3/GRM5/ATP2B1/GRIN2B/CACNA2D1/GOT1/CALM3/THY1/PRKCE/ATP2B2/PLCB1/HTR2A/…	72
GO:0043547	positive regulation of GTPase activity	80/2598	405/18670	0.000653488	0.00700842	0.00578469	SIPA1L2/ASAP1/RAPGEF2/FAM13B/ALS2/ARHGEF7/RAB11FIP2/OCRL/ARHGAP24/SEC23A/NUP50/FAM13A/ARHGEF11/SIPA1L1/RALGAPA1/LRRK2/MAPRE2/TIAM2/RASA2/RANGAP1/ARFGEF1/TBC1D25/IQSEC1/RGS14/RASA1/SMAP1/ARHGAP26/SRGAP3/RABGAP1L/RAB3GAP1/RUNDC1/STXBP5/BCAS3/ARHGAP32/DOCK4/ZC3H15/ARHGAP44/ADGRB3/NDEL1/GSK3B/RAPGEF6/CHM/TBC1D30/SGSM1/AGAP2/RAP1GAP/CX3CL1/DNM1L/RASAL2/GDI1/CDKL5/RANBP1/RGPD6/RTN4R/TBC1D7/TBC1D7-LOC10…	80
GO:0019751	polyol metabolic process	31/2598	124/18670	0.000694155	0.00742029	0.00612464	SGPP2/INPP4B/IMPA1/IP6K1/NUDT4/OCRL/GK/ASAH1/PLCB4/IMPAD1/SGPP1/ITPKA/PPIP5K1/NUDT10/INPP5J/CALM1/DGAT2/PPIP5K2/TPI1/INPP4A/SYNJ1/PLCL2/PTK2B/PLCH1/TKFC/NUDT11/MTMR7/SNCA/GOT1/PLCB1/ASAH2B	31
GO:0006644	phospholipid metabolic process	84/2598	430/18670	0.000694398	0.00742029	0.00612464	PIP5K1C/SRC/INPP4B/RAB5A/IMPA1/PIP4K2B/IP6K1/PLAA/CDS2/NUS1/SACM1L/PLEKHA2/OCRL/MBOAT7/IDI1/PIP4P2/OSBPL8/PIP4K2C/PTDSS1/PI4K2A/PIK3R4/ALDH5A1/IMPAD1/PLEKHA1/FIG4/PISD/SGPP1/EFR3A/ETNK1/PI4KA/GPD1L/MPPE1/TTC7B/SERINC1/ARF1/ACSL3/PIK3CB/SERINC3/NAPEPLD/DGKZ/SELENOI/MTMR4/GDPD1/INPP5J/PGAP1/DDHD1/DHDDS/HMGCS1/MTMR9/ACHE/MTMR6/ARF3/TNFAIP8L3/PIK3R1/LPCAT4/AGAP2/AGK/SMPD3/PIGZ/LPGAT1/DDHD2/GPLD1/DGKE…	84
GO:0042752	regulation of circadian rhythm	29/2598	114/18670	0.0007533	0.0080352	0.00663219	NR1D2/SRRD/SIAH2/ATG7/ROCK2/CRTC1/MAPK10/CCAR2/CRY2/RORB/BTRC/PRKDC/ARNTL2/MAPK8/GSK3B/OPRL1/PPARGC1A/MAGED1/PSPC1/OPN3/MAPK9/KCNA2/ADCY1/PRKAA2/MAGEL2/FBXW7/CHRNB2/PRKCG/ATOH7	29
GO:0098698	postsynaptic specialization assembly	9/2598	20/18670	0.000757476	0.00806521	0.00665695	PTPRS/LRFN1/IL1RAP/NRXN2/LRRTM2/SHANK2/NRXN1/LRRTM1/GAP43	9
GO:1900271	regulation of long-term synaptic potentiation	15/2598	45/18670	0.000760695	0.00808495	0.00667324	PPP1R9A/CRTC1/PRNP/APP/GSK3B/CYP46A1/LGMN/ADCY1/NPTN/EPHB2/EPHA4/NRGN/CHRNA7/NSG1/CALB1	15
GO:0031115	negative regulation of microtubule polymerization	7/2598	13/18670	0.000795191	0.00840631	0.00693849	INPP5J/CLIP3/TUBB4A/SNCA/MAP2/STMN1/STMN2	7
GO:0035641	locomotory exploration behavior	7/2598	13/18670	0.000795191	0.00840631	0.00693849	LRRK2/DLG4/C12orf10/PRKCE/SLC4A10/GAD1/PENK	7
GO:0061000	negative regulation of dendritic spine development	7/2598	13/18670	0.000795191	0.00840631	0.00693849	ASAP1/HDAC2/PTPRS/FSTL4/DNM3/NGEF/PLK2	7
GO:0045471	response to ethanol	31/2598	125/18670	0.000802169	0.0084619	0.00698438	OPRK1/ABAT/HDAC2/CDO1/PSMD14/GGH/OPRM1/SOD1/AACS/GOT2/HMGCR/ACTR2/GRIN1/UNC79/OXCT1/PTK2B/STAR/GRIN2B/PRKCE/GRIN3A/CYP2E1/RBP4/CHRNB2/GLRA2/GRIN2A/KCNC2/CNR1/NPPC/RGS4/ADCYAP1/PENK	31
GO:0001678	cellular glucose homeostasis	36/2598	152/18670	0.000804862	0.0084619	0.00698438	OPRK1/SLC9B2/TRA2B/KCNJ11/RAB11FIP5/RAB11FIP2/SYBU/DYNLL1/ADRA2A/HK1/EFNA5/AACS/HMGCR/PIK3R1/SERPINF1/KCNB1/C2CD2L/GPLD1/PPARGC1A/ENDOG/PRKACA/MPC2/PPP3CA/PTPRN2/OPA1/OXCT1/FKBP1B/PRKAA2/PDK3/PTPRN/NME1/PPP3CB/STAR/PRKCE/VSNL1/EPHA5	36
GO:0061615	glycolytic process through fructose-6-phosphate	11/2598	28/18670	0.000809316	0.0084619	0.00698438	GAPDH/HK1/PFKM/ALDOA/PGK1/PGAM1/PKM/TPI1/GPI/PGM2L1/ENO2	11
GO:0061620	glycolytic process through glucose-6-phosphate	11/2598	28/18670	0.000809316	0.0084619	0.00698438	GAPDH/HK1/PFKM/ALDOA/PGK1/PGAM1/PKM/TPI1/GPI/PGM2L1/ENO2	11
GO:0021544	subpallium development	10/2598	24/18670	0.000810456	0.0084619	0.00698438	DRD1/RARB/LRRK2/SLITRK5/MKKS/FOXP2/BCL11B/CNTNAP2/HPRT1/DLX1	10
GO:0099590	neurotransmitter receptor internalization	10/2598	24/18670	0.000810456	0.0084619	0.00698438	EFNB2/EPS15/DNM1/CACNG2/DNM3/CACNG8/CACNG3/CALY/HPCA/SNAP25	10
GO:1903649	regulation of cytoplasmic transport	10/2598	24/18670	0.000810456	0.0084619	0.00698438	CHMP3/SRC/DNAJC13/LRRK2/MAPK1/EIPR1/MAP2K1/SORL1/PRKN/MAP2	10
GO:0006826	iron ion transport	19/2598	64/18670	0.000825978	0.00859366	0.00709313	TFR2/SFXN1/LMTK2/STEAP2/ISCU/ATP6V1C1/ATP6AP1/ATP6V0D1/ATP6V0C/ATP6V0B/CLTC/ATP6V1H/ATP6V0A1/ATP6V1D/ATP6V1A/ATP6V1E1/ATP6V0E2/ATP6V1B2/ATP6V1G2	19
GO:0035773	insulin secretion involved in cellular response to glucose stimulus	19/2598	64/18670	0.000825978	0.00859366	0.00709313	SLC9B2/RAB11FIP5/RAB11FIP2/SYBU/DYNLL1/ADRA2A/EFNA5/HMGCR/C2CD2L/GPLD1/MPC2/PTPRN2/OXCT1/FKBP1B/PTPRN/PPP3CB/PRKCE/VSNL1/EPHA5	19
GO:0015893	drug transport	47/2598	214/18670	0.000860326	0.00893531	0.00737513	SLC1A1/OPRK1/ABAT/TAF7/DRD1/TOR1A/SLC25A25/SLC36A1/TMEM30A/SLC35F3/SLC25A5/SFXN1/SLC25A17/ARL6IP5/SLC25A22/OSCP1/SLC25A32/ARL6IP1/SLC25A4/CYGB/SYT7/SYT11/SNCG/PRKN/SYT3/SLC25A12/RTBDN/KCNA2/SLC25A14/SLC25A26/SLC17A7/SYT12/SNCA/SLC6A17/IPCEF1/SYT5/CHRNB2/SYT1/SYT4/SLC17A6/SLC1A6/HTR2A/SYT13/CNR1/RGS4/RAB3B/SLC32A1	47
GO:1904375	regulation of protein localization to cell periphery	29/2598	115/18670	0.000875673	0.00907878	0.00749355	RAB11A/KCNJ11/PDPK1/RAB11FIP2/CNST/EFCAB7/PLS1/IQSEC2/GOPC/PRNP/ACSL3/ARHGAP44/LZTFL1/PID1/DPP10/AP2M1/PRKCI/PIK3R1/MRAP2/STAC2/CDK5/GRIPAP1/CLIP3/CLTC/PRKCZ/EPHB2/CACNG2/PRKCE/AKAP5	29
GO:0007191	adenylate cyclase-activating dopamine receptor signaling pathway	6/2598	10/18670	0.000915901	0.00939712	0.0077563	GNAS/DRD1/OPRM1/GNB1/GNG2/DRD5	6
GO:1903405	protein localization to nuclear body	6/2598	10/18670	0.000915901	0.00939712	0.0077563	CCT5/TCP1/CCT7/CCT8/CCT4/CCT6A	6
GO:1904851	positive regulation of establishment of protein localization to telomere	6/2598	10/18670	0.000915901	0.00939712	0.0077563	CCT5/TCP1/CCT7/CCT8/CCT4/CCT6A	6
GO:1904867	protein localization to Cajal body	6/2598	10/18670	0.000915901	0.00939712	0.0077563	CCT5/TCP1/CCT7/CCT8/CCT4/CCT6A	6
GO:1990535	neuron projection maintenance	6/2598	10/18670	0.000915901	0.00939712	0.0077563	PRNP/APP/MAP1A/ABCD2/DCTN1/ATP1A3	6
GO:2000574	regulation of microtubule motor activity	6/2598	10/18670	0.000915901	0.00939712	0.0077563	DYNLL1/NDEL1/PAFAH1B1/MTCL1/MAP2/DNAL4	6
GO:0098900	regulation of action potential	17/2598	55/18670	0.000924827	0.00947228	0.00781834	ANK2/CACNA1C/SUMO1/SLC9A1/NOS1AP/ATP2A2/CACNB3/ANK3/KCNB1/RYR2/PTPN3/CAMK2D/CACNA2D1/CHRNB2/FGF13/FGF12/CNR1	17
GO:0019935	cyclic-nucleotide-mediated signaling	47/2598	215/18670	0.000955332	0.00973635	0.00803629	ATP2B4/MC4R/ADGRL3/PDE4D/GNAS/RAPGEF2/ADGRL2/NUDT4/CHGA/DRD1/PRKAR2B/OPRM1/ADRA2A/RIMS2/GNB1/PRKAR1A/RASD2/NDUFS4/ADGRB3/PDE2A/PDE4A/AKAP6/GNAL/OPRL1/RUNDC3A/RIT2/MRAP2/CALM1/CALM2/ADRA1B/ADCY1/PTK2B/GUCY1B1/GNG2/PRKAR1B/HTR5A/PCLO/RXFP1/CALM3/DRD5/KCNC2/GPR61/NPPC/EPHA5/PTHLH/ADCYAP1/VIP	47
GO:0032388	positive regulation of intracellular transport	47/2598	215/18670	0.000955332	0.00973635	0.00803629	RAN/SREBF2/EFCAB7/IPO5/ZFAND1/SAE1/TMEM30A/MAPK1/EDEM1/CAMK1/BORCS5/SEC16B/CRYZL2P-SEC16B/RUFY3/PRNP/TCAF1/ARF1/BCAS3/MIEF2/SNX4/GSK3B/EIPR1/CACNB3/SORL1/PIK3R1/ANK3/KHDRBS1/KCNB1/CACNB2/DNM1L/PRKACA/PRKN/MTCL1/CDK5R1/CDK5/CHP1/C2CD5/VAMP2/STXBP1/MAP2/CHRM1/FBXW7/ACTN2/HPCA/SYT1/CNR1/PAK1	47
GO:0072655	establishment of protein localization to mitochondrion	33/2598	137/18670	0.000955543	0.00973635	0.00803629	MAIP1/PMPCB/SREBF2/GRPEL1/LRRK2/MAPT/SAE1/TOMM34/YWHAQ/HK1/TIMM23/TOMM22/BNIP3L/TIMM50/TOMM40L/MAPK8/UQCRC2/BAG4/AGK/TIMM17A/TOMM70/PRKN/YWHAB/YWHAH/PPP3R1/YWHAZ/TOMM20/YWHAG/MOAP1/CALM3/ATP5IF1/GDAP1/FBXW7	33
GO:0001662	behavioral fear response	13/2598	37/18670	0.000965771	0.00982365	0.00810835	ALS2/NEUROD2/DRD1/BRINP1/MAPK8IP2/VDAC3/VDAC1/GABRA5/MEF2C/CCK/GRIK2/ADCYAP1/PENK	13
GO:0007163	establishment or maintenance of cell polarity	46/2598	210/18670	0.00102816	0.0104403	0.00861731	ARF4/GBF1/ROCK2/RAB11FIP2/ARHGEF11/HTT/HSP90AB1/ARFGEF1/CAMSAP3/CARMIL2/RNF41/RIPOR2/RUFY3/BCAS3/CFL1/SLC9A1/NDEL1/ACTR2/GSK3B/ACTR1B/MPP7/CYP26B1/CLASP2/LIN7A/PRKCI/CDC42/DLG2/PAFAH1B1/MTCL1/SPINT2/RPGRIP1L/LRRC7/RND1/PTK2B/PRKCZ/DCTN1/MAD2L1/MAP1B/DLG3/LIN7B/MAP2/CAP2/FGF13/PAK1/RHOV/ANK1	46
GO:0097107	postsynaptic density assembly	8/2598	17/18670	0.00104485	0.0105735	0.00872728	PTPRS/LRFN1/IL1RAP/NRXN2/LRRTM2/SHANK2/NRXN1/LRRTM1	8
GO:0099509	regulation of presynaptic cytosolic calcium ion concentration	8/2598	17/18670	0.00104485	0.0105735	0.00872728	NCS1/CACNB2/CDK5/ATP2B3/ATP2B1/ATP2B2/CNR1/CALB1	8
GO:0010821	regulation of mitochondrion organization	41/2598	182/18670	0.00106132	0.0107218	0.00884969	VPS13D/OPTN/ATG7/SREBF2/HTT/LRRK2/MAPT/SAE1/YWHAQ/RNF41/SLC25A5/VPS35/BNIP3L/HIGD1A/MIEF2/ATP13A2/MAPK8/PID1/PDE2A/GSK3B/DDHD1/HRK/TMEM14A/BNIP3/BAG4/DDHD2/PPARGC1A/DNM1L/PRKN/VDAC1/OPA1/YWHAB/YWHAH/PPP3R1/YWHAZ/MLLT11/YWHAG/MOAP1/CAMKK2/ATP5IF1/FBXW7	41
GO:0051452	intracellular pH reduction	16/2598	51/18670	0.00108356	0.0109093	0.00900447	DMXL1/PPT1/ATP6V1C1/CCDC115/ATP6V0D1/ATP6V0C/ATP6V0B/ATP6V1H/ATP6V0A1/ATP6V1D/DMXL2/ATP6V1A/ATP6V1E1/ATP6V0E2/ATP6V1B2/ATP6V1G2	16
GO:0097366	response to bronchodilator	16/2598	51/18670	0.00108356	0.0109093	0.00900447	HDAC2/DRD1/SOD1/MTR/GRIN1/PDE1B/PPP3CA/HDAC9/GUCY1B1/RGS17/CALM3/DRD5/HPRT1/GRIN2A/KCNC2/RGS4	16
GO:1903146	regulation of autophagy of mitochondrion	14/2598	42/18670	0.0011302	0.0113596	0.00937608	VPS13D/OPTN/SREBF2/HTT/RNF41/BNIP3L/ATP13A2/BNIP3/DNM1L/PRKN/VDAC1/CAMKK2/ATP5IF1/FBXW7	14
GO:1990542	mitochondrial transmembrane transport	26/2598	101/18670	0.00114215	0.0114419	0.00944402	PRKAB2/PRKAG2/MAIP1/GRPEL1/TIMM23/SLC25A36/ATP5PB/SLC25A22/TIMM50/MICU1/TOMM40L/SLC25A32/AFG3L2/ATP5F1A/AGK/TIMM17A/ATP5MC3/MPC2/SLC25A12/ATP5PD/OPA1/ATP5MC1/PRKAA2/ATP5F1B/TOMM20/DNAJC30	26
GO:0071453	cellular response to oxygen levels	50/2598	234/18670	0.00114225	0.0114419	0.00944402	FMN2/KCNK2/SRC/PSME3/PSMD2/PSMF1/ATG7/PSMC2/UBB/ROCK2/CUL2/OPRD1/PSMD14/PSMC1/PSMA4/HYOU1/UBQLN1/GNB1/BNIP3L/HIGD1A/PSMB7/PSMA1/SLC9A1/PSMA5/PSMD8/CCNB1/PSMC6/CACNB3/BNIP3/CHCHD2/PSMB2/PGK1/PPARGC1A/ENDOG/CPEB1/DNM1L/ATP6AP1/CCDC115/ATP6V0D1/PDK1/OPA1/KCNK3/KCND2/PDK3/ATP6V1A/SLC8A1/SLC8A3/CITED2/PRKCE/SCN2A	50
GO:0086002	cardiac muscle cell action potential involved in contraction	17/2598	56/18670	0.00115819	0.0115819	0.00955956	KCND3/ANK2/CACNA1C/GPD1L/SCN4B/CACNA1G/NOS1AP/NEDD4L/CACNB2/ATP1A1/RYR2/CACNA2D1/SCN1A/SCN2B/KCNJ3/SCN3B/FGF12	17
GO:0021697	cerebellar cortex formation	9/2598	21/18670	0.0011629	0.0116094	0.00958226	LDB1/KNDC1/MTPN/MAP2K1/HERC1/FAIM2/CDK5/CEND1/AGTPBP1	9
GO:0021952	central nervous system projection neuron axonogenesis	10/2598	25/18670	0.00118361	0.0117567	0.00970384	ADARB1/PLXNA4/SLIT2/DCC/PAFAH1B1/EPHB2/EPHA4/MYCBP2/DCLK1/CHRNB2	10
GO:0046856	phosphatidylinositol dephosphorylation	10/2598	25/18670	0.00118361	0.0117567	0.00970384	SACM1L/OCRL/PIP4P2/MTMR4/INPP5J/MTMR9/MTMR6/SYNJ1/MTMR7/INPP5F	10
GO:0051560	mitochondrial calcium ion homeostasis	10/2598	25/18670	0.00118361	0.0117567	0.00970384	MAIP1/C19orf12/MICU1/AFG3L2/BNIP3/IMMT/SLC25A27/RAP1GDS1/ANXA6/SLC8A3	10
GO:0061136	regulation of proteasomal protein catabolic process	41/2598	183/18670	0.00118742	0.0117747	0.00971875	FBXO22/VCP/USP25/PSME3/RCHY1/PSMF1/RAD23B/PSMC2/UBB/RNF19B/PSMD14/LRRK2/CCAR2/HSP90AB1/EDEM1/RNF14/PSMC1/UBQLN1/SUMO1/BTRC/UBE2K/UBQLN2/USP14/GSK3B/MAP1A/CAMLG/BBS7/UCHL5/TAF9/PRKACA/USP5/PRKN/DDA1/MAPK9/GLMN/ERLEC1/PRICKLE1/WNT10B/FBXW7/PLK2/PRKCG	41
GO:1903828	negative regulation of cellular protein localization	28/2598	112/18670	0.00122813	0.0121581	0.0100352	LEPROTL1/ILRUN/ROCK2/TTBK2/LRRK2/MAPT/RANGAP1/VPS35/RIPOR2/PKIA/GOPC/LZTFL1/PID1/GSK3B/MAP1A/NEDD4L/AP2M1/DMTN/BAG4/MRAP2/CABP1/GDI1/CDK5/CHP1/CLTC/ERLEC1/ACTN2/DCLK1	28
GO:0048002	antigen processing and presentation of peptide antigen	42/2598	189/18670	0.001235	0.0122057	0.0100745	SEC24D/PSME3/PSMD2/PSMF1/PSMC2/DCTN5/SEC23A/PSMD14/DYNLL1/KIF3C/AP1M1/PSMC1/PSMA4/AP2A1/ARF1/KLC2/DCTN2/PSMB7/PSMA1/PSMA5/DCTN3/PSMD8/OSBPL1A/ACTR1B/DYNC1LI1/PSMC6/AP2A2/AP2M1/AP1S2/PSMB2/LGMN/SPTBN2/SH3GL2/KIFAP3/AP2S1/CLTC/KIF3A/ACTR10/KLC1/DCTN1/DYNC1I1/AP1S1	42
GO:0035304	regulation of protein dephosphorylation	33/2598	139/18670	0.00124333	0.0122675	0.0101255	ROCK2/HTT/SHOC2/PPP2R5E/HSP90AB1/PPP2R5D/CRY2/FKBP1A/PPP1R7/BOD1L1/LMTK2/GSK3B/PPP2R2B/DUSP26/PPP2R1A/CALM1/PPP1R2/CALM2/TIPRL/PPP2R2C/SLC39A10/PHACTR1/ENSA/PPP4R4/FKBP1B/ARPP19/YWHAB/PIN1/PPME1/NUAK1/PPP1R14C/CALM3/RCAN2	33
GO:0021766	hippocampus development	22/2598	81/18670	0.00125576	0.0123696	0.0102098	ATP2B4/PTPRS/PHLPP2/DRD1/TMEM108/TENT2/GSK3B/MKKS/SRD5A1/PAFAH1B1/EIF2B3/CDK5R1/CDK5/NME1/HTR5A/CDK5R2/FGF13/NEFL/EPHA5/DLX1/NEUROD6/SLC32A1	22
GO:0046486	glycerolipid metabolic process	80/2598	414/18670	0.00126962	0.0124853	0.0103053	PIP5K1C/INPP4B/RAB5A/IMPA1/PIP4K2B/IP6K1/CDS2/SACM1L/PLEKHA2/OCRL/GK/MBOAT7/DAGLA/PIP4P2/OSBPL8/PIP4K2C/PTDSS1/PI4K2A/PIK3R4/ALDH5A1/IMPAD1/PLEKHA1/FIG4/PISD/EFR3A/ETNK1/PI4KA/GPD1L/MPPE1/TTC7B/SERINC1/ARF1/ACSL3/PIK3CB/SERINC3/INSIG2/NAPEPLD/DGKZ/SELENOI/MTMR4/GDPD1/INPP5J/PGAP1/DDHD1/MTMR9/ACHE/MTMR6/ARF3/SORL1/PIK3R1/LPCAT4/AGAP2/AGK/PIGZ/LPGAT1/DGAT2/DDHD2/GPLD1/DGKE/PAFAH1B1/PIP5K1B/INPP4A/F…	80
GO:0002209	behavioral defense response	13/2598	38/18670	0.00128311	0.012597	0.0103975	ALS2/NEUROD2/DRD1/BRINP1/MAPK8IP2/VDAC3/VDAC1/GABRA5/MEF2C/CCK/GRIK2/ADCYAP1/PENK	13
GO:1903362	regulation of cellular protein catabolic process	52/2598	247/18670	0.00130566	0.0127972	0.0105627	FBXO22/VCP/USP25/PSME3/RCHY1/PSMF1/MGAT3/FAF1/RAD23B/PSMC2/UBB/LAPTM4B/RNF19B/PSMD14/LRRK2/CCAR2/HSP90AB1/EDEM1/RNF14/VPS35/PSMC1/UBQLN1/SUMO1/BTRC/UBE2K/UBQLN2/USP14/MAGEF1/ATP13A2/GSK3B/MAP1A/CAMLG/BBS7/UCHL5/TAF9/PRKACA/USP5/PRKN/DDA1/MAPK9/GLMN/PTK2B/ERLEC1/EPHA4/PRICKLE1/WNT10B/ATP5IF1/FBXW7/RNF128/PLK2/PRKCG/NELL1	52
GO:0006119	oxidative phosphorylation	34/2598	145/18670	0.00132947	0.013009	0.0107375	VCP/COA6/NDUFS1/UQCRFS1/ATP5PB/DLD/NDUFA9/NDUFS4/NDUFB6/COX15/ISCU/CCNB1/UQCRC2/UQCRC1/NDUFA4/ATP5F1A/MSH2/CYCS/PGK1/COX5A/COX7A2L/NDUFC2/ATP5MC3/NDUFB5/UQCRH/COX6C/ATP5PD/NDUFAB1/NDUFS5/ATP5MC1/ATP5F1B/NDUFA5/SNCA/DNAJC30	34
GO:0035335	peptidyl-tyrosine dephosphorylation	26/2598	102/18670	0.00133352	0.0130271	0.0107525	SSH1/PTPRK/PTPRS/RNGTT/PTPN4/PTPRF/PTPN20/PTP4A1/TIMM50/PTPRT/MTMR4/ACP1/DUSP26/MTMR6/PTPRM/DNAJC6/PTPRN2/CDKN3/PTPRN/PTPN3/UBASH3B/MTMR7/MDP1/PTPN5/PTPRR/PTPRO	26
GO:0009743	response to carbohydrate	49/2598	230/18670	0.00135885	0.0132527	0.0109387	ME1/OPRK1/SLC9B2/TRA2B/KCNJ11/RAB11FIP5/ATG7/RAB11FIP2/SYBU/KAT7/DYNLL1/MAPK13/ADRA2A/EFNA5/LDHA/AACS/NDUFA9/HMGCR/MAP2K4/SERPINF1/KCNB1/C2CD2L/GPLD1/PPARGC1A/ENDOG/PRKACA/EIF2B3/MPC2/PPP3CA/ENSA/PTPRN2/OPA1/OXCT1/FKBP1B/PRKAA2/PDK3/PTK2B/VAMP2/PTPRN/NME1/SLC8A1/MAP1B/PPP3CB/STAR/PRKCB/GOT1/PRKCE/VSNL1/EPHA5	49
GO:0006942	regulation of striated muscle contraction	25/2598	97/18670	0.00138207	0.013457	0.0111073	PDE4D/ANK2/CHGA/CACNA1C/SUMO1/SLC9A1/GSTO1/NOS1AP/EHD3/ATP2A2/CALM1/CALM2/PRKACA/ADRA1B/FKBP1B/TMEM38A/ATP1A1/RYR2/SLC8A1/CAMK2D/CASQ1/SLC8A3/ATP1B1/CALM3/FGF13	25
GO:0099171	presynaptic modulation of chemical synaptic transmission	7/2598	14/18670	0.00139983	0.013563	0.0111948	PLEKHG5/CACNB2/CDK5/PRKCB/SYT1/CNR1/PRKCG	7
GO:1904814	regulation of protein localization to chromosome, telomeric region	7/2598	14/18670	0.00139983	0.013563	0.0111948	CCT5/TCP1/CCT7/GNL3/CCT8/CCT4/CCT6A	7
GO:1904889	regulation of excitatory synapse assembly	7/2598	14/18670	0.00139983	0.013563	0.0111948	PTPRS/LRFN1/IL1RAP/LRRTM2/VSTM5/NRXN1/LRRTM1	7
GO:0007156	homophilic cell adhesion via plasma membrane adhesion molecules	38/2598	168/18670	0.0014637	0.0141381	0.0116694	PCDH10/PVR/PCDH1/IGSF21/CLSTN2/PIK3CB/CADM3/EMB/PTPRT/CLSTN1/CNTN4/TRO/CDH10/AMIGO1/L1CAM/PCDH7/PTPRM/FAT3/TENM3/PCDH20/VSTM2L/PCDH11X/CDH12/CNTN6/NPTN/PCDHA6/PCDHAC2/CDH18/RET/CLSTN3/CDH22/PCDHGC4/CDH8/PCDHGC5/CDH9/CDH13/ROBO2/PCDH8	38
GO:0021762	substantia nigra development	14/2598	43/18670	0.00146396	0.0141381	0.0116694	TTBK1/DYNLL1/RAD1/YWHAQ/ATP5PB/CDC42/CALM1/CALM2/SYNGR3/BASP1/YWHAH/CALM3/INA/FGF9	14
GO:0051881	regulation of mitochondrial membrane potential	20/2598	72/18670	0.00152222	0.0146767	0.0121141	VCP/SRC/UBB/OPRD1/NDUFS1/NNT/LRRK2/MAPT/SOD1/SLC25A36/ARL6IP5/BNIP3L/PID1/BNIP3/SLC25A27/PRKN/MLLT11/GOT1/CCK/ATP5IF1	20
GO:0009266	response to temperature stimulus	51/2598	243/18670	0.00154885	0.0149093	0.012306	ST8SIA1/VCP/POM121/HDAC2/CAMK2G/DNAJB6/HSPA8/HSF2/NUP50/HSPA13/MAPT/CCAR2/SLU7/HSP90AB1/SOD1/MAPK1/RAE1/DNAJA4/LRP11/SUMO1/DNAJA2/NUP133/GLRX2/SLC9A1/CAMK2B/GSK3B/ATP2A2/DHX36/MMP24/BAG4/PSIP1/RPA3/SLC25A27/PPARGC1A/SEH1L/PRKACA/EIF2B3/CAMK2A/IER5/KCNK4/SLC12A5/PCSK1N/ARPP21/CAMK2D/CASQ1/ATP2B1/ANO3/CDH8/HTR2A/VGF/SST	51
GO:0099068	postsynapse assembly	11/2598	30/18670	0.00157792	0.0150909	0.0124559	PTPRS/LRFN1/IL1RAP/NRXN2/NLGN4X/LRRTM2/SHANK2/EPHB2/NRXN1/LRRTM1/GAP43	11
GO:1905144	response to acetylcholine	11/2598	30/18670	0.00157792	0.0150909	0.0124559	ATP2B4/ROCK2/OPRM1/GNB1/CDK5R1/CHRNA7/CHRM3/CHRM1/PLCB1/CHRNB2/RGS8	11
GO:1905145	cellular response to acetylcholine	11/2598	30/18670	0.00157792	0.0150909	0.0124559	ATP2B4/ROCK2/OPRM1/GNB1/CDK5R1/CHRNA7/CHRM3/CHRM1/PLCB1/CHRNB2/RGS8	11
GO:1905606	regulation of presynapse assembly	11/2598	30/18670	0.00157792	0.0150909	0.0124559	IL1RAP/VPS35/APP/SLITRK3/SLITRK1/LRFN5/CBLN2/NRXN1/SNCA/LRRTM1/CLSTN3	11
GO:0043268	positive regulation of potassium ion transport	15/2598	48/18670	0.00160455	0.0153209	0.0126457	LRRC55/OPRK1/FHL1/ANK2/KCNC1/DRD1/WNK2/ADRA2A/NOS1AP/AKAP6/AMIGO1/STK39/ATP1B1/ACTN2/KCNC2	15
GO:0034404	nucleobase-containing small molecule biosynthetic process	48/2598	226/18670	0.00161601	0.0154054	0.0127155	NUDT9/ADK/VCP/PRKAG2/POM121/PDE4D/NUDT4/GAPDH/NUP50/CTPS1/ENTPD4/RAE1/HK1/LDHA/SLC2A6/PDE8B/NUP133/APP/DCK/PDE2A/PDE4A/NUDT10/PFKM/DCTPP1/ALDOA/PGK1/HINT1/PPARGC1A/SEH1L/PGAM1/PKM/TPI1/SLC25A12/GPI/OGDHL/PRKAA2/NUDT11/NME1/PDE1A/NME5/ACOT7/NUDT18/HPRT1/PGM2L1/ENO2/GDA/HTR2A/ENTPD3	48
GO:0008090	retrograde axonal transport	8/2598	18/18670	0.00165263	0.0156788	0.0129412	TMEM108/SOD1/NDEL1/MAP1A/DLG2/PAFAH1B1/ACTR10/NEFL	8
GO:0048268	clathrin coat assembly	8/2598	18/18670	0.00165263	0.0156788	0.0129412	EPS15/SGIP1/AP2S1/CLTC/SNAP91/NSG1/CALY/NSG2	8
GO:1904872	regulation of telomerase RNA localization to Cajal body	8/2598	18/18670	0.00165263	0.0156788	0.0129412	CCT5/TCP1/CCT7/CCT8/NAF1/CCT4/DCP2/CCT6A	8
GO:0009132	nucleoside diphosphate metabolic process	36/2598	158/18670	0.00167856	0.0158993	0.0131231	NUDT9/PRKAG2/POM121/GAPDH/NUP50/MAGI3/ENTPD4/RAE1/HK1/CMPK2/LDHA/SLC2A6/NUP133/APP/PFKM/MPP1/ALDOA/PGK1/PPARGC1A/SEH1L/PGAM1/PKM/DLG2/TPI1/SLC25A12/AK5/GPI/OGDHL/PRKAA2/NME1/NME5/NUDT18/PGM2L1/ENO2/HTR2A/ENTPD3	36
GO:0021761	limbic system development	27/2598	109/18670	0.00171896	0.0162559	0.0134175	ATP2B4/PTPRS/UBB/PHLPP2/DRD1/TMEM108/SEMA3A/TBR1/RAB3GAP1/TENT2/GSK3B/MKKS/SRD5A1/PAFAH1B1/EIF2B3/CDK5R1/CNTNAP2/CDK5/NME1/HTR5A/CDK5R2/FGF13/NEFL/EPHA5/DLX1/NEUROD6/SLC32A1	27
GO:0008053	mitochondrial fusion	9/2598	22/18670	0.00172689	0.0163049	0.0134579	PID1/AFG3L2/BNIP3/MFN1/MIGA1/DNM1L/PRKN/OPA1/GDAP1	9
GO:0030837	negative regulation of actin filament polymerization	17/2598	58/18670	0.00177656	0.01668	0.0137675	TMOD2/FHOD3/ARFGEF1/CARMIL2/TMSB15B/MTPN/SPTAN1/TMSB10/MKKS/DMTN/TWF2/SLIT2/MYADM/SPTBN2/ADD2/SPTB/PFN2	17
GO:0070203	regulation of establishment of protein localization to telomere	6/2598	11/18670	0.00177788	0.01668	0.0137675	CCT5/TCP1/CCT7/CCT8/CCT4/CCT6A	6
GO:0099151	regulation of postsynaptic density assembly	6/2598	11/18670	0.00177788	0.01668	0.0137675	PTPRS/LRFN1/IL1RAP/LRRTM2/NRXN1/LRRTM1	6
GO:2000786	positive regulation of autophagosome assembly	6/2598	11/18670	0.00177788	0.01668	0.0137675	PIP4K2B/RALB/PIP4K2C/RAB3GAP1/BECN1/KIAA1324	6
GO:0034394	protein localization to cell surface	18/2598	63/18670	0.00181656	0.0169622	0.0140004	LEPROTL1/PTPRK/GGA3/ANK2/RAB11FIP5/GBF1/TOR1A/HSP90AB1/GPD1L/GOPC/RIC3/MAP1A/ERBB4/NEDD4L/FGF7/KCNAB2/ACTN2/BDNF	18
GO:0042982	amyloid precursor protein metabolic process	18/2598	63/18670	0.00181656	0.0169622	0.0140004	ITM2B/GGA3/ROCK2/DHCR24/FKBP1A/PRNP/APP/NECAB3/ACHE/SORL1/EFNA3/LRRTM3/EPHA4/PIN1/CHRNA7/NECAB1/UNC13A/NSG1	18
GO:1904377	positive regulation of protein localization to cell periphery	18/2598	63/18670	0.00181656	0.0169622	0.0140004	RAB11A/KCNJ11/PDPK1/RAB11FIP2/CNST/EFCAB7/PLS1/PRNP/ACSL3/DPP10/PRKCI/PIK3R1/STAC2/CLIP3/EPHB2/CACNG2/PRKCE/AKAP5	18
GO:0016239	positive regulation of macroautophagy	19/2598	68/18670	0.00183197	0.0169988	0.0140307	VPS13D/OPTN/PIP4K2B/LARP1/RALB/HTT/PIP4K2C/RAB12/PAFAH1B2/BNIP3L/RAB3GAP1/C9orf72/BECN1/BNIP3/PIM2/PRKN/KIAA1324/PRKAA2/SCOC	19
GO:0033866	nucleoside bisphosphate biosynthetic process	19/2598	68/18670	0.00183197	0.0169988	0.0140307	ACLY/PAPSS1/PANK1/PDHB/PPT1/PDK2/DLD/PDHX/ACSL3/DLAT/ACSL6/MPC2/PDK1/ACSL4/PDK3/ELOVL4/SNCA/PDP1/ACOT7	19
GO:0034030	ribonucleoside bisphosphate biosynthetic process	19/2598	68/18670	0.00183197	0.0169988	0.0140307	ACLY/PAPSS1/PANK1/PDHB/PPT1/PDK2/DLD/PDHX/ACSL3/DLAT/ACSL6/MPC2/PDK1/ACSL4/PDK3/ELOVL4/SNCA/PDP1/ACOT7	19
GO:0034033	purine nucleoside bisphosphate biosynthetic process	19/2598	68/18670	0.00183197	0.0169988	0.0140307	ACLY/PAPSS1/PANK1/PDHB/PPT1/PDK2/DLD/PDHX/ACSL3/DLAT/ACSL6/MPC2/PDK1/ACSL4/PDK3/ELOVL4/SNCA/PDP1/ACOT7	19
GO:0006195	purine nucleotide catabolic process	14/2598	44/18670	0.00187599	0.0173529	0.0143229	NUDT9/PDE4D/NUDT4/PDE8B/PDE2A/PDE4A/NUDT10/HINT1/NUDT11/PDE1A/ACOT7/NUDT18/HPRT1/GDA	14
GO:0051489	regulation of filopodium assembly	14/2598	44/18670	0.00187599	0.0173529	0.0143229	RAB5A/PPP1R9A/RIPOR2/WASL/GPM6A/BCAS3/ARHGAP44/NEURL1/DMTN/CDC42/DNM3/TENM2/PLPPR5/GAP43	14
GO:0051954	positive regulation of amine transport	12/2598	35/18670	0.00191275	0.0176378	0.0145581	OPRK1/ABAT/RAB3GAP1/ARL6IP1/KCNB1/STXBP1/CCK/STX1A/CHRNB2/SYT4/RAB3B/VIP	12
GO:1902991	regulation of amyloid precursor protein catabolic process	12/2598	35/18670	0.00191275	0.0176378	0.0145581	GGA3/ROCK2/FKBP1A/PRNP/APP/SORL1/EFNA3/LRRTM3/EPHA4/PIN1/CHRNA7/UNC13A	12
GO:0003254	regulation of membrane depolarization	15/2598	49/18670	0.00201937	0.0185631	0.0153219	SRC/FHL1/LRRK2/GPD1L/CACNA1G/NEDD4L/ANK3/PTPN3/CAMK2D/MLLT11/GOT1/CCK/SCN2B/SCN3B/FGF12	15
GO:0045010	actin nucleation	15/2598	49/18670	0.00201937	0.0185631	0.0153219	CTNNA2/FMN2/NCKAP1/AP1AR/ABI2/WASL/ARF1/ARPC4/ACTR2/CORO1A/WASF1/ACTR3B/ARPC5L/FMN1/MAGEL2	15
GO:0009142	nucleoside triphosphate biosynthetic process	41/2598	188/18670	0.00203519	0.0186796	0.015418	ADK/VCP/PRKAG2/POM121/GAPDH/NUP50/CTPS1/TBPL1/RAE1/HK1/CMPK2/ATP5PB/LDHA/SLC2A6/NUP133/APP/PID1/PFKM/ATP5F1A/ALDOA/PGK1/PPARGC1A/SEH1L/PGAM1/PKM/TPI1/ATP5MC3/SLC25A12/ATP5PD/AK5/GPI/ATP5MC1/OGDHL/PRKAA2/NME1/ATP5F1B/NME5/DNAJC30/PGM2L1/ENO2/HTR2A	41
GO:0043393	regulation of protein binding	46/2598	217/18670	0.00207537	0.0190189	0.015698	DZIP1/SRC/RAN/CRTAC1/RAPGEF2/IFIT1/RALB/TTBK1/STPG1/TTBK2/LRRK2/HSP90AB1/CAMK1/RIPOR2/FKBP1A/PTPRF/USP33/CCPG1/LRPAP1/APP/CAPRIN2/MAPK8/PPP2CA/GSK3B/MAPRE3/SORL1/LDOC1/CRMP1/PIM2/PRKACA/PRKN/CDK5/PLCL2/NRG1/ADD2/EPHA4/PIN1/UBASH3B/MAP2/MET/STMN1/MEF2C/GREM2/PLK2/BDNF/PRMT8	46
GO:0035384	thioester biosynthetic process	16/2598	54/18670	0.0021178	0.0193478	0.0159695	ACLY/PDHB/PPT1/PDK2/DLD/PDHX/ACSL3/DLAT/ACSL6/MPC2/PDK1/ACSL4/PDK3/ELOVL4/SNCA/PDP1	16
GO:0071616	acyl-CoA biosynthetic process	16/2598	54/18670	0.0021178	0.0193478	0.0159695	ACLY/PDHB/PPT1/PDK2/DLD/PDHX/ACSL3/DLAT/ACSL6/MPC2/PDK1/ACSL4/PDK3/ELOVL4/SNCA/PDP1	16
GO:0019098	reproductive behavior	11/2598	31/18670	0.00214183	0.0194539	0.0160571	OPRK1/UBE2Q1/HDAC2/DRD1/BRINP1/APP/MAPK8IP2/GRIN1/THRB/KALRN/DRD5	11
GO:0050849	negative regulation of calcium-mediated signaling	11/2598	31/18670	0.00214183	0.0194539	0.0160571	ATP2B4/PRNP/GSTO1/GSK3B/FHL2/ITPR1/CALM1/CALM2/CHP1/FKBP1B/CALM3	11
GO:0099174	regulation of presynapse organization	11/2598	31/18670	0.00214183	0.0194539	0.0160571	IL1RAP/VPS35/APP/SLITRK3/SLITRK1/LRFN5/CBLN2/NRXN1/SNCA/LRRTM1/CLSTN3	11
GO:0007032	endosome organization	21/2598	79/18670	0.00214256	0.0194539	0.0160571	CHMP3/RAB11A/ARFGEF2/CHMP1B/ALS2/RNF26/TMEM127/DNAJC13/LAPTM4B/CHMP2B/PI4K2A/EXOC8/CHMP5/VPS4B/VPS36/STAM/PRKN/SYNJ1/DNM1/HOOK1/SNX10	21
GO:0021987	cerebral cortex development	28/2598	116/18670	0.00215764	0.0195609	0.0161454	TRA2B/PTPRS/MBOAT7/EMX1/SEMA3A/TBR1/NDEL1/GSK3B/TRAPPC9/MKKS/FOXP2/BNIP3/SLIT2/GRIN1/SRD5A1/BTBD3/BMERB1/PAFAH1B1/CDK5R1/CNTNAP2/CDK5/PHACTR1/RTN4/PLCB1/CDK5R2/FGF13/NEFL/LHX6	28
GO:0014074	response to purine-containing compound	34/2598	149/18670	0.00216202	0.0195706	0.0161534	SSH1/HDAC2/KCNJ11/CDO1/RAPGEF2/PANX1/STAT1/SOD1/LDHA/AACS/PDXP/NDUFS4/APP/PDE2A/AKAP6/HMGCS1/DMTN/SRD5A1/PPARGC1A/TMEM38A/PTK2B/PTPRN/P2RX5/CITED1/NME1/RYR2/SLC8A1/P2RX6/SLC8A3/STAR/WNT10B/HCN1/PENK/VGF	34
GO:0042596	fear response	13/2598	40/18670	0.00217949	0.0196257	0.0161989	ALS2/NEUROD2/DRD1/BRINP1/MAPK8IP2/VDAC3/VDAC1/GABRA5/MEF2C/CCK/GRIK2/ADCYAP1/PENK	13
GO:0051281	positive regulation of release of sequestered calcium ion into cytosol	13/2598	40/18670	0.00217949	0.0196257	0.0161989	PDPK1/HTT/DRD1/GSTO1/AKAP6/CALM1/CX3CL1/CALM2/TRPC1/CASQ1/SNCA/CALM3/THY1	13
GO:2000008	regulation of protein localization to cell surface	13/2598	40/18670	0.00217949	0.0196257	0.0161989	LEPROTL1/RAB11FIP5/GBF1/TOR1A/HSP90AB1/GPD1L/GOPC/MAP1A/ERBB4/NEDD4L/KCNAB2/ACTN2/BDNF	13
GO:0090174	organelle membrane fusion	25/2598	100/18670	0.00218137	0.0196257	0.0161989	CHMP3/SNAP47/CHMP2B/VPS41/STX12/VAMP4/SYT7/MFN1/STXBP6/CORO1A/LRMP/TRIM9/CPLX2/C2CD5/PRRT2/STXBP1/SNCA/STX1B/CPLX1/STX1A/VAMP1/RAB3A/SNAP25/SYT1/SYT4	25
GO:0035794	positive regulation of mitochondrial membrane permeability	18/2598	64/18670	0.00220418	0.0198008	0.0163434	STPG1/ATF2/YWHAQ/SLC25A5/BNIP3L/SLC9A1/MAPK8/GSK3B/TMEM14A/BNIP3/BLOC1S2/YWHAB/YWHAH/PPP3R1/YWHAZ/YWHAG/MOAP1/ATP5IF1	18
GO:1903076	regulation of protein localization to plasma membrane	24/2598	95/18670	0.00227813	0.0204341	0.0168661	RAB11A/KCNJ11/PDPK1/RAB11FIP2/CNST/PLS1/GOPC/PRNP/ACSL3/ARHGAP44/PID1/DPP10/AP2M1/PRKCI/PIK3R1/MRAP2/STAC2/CDK5/GRIPAP1/CLIP3/CLTC/EPHB2/PRKCE/AKAP5	24
GO:0007216	G protein-coupled glutamate receptor signaling pathway	7/2598	15/18670	0.002311	0.0206041	0.0170064	GRIK3/DAGLA/GRM1/GRM8/HOMER1/GRM7/GRM5	7
GO:0051127	positive regulation of actin nucleation	7/2598	15/18670	0.002311	0.0206041	0.0170064	FMN2/NCKAP1/ABI2/WASL/WASF1/FMN1/MAGEL2	7
GO:0090141	positive regulation of mitochondrial fission	7/2598	15/18670	0.002311	0.0206041	0.0170064	VPS35/MIEF2/DDHD1/BNIP3/DDHD2/DNM1L/PRKN	7
GO:1904874	positive regulation of telomerase RNA localization to Cajal body	7/2598	15/18670	0.002311	0.0206041	0.0170064	CCT5/TCP1/CCT7/CCT8/NAF1/CCT4/CCT6A	7
GO:0001964	startle response	10/2598	27/18670	0.00234708	0.0208629	0.0172201	CTNNA2/DRD1/GRIN1/CSMD1/PRKN/GLRB/NRXN1/GRIN3A/GRIN2A/PENK	10
GO:0060384	innervation	10/2598	27/18670	0.00234708	0.0208629	0.0172201	SEMA3A/ADARB1/NPTX1/GABRB3/GABRA5/UNC13A/RET/RNF165/PRKCG/GABRB2	10
GO:0050821	protein stabilization	39/2598	178/18670	0.00236127	0.0209576	0.0172982	CCT5/TCP1/ANK2/TRIM44/GAPDH/CCT7/STX12/HSP90AB1/CCT8/CCT4/USP33/SUMO1/CDC37L1/TBRG1/TAF9B/CCT6A/USP27X/NAPG/MTMR9/AAK1/CAMLG/PIK3R1/PPARGC1A/PIM2/TAF9/PRKN/TESC/CHP1/CCNH/OTUD3/RTN4/EPHA4/PIN1/NLK/STXBP1/PFN2/ATP1B1/WNT10B/FBXW7	39
GO:0032456	endocytic recycling	14/2598	45/18670	0.00237967	0.0210893	0.0174069	GGA3/VPS29/SNX4/LMTK2/VPS53/EIPR1/EHD3/SORL1/EPS15/VPS50/NDRG4/INPP5F/ACTN2/ARL4C	14
GO:0007041	lysosomal transport	26/2598	106/18670	0.00240063	0.0212432	0.017534	CHMP3/VCP/PSAP/HSPA8/CHMP2B/LRRK2/VPS41/CHMP5/VPS35/CCDC91/RAB12/VPS33A/ARF1/VPS4B/C9orf72/VPS53/EHD3/SORL1/GCC2/NAGPA/PRKN/CACNG2/HOOK1/CACNG8/CACNG3/GPRASP1	26
GO:0010822	positive regulation of mitochondrion organization	28/2598	117/18670	0.00246733	0.0217684	0.0179674	VPS13D/OPTN/SREBF2/HTT/SAE1/YWHAQ/VPS35/MIEF2/MAPK8/GSK3B/DDHD1/HRK/BNIP3/DDHD2/PPARGC1A/DNM1L/PRKN/OPA1/YWHAB/YWHAH/PPP3R1/YWHAZ/MLLT11/YWHAG/MOAP1/CAMKK2/ATP5IF1/FBXW7	28
GO:0022904	respiratory electron transport chain	28/2598	117/18670	0.00246733	0.0217684	0.0179674	COA6/NDUFS1/ALDH5A1/UQCRFS1/SLC25A22/DLD/NDUFA9/NDUFS4/NDUFB6/COX15/ISCU/CCNB1/UQCRC2/UQCRC1/NDUFA4/CYCS/COX5A/PPARGC1A/COX7A2L/NDUFC2/NDUFB5/UQCRH/COX6C/SLC25A12/NDUFAB1/NDUFS5/NDUFA5/SNCA	28
GO:0034763	negative regulation of transmembrane transport	30/2598	128/18670	0.00248839	0.021858	0.0180414	YWHAQ/CAB39/ADRA2A/UBQLN1/ARL6IP5/SUMO1/GOPC/GSTO1/ISCU/PID1/NEDD4L/CACNB3/OPRL1/ANK3/CALM1/STK39/CALM2/HECW2/GNB5/FKBP1B/EPHB2/CAMK2D/KCNAB1/PRKCB/HECW1/CALM3/PRKCE/ACTN2/FGF12/RGS4	30
GO:0006044	N-acetylglucosamine metabolic process	8/2598	19/18670	0.00250908	0.021858	0.0180414	GNPNAT1/MGAT3/CHST2/GNPDA2/CHST1/OGA/EXTL2/LARGE1	8
GO:0090670	RNA localization to Cajal body	8/2598	19/18670	0.00250908	0.021858	0.0180414	CCT5/TCP1/CCT7/CCT8/NAF1/CCT4/DCP2/CCT6A	8
GO:0090671	telomerase RNA localization to Cajal body	8/2598	19/18670	0.00250908	0.021858	0.0180414	CCT5/TCP1/CCT7/CCT8/NAF1/CCT4/DCP2/CCT6A	8
GO:0090672	telomerase RNA localization	8/2598	19/18670	0.00250908	0.021858	0.0180414	CCT5/TCP1/CCT7/CCT8/NAF1/CCT4/DCP2/CCT6A	8
GO:0090685	RNA localization to nucleus	8/2598	19/18670	0.00250908	0.021858	0.0180414	CCT5/TCP1/CCT7/CCT8/NAF1/CCT4/DCP2/CCT6A	8
GO:0031647	regulation of protein stability	57/2598	284/18670	0.00251028	0.021858	0.0180414	CCT5/USP25/SRC/TCP1/GGA3/ANK2/TRIM44/MOSMO/B4GALT5/GAPDH/CCT7/HSPA8/HTT/LRRK2/CCAR2/STX12/HSP90AB1/CCT8/MAPK1/CCT4/VPS35/USP33/KRAS/SUMO1/BTRC/CDC37L1/PRNP/PRKDC/TBRG1/TAF9B/CCT6A/USP27X/NAPG/NEDD4L/MTMR9/AAK1/CAMLG/PIK3R1/PPARGC1A/PIM2/TAF9/PRKN/TESC/CHP1/CCNH/OTUD3/RTN4/EPHA4/PIN1/NLK/STXBP1/SNCA/PFN2/ATP1B1/WNT10B/FBXW7/RNF128	57
GO:0006007	glucose catabolic process	12/2598	36/18670	0.00251072	0.021858	0.0180414	GAPDH/HK1/PFKM/ALDOA/PGK1/PGAM1/PKM/TPI1/SLC25A12/GPI/PGM2L1/ENO2	12
GO:0034314	Arp2/3 complex-mediated actin nucleation	12/2598	36/18670	0.00251072	0.021858	0.0180414	CTNNA2/NCKAP1/AP1AR/ABI2/WASL/ARF1/ARPC4/ACTR2/WASF1/ACTR3B/ARPC5L/MAGEL2	12
GO:0046854	phosphatidylinositol phosphorylation	15/2598	50/18670	0.00251955	0.0218703	0.0180516	PIP5K1C/IMPA1/PIP4K2B/IP6K1/PIP4K2C/PI4K2A/IMPAD1/EFR3A/PI4KA/TTC7B/PIK3CB/PIK3R1/PIP5K1B/FAM126B/EFR3B	15
GO:0002027	regulation of heart rate	25/2598	101/18670	0.00252321	0.0218703	0.0180516	SLC1A1/KCND3/PDE4D/ANK2/SEMA3A/CACNA1C/GPD1L/SCN4B/CACNA1G/NOS1AP/ATP2A2/CALM1/CALM2/CACNB2/PRKACA/FKBP1B/RYR2/SLC8A1/CAMK2D/CACNA2D1/CALM3/SCN2B/KCNJ3/SCN3B/RGS4	25
GO:0007631	feeding behavior	25/2598	101/18670	0.00252321	0.0218703	0.0180516	DACH1/MC4R/OPRK1/UBE2Q1/DRD1/OPRD1/OPRM1/CFAP20/TBR1/NAPEPLD/APP/UBR3/OPRL1/GRIN1/MRAP2/GLS/SGIP1/UCHL1/NPY5R/CCK/CHRNB2/ATP8A2/NEGR1/CNR1/MCHR1	25
GO:0032482	Rab protein signal transduction	20/2598	75/18670	0.0025933	0.0224449	0.0185258	RAB11A/RAB5A/RAB1A/IFT22/RAB39B/RAB12/DNAJC27/MADD/RAB2A/RAB6A/RAB40C/GDI1/RAB6B/RAB15/RAB37/RAB9B/RAB3A/RAB27B/RAB3C/RAB3B	20
GO:0042220	response to cocaine	16/2598	55/18670	0.00260723	0.0224997	0.0185711	OPRK1/ADGRL3/ABAT/HDAC2/DRD1/HSP90AB1/OPRM1/CDK5/PTK2B/HOMER1/SNCA/DRD5/CHRNB2/HTR2A/CNR1/RGS4	16
GO:0043954	cellular component maintenance	16/2598	55/18670	0.00260723	0.0224997	0.0185711	CAMSAP3/VPS35/ITPKA/BSN/PRNP/ADGRB3/MTHFR/DLG2/HOMER1/DCTN1/ZNF804A/ERC2/DLG3/PCLO/GRIN2B/RAB3A	16
GO:1902110	positive regulation of mitochondrial membrane permeability involved in apoptotic process	17/2598	60/18670	0.00265104	0.0228445	0.0188556	STPG1/ATF2/YWHAQ/SLC25A5/BNIP3L/MAPK8/GSK3B/TMEM14A/BNIP3/BLOC1S2/YWHAB/YWHAH/PPP3R1/YWHAZ/YWHAG/MOAP1/ATP5IF1	17
GO:1904951	positive regulation of establishment of protein localization	85/2598	456/18670	0.00268691	0.0231199	0.019083	AKAP12/CCT5/SRC/TCP1/ABAT/RAN/SREBF2/GAPDH/CNST/EFCAB7/CCT7/PANX1/IPO5/IL1RAP/SYBU/LRRK2/ZFAND1/SAE1/DYNLL1/TMEM30A/CCT8/YWHAQ/MAPK1/EDEM1/CCT4/CAMK1/VPS35/HK1/SEC16B/CRYZL2P-SEC16B/RUFY3/PRNP/PPIA/TCAF1/ARF1/AACS/ACSL3/CORO2B/BCAS3/MIEF2/CCT6A/ATP13A2/MAPK8/EXOC1/GSK3B/MYH10/CACNB3/DHX36/ACHE/SORL1/PIK3R1/ANK3/KCNB1/C2CD2L/GPLD1/DNM1L/PRKACA/MPC2/MTCL1/CDK5R1/CDK5/SCAMP5/GPI/CHP1/OXCT1/RASGRP1/G…	85
GO:1903050	regulation of proteolysis involved in cellular protein catabolic process	45/2598	214/18670	0.00271244	0.0233057	0.0192363	FBXO22/VCP/USP25/PSME3/RCHY1/PSMF1/RAD23B/PSMC2/UBB/RNF19B/PSMD14/LRRK2/CCAR2/HSP90AB1/EDEM1/RNF14/PSMC1/UBQLN1/SUMO1/BTRC/UBE2K/UBQLN2/USP14/MAGEF1/GSK3B/MAP1A/CAMLG/BBS7/UCHL5/TAF9/PRKACA/USP5/PRKN/DDA1/MAPK9/GLMN/PTK2B/ERLEC1/EPHA4/PRICKLE1/WNT10B/ATP5IF1/FBXW7/PLK2/PRKCG	45
GO:0009185	ribonucleoside diphosphate metabolic process	32/2598	140/18670	0.00278706	0.0239053	0.0197312	NUDT9/PRKAG2/POM121/GAPDH/NUP50/MAGI3/ENTPD4/RAE1/HK1/LDHA/SLC2A6/NUP133/APP/PFKM/MPP1/ALDOA/PGK1/PPARGC1A/SEH1L/PGAM1/PKM/DLG2/TPI1/SLC25A12/AK5/GPI/OGDHL/PRKAA2/NUDT18/PGM2L1/ENO2/HTR2A	32
GO:0019882	antigen processing and presentation	47/2598	226/18670	0.0027903	0.0239053	0.0197312	SEC24D/PSME3/PSMD2/PSMF1/PSMC2/DCTN5/SEC23A/PSMD14/DYNLL1/KIF3C/ATG5/AP1M1/PSMC1/PSMA4/RFTN1/AP2A1/ARF1/KLC2/DCTN2/PSMB7/PSMA1/PSMA5/DCTN3/PSMD8/OSBPL1A/ACTR1B/DYNC1LI1/PSMC6/AP2A2/AP2M1/AP1S2/RAB6A/PSMB2/LGMN/SPTBN2/SH3GL2/KIFAP3/AP2S1/CLTC/KIF3A/ACTR10/KLC1/DCTN1/DYNC1I1/AP1S1/RAB3C/RAB3B	47
GO:0009749	response to glucose	42/2598	197/18670	0.00282546	0.0241715	0.019951	OPRK1/SLC9B2/TRA2B/KCNJ11/RAB11FIP5/ATG7/RAB11FIP2/SYBU/DYNLL1/ADRA2A/EFNA5/LDHA/AACS/NDUFA9/HMGCR/SERPINF1/KCNB1/C2CD2L/GPLD1/PPARGC1A/ENDOG/PRKACA/EIF2B3/MPC2/PPP3CA/ENSA/PTPRN2/OPA1/OXCT1/FKBP1B/PRKAA2/PDK3/PTK2B/VAMP2/PTPRN/NME1/SLC8A1/PPP3CB/STAR/PRKCE/VSNL1/EPHA5	42
GO:0030258	lipid modification	49/2598	238/18670	0.00285084	0.0243156	0.0200699	STARD4/CERK/PIP5K1C/PHYH/PRKAG2/ACAT2/IMPA1/PIP4K2B/IP6K1/SACM1L/OCRL/B4GALNT1/PIP4P2/PIP4K2C/PI4K2A/IMPAD1/EFR3A/PI4KA/SLC25A17/TTC7B/PIK3CB/DGKZ/MTMR4/INPP5J/MTMR9/ABCD2/MTMR6/AUH/CYGB/MCAT/PIK3R1/AGK/DGAT2/PPARGC1A/DGKE/PIP5K1B/FAM126B/SYNJ1/EFR3B/DGKI/FABP3/MECR/MTMR7/PLPPR5/INPP5F/CYP2E1/PLPPR4/CNR1/DGKB	49
GO:0046578	regulation of Ras protein signal transduction	49/2598	238/18670	0.00285084	0.0243156	0.0200699	RALGPS2/TRIO/ARFGEF2/RASGEF1A/ALS2/GBF1/ARHGEF7/ARHGEF28/ARHGEF11/SHOC2/MAPRE2/TIAM2/RASA2/ARFGEF1/ARFGEF3/IQSEC1/IQSEC2/RIPOR2/KRAS/RASA1/PSD/ARHGAP44/ARHGEF25/CYTH2/ARHGEF3/PLEKHG5/MADD/CDC42SE2/SSX2IP/ARHGEF4/PSD3/RIT2/STMN3/RTN4R/KITLG/ARHGEF9/NRG1/RASGRP1/EPHB2/DGKI/KALRN/MCF2/MET/SCAI/STMN1/PRAG1/NGEF/RASGRF2/RASGRF1	49
GO:0051968	positive regulation of synaptic transmission, glutamatergic	11/2598	32/18670	0.00285872	0.0243156	0.0200699	DRD1/TSHZ3/RAB3GAP1/SHANK2/PTK2B/CACNG2/NRXN1/STXBP1/CACNG8/CACNG3/ADCYAP1	11
GO:0070570	regulation of neuron projection regeneration	11/2598	32/18670	0.00285872	0.0243156	0.0200699	STK24/PTPRS/PTPRF/NDEL1/MAP2K1/RTN4RL1/RTN4R/FKBP1B/EPHA4/INPP5F/THY1	11
GO:0006890	retrograde vesicle-mediated transport, Golgi to ER	22/2598	86/18670	0.0028746	0.0244156	0.0201524	COPA/ARF4/GBF1/RAB1A/ERGIC2/HTT/KIF3C/KLC2/COPG2/RINT1/ATP9A/PITPNB/COPG1/ARF3/RAB6A/RAB6B/KIFAP3/NAPA/KIF3A/KLC1/ARF5/NSF	22
GO:0001504	neurotransmitter uptake	14/2598	46/18670	0.0029897	0.0253567	0.0209292	SLC1A1/SLC38A1/DRD1/TOR1A/ARL6IP5/ARL6IP1/PRKN/SYNGR3/SLC29A1/SNCA/SNAP25/SLC1A6/RGS4/RAB3B	14
GO:0046717	acid secretion	29/2598	124/18670	0.00300632	0.0254613	0.0210155	SLC1A1/ABAT/APBA1/RAB3GAP1/PPFIA3/OPRL1/PPFIA4/GLS/GLS2/HRH2/VAMP2/PPFIA2/SLC17A7/SV2A/GRM7/STXBP1/SNCA/SNX10/NPY5R/CPLX1/CCK/RIMS1/STX1A/RAB3A/SNAP25/SYT1/SYT4/SLC1A6/CCKBR	29
GO:0019674	NAD metabolic process	20/2598	76/18670	0.00306782	0.025945	0.0214148	VCP/GAPDH/HK1/GPD1L/LDHA/NMRK1/PFKM/ALDOA/PGK1/PGAM1/PKM/MDH2/TPI1/SLC25A12/GPI/MDH1B/MDH1/PGM2L1/ENO2/NMNAT2	20
GO:0016188	synaptic vesicle maturation	6/2598	12/18670	0.00313865	0.0262812	0.0216923	DLG4/SLC17A7/STXBP1/UNC13A/RAB3A/SYP	6
GO:0021819	layer formation in cerebral cortex	6/2598	12/18670	0.00313865	0.0262812	0.0216923	MBOAT7/BMERB1/PAFAH1B1/CDK5R1/CDK5/CDK5R2	6
GO:0051956	negative regulation of amino acid transport	6/2598	12/18670	0.00313865	0.0262812	0.0216923	ABAT/ARL6IP5/STK39/GRM7/NPY5R/RGS4	6
GO:0060081	membrane hyperpolarization	6/2598	12/18670	0.00313865	0.0262812	0.0216923	CRTC1/CACNB3/KCNQ3/ATP1A1/PRKCZ/CACNG2	6
GO:1901387	positive regulation of voltage-gated calcium channel activity	6/2598	12/18670	0.00313865	0.0262812	0.0216923	EHD3/CACNB3/CACNB2/STAC2/FGF14/CACNA2D1	6
GO:1904862	inhibitory synapse assembly	6/2598	12/18670	0.00313865	0.0262812	0.0216923	GABRA2/LHFPL4/GABRB3/GABRG2/GABRB2/GABRA1	6
GO:2000650	negative regulation of sodium ion transmembrane transporter activity	6/2598	12/18670	0.00313865	0.0262812	0.0216923	NEDD4L/STK39/HECW2/CAMK2D/HECW1/PRKCE	6
GO:0022029	telencephalon cell migration	16/2598	56/18670	0.00318685	0.0265159	0.021886	MBOAT7/DRD1/LRRK2/SEMA3A/NRG3/NDEL1/SLIT2/BMERB1/PAFAH1B1/CDK5R1/CDK5/NRG1/RTN4/CDK5R2/FGF13/LHX6	16
GO:1903078	positive regulation of protein localization to plasma membrane	16/2598	56/18670	0.00318685	0.0265159	0.021886	RAB11A/KCNJ11/PDPK1/RAB11FIP2/CNST/PLS1/PRNP/ACSL3/DPP10/PRKCI/PIK3R1/STAC2/CLIP3/EPHB2/PRKCE/AKAP5	16
GO:0006687	glycosphingolipid metabolic process	18/2598	66/18670	0.00318908	0.0265159	0.021886	ST8SIA1/CERK/PSAP/B4GALT5/ASAH1/B4GALNT1/UGCG/ALDH5A1/ESYT1/ST8SIA5/B3GALT2/SMPD3/NEU3/LARGE1/B3GALNT1/STS/B4GALT6/ST6GALNAC5	18
GO:1902108	regulation of mitochondrial membrane permeability involved in apoptotic process	18/2598	66/18670	0.00318908	0.0265159	0.021886	STPG1/ATF2/YWHAQ/SLC25A5/BNIP3L/MAPK8/GSK3B/TMEM14A/BNIP3/BLOC1S2/CAMK2A/YWHAB/YWHAH/PPP3R1/YWHAZ/YWHAG/MOAP1/ATP5IF1	18
GO:1905710	positive regulation of membrane permeability	18/2598	66/18670	0.00318908	0.0265159	0.021886	STPG1/ATF2/YWHAQ/SLC25A5/BNIP3L/SLC9A1/MAPK8/GSK3B/TMEM14A/BNIP3/BLOC1S2/YWHAB/YWHAH/PPP3R1/YWHAZ/YWHAG/MOAP1/ATP5IF1	18
GO:0008045	motor neuron axon guidance	10/2598	28/18670	0.0032014	0.0265438	0.021909	SEMA3A/PLXNA4/SLIT2/SLIT1/CDK5/CHN1/EPHA4/NTNG1/MYCBP2/RNF165	10
GO:0048679	regulation of axon regeneration	10/2598	28/18670	0.0032014	0.0265438	0.021909	STK24/PTPRS/PTPRF/NDEL1/MAP2K1/RTN4RL1/RTN4R/FKBP1B/EPHA4/INPP5F	10
GO:0021587	cerebellum morphogenesis	12/2598	37/18670	0.00325229	0.0268904	0.0221951	LDB1/KNDC1/MTPN/MAP2K1/HERC1/FAIM2/CDK5/SPTBN2/TRNP1/CEND1/AGTPBP1/ZNF365	12
GO:0046839	phospholipid dephosphorylation	12/2598	37/18670	0.00325229	0.0268904	0.0221951	SACM1L/OCRL/PIP4P2/MTMR4/INPP5J/MTMR9/MTMR6/SYNJ1/MTMR7/PLPPR5/INPP5F/PLPPR4	12
GO:0090316	positive regulation of intracellular protein transport	34/2598	153/18670	0.00340974	0.0281529	0.0232372	RAN/SREBF2/EFCAB7/IPO5/ZFAND1/SAE1/TMEM30A/MAPK1/EDEM1/CAMK1/SEC16B/CRYZL2P-SEC16B/RUFY3/PRNP/TCAF1/BCAS3/MIEF2/GSK3B/CACNB3/SORL1/PIK3R1/ANK3/KCNB1/PRKACA/MTCL1/CDK5R1/CDK5/CHP1/C2CD5/VAMP2/CHRM1/FBXW7/HPCA/PAK1	34
GO:0009408	response to heat	38/2598	176/18670	0.00347474	0.0286497	0.0236472	ST8SIA1/VCP/POM121/HDAC2/CAMK2G/DNAJB6/HSPA8/HSF2/NUP50/HSPA13/MAPT/CCAR2/SLU7/HSP90AB1/SOD1/MAPK1/RAE1/DNAJA4/LRP11/SUMO1/DNAJA2/NUP133/CAMK2B/GSK3B/ATP2A2/DHX36/BAG4/PSIP1/RPA3/SEH1L/PRKACA/EIF2B3/CAMK2A/IER5/ARPP21/CAMK2D/CASQ1/SST	38
GO:0001919	regulation of receptor recycling	9/2598	24/18670	0.00349791	0.0288006	0.0237717	OPTN/CHMP5/AP1AR/ACHE/EPS15/SNCA/INPP5F/NSG1/NSF	9
GO:0034332	adherens junction organization	32/2598	142/18670	0.00351804	0.0289261	0.0238754	PIP5K1C/PVR/ACTN1/SRC/PTPRK/PDPK1/CADM2/ARHGEF7/ROCK2/NUMBL/MAPRE2/LDB1/CAMSAP3/IQSEC1/EFNA5/CORO2B/BCAS3/CADM3/SLC9A1/CDH10/CLASP2/DMTN/FMN1/PTK2B/CDH12/CDH18/THY1/CDH22/ACTN2/CDH8/CDH9/CDH13	32
GO:0042773	ATP synthesis coupled electron transport	24/2598	98/18670	0.00352821	0.0289695	0.0239112	COA6/NDUFS1/UQCRFS1/DLD/NDUFA9/NDUFS4/NDUFB6/COX15/ISCU/CCNB1/UQCRC2/UQCRC1/NDUFA4/CYCS/COX5A/COX7A2L/NDUFC2/NDUFB5/UQCRH/COX6C/NDUFAB1/NDUFS5/NDUFA5/SNCA	24
GO:0036294	cellular response to decreased oxygen levels	45/2598	217/18670	0.00357757	0.0293341	0.0242121	FMN2/KCNK2/SRC/PSME3/PSMD2/PSMF1/PSMC2/UBB/ROCK2/CUL2/OPRD1/PSMD14/PSMC1/PSMA4/HYOU1/UBQLN1/GNB1/BNIP3L/HIGD1A/PSMB7/PSMA1/SLC9A1/PSMA5/PSMD8/CCNB1/PSMC6/CACNB3/BNIP3/CHCHD2/PSMB2/PGK1/PPARGC1A/ENDOG/CPEB1/DNM1L/PDK1/OPA1/KCNK3/KCND2/PDK3/SLC8A1/SLC8A3/CITED2/PRKCE/SCN2A	45
GO:0014048	regulation of glutamate secretion	7/2598	16/18670	0.00361868	0.0295077	0.0243554	RAB3GAP1/GRM7/STXBP1/SNCA/NPY5R/CCK/SYT4	7
GO:0034315	regulation of Arp2/3 complex-mediated actin nucleation	7/2598	16/18670	0.00361868	0.0295077	0.0243554	CTNNA2/NCKAP1/AP1AR/ABI2/WASL/ARF1/WASF1	7
GO:0055119	relaxation of cardiac muscle	7/2598	16/18670	0.00361868	0.0295077	0.0243554	PDE4D/CHGA/ATP2A2/ATP1A1/SLC8A1/CAMK2D/ATP1B1	7
GO:2000651	positive regulation of sodium ion transmembrane transporter activity	7/2598	16/18670	0.00361868	0.0295077	0.0243554	WNK2/GLRX/SLC9A1/ANK3/TESC/CHP1/ATP1B1	7
GO:0007204	positive regulation of cytosolic calcium ion concentration	62/2598	319/18670	0.00365234	0.0297412	0.0245481	ATP2B4/PDE4D/ANK2/PDPK1/HTT/DRD1/CACNA1C/JPH3/ATG5/FKBP1A/GNB1/PRNP/RIC3/GSTO1/SYNPO/FAM155A/JPH4/AKAP6/CACNB3/GRM1/OPRL1/GRIN1/ITPR1/JPH1/CALM1/MYO5A/DLG4/CX3CL1/CALM2/CACNB2/PRKACA/CORO1A/CDK5/TRPC1/ADRA1B/FKBP1B/TMEM38A/PTK2B/PLCH1/NPTN/P2RX5/TRPV6/RYR2/SLC8A1/CAMK2D/CASQ1/UBASH3B/SNCA/SLC8A3/GRIN2B/CACNA2D1/CALM3/THY1/PRKCE/PLCB1/HTR2A/GRIN2A/GNG3/CNR1/MCHR1/CCKBR/ADCYAP1	62
GO:0042053	regulation of dopamine metabolic process	8/2598	20/18670	0.00367682	0.0298175	0.0246111	ABAT/DRD1/VPS35/PDE1B/PRKN/SNCA/HPRT1/CHRNB2	8
GO:0042069	regulation of catecholamine metabolic process	8/2598	20/18670	0.00367682	0.0298175	0.0246111	ABAT/DRD1/VPS35/PDE1B/PRKN/SNCA/HPRT1/CHRNB2	8
GO:0051580	regulation of neurotransmitter uptake	8/2598	20/18670	0.00367682	0.0298175	0.0246111	DRD1/TOR1A/ARL6IP5/ARL6IP1/PRKN/SNCA/RGS4/RAB3B	8
GO:0031667	response to nutrient levels	91/2598	499/18670	0.00373844	0.0302757	0.0249893	BMT2/FBXO22/MC4R/SSH1/SRC/STK24/KCNJ11/ATG7/MAP1LC3B/SREBF2/LARP1/BMPR2/RALB/EIF2A/HSPA8/PANX1/EIF2AK1/ATG9A/SLC25A25/NNT/LRRK2/STAT1/PIK3R4/OPRM1/SOD1/RRAGA/ATG5/MAPK1/PDK2/USP33/LRP11/BAIAP2/LDHA/AACS/HIGD1A/ACSL3/PDXP/BCAS3/ASNS/BECN1/MAPK8/MTHFR/HMGCR/AGL/CADPS2/CYP26B1/MKKS/AMIGO1/HMGCS1/SSTR3/APAF1/CACNB3/SORL1/GRIN1/SRD5A1/KCNB1/PPARGC1A/SEH1L/PKM/DNM1L/BCL11A/SGIP1/ENSA/KIAA1324/RRAGB/CDK…	91
GO:0014072	response to isoquinoline alkaloid	11/2598	33/18670	0.00375675	0.030341	0.0250432	OPRK1/ATG7/OPRM1/GOT2/GRIN1/PRKCE/MAP1LC3A/CNR1/PRKCG/RGS4/PENK	11
GO:0043278	response to morphine	11/2598	33/18670	0.00375675	0.030341	0.0250432	OPRK1/ATG7/OPRM1/GOT2/GRIN1/PRKCE/MAP1LC3A/CNR1/PRKCG/RGS4/PENK	11
GO:0035176	social behavior	15/2598	52/18670	0.00382819	0.0308339	0.02545	BRINP1/NRXN2/VPS13A/NLGN4X/MKKS/MAPK8IP2/GRIN1/DLG4/CNTNAP2/SHANK2/KALRN/NRXN1/CHRNB2/NRXN3/GAD1	15
GO:0051703	intraspecies interaction between organisms	15/2598	52/18670	0.00382819	0.0308339	0.02545	BRINP1/NRXN2/VPS13A/NLGN4X/MKKS/MAPK8IP2/GRIN1/DLG4/CNTNAP2/SHANK2/KALRN/NRXN1/CHRNB2/NRXN3/GAD1	15
GO:0060491	regulation of cell projection assembly	38/2598	177/18670	0.00384428	0.0309214	0.0255223	DZIP1/SRC/MARK4/NCKAP1/RAB5A/HTT/PPP1R9A/DYNLL1/CDKL1/ATG5/CARMIL2/CDC42EP3/RIPOR2/FAM98A/WASL/GPM6A/BCAS3/ARHGAP44/NDEL1/NEURL1/TCTEX1D2/DMTN/TWF2/CDC42/SLIT2/TBC1D30/VDAC3/RAP1GAP/ODF2L/CDKL5/TBC1D7/TBC1D7-LOC100130357/DNM3/TENM2/DYNC2LI1/PFN2/PLPPR5/GAP43	38
GO:1902686	mitochondrial outer membrane permeabilization involved in programmed cell death	17/2598	62/18670	0.00385693	0.0309811	0.0255715	STPG1/ATF2/YWHAQ/SLC25A5/BNIP3L/MAPK8/GSK3B/TMEM14A/BNIP3/BLOC1S2/YWHAB/YWHAH/PPP3R1/YWHAZ/YWHAG/MOAP1/ATP5IF1	17
GO:0007029	endoplasmic reticulum organization	16/2598	57/18670	0.00386871	0.0310335	0.0256148	ATL2/LRRK2/SEC16B/CRYZL2P-SEC16B/RAB3GAP1/REEP2/ARL6IP1/DOP1B/RTN3/ATL1/TMEM38A/RTN4/RNF112/CASQ1/REEP1/SPTSSB	16
GO:0035690	cellular response to drug	70/2598	369/18670	0.00392796	0.0314662	0.0259719	ATP2B4/SSH1/SRC/HDAC2/PSAP/KCNJ11/ATG7/LARP1/ROCK2/KCNC1/DRD1/LRRK2/SPIDR/HSP90AB1/MAPK13/OPRM1/PLEKHA1/SOD1/MAPK1/CHMP5/RAP2A/BAIAP2/GNB1/EFNA5/PRNP/PDXP/BECN1/PDE2A/PDE4A/AMIGO1/MTR/BNIP3/SLIT2/TRAP1/LDOC1/SERPINF1/SRD5A1/SMPD3/GPLD1/PPARGC1A/ENDOG/BCL11A/PRKN/CDK5R1/PPP3CA/OPA1/ADCY1/TMEM38A/PRKAA2/SMYD3/RNF112/NME1/GUCY1B1/RYR2/SLC8A1/PPP3CB/CHRNA7/CHRM3/STAR/MET/MEF2C/PRKCE/MAP1LC3A/CHRM1/PL…	70
GO:0042177	negative regulation of protein catabolic process	30/2598	132/18670	0.00404791	0.0323155	0.0266729	FMN2/USP25/AZIN1/CYP51A1/PSMF1/MGAT3/LAPTM4B/CCAR2/HSP90AB1/VPS35/USP14/ATP13A2/HMGCR/MAP1A/CAMLG/AGAP2/UCHL5/TAF9/NRG1/ERLEC1/EPHA4/MAD2L1/PIN1/PTPN3/SNCA/MYCBP2/AZIN2/GRIN2A/PRKCG/NELL1	30
GO:0051260	protein homooligomerization	67/2598	351/18670	0.0040494	0.0323155	0.0266729	SLC1A1/VCP/SRC/KCND3/TP53BP1/KCTD2/KCNC1/TOR1A/CRTC1/ATL2/ALDH5A1/KCNC4/VPS35/RIPOR2/RBMX/GOPC/KCNJ12/PRNP/MICU1/MIEF2/KCTD1/MARCKS/EHD3/PFKM/APAF1/DCTPP1/KCNC3/HRK/SYT11/KCNS1/ALDOA/SMPD3/ATXN10/KCNB1/ATG16L1/KCTD16/PKM/DNM1L/GLS/MPP2/PEX11B/KCNA4/KCNA2/LNX1/ATL1/KCND2/NPM2/TMEM38A/VSTM5/RNF112/ANXA6/PAM/G3BP2/P2RX6/KCTD8/KCNB2/ATP5IF1/ACTN2/HPRT1/SYT1/HCN1/KCNF1/KCNS2/KCNC2/GLRA3/KCNV1/PRMT8	67
GO:0030838	positive regulation of actin filament polymerization	24/2598	99/18670	0.00405571	0.0323155	0.0266729	CTNNA2/FMN2/NCKAP1/CARMIL2/CDC42EP3/AP1AR/BAIAP2/ABI2/WASL/ARF1/ARPC4/ACTR2/RHOBTB2/RAC3/BAG4/CORO1A/WASF1/ACTR3B/ARPC5L/FMN1/PTK2B/MAGEL2/PFN2/PRKCE	24
GO:0032868	response to insulin	54/2598	272/18670	0.00405581	0.0323155	0.0266729	MC4R/OPRK1/SRC/PDPK1/OSBPL8/STAT1/GGH/PDK2/BAIAP2/PRKDC/INSIG2/GOT2/SLC9A1/NDEL1/PID1/GSK3B/ATP6V1C1/PRKCI/SORL1/PIK3R1/EPM2AIP1/SRD5A1/MYO5A/AP3S1/GPLD1/PKM/CPEB1/ATP6AP1/ATP6V0D1/ATP6V0C/ATP6V0B/OPA1/ATP6V1H/ATP6V0A1/ATP6V1D/C2CD5/VAMP2/PTPRN/ATP6V1A/PRKCZ/HDAC9/ATP6V1E1/CITED1/FABP3/ATP6V0E2/YWHAG/ATP2B1/STAR/PRKCB/ATP6V1B2/GOT1/ATP6V1G2/PAK1/VGF	54
GO:0009145	purine nucleoside triphosphate biosynthetic process	37/2598	172/18670	0.00415131	0.033032	0.0272643	ADK/VCP/PRKAG2/POM121/GAPDH/NUP50/RAE1/HK1/ATP5PB/LDHA/SLC2A6/NUP133/APP/PID1/PFKM/ATP5F1A/ALDOA/PGK1/PPARGC1A/SEH1L/PGAM1/PKM/TPI1/ATP5MC3/SLC25A12/ATP5PD/GPI/ATP5MC1/OGDHL/PRKAA2/NME1/ATP5F1B/NME5/DNAJC30/PGM2L1/ENO2/HTR2A	37
GO:0006733	oxidoreduction coenzyme metabolic process	43/2598	207/18670	0.00419126	0.0332604	0.0274529	PPTC7/ME1/VCP/PRKAG2/POM121/GAPDH/NUP50/NNT/PDHB/COQ10B/RAE1/HK1/GPD1L/DLD/PDHX/LDHA/SLC2A6/NDUFA9/NUP133/APP/NMRK1/HMGCR/PFKM/ALDOA/PGK1/PPARGC1A/SEH1L/PGAM1/PKM/MDH2/TPI1/MPC2/KCNAB2/SLC25A12/GPI/OGDHL/PRKAA2/MDH1B/MDH1/PGM2L1/ENO2/HTR2A/NMNAT2	43
GO:0071456	cellular response to hypoxia	43/2598	207/18670	0.00419126	0.0332604	0.0274529	FMN2/KCNK2/SRC/PSME3/PSMD2/PSMF1/PSMC2/UBB/ROCK2/CUL2/OPRD1/PSMD14/PSMC1/PSMA4/HYOU1/UBQLN1/GNB1/BNIP3L/HIGD1A/PSMB7/PSMA1/SLC9A1/PSMA5/PSMD8/CCNB1/PSMC6/BNIP3/CHCHD2/PSMB2/PGK1/PPARGC1A/ENDOG/CPEB1/PDK1/OPA1/KCNK3/KCND2/PDK3/SLC8A1/SLC8A3/CITED2/PRKCE/SCN2A	43
GO:0009135	purine nucleoside diphosphate metabolic process	31/2598	138/18670	0.00423394	0.0335093	0.0276583	NUDT9/PRKAG2/POM121/GAPDH/NUP50/MAGI3/RAE1/HK1/LDHA/SLC2A6/NUP133/APP/PFKM/MPP1/ALDOA/PGK1/PPARGC1A/SEH1L/PGAM1/PKM/DLG2/TPI1/SLC25A12/AK5/GPI/OGDHL/PRKAA2/NUDT18/PGM2L1/ENO2/HTR2A	31
GO:0009179	purine ribonucleoside diphosphate metabolic process	31/2598	138/18670	0.00423394	0.0335093	0.0276583	NUDT9/PRKAG2/POM121/GAPDH/NUP50/MAGI3/RAE1/HK1/LDHA/SLC2A6/NUP133/APP/PFKM/MPP1/ALDOA/PGK1/PPARGC1A/SEH1L/PGAM1/PKM/DLG2/TPI1/SLC25A12/AK5/GPI/OGDHL/PRKAA2/NUDT18/PGM2L1/ENO2/HTR2A	31
GO:0009108	coenzyme biosynthetic process	52/2598	261/18670	0.00439585	0.0347443	0.0286776	PPTC7/MMADHC/PRKAG2/POM121/GAPDH/NUP50/ACLY/MOCS2/PANK1/PDHB/PPT1/COQ10B/PDK2/RAE1/HK1/DLD/PDHX/LDHA/SLC2A6/MTHFD1L/ACSL3/NDUFA9/NUP133/APP/NMRK1/MAT2B/DLAT/PFKM/ALDOA/PGK1/PPARGC1A/SEH1L/PGAM1/PKM/TPI1/ACSL6/MPC2/RFK/PDK1/GPI/OGDHL/ACSL4/PRKAA2/PDK3/ELOVL4/SNCA/PDP1/ACOT7/PGM2L1/ENO2/HTR2A/NMNAT2	52
GO:0007193	adenylate cyclase-inhibiting G protein-coupled receptor signaling pathway	22/2598	89/18670	0.00450714	0.0355764	0.0293644	AKAP12/OPRK1/PSAP/GRIK3/GNAZ/OPRD1/GABBR1/OPRM1/ADRA2A/GPR176/PDE2A/GNAL/OPRL1/GRM8/ADCY1/GRM7/CHRM3/HTR5A/CHRM1/AKAP5/MCHR1/CORT	22
GO:0009746	response to hexose	42/2598	202/18670	0.00453699	0.0357643	0.0295195	OPRK1/SLC9B2/TRA2B/KCNJ11/RAB11FIP5/ATG7/RAB11FIP2/SYBU/DYNLL1/ADRA2A/EFNA5/LDHA/AACS/NDUFA9/HMGCR/SERPINF1/KCNB1/C2CD2L/GPLD1/PPARGC1A/ENDOG/PRKACA/EIF2B3/MPC2/PPP3CA/ENSA/PTPRN2/OPA1/OXCT1/FKBP1B/PRKAA2/PDK3/PTK2B/VAMP2/PTPRN/NME1/SLC8A1/PPP3CB/STAR/PRKCE/VSNL1/EPHA5	42
GO:0035567	non-canonical Wnt signaling pathway	33/2598	150/18670	0.00456389	0.0359285	0.0296551	MLLT3/RSPO3/PSME3/PSMD2/PSMF1/PRICKLE2/PSMC2/PSMD14/PSMC1/PSMA4/AP2A1/GNB1/PSMB7/PSMA1/PSMA5/PSMD8/FZD3/PSMC6/AP2A2/AP2M1/CDC42/PSMB2/CALM1/PPP3CA/CAMK2A/AP2S1/CLTC/PPP3R1/GNG2/NLK/PRICKLE1/PPP3CB/PLCB1	33
GO:0007528	neuromuscular junction development	14/2598	48/18670	0.00459398	0.0361173	0.0298109	ALS2/LRRK2/APP/AFG3L2/CACNB3/ANK3/CACNB2/CACNB1/SHANK2/CACNG2/KALRN/DCTN1/UNC13A/CACNB4	14
GO:0032434	regulation of proteasomal ubiquitin-dependent protein catabolic process	28/2598	122/18670	0.00464522	0.0364421	0.030079	FBXO22/VCP/RCHY1/RAD23B/RNF19B/LRRK2/CCAR2/HSP90AB1/RNF14/UBQLN1/SUMO1/UBE2K/UBQLN2/USP14/GSK3B/MAP1A/CAMLG/BBS7/UCHL5/TAF9/USP5/PRKN/DDA1/MAPK9/GLMN/PRICKLE1/WNT10B/PLK2	28
GO:0070498	interleukin-1-mediated signaling pathway	24/2598	100/18670	0.0046476	0.0364421	0.030079	PSME3/PSMD2/PSMF1/CUL1/PSMC2/UBB/IL1RAP/PSMD14/TAB3/ZNF675/PSMC1/PSMA4/BTRC/PSMB7/PSMA1/SKP1/TOLLIP/PSMA5/PSMD8/UBE2N/PSMC6/PELI3/PSMB2/PLCB1	24
GO:0021879	forebrain neuron differentiation	15/2598	53/18670	0.00466534	0.0365328	0.0301539	RAPGEF2/UBB/DRD1/SEMA3A/TBR1/SATB2/ERBB4/RAC3/SLIT2/BCL11B/SLC4A10/DLX5/LHX6/ROBO2/DLX1	15
GO:0031623	receptor internalization	26/2598	111/18670	0.00468554	0.0366425	0.0302444	EFNB2/RAB5A/ATAD1/ARF1/UBQLN2/LRPAP1/AP2M1/ACHE/LRRTM2/DLG4/EPS15/GRIA1/SH3GL2/CLTC/DNM1/GRK3/CACNG2/DNM3/SNCA/CACNG8/CACNG3/LRRTM1/CALY/AHI1/HPCA/SNAP25	26
GO:0006732	coenzyme metabolic process	75/2598	403/18670	0.0047897	0.0373871	0.030859	PPTC7/ME1/VCP/MMADHC/PRKAG2/POM121/GAPDH/SLC23A2/NUP50/ACLY/MOCS2/NNT/GGH/PANK1/PDHB/PPT1/COQ10B/PDK2/RAE1/HK1/GPD1L/DLD/PDHX/LDHA/SLC2A6/MTHFD1L/ACSL3/PDXP/NDUFA9/NUP133/APP/NMRK1/SLC25A32/PCCB/MTHFR/MAT2B/DLAT/HMGCR/GSTO1/HMGCS1/PFKM/ENOPH1/AASDHPPT/ALDOA/PGK1/DGAT2/PPARGC1A/SEH1L/PGAM1/SUCLA2/PKM/MDH2/TPI1/ACSL6/MPC2/KCNAB2/SLC25A12/RFK/PDK1/GPI/OGDHL/ACSL4/PRKAA2/PDK3/ELOVL4/MDH1B/FAR2/SNCA/P…	75
GO:0006688	glycosphingolipid biosynthetic process	9/2598	25/18670	0.0047997	0.0373871	0.030859	ST8SIA1/B4GALT5/B4GALNT1/UGCG/ST8SIA5/B3GALT2/LARGE1/B4GALT6/ST6GALNAC5	9
GO:0021680	cerebellar Purkinje cell layer development	9/2598	25/18670	0.0047997	0.0373871	0.030859	LDB1/MYH10/HERC1/FAIM2/SEZ6L/SPTBN2/CEND1/AGTPBP1/SEZ6	9
GO:0097711	ciliary basal body-plasma membrane docking	23/2598	95/18670	0.00492106	0.0382821	0.0315977	RAB11A/MARK4/TTBK2/IQCB1/PRKAR2B/DYNLL1/FGFR1OP/TUBB/TUBB4B/TUBG1/DCTN2/DCTN3/PPP2R1A/PRKACA/PAFAH1B1/RPGRIP1L/TUBA4A/CEP41/DCTN1/TUBB4A/B9D1/YWHAG/AHI1	23
GO:0030100	regulation of endocytosis	55/2598	281/18670	0.00510002	0.039523	0.0326219	EFNB2/SRC/RAB5A/BTBD9/PIP4P2/TOR1A/TFR2/LRRK2/SOD1/ATG5/TUB/PPT1/ATAD1/VAMP4/AP2A1/SMAP1/WASL/ARF1/UBQLN2/PIK3CB/LRPAP1/NEDD4L/CD47/AAK1/SYT7/SYT11/MCTP1/RIT2/LRRTM2/DLG4/CAMK1D/DNM1L/DNAJC6/SGIP1/PPP3CA/SCAMP5/SH3GL2/AP2S1/CLIP3/DNM1/SLC17A7/PACSIN1/SNAP91/PPP3CB/RUFY2/SNCA/STX1B/CALM3/LRRTM1/CALY/AHI1/HPCA/SYT4/PRKCG/CDH13	55
GO:0097305	response to alcohol	47/2598	233/18670	0.00513755	0.039523	0.0326219	OPRK1/ABAT/HDAC2/CDO1/LARP1/PSMD14/SPIDR/GGH/OPRM1/SOD1/GRAMD1B/GNB1/EFNA5/AACS/GOT2/HMGCR/ACTR2/SLIT3/HMGCS1/SLIT2/GRIN1/GPLD1/LANCL2/UNC79/OXCT1/ADCY1/PRKAA2/PTK2B/GNG2/ATP2B1/STAR/GRIN2B/CALM3/PRKCE/GRIN3A/CYP2E1/RBP4/CHRNB2/GLRA2/GRIN2A/KCNC2/CNR1/NEFL/NPPC/RGS4/ADCYAP1/PENK	47
GO:0001967	suckling behavior	6/2598	13/18670	0.00514734	0.039523	0.0326219	DACH1/UBE2Q1/APP/UBR3/GRIN1/GLS	6
GO:0005513	detection of calcium ion	6/2598	13/18670	0.00514734	0.039523	0.0326219	STIM1/CALM1/CALM2/RYR2/CALM3/SYT1	6
GO:0006995	cellular response to nitrogen starvation	6/2598	13/18670	0.00514734	0.039523	0.0326219	ATG7/MAP1LC3B/ATG5/BECN1/GABARAPL1/MAP1LC3A	6
GO:0016322	neuron remodeling	6/2598	13/18670	0.00514734	0.039523	0.0326219	APP/ADGRB3/CX3CL1/NTN4/BCL11A/RND1	6
GO:0019896	axonal transport of mitochondrion	6/2598	13/18670	0.00514734	0.039523	0.0326219	SYBU/MAPT/OPA1/ACTR10/UCHL1/NEFL	6
GO:0043562	cellular response to nitrogen levels	6/2598	13/18670	0.00514734	0.039523	0.0326219	ATG7/MAP1LC3B/ATG5/BECN1/GABARAPL1/MAP1LC3A	6
GO:0098703	calcium ion import across plasma membrane	6/2598	13/18670	0.00514734	0.039523	0.0326219	ATP2B4/PRNP/FAM155A/TRPV6/SLC8A3/CACNA2D1	6
GO:1902306	negative regulation of sodium ion transmembrane transport	6/2598	13/18670	0.00514734	0.039523	0.0326219	NEDD4L/STK39/HECW2/CAMK2D/HECW1/PRKCE	6
GO:0007035	vacuolar acidification	8/2598	21/18670	0.00522385	0.039955	0.0329785	DMXL1/PPT1/CCDC115/ATP6V0D1/ATP6V1H/ATP6V0A1/DMXL2/ATP6V0E2	8
GO:1900273	positive regulation of long-term synaptic potentiation	8/2598	21/18670	0.00522385	0.039955	0.0329785	CRTC1/APP/LGMN/ADCY1/NPTN/EPHB2/NRGN/CHRNA7	8
GO:1902307	positive regulation of sodium ion transmembrane transport	8/2598	21/18670	0.00522385	0.039955	0.0329785	WNK2/GLRX/ARF1/SLC9A1/ANK3/TESC/CHP1/ATP1B1	8
GO:0022900	electron transport chain	39/2598	186/18670	0.00524405	0.0400578	0.0330633	ME1/COA6/NDUFS1/GLRX/ALDH5A1/UQCRFS1/COX11/NQO2/SLC25A22/DLD/NDUFA9/NDUFS4/GLRX2/NDUFB6/COX15/ISCU/CCNB1/UQCRC2/CYB561/UQCRC1/NDUFA4/CYCS/SRD5A1/COX5A/PPARGC1A/PTGES2/CIAPIN1/COX7A2L/NDUFC2/NDUFB5/UQCRH/COX6C/SLC25A12/NDUFAB1/NDUFS5/NDUFA5/FDX2/SNCA/DHDH	39
GO:0006895	Golgi to endosome transport	7/2598	17/18670	0.00542037	0.041245	0.0340432	GBF1/AP2A1/AP1AR/VPS13A/DOP1A/EPS15/DOP1B	7
GO:0045324	late endosome to vacuole transport	7/2598	17/18670	0.00542037	0.041245	0.0340432	CHMP3/CHMP1B/LEPROTL1/CHMP2B/PIK3R4/VPS36/BECN1	7
GO:0061577	calcium ion transmembrane transport via high voltage-gated calcium channel	7/2598	17/18670	0.00542037	0.041245	0.0340432	CACNA1C/NOS1AP/CACNB3/CACNB2/CACNB1/CAMK2D/CACNA2D1	7
GO:0044106	cellular amine metabolic process	29/2598	129/18670	0.0054771	0.0416231	0.0343553	ATP2B4/AZIN1/PSME3/PSMD2/ABAT/PSMF1/PSMC2/DRD1/NAAA/PSMD14/VPS35/PSMC1/PSMA4/SMS/PSMB7/NAPEPLD/PSMA1/PSMA5/PSMD8/GDPD1/PSMC6/PSMB2/PDE1B/PRKN/ATCAY/SNCA/AZIN2/HPRT1/CHRNB2	29
GO:0007007	inner mitochondrial membrane organization	13/2598	44/18670	0.00550521	0.0417296	0.0344433	MAIP1/ATP5PB/AFG3L2/ATP5F1A/IMMT/AGK/APOO/ATP5MC3/ATP5PD/OPA1/ATP5MC1/ATP5F1B/CHCHD6	13
GO:0042987	amyloid precursor protein catabolic process	13/2598	44/18670	0.00550521	0.0417296	0.0344433	GGA3/ROCK2/DHCR24/FKBP1A/PRNP/APP/SORL1/EFNA3/LRRTM3/EPHA4/PIN1/CHRNA7/UNC13A	13
GO:0032869	cellular response to insulin stimulus	44/2598	216/18670	0.00551693	0.041765	0.0344724	SRC/PDPK1/OSBPL8/STAT1/PDK2/BAIAP2/PRKDC/SLC9A1/NDEL1/PID1/GSK3B/ATP6V1C1/PRKCI/SORL1/PIK3R1/SRD5A1/MYO5A/AP3S1/GPLD1/PKM/CPEB1/ATP6AP1/ATP6V0D1/ATP6V0C/ATP6V0B/OPA1/ATP6V1H/ATP6V0A1/ATP6V1D/C2CD5/VAMP2/ATP6V1A/PRKCZ/HDAC9/ATP6V1E1/ATP6V0E2/YWHAG/ATP2B1/STAR/PRKCB/ATP6V1B2/GOT1/ATP6V1G2/PAK1	44
GO:0045927	positive regulation of growth	53/2598	270/18670	0.00554724	0.0419408	0.0346176	DBN1/RAB11A/MEGF8/PLAA/ZFPM2/BMPR2/MAPT/PLS1/FGFR1OP/MAPK1/MAP2K5/TRIM32/RFTN1/RIMS2/RUFY3/EFNA5/PRKDC/TAF9B/MTPN/SLC9A1/LIMK1/NDEL1/CCNB1/MKKS/AKAP6/ERBB4/NEDD4L/TWF2/CDC42/L1CAM/PARP2/TAF9/GDI1/CDKL5/PAFAH1B1/PRKN/SYT3/CPNE5/CPNE9/BASP1/PTK2B/PIN1/MAP1B/UNC13A/MEF2C/RIMS1/PLCB1/ATP8A2/SYT1/SYT4/FGF9/PAK1/BDNF	53
GO:0120032	regulation of plasma membrane bounded cell projection assembly	37/2598	175/18670	0.00558235	0.042115	0.0347613	DZIP1/MARK4/NCKAP1/RAB5A/HTT/PPP1R9A/DYNLL1/CDKL1/ATG5/CARMIL2/CDC42EP3/RIPOR2/FAM98A/WASL/GPM6A/BCAS3/ARHGAP44/NDEL1/NEURL1/TCTEX1D2/DMTN/TWF2/CDC42/SLIT2/TBC1D30/VDAC3/RAP1GAP/ODF2L/CDKL5/TBC1D7/TBC1D7-LOC100130357/DNM3/TENM2/DYNC2LI1/PFN2/PLPPR5/GAP43	37
GO:0021885	forebrain cell migration	16/2598	59/18670	0.00559162	0.042115	0.0347613	MBOAT7/DRD1/LRRK2/SEMA3A/NRG3/NDEL1/SLIT2/BMERB1/PAFAH1B1/CDK5R1/CDK5/NRG1/RTN4/CDK5R2/FGF13/LHX6	16
GO:0046847	filopodium assembly	16/2598	59/18670	0.00559162	0.042115	0.0347613	RAB5A/PPP1R9A/RIPOR2/WASL/GPM6A/BCAS3/ARHGAP44/NEURL1/DMTN/ARHGEF4/CDC42/VSTM5/DNM3/TENM2/PLPPR5/GAP43	16
GO:1905037	autophagosome organization	23/2598	96/18670	0.00563833	0.0422495	0.0348724	SYNPO2/RAB5A/ATG7/MAP1LC3B/PIP4K2B/RALB/RAB1A/ATG9A/LRRK2/PIP4K2C/STX12/ATG5/VMP1/UBQLN1/UBQLN2/RAB3GAP1/C9orf72/BECN1/ATP13A2/ATG16L1/KIAA1324/GABARAPL1/MAP1LC3A	23
GO:0021772	olfactory bulb development	10/2598	30/18670	0.00563945	0.0422495	0.0348724	EXT1/CRTAC1/LRRK2/SEMA3A/ERBB4/SLIT2/RPGRIP1L/AGTPBP1/DLX5/ROBO2	10
GO:0050690	regulation of defense response to virus by virus	10/2598	30/18670	0.00563945	0.0422495	0.0348724	AP1M1/AP2A1/ARF1/AP2A2/AP2M1/AP1S2/AP2S1/ELMO1/ATP6V1H/AP1S1	10
GO:0010524	positive regulation of calcium ion transport into cytosol	15/2598	54/18670	0.00564516	0.0422495	0.0348724	PDPK1/HTT/DRD1/GSTO1/AKAP6/GRIN1/CALM1/CX3CL1/CALM2/TRPC1/P2RX5/CASQ1/SNCA/CALM3/THY1	15
GO:0097345	mitochondrial outer membrane permeabilization	15/2598	54/18670	0.00564516	0.0422495	0.0348724	YWHAQ/SLC25A5/BNIP3L/MAPK8/GSK3B/TMEM14A/BNIP3/BLOC1S2/YWHAB/YWHAH/PPP3R1/YWHAZ/YWHAG/MOAP1/ATP5IF1	15
GO:0070509	calcium ion import	20/2598	80/18670	0.00575043	0.042983	0.0354778	ATP2B4/CACNA1I/MAIP1/CACNA1C/PRNP/MICU1/CACNA1G/AFG3L2/FAM155A/ATP2A2/CACNB2/CACNA1B/CDK5/CACNA1E/OPA1/HOMER1/TRPV6/SLC8A1/SLC8A3/CACNA2D1	20
GO:0048511	rhythmic process	57/2598	295/18670	0.00584482	0.0436334	0.0360147	NR1D2/OPRK1/TEF/SRRD/SRC/SIAH2/HDAC2/BTBD9/ATG7/ROCK2/GFPT1/CRTC1/MAPK10/CCAR2/OPRM1/PLEKHA1/HS3ST2/CRY2/RORB/GPR176/BTRC/PRKDC/ARNTL2/NDUFA9/HLF/MAPK8/DBP/GSK3B/SLIT3/OPRL1/SLIT2/SERPINF1/SRD5A1/PPARGC1A/DNM1L/CDK5R1/MAGED1/CDK5/PSPC1/OPN3/MAPK9/KCNA2/ADCY1/KCND2/PRKAA2/PTPRN/PAM/MAGEL2/MYCBP2/STAR/NPY5R/FBXW7/EGR3/CHRNB2/PRKCG/ATOH7/ROBO2	57
GO:0001736	establishment of planar polarity	28/2598	124/18670	0.00588357	0.0438122	0.0361622	MLLT3/RSPO3/PSME3/PSMD2/PSMF1/PRICKLE2/PSMC2/PSMD14/CPLANE1/PSMC1/PSMA4/AP2A1/PSMB7/PSMA1/PSMA5/PSMD8/FZD3/PSMC6/AP2A2/AP2M1/CDC42/PSMB2/PAFAH1B1/RPGRIP1L/AP2S1/CLTC/PRICKLE1/DLG3	28
GO:0007164	establishment of tissue polarity	28/2598	124/18670	0.00588357	0.0438122	0.0361622	MLLT3/RSPO3/PSME3/PSMD2/PSMF1/PRICKLE2/PSMC2/PSMD14/CPLANE1/PSMC1/PSMA4/AP2A1/PSMB7/PSMA1/PSMA5/PSMD8/FZD3/PSMC6/AP2A2/AP2M1/CDC42/PSMB2/PAFAH1B1/RPGRIP1L/AP2S1/CLTC/PRICKLE1/DLG3	28
GO:0001738	morphogenesis of a polarized epithelium	31/2598	141/18670	0.00590338	0.0439045	0.0362384	MLLT3/RSPO3/PSME3/PSMD2/PSMF1/PRICKLE2/PSMC2/PSMD14/CAMSAP3/CPLANE1/AJAP1/PSMC1/PSMA4/AP2A1/PSMB7/PSMA1/PSMA5/PSMD8/FZD3/PSMC6/AP2A2/AP2M1/CDC42/PSMB2/PAFAH1B1/RPGRIP1L/AP2S1/CLTC/PRICKLE1/DLG3/AHI1	31
GO:0051188	cofactor biosynthetic process	62/2598	326/18670	0.00600032	0.0445695	0.0367873	PPTC7/SRRD/MMADHC/PRKAG2/POM121/GAPDH/NUP50/ACLY/MOCS2/CHAC1/PANK1/SOD1/PDHB/PPT1/COQ10B/PDK2/RAE1/ALAS1/HK1/DLD/PDHX/LDHA/SLC2A6/MTHFD1L/ACSL3/NDUFA9/NUP133/APP/NMRK1/HAGH/COX15/MAT2B/DLAT/PFKM/ALDOA/PGK1/GGCT/PPARGC1A/SEH1L/PGAM1/SUCLA2/PKM/TPI1/ACSL6/MPC2/RFK/PDK1/GPI/OGDHL/ACSL4/PRKAA2/PDK3/ELOVL4/GSS/SNCA/PDP1/ACOT7/ATP5IF1/PGM2L1/ENO2/HTR2A/NMNAT2	62
GO:0090257	regulation of muscle system process	51/2598	259/18670	0.00603074	0.0447393	0.0369274	GUCY1A1/ATP2B4/ABAT/PDE4D/ANK2/CAMK2G/ROCK2/CHGA/CACNA1C/SOD1/PPP1R12B/ADRA2A/MEF2A/SUMO1/DOCK4/MTPN/MTMR4/BECN1/SLC9A1/CAMK2B/GSTO1/NOS1AP/AKAP6/EHD3/ATP2A2/CALM1/PARP2/PPARGC1A/CALM2/PRKACA/PPP3CA/ADRA1B/FKBP1B/TMEM38A/ATP1A1/ANXA6/RYR2/SLC8A1/PIN1/CAMK2D/CASQ1/CHRM3/SLC8A3/ATP2B1/ATP1B1/CALM3/KCNB2/FGF13/MLIP/PAK1/RGS4	51
GO:0006900	vesicle budding from membrane	24/2598	102/18670	0.00604829	0.0448134	0.0369886	SEC24D/MCFD2/VAPA/GBF1/RAB1A/SEC23A/F8/SEC16B/CRYZL2P-SEC16B/WASL/ARF1/TRAPPC9/AP2M1/PRKCI/GRIA1/PRKN/CNIH3/NAPA/DNM1/TRAPPC6B/SNAP91/DNM3/TRAPPC2L/NSF	24
GO:0050796	regulation of insulin secretion	37/2598	176/18670	0.00614336	0.0454609	0.037523	SLC9B2/ABAT/KCNJ11/CHGA/SYBU/DYNLL1/CACNA1C/ADRA2A/SLC25A5/EFNA5/AACS/HMGCR/SLC25A4/SYT7/ITPR1/KCNB1/C2CD2L/GPLD1/PRKN/MPC2/PPP3CA/CACNA1E/ENSA/OXCT1/FKBP1B/PPP3CB/PRKCE/VSNL1/STX1A/RBP4/SNAP25/NNAT/ICA1/KCNC2/STXBP5L/CNR1/EPHA5	37
GO:0032801	receptor catabolic process	11/2598	35/18670	0.0062201	0.0459139	0.037897	PIK3R4/AP2A1/BECN1/AP2A2/AP2M1/VLDLR/CDK5/LGMN/AP2S1/CLTC/GPRASP1	11
GO:0045070	positive regulation of viral genome replication	11/2598	35/18670	0.0062201	0.0459139	0.037897	VAPA/ADAR/IFIT1/CNOT7/LARP1/SRPK1/YTHDC2/PPIA/ADARB1/SRPK2/PPIH	11
GO:0051017	actin filament bundle assembly	33/2598	153/18670	0.00625357	0.0461036	0.0380535	FMN2/SYNPO2/ACTN1/SRC/ROCK2/PPP1R9A/PLS1/BAIAP2/PDXP/CORO2B/MARCKS/SLC9A1/LIMK1/SYNPO/MKKS/CLASP2/CD47/DMTN/CDC42/BAG4/PIK3R1/CX3CL1/TMEFF2/PRKN/PHACTR1/RND1/ADD2/PTK2B/PFN2/MET/STMN1/PPM1E/PAK1	33
GO:0021700	developmental maturation	55/2598	284/18670	0.00637406	0.0469334	0.0387384	B4GALT5/NEUROD2/ANKRD17/SYBU/LRRK2/IGSF21/FEM1B/AP1M1/BLOC1S6/YTHDF2/DLD/APP/CAMK2B/CLSTN1/ADGRB3/NRCAM/MTCH1/NEURL1/CCNB1/RAC3/PPP2R1A/GRIN1/MYO5A/DLG4/CX3CL1/NTN4/PRKACA/BCL11A/MBTPS2/CDK5R1/CNTNAP2/SRRM4/SEZ6L/RND1/OPA1/PTK2B/PTPRN/CEND1/SLC17A7/MAP1B/YWHAZ/NRXN1/STXBP1/UNC13A/RET/WNT10B/B4GALT6/SEZ6/CDK5R2/RAB3A/SYP/SYT4/NEFL/NPPC/LHX6	55
GO:0042775	mitochondrial ATP synthesis coupled electron transport	23/2598	97/18670	0.00643985	0.0473589	0.0390896	NDUFS1/UQCRFS1/DLD/NDUFA9/NDUFS4/NDUFB6/COX15/ISCU/CCNB1/UQCRC2/UQCRC1/NDUFA4/CYCS/COX5A/COX7A2L/NDUFC2/NDUFB5/UQCRH/COX6C/NDUFAB1/NDUFS5/NDUFA5/SNCA	23
GO:1901018	positive regulation of potassium ion transmembrane transporter activity	9/2598	26/18670	0.00644827	0.047362	0.0390922	LRRC55/ANK2/KCNC1/NOS1AP/AKAP6/AMIGO1/ATP1B1/ACTN2/KCNC2	9
GO:0007618	mating	12/2598	40/18670	0.00658413	0.0482401	0.039817	UBE2Q1/ABAT/HDAC2/DRD1/APP/ACVR2A/MAPK8IP2/GRIN1/THRB/DRD5/CNR1/VIP	12
GO:0009268	response to pH	12/2598	40/18670	0.00658413	0.0482401	0.039817	SRC/RAB11FIP5/SLC9A1/SERPINF1/GPLD1/LGMN/CHP1/KCNK4/ASIC2/PAM/GPR68/SST	12
GO:0009206	purine ribonucleoside triphosphate biosynthetic process	36/2598	171/18670	0.00664988	0.0486617	0.0401649	VCP/PRKAG2/POM121/GAPDH/NUP50/RAE1/HK1/ATP5PB/LDHA/SLC2A6/NUP133/APP/PID1/PFKM/ATP5F1A/ALDOA/PGK1/PPARGC1A/SEH1L/PGAM1/PKM/TPI1/ATP5MC3/SLC25A12/ATP5PD/GPI/ATP5MC1/OGDHL/PRKAA2/NME1/ATP5F1B/NME5/DNAJC30/PGM2L1/ENO2/HTR2A	36
GO:0031145	anaphase-promoting complex-dependent catabolic process	20/2598	81/18670	0.00665953	0.0486721	0.0401735	PSME3/PSMD2/PSMF1/FBXO31/PSMC2/UBB/PSMD14/PSMC1/PSMA4/UBE2D1/PSMB7/PSMA1/PSMA5/PSMD8/CCNB1/PSMC6/PSMB2/UBE2S/PTTG1/MAD2L1	20
GO:0009201	ribonucleoside triphosphate biosynthetic process	37/2598	177/18670	0.00675098	0.0492796	0.040675	VCP/PRKAG2/POM121/GAPDH/NUP50/CTPS1/RAE1/HK1/ATP5PB/LDHA/SLC2A6/NUP133/APP/PID1/PFKM/ATP5F1A/ALDOA/PGK1/PPARGC1A/SEH1L/PGAM1/PKM/TPI1/ATP5MC3/SLC25A12/ATP5PD/GPI/ATP5MC1/OGDHL/PRKAA2/NME1/ATP5F1B/NME5/DNAJC30/PGM2L1/ENO2/HTR2A	37
GO:0033059	cellular pigmentation	14/2598	50/18670	0.00683104	0.0498026	0.0411066	MREG/RAB11A/RAB1A/AP1M1/BLOC1S6/VPS33A/DCTN2/MKKS/BLOC1S2/BBS7/MYO5A/ARL6/SHROOM2/RAB27B	14

## Sheet: GO_Enrichment_Human_Red
ID	Description	GeneRatio	BgRatio	pvalue	p.adjust	qvalue	geneID	Count
GO:0061647	histone H3-K9 modification	12/647	48/18670	6.0177e-08	0.00024817	0.00023165	SMAD4/KDM3A/PRDM5/SETD7/MECP2/ASH1L/KMT2A/ATRX/RIF1/ZNF451/ARID4A/ARID4B	12
GO:0016570	histone modification	39/647	454/18670	1.93569e-07	0.000399139	0.000372569	SMAD4/KDM5A/NCOA1/CDC73/KANSL1L/KDM3A/HAT1/DR1/WAC/RSF1/SAP30/NAA50/EP300/PRDM5/JAK2/RPS6KA5/KMT2C/DPF3/PAXBP1/BAZ2A/SETD7/CTR9/EPC2/TRIP12/MECP2/USP7/ASH1L/SMARCAD1/HLCS/KMT2A/MAP3K7/PRKAA1/USP15/ATRX/RIF1/ZNF451/TAF1/ARID4A/ARID4B	39
GO:0016050	vesicle organization	31/647	325/18670	3.76627e-07	0.000469131	0.000437902	SDCBP/SNX19/LMAN1/ANKFY1/SEC24B/MIA3/CREB1/WASHC4/TRAPPC10/AGFG1/SEC23B/STAM2/STX7/USP8/TMF1/CNIH1/AP1G1/TMCC1/VPS37A/TMED2/CLCN3/MFSD14A/ANKRD28/USO1/VTI1A/HOOK3/EEA1/SEC23IP/PDCD6IP/RAB14/VTA1	31
GO:0016569	covalent chromatin modification	39/647	474/18670	5.82459e-07	0.000469131	0.000437902	SMAD4/KDM5A/NCOA1/CDC73/KANSL1L/KDM3A/HAT1/DR1/WAC/RSF1/SAP30/NAA50/EP300/PRDM5/JAK2/RPS6KA5/KMT2C/DPF3/PAXBP1/BAZ2A/SETD7/CTR9/EPC2/TRIP12/MECP2/USP7/ASH1L/SMARCAD1/HLCS/KMT2A/MAP3K7/PRKAA1/USP15/ATRX/RIF1/ZNF451/TAF1/ARID4A/ARID4B	39
GO:0016482	cytosolic transport	20/647	158/18670	5.84975e-07	0.000469131	0.000437902	TBC1D5/ANKFY1/RAB21/SNX2/KLHL20/SRSF10/SPAG9/CLN5/TRAPPC10/KIF1B/RIC1/AP1G1/MTMR2/VPS13C/MON2/VTI1A/HOOK3/EEA1/HEATR5B/RAB14	20
GO:0010498	proteasomal protein catabolic process	39/647	477/18670	6.82538e-07	0.000469131	0.000437902	RNF19A/FBXL4/SDCBP/FBXL3/WAC/YOD1/UBE2D3/BUB3/KLHL20/FBXL5/BIRC2/UBXN4/SOCS6/FBXW11/TMF1/WWP1/USP7/SCO1/CSNK1A1/UBE4A/STT3B/UFL1/UBE2G1/ARIH1/CCDC47/UBR1/FBXO38/SEL1L/JKAMP/ATE1/TAF1/CDC27/PCNP/CRBN/LTN1/UBE3A/CUL5/NEMF/SVIP	39
GO:0043161	proteasome-mediated ubiquitin-dependent protein catabolic process	35/647	419/18670	1.57088e-06	0.000838251	0.00078245	RNF19A/FBXL4/SDCBP/FBXL3/WAC/YOD1/UBE2D3/BUB3/KLHL20/FBXL5/BIRC2/UBXN4/FBXW11/WWP1/USP7/CSNK1A1/UBE4A/STT3B/UFL1/UBE2G1/ARIH1/CCDC47/UBR1/FBXO38/SEL1L/JKAMP/TAF1/CDC27/PCNP/CRBN/LTN1/UBE3A/CUL5/NEMF/SVIP	35
GO:0010256	endomembrane system organization	36/647	438/18670	1.62609e-06	0.000838251	0.00078245	TMED5/SH3GLB1/TOR1AIP1/SNX19/RAB30/LMAN1/TMED7/MIA3/RAB10/CREB1/WASHC4/AGFG1/STAM2/EIF2AK3/TRIP11/USP8/TMF1/CSNK1A1/TMCC1/RAB18/VPS37A/PPP2R2A/TMED2/CLCN3/CCDC47/MFSD14A/TMEM33/PDCD10/USO1/VTI1A/RAB3GAP2/LNPK/HOOK3/SEC23IP/PDCD6IP/VTA1	36
GO:0043543	protein acylation	25/647	248/18670	1.86044e-06	0.000852495	0.000795746	ZDHHC2/SMAD4/NCOA1/KANSL1L/HAT1/DR1/RSF1/NAA50/EP300/RPS6KA5/DPF3/ZDHHC3/EPC2/TAOK1/MECP2/PPM1A/NAA15/KMT2A/MAP3K7/PRKAA1/NAA35/ZNF451/TAF1/ZDHHC17/NAA25	25
GO:0018205	peptidyl-lysine modification	33/647	397/18670	3.4663e-06	0.00133232	0.00124363	SMAD4/NCOA1/KANSL1L/KDM3A/HAT1/DR1/RSF1/NAA50/EP300/PRDM5/NUP160/RPS6KA5/KMT2C/DPF3/SETD7/CTR9/EPC2/NUP153/MECP2/ASH1L/USPL1/RANBP2/KMT2A/MAP3K7/PRKAA1/ATRX/RIF1/ZNF451/TAF1/ARID4A/SENP6/ARID4B/NUP58	33
GO:0051567	histone H3-K9 methylation	9/647	37/18670	3.55371e-06	0.00133232	0.00124363	KDM3A/PRDM5/SETD7/MECP2/ASH1L/ATRX/RIF1/ARID4A/ARID4B	9
GO:0030521	androgen receptor signaling pathway	11/647	61/18670	6.86765e-06	0.00236018	0.00220307	NCOA1/KDM3A/EP300/NCOA4/ARID1A/RB1/DDX5/DDX17/TAF1/UBE3A/NRIP1	11
GO:0006473	protein acetylation	21/647	204/18670	8.86601e-06	0.00281257	0.00262535	SMAD4/NCOA1/KANSL1L/HAT1/DR1/RSF1/NAA50/EP300/RPS6KA5/DPF3/EPC2/TAOK1/MECP2/NAA15/KMT2A/MAP3K7/PRKAA1/NAA35/ZNF451/TAF1/NAA25	21
GO:0007029	endoplasmic reticulum organization	10/647	57/18670	2.31039e-05	0.00680576	0.00635271	LMAN1/MIA3/RAB10/EIF2AK3/TMCC1/RAB18/CCDC47/TMEM33/RAB3GAP2/LNPK	10
GO:0015931	nucleobase-containing compound transport	22/647	241/18670	3.61301e-05	0.00993338	0.00927213	CPSF2/SRSF3/XPOT/AHCTF1/NUP160/FYTTD1/NMD3/AGFG1/SLC33A1/NUP153/SLC35A5/PHAX/RANBP2/TNKS/SLC35A3/XPO7/EIF4E/CKAP5/CPSF6/SRSF11/NUP58/SRRM1	22
GO:0050657	nucleic acid transport	19/647	193/18670	4.36795e-05	0.0105961	0.00989076	CPSF2/SRSF3/XPOT/AHCTF1/NUP160/FYTTD1/NMD3/AGFG1/NUP153/PHAX/RANBP2/TNKS/XPO7/EIF4E/CKAP5/CPSF6/SRSF11/NUP58/SRRM1	19
GO:0050658	RNA transport	19/647	193/18670	4.36795e-05	0.0105961	0.00989076	CPSF2/SRSF3/XPOT/AHCTF1/NUP160/FYTTD1/NMD3/AGFG1/NUP153/PHAX/RANBP2/TNKS/XPO7/EIF4E/CKAP5/CPSF6/SRSF11/NUP58/SRRM1	19
GO:0051236	establishment of RNA localization	19/647	196/18670	5.39441e-05	0.0123592	0.0115365	CPSF2/SRSF3/XPOT/AHCTF1/NUP160/FYTTD1/NMD3/AGFG1/NUP153/PHAX/RANBP2/TNKS/XPO7/EIF4E/CKAP5/CPSF6/SRSF11/NUP58/SRRM1	19
GO:0033044	regulation of chromosome organization	27/647	342/18670	6.46868e-05	0.0137058	0.0127934	SMAD4/KDM5A/XRN1/KDM3A/APC/BUB3/SMC5/RPS6KA5/PAXBP1/SETD7/CTR9/RB1/ZNF207/TRIP12/MECP2/USP7/ATAD2B/POT1/TNKS/XRCC5/KMT2A/ATRX/RIF1/ZNF451/NBN/CDC27/SENP6	27
GO:0006913	nucleocytoplasmic transport	27/647	343/18670	6.79717e-05	0.0137058	0.0127934	PPP1CC/TNPO1/CPSF2/RAB23/SRSF3/XPOT/NUP160/FYTTD1/NMD3/AGFG1/NUP153/IPO7/PPM1A/KPNA3/PHAX/RANBP2/KPNA1/XPO7/EIF4E/KPNA6/KPNB1/CPSF6/PPP1R12A/SRSF11/NUP58/NEMF/SRRM1	27
GO:0006405	RNA export from nucleus	15/647	135/18670	6.97918e-05	0.0137058	0.0127934	CPSF2/SRSF3/XPOT/NUP160/FYTTD1/NMD3/AGFG1/NUP153/PHAX/RANBP2/EIF4E/CPSF6/SRSF11/NUP58/SRRM1	15
GO:0051169	nuclear transport	27/647	346/18670	7.8745e-05	0.0147611	0.0137785	PPP1CC/TNPO1/CPSF2/RAB23/SRSF3/XPOT/NUP160/FYTTD1/NMD3/AGFG1/NUP153/IPO7/PPM1A/KPNA3/PHAX/RANBP2/KPNA1/XPO7/EIF4E/KPNA6/KPNB1/CPSF6/PPP1R12A/SRSF11/NUP58/NEMF/SRRM1	27
GO:0018394	peptidyl-lysine acetylation	17/647	169/18670	8.3233e-05	0.014924	0.0139306	SMAD4/NCOA1/KANSL1L/HAT1/DR1/RSF1/NAA50/EP300/RPS6KA5/DPF3/EPC2/MECP2/KMT2A/MAP3K7/PRKAA1/ZNF451/TAF1	17
GO:0048193	Golgi vesicle transport	28/647	368/18670	9.03832e-05	0.0155308	0.014497	TMED5/RAB30/LMAN1/ANKFY1/CAPZA2/EXOC5/SNX2/SEC24B/TMED7/KLHL20/MIA3/RAB10/TRAPPC10/SEC23B/KIF2A/CNIH1/AP1G1/COG5/VPS13C/TMED2/CCDC93/ANKRD28/MON2/USO1/VTI1A/SEC23IP/RAB14/YIPF5	28
GO:0016573	histone acetylation	16/647	156/18670	0.000106181	0.0173776	0.0162208	SMAD4/NCOA1/KANSL1L/HAT1/DR1/RSF1/NAA50/EP300/RPS6KA5/DPF3/EPC2/MECP2/KMT2A/MAP3K7/ZNF451/TAF1	16
GO:0016197	endosomal transport	20/647	224/18670	0.000109558	0.0173776	0.0162208	TBC1D5/ANKFY1/SNX2/RAB10/WASHC4/SPAG9/CLN5/TRAPPC10/STAM2/RIC1/TMCC1/VPS37A/CCDC93/AP5M1/ACAP2/VTI1A/EEA1/HEATR5B/RAB14/VTA1	20
GO:1990823	response to leukemia inhibitory factor	12/647	96/18670	0.000118451	0.0174462	0.0162848	SHMT1/KDM3A/SRSF3/PRDM5/CREB1/ARID5B/XRCC5/SMARCA5/RIF1/BCLAF1/PDCD10/LAPTM5	12
GO:1990830	cellular response to leukemia inhibitory factor	12/647	96/18670	0.000118451	0.0174462	0.0162848	SHMT1/KDM3A/SRSF3/PRDM5/CREB1/ARID5B/XRCC5/SMARCA5/RIF1/BCLAF1/PDCD10/LAPTM5	12
GO:0075733	intracellular transport of virus	9/647	57/18670	0.000138548	0.0195176	0.0182184	NUP160/NUP153/KPNA3/RANBP2/KPNA1/VPS37A/KPNA6/KPNB1/NUP58	9
GO:0051168	nuclear export	18/647	194/18670	0.000147279	0.0195176	0.0182184	CPSF2/SRSF3/XPOT/NUP160/FYTTD1/NMD3/AGFG1/NUP153/PPM1A/PHAX/RANBP2/XPO7/EIF4E/CPSF6/SRSF11/NUP58/NEMF/SRRM1	18
GO:0018393	internal peptidyl-lysine acetylation	16/647	161/18670	0.000153857	0.0195176	0.0182184	SMAD4/NCOA1/KANSL1L/HAT1/DR1/RSF1/NAA50/EP300/RPS6KA5/DPF3/EPC2/MECP2/KMT2A/MAP3K7/ZNF451/TAF1	16
GO:0071786	endoplasmic reticulum tubular network organization	5/647	16/18670	0.000156397	0.0195176	0.0182184	RAB10/RAB18/TMEM33/RAB3GAP2/LNPK	5
GO:0043687	post-translational protein modification	27/647	361/18670	0.000159157	0.0195176	0.0182184	GAN/CALU/FBXL4/PDIA6/FBXL3/ADAM10/CDH2/HIF1A/KLHL20/FBXL5/FEM1C/MIA3/FUCA2/SOCS6/FBXW11/DCUN1D1/DCAF17/STT3B/BTBD1/FBXW2/ATG12/TGOLN2/KLHL9/SPARCL1/COPS2/CAND1/CUL5	27
GO:0034968	histone lysine methylation	13/647	114/18670	0.000160912	0.0195176	0.0182184	SMAD4/KDM3A/PRDM5/KMT2C/SETD7/CTR9/MECP2/ASH1L/KMT2A/ATRX/RIF1/ARID4A/ARID4B	13
GO:0006352	DNA-templated transcription, initiation	21/647	249/18670	0.000166399	0.0196066	0.0183014	PPM1D/RORA/MED13/DR1/RSF1/TFAM/CREB1/TAF1B/TAF2/BAZ2A/GTF2I/MECP2/MED23/NR2C2/POLR2B/SMARCA5/BCLAF1/ZNF451/TAF1/CAND1/POLR2A	21
GO:0090114	COPII-coated vesicle budding	10/647	72/18670	0.000179973	0.0206169	0.0192445	LMAN1/SEC24B/MIA3/TRAPPC10/SEC23B/CNIH1/TMED2/ANKRD28/USO1/SEC23IP	10
GO:0071103	DNA conformation change	25/647	327/18670	0.000196867	0.0219427	0.020482	G3BP1/RECQL/DDX3X/HP1BP3/HAT1/SMARCA1/RSF1/SMCHD1/SHPRH/CENPQ/RPA1/ASH1L/SMARCAD1/POT1/SMC2/CHD9/XRCC5/GRWD1/CHD6/RBBP4/CENPC/SMARCA5/ATRX/NBN/GATAD1	25
GO:0046794	transport of virus	9/647	60/18670	0.000207592	0.0225292	0.0210295	NUP160/NUP153/KPNA3/RANBP2/KPNA1/VPS37A/KPNA6/KPNB1/NUP58	9
GO:0006474	N-terminal protein amino acid acetylation	5/647	17/18670	0.000215269	0.0225997	0.0210952	NAA50/EP300/NAA15/NAA35/NAA25	5
GO:0006475	internal protein amino acid acetylation	16/647	166/18670	0.000219201	0.0225997	0.0210952	SMAD4/NCOA1/KANSL1L/HAT1/DR1/RSF1/NAA50/EP300/RPS6KA5/DPF3/EPC2/MECP2/KMT2A/MAP3K7/ZNF451/TAF1	16
GO:0009791	post-embryonic development	11/647	88/18670	0.000225726	0.0227047	0.0211933	SMAD2/IGF2R/MMUT/AGO2/ARID5B/MECP2/IREB2/ASH1L/CCDC47/ATRX/RC3H2	11
GO:0043555	regulation of translation in response to stress	5/647	18/18670	0.000289606	0.0284365	0.0265436	EIF2S1/PPP1R15B/EIF2AK3/EIF2AK2/RPS6KA3	5
GO:0070646	protein modification by small protein removal	23/647	299/18670	0.000320509	0.030739	0.0286928	SMAD2/OTULIN/SMAD4/USP38/YOD1/OTUD4/EP300/APC/HIF1A/BIRC2/USP24/STAM2/USP9X/USP8/USP7/USPL1/MAP3K7/USP32/USP15/COPS2/OTUD6B/SENP6/USP48	23
GO:0016571	histone methylation	14/647	139/18670	0.000340062	0.0318731	0.0297514	SMAD4/KDM3A/PRDM5/KMT2C/PAXBP1/SETD7/CTR9/MECP2/ASH1L/KMT2A/ATRX/RIF1/ARID4A/ARID4B	14
GO:0017148	negative regulation of translation	18/647	209/18670	0.000369765	0.0331429	0.0309366	EIF2S1/DDX3X/SHMT1/CNOT8/XRN1/FXR1/EIF2AK3/AGO2/EIF2AK2/METTL14/IREB2/AGO3/CAPRIN1/TNRC6A/EIF4E/YTHDF3/TNRC6C/TIA1	18
GO:0031060	regulation of histone methylation	9/647	65/18670	0.000384979	0.0331429	0.0309366	SMAD4/KDM3A/PAXBP1/SETD7/CTR9/MECP2/KMT2A/ATRX/RIF1	9
GO:0070106	interleukin-27-mediated signaling pathway	4/647	11/18670	0.000388151	0.0331429	0.0309366	IL6ST/JAK1/JAK2/CANX	4
GO:0070757	interleukin-35-mediated signaling pathway	4/647	11/18670	0.000388151	0.0331429	0.0309366	IL6ST/JAK1/JAK2/CANX	4
GO:0031365	N-terminal protein amino acid modification	6/647	29/18670	0.000406536	0.0331429	0.0309366	NAA50/EP300/PPM1A/NAA15/NAA35/NAA25	6
GO:0034249	negative regulation of cellular amide metabolic process	19/647	229/18670	0.000411087	0.0331429	0.0309366	EIF2S1/DDX3X/SHMT1/CNOT8/XRN1/FXR1/EIF2AK3/AGO2/EIF2AK2/METTL14/IREB2/AGO3/CAPRIN1/TNRC6A/PRKAA1/EIF4E/YTHDF3/TNRC6C/TIA1	19
GO:0006417	regulation of translation	29/647	424/18670	0.000416505	0.0331429	0.0309366	EIF2S1/DDX3X/SHMT1/CNOT8/XRN1/PPP1R15B/LARP4/FXR1/GCN1/EIF2AK3/EIF5/CYFIP1/AGO2/EIF4G2/EIF2AK2/METTL14/RPS6KA3/IREB2/AGO3/CAPRIN1/SELENOT/TNRC6A/EIF4E/PTCD3/YTHDF3/TNRC6C/LTN1/NEMF/TIA1	29
GO:0006986	response to unfolded protein	16/647	176/18670	0.000424683	0.0331429	0.0309366	EIF2S1/PDIA6/TMBIM6/PPP1R15B/YOD1/EP300/SSR1/UBXN4/EIF2AK3/CANX/EIF2AK2/ATF6/STT3B/TM7SF3/TMEM33/JKAMP	16
GO:0048194	Golgi vesicle budding	10/647	80/18670	0.000431338	0.0331429	0.0309366	LMAN1/SEC24B/MIA3/TRAPPC10/SEC23B/CNIH1/TMED2/ANKRD28/USO1/SEC23IP	10
GO:0006403	RNA localization	19/647	230/18670	0.000433976	0.0331429	0.0309366	CPSF2/SRSF3/XPOT/AHCTF1/NUP160/FYTTD1/NMD3/AGFG1/NUP153/PHAX/RANBP2/TNKS/XPO7/EIF4E/CKAP5/CPSF6/SRSF11/NUP58/SRRM1	19
GO:0000186	activation of MAPKK activity	8/647	53/18670	0.000445104	0.0333747	0.031153	FRS2/JAK2/MAP3K2/ADAM9/TAOK1/EIF2AK2/MAP3K7/KIDINS220	8
GO:0071426	ribonucleoprotein complex export from nucleus	13/647	127/18670	0.000468922	0.0345328	0.032234	CPSF2/SRSF3/XPOT/NUP160/FYTTD1/NMD3/AGFG1/NUP153/RANBP2/EIF4E/SRSF11/NUP58/SRRM1	13
GO:0008380	RNA splicing	31/647	469/18670	0.0004784	0.0346127	0.0323086	CPSF2/PRPF40A/TMBIM6/SRSF3/SMNDC1/PPP4R2/CWF19L2/SREK1/C2orf49/SRSF10/RBM41/SF3A1/METTL14/CDK12/HNRNPLL/DDX5/HNRNPK/POLR2B/DDX17/CSTF2T/DDX46/PPIG/U2SURP/SF1/SRSF11/MBNL2/PLRG1/TIA1/POLR2A/SRRM1/RNPC3	31
GO:0071166	ribonucleoprotein complex localization	13/647	128/18670	0.000505768	0.0346211	0.0323164	CPSF2/SRSF3/XPOT/NUP160/FYTTD1/NMD3/AGFG1/NUP153/RANBP2/EIF4E/SRSF11/NUP58/SRRM1	13
GO:0043414	macromolecule methylation	23/647	309/18670	0.000509234	0.0346211	0.0323164	PPM1D/PIK3CA/SMAD4/KDM3A/GSPT1/PRDM5/KMT2C/PAXBP1/BAZ2A/PCMTD2/SETD7/CTR9/CMTR2/METTL14/MECP2/ASH1L/MTRR/CBLL1/KMT2A/ATRX/RIF1/ARID4A/ARID4B	23
GO:0006479	protein methylation	16/647	179/18670	0.000512096	0.0346211	0.0323164	SMAD4/KDM3A/GSPT1/PRDM5/KMT2C/PAXBP1/PCMTD2/SETD7/CTR9/MECP2/ASH1L/KMT2A/ATRX/RIF1/ARID4A/ARID4B	16
GO:0008213	protein alkylation	16/647	179/18670	0.000512096	0.0346211	0.0323164	SMAD4/KDM3A/GSPT1/PRDM5/KMT2C/PAXBP1/PCMTD2/SETD7/CTR9/MECP2/ASH1L/KMT2A/ATRX/RIF1/ARID4A/ARID4B	16
GO:0000209	protein polyubiquitination	23/647	310/18670	0.000532598	0.0348578	0.0325374	RNF19A/FBXL4/FBXL3/SHPRH/UBE2D3/KLHL20/FBXL5/BIRC2/FBXW11/NPEPPS/TRIP12/WWP1/UBE4A/FBXW2/TNKS/UBE2G1/ARIH1/UBE2D2/FBXO38/TAF1/RC3H2/CDC27/UBE3A	23
GO:0018022	peptidyl-lysine methylation	13/647	129/18670	0.000545035	0.0348578	0.0325374	SMAD4/KDM3A/PRDM5/KMT2C/SETD7/CTR9/MECP2/ASH1L/KMT2A/ATRX/RIF1/ARID4A/ARID4B	13
GO:2001251	negative regulation of chromosome organization	14/647	146/18670	0.000560787	0.0348578	0.0325374	KDM5A/XRN1/KDM3A/APC/BUB3/ZNF207/TRIP12/ATAD2B/POT1/TNKS/XRCC5/ATRX/ZNF451/NBN	14
GO:0006983	ER overload response	4/647	12/18670	0.000566312	0.0348578	0.0325374	PPP1R15B/EIF2AK3/TMCO1/CCDC47	4
GO:0034086	maintenance of sister chromatid cohesion	4/647	12/18670	0.000566312	0.0348578	0.0325374	SMC5/RB1/TNKS/ATRX	4
GO:0034088	maintenance of mitotic sister chromatid cohesion	4/647	12/18670	0.000566312	0.0348578	0.0325374	SMC5/RB1/TNKS/ATRX	4
GO:0006338	chromatin remodeling	16/647	182/18670	0.000614508	0.0372681	0.0347872	KDM5A/DR1/SMARCA1/RSF1/SMCHD1/ZBTB1/BAZ2B/ARID1A/BAZ2A/CENPQ/RB1/SMARCAD1/RBBP4/CENPC/SMARCA5/ATRX	16
GO:0030518	intracellular steroid hormone receptor signaling pathway	13/647	132/18670	0.000678643	0.0405612	0.0378611	NCOA1/KDM3A/EP300/JAK2/NCOA4/ARID1A/RB1/UFL1/DDX5/DDX17/TAF1/UBE3A/NRIP1	13
GO:0043401	steroid hormone mediated signaling pathway	16/647	184/18670	0.00069211	0.0407751	0.0380608	RORA/NCOA1/KDM3A/EP300/ABHD2/JAK2/NCOA4/ARID1A/RB1/NR2C2/UFL1/DDX5/DDX17/TAF1/UBE3A/NRIP1	16
GO:0008608	attachment of spindle microtubules to kinetochore	6/647	32/18670	0.000710025	0.0412415	0.0384961	APC/BUB3/RB1/ZNF207/CENPC/CHAMP1	6
GO:0000070	mitotic sister chromatid segregation	14/647	151/18670	0.000784435	0.0448269	0.0418429	NSL1/NAA50/APC/BUB3/SMC5/RB1/ZNF207/SMC2/TNKS/CENPC/KPNB1/ATRX/CDC27/CHAMP1	14
GO:1901522	positive regulation of transcription from RNA polymerase II promoter involved in cellular response to chemical stimulus	5/647	22/18670	0.000793493	0.0448269	0.0418429	SMAD4/EP300/HIF1A/CHD6/CARF	5
GO:0009301	snRNA transcription	9/647	72/18670	0.000827109	0.0460344	0.04297	CCNT1/ICE1/USPL1/PHAX/SNAPC3/POLR2B/ELL2/CCNT2/POLR2A	9
GO:0051028	mRNA transport	14/647	152/18670	0.000837191	0.0460344	0.04297	CPSF2/SRSF3/AHCTF1/NUP160/FYTTD1/AGFG1/NUP153/RANBP2/TNKS/XPO7/EIF4E/SRSF11/NUP58/SRRM1	14
GO:0032392	DNA geometric change	12/647	119/18670	0.000875109	0.0474862	0.0443251	G3BP1/RECQL/DDX3X/SMARCA1/RPA1/SMARCAD1/POT1/CHD9/XRCC5/CHD6/ATRX/NBN	12
GO:0044766	multi-organism transport	9/647	73/18670	0.000914991	0.0483772	0.0451569	NUP160/NUP153/KPNA3/RANBP2/KPNA1/VPS37A/KPNA6/KPNB1/NUP58	9
GO:1902579	multi-organism localization	9/647	73/18670	0.000914991	0.0483772	0.0451569	NUP160/NUP153/KPNA3/RANBP2/KPNA1/VPS37A/KPNA6/KPNB1/NUP58	9
GO:0043254	regulation of protein complex assembly	30/647	467/18670	0.000927419	0.0483902	0.0451689	G3BP1/DDX3X/SPIRE1/SH3GLB1/DR1/CAPZA2/EP300/SEC24B/BIRC2/CREB1/CYFIP1/FNIP2/ACTR3/EIF2AK2/RB1/MECP2/RICTOR/RPA1/PPM1A/BBS10/ICE1/ARPC5/PRKAA1/BCLAF1/ZNF451/TAF1/CRBN/SENP6/CAND1/SVIP	30
GO:0006984	ER-nucleus signaling pathway	7/647	46/18670	0.000959355	0.0483902	0.0451689	EIF2S1/PPP1R15B/EIF2AK3/TMCO1/ATF6/CCDC47/TMEM33	7
GO:0007623	circadian rhythm	17/647	208/18670	0.000960316	0.0483902	0.0451689	NAMPT/PPP1CC/RORA/KDM5A/FBXL3/EP300/CREB1/FBXW11/USP9X/NLGN1/NCOA2/USP7/BHLHE41/KMT2A/PRKAA1/UBE3A/NRIP1	17
GO:0007064	mitotic sister chromatid cohesion	5/647	23/18670	0.000985261	0.0483902	0.0451689	NAA50/SMC5/RB1/TNKS/ATRX	5
GO:0051570	regulation of histone H3-K9 methylation	5/647	23/18670	0.000985261	0.0483902	0.0451689	KDM3A/SETD7/MECP2/ATRX/RIF1	5
GO:0018196	peptidyl-asparagine modification	6/647	34/18670	0.000993652	0.0483902	0.0451689	MGAT2/LMAN1/STT3A/STT3B/HIF1AN/MGAT5	6
GO:0034976	response to endoplasmic reticulum stress	21/647	285/18670	0.000997373	0.0483902	0.0451689	EIF2S1/PDIA6/TMBIM6/PPP1R15B/YOD1/EP300/SSR1/UBXN4/EIF2AK3/CANX/TMCO1/EIF2AK2/ATF6/UBE4A/STT3B/UFL1/CCDC47/TMEM33/SEL1L/JKAMP/SVIP	21

## Sheet: GO_Enrichment_Human_Blue
ID	Description	GeneRatio	BgRatio	pvalue	p.adjust	qvalue	geneID	Count
GO:0007265	Ras protein signal transduction	51/555	448/18670	1.55773e-16	7.43972e-13	5.09296e-13	KANK2/PECAM1/CDK2/ITPKB/TGFB2/ARHGAP29/RHOJ/BCL6/RAB13/ARHGAP42/CSF1/FGF2/RAB29/RHOQ/PLCE1/CDC42EP4/FGD5/RHOC/NOTCH2/GNA12/PDGFRB/HEG1/ITGB1/ARHGEF6/ABCA1/RAB31/ARHGEF26/EPS8/GNA13/FGD6/ARHGEF40/RAB9A/RIT1/RHOBTB3/ITSN1/PLEKHG1/ADGRG1/WASF2/ADRA1A/DLC1/DOK1/KANK1/SHC1/RGL2/ARHGEF10/VANGL2/RAP1B/PREX2/ROCK1/FGD4/NOTCH1	51
GO:0051056	regulation of small GTPase mediated signal transduction	43/555	338/18670	7.64966e-16	1.82674e-12	1.25052e-12	KANK2/ITPKB/TGFB2/SYDE1/ARHGAP29/RHOJ/BCL6/ARHGAP31/ARHGAP42/CSF1/CGNL1/RHOQ/PLCE1/STARD8/FGD5/RHOC/NOTCH2/PDGFRB/HEG1/ITGB1/ARHGEF6/ABCA1/ARHGEF26/EPS8/GNA13/ADCYAP1R1/FGD6/SRGAP1/ARHGEF40/AMOT/ITSN1/PLEKHG1/ADGRG1/ADRA1A/DLC1/KANK1/SHC1/RGL2/ARHGEF10/ARAP1/PREX2/FGD4/NOTCH1	43
GO:0007266	Rho protein signal transduction	33/555	203/18670	1.50968e-15	2.40341e-12	1.64529e-12	KANK2/PECAM1/ARHGAP29/RHOJ/BCL6/ARHGAP42/RHOQ/CDC42EP4/FGD5/RHOC/GNA12/PDGFRB/HEG1/ITGB1/ARHGEF6/ABCA1/ARHGEF26/EPS8/GNA13/FGD6/ARHGEF40/RHOBTB3/ITSN1/PLEKHG1/ADGRG1/ADRA1A/DLC1/KANK1/ARHGEF10/VANGL2/PREX2/ROCK1/FGD4	33
GO:0031589	cell-substrate adhesion	42/555	354/18670	1.97751e-14	2.36115e-11	1.61636e-11	CD44/ITGA10/PECAM1/FZD7/ITGA5/MMRN2/FBLN1/ANGPT1/ITGA1/BCL6/DDR2/ITGB5/ANTXR1/MMP14/FAM107A/CSF1/LAMC1/PRKX/ACVRL1/ITGA6/EMILIN1/ITGB1/EMP2/DDR1/TRIP6/NEDD9/PXN/MERTK/SORBS1/TRIOBP/VCL/MKLN1/FERMT2/DOCK1/DLC1/KANK1/LIMS1/AXL/ITGAV/DAG1/ROCK1/NOTCH1	42
GO:0030198	extracellular matrix organization	41/555	368/18670	3.39541e-13	3.1224e-10	2.13748e-10	CD44/TNFRSF11B/DCN/FOXC1/ANXA2/ITGA10/PECAM1/ITGA5/TGFB2/FBLN1/ITGA1/SPARC/DDR2/B4GALT1/ITGB5/ANTXR1/MMP14/TNFRSF1A/NFKB2/LAMC1/FGF2/ITGA6/CAPN2/EMILIN1/VCAN/ITGB1/ITGB8/DDR1/PLOD2/SOX9/ETS1/TNFRSF1B/TGFB1/NR2E1/AGT/CFLAR/SH3PXD2B/ITGAV/DAG1/BMP1/NOTCH1	41
GO:0034330	cell junction organization	36/555	290/18670	3.92261e-13	3.1224e-10	2.13748e-10	PECAM1/ITGA5/PARD3/TGFB2/GJA1/RAB13/MMP14/FAM107A/ESAM/PRKCH/LAMC1/ACVRL1/ITGA6/RASSF8/RHOC/CD151/MYO1C/HEG1/TRIP6/SORBS1/TGFB1/TNS1/TLN1/VCL/PLEKHA7/DLG5/CDH20/FERMT2/DLC1/AGT/LIMS1/RAP1B/PRKCA/ROCK1/IKBKB/CADM1	36
GO:0043062	extracellular structure organization	44/555	422/18670	4.62846e-13	3.15793e-10	2.1618e-10	CD44/TNFRSF11B/DCN/FOXC1/ANXA2/ITGA10/PECAM1/ITGA5/TGFB2/FBLN1/ITGA1/SPARC/DDR2/B4GALT1/ITGB5/ANTXR1/MMP14/TNFRSF1A/NFKB2/LAMC1/FGF2/ITGA6/CAPN2/EMILIN1/VCAN/ITGB1/PLTP/ITGB8/ABCA1/DDR1/PLOD2/SOX9/ETS1/TNFRSF1B/TGFB1/NR2E1/AGT/CFLAR/SH3PXD2B/ITGAV/DAG1/BMP1/BMP7/NOTCH1	44
GO:0001667	ameboidal-type cell migration	46/555	461/18670	6.47563e-13	3.86595e-10	2.64649e-10	DCN/KANK2/PECAM1/ANXA1/MMRN2/TGFB2/SYDE1/ANGPT1/SPARC/RHOJ/SMO/DDR2/TGFBR2/RAB13/EPHB4/FGF2/PRKX/GLUL/ACVRL1/PRCP/SASH1/GNA12/CRB2/ITGB1/EMP2/SP100/FGFR1/SOX9/ETS1/SP1/PXN/MCC/AMOT/TGFB1/TNS1/NR2E1/NFE2L2/WASF2/DOCK1/AGT/KANK1/MYH9/BMP7/PRKCA/APPL2/NOTCH1	46
GO:0043434	response to peptide hormone	43/555	436/18670	5.58836e-12	2.96556e-09	2.03011e-09	ANXA1/TGFBR3/SPARC/GJA1/ZFP36L1/RAB13/RHOQ/INHBB/KLF15/MYO1C/FOXO1/STAT3/SLC2A1/INPPL1/RAB31/ADCY2/RELA/NFKB1/SP1/PXN/ANXA5/SORBS1/ATP6V0E1/TGFB1/FYN/CRY1/EIF4EBP2/NFE2L2/PPARA/ZBTB7B/AHCYL1/AGT/KAT2B/KANK1/CFLAR/CAT/SHC1/DAG1/RAP1B/BMP7/ROCK1/LEPROT/APPL2	43
GO:0034329	cell junction assembly	31/555	241/18670	6.84902e-12	3.27109e-09	2.23927e-09	PECAM1/ITGA5/PARD3/GJA1/RAB13/MMP14/FAM107A/ESAM/PRKCH/LAMC1/ACVRL1/ITGA6/RHOC/CD151/MYO1C/HEG1/TRIP6/SORBS1/TNS1/TLN1/VCL/DLG5/CDH20/FERMT2/DLC1/AGT/LIMS1/RAP1B/PRKCA/ROCK1/IKBKB	31
GO:0001570	vasculogenesis	18/555	79/18670	1.27972e-11	5.55633e-09	3.80366e-09	APLNR/TEAD2/YAP1/TGFBR3/SMO/ZFP36L1/TGFBR2/ACKR3/PDGFRB/HEG1/EMP2/TIE1/ITGB8/AMOT/TGFB1/ITGAV/NTRK2/NOTCH1	18
GO:0008360	regulation of cell shape	24/555	150/18670	1.64025e-11	6.52821e-09	4.46897e-09	ANXA1/RHOJ/EZR/RHOQ/CDC42EP4/FGD5/RHOC/GNA12/MSN/MYO10/EPS8/GNA13/FGD6/BAMBI/FYN/RHOBTB3/MKLN1/FERMT2/DLC1/MYH9/DAG1/ARAP1/FGD4/PLXNB1	24
GO:0001655	urogenital system development	36/555	330/18670	1.80678e-11	6.63782e-09	4.54401e-09	DCN/FOXC1/KANK2/ID3/PECAM1/WWTR1/YAP1/ANXA1/ADAMTS1/TGFB2/ANGPT1/SMO/EMX2/ID4/FGF2/PRKX/LRP4/ITGA6/PLCE1/KLF15/PDGFRB/PODXL/FGFR1/SOX9/TGFB1/GLI3/RXRA/DLG5/SMAD5/AGT/LGR4/CFLAR/CAT/VANGL2/BMP7/NOTCH1	36
GO:0046578	regulation of Ras protein signal transduction	30/555	238/18670	2.52134e-11	8.23588e-09	5.63798e-09	KANK2/ITPKB/TGFB2/BCL6/ARHGAP42/CSF1/PLCE1/FGD5/NOTCH2/PDGFRB/HEG1/ITGB1/ARHGEF6/ABCA1/ARHGEF26/EPS8/FGD6/ARHGEF40/ITSN1/PLEKHG1/ADGRG1/ADRA1A/DLC1/KANK1/SHC1/RGL2/ARHGEF10/PREX2/FGD4/NOTCH1	30
GO:0010631	epithelial cell migration	37/555	351/18670	2.58664e-11	8.23588e-09	5.63798e-09	DCN/KANK2/PECAM1/ANXA1/MMRN2/TGFB2/ANGPT1/SPARC/RHOJ/TGFBR2/RAB13/EPHB4/FGF2/PRKX/GLUL/ACVRL1/PRCP/SASH1/ITGB1/EMP2/SP100/FGFR1/SOX9/ETS1/SP1/PXN/MCC/AMOT/TGFB1/NR2E1/NFE2L2/DOCK1/AGT/KANK1/MYH9/PRKCA/NOTCH1	37
GO:0090132	epithelium migration	37/555	354/18670	3.31844e-11	9.90555e-09	6.78097e-09	DCN/KANK2/PECAM1/ANXA1/MMRN2/TGFB2/ANGPT1/SPARC/RHOJ/TGFBR2/RAB13/EPHB4/FGF2/PRKX/GLUL/ACVRL1/PRCP/SASH1/ITGB1/EMP2/SP100/FGFR1/SOX9/ETS1/SP1/PXN/MCC/AMOT/TGFB1/NR2E1/NFE2L2/DOCK1/AGT/KANK1/MYH9/PRKCA/NOTCH1	37
GO:0042063	gliogenesis	33/555	290/18670	4.14322e-11	1.164e-08	7.96832e-09	VIM/ANXA1/PARD3/TGFB2/SMO/MMP14/CSF1/ID4/PRKCH/TLR4/PAX6/KLF15/ERBB2/PHGDH/STAT3/CLU/RELA/EGFR/SOX9/TNFRSF1B/TGFB1/SOX2/TSPO/GSN/GLI3/NR2E1/ADGRG1/PTPRZ1/ARHGEF10/DAG1/HDAC1/NTRK2/NOTCH1	33
GO:0090130	tissue migration	37/555	360/18670	5.41365e-11	1.37337e-08	9.40158e-09	DCN/KANK2/PECAM1/ANXA1/MMRN2/TGFB2/ANGPT1/SPARC/RHOJ/TGFBR2/RAB13/EPHB4/FGF2/PRKX/GLUL/ACVRL1/PRCP/SASH1/ITGB1/EMP2/SP100/FGFR1/SOX9/ETS1/SP1/PXN/MCC/AMOT/TGFB1/NR2E1/NFE2L2/DOCK1/AGT/KANK1/MYH9/PRKCA/NOTCH1	37
GO:0072001	renal system development	33/555	293/18670	5.46357e-11	1.37337e-08	9.40158e-09	DCN/FOXC1/KANK2/ID3/PECAM1/WWTR1/YAP1/ADAMTS1/TGFB2/ANGPT1/SMO/EMX2/FGF2/PRKX/LRP4/ITGA6/PLCE1/KLF15/PDGFRB/PODXL/FGFR1/SOX9/TGFB1/GLI3/DLG5/SMAD5/AGT/LGR4/CFLAR/CAT/VANGL2/BMP7/NOTCH1	33
GO:0045785	positive regulation of cell adhesion	39/555	403/18670	9.90297e-11	2.30146e-08	1.5755e-08	CD44/ITPKB/ITGA5/ANXA1/MMRN2/TGFB2/ANGPT1/TGM2/BCL6/TGFBR2/CSF1/ITGA6/EMILIN1/ERBB2/YES1/PODXL/EMP2/VSIR/HLA-E/MYO10/RELA/ETS1/NEDD9/TGFB1/FYN/TRIOBP/SOX2/GLI3/ADGRG1/ZBTB7B/DOCK1/LIMS1/ITGAV/DAG1/PLPP3/BMP7/PRKCA/ROCK1/SASH3	39
GO:1903053	regulation of extracellular matrix organization	13/555	41/18670	1.01195e-10	2.30146e-08	1.5755e-08	DDR2/ANTXR1/TNFRSF1A/EMILIN1/DDR1/SOX9/ETS1/TNFRSF1B/TGFB1/AGT/CFLAR/DAG1/NOTCH1	13
GO:0035023	regulation of Rho protein signal transduction	22/555	140/18670	1.65663e-10	3.59639e-08	2.46196e-08	KANK2/BCL6/ARHGAP42/FGD5/PDGFRB/HEG1/ITGB1/ARHGEF6/ABCA1/ARHGEF26/EPS8/FGD6/ARHGEF40/ITSN1/PLEKHG1/ADGRG1/ADRA1A/DLC1/KANK1/ARHGEF10/PREX2/FGD4	22
GO:0001503	ossification	38/555	398/18670	2.5635e-10	5.32316e-08	3.64404e-08	FOXC1/ID3/WWTR1/ANO6/RANBP3L/TGFB2/SRGN/SPARC/IFITM1/GJA1/SMO/CLIC1/DDR2/MMP14/CSF1/ID4/LRP4/VCAN/BMPR1A/INPPL1/S1PR1/EGFR/CHSY1/SOX9/BMPR1B/TGFB1/SOX2/GLI3/ZHX3/SMAD5/TWSG1/LGR4/CAT/SH3PXD2B/BMP1/BMP7/PLXNB1/NOTCH1	38
GO:0001822	kidney development	31/555	278/18670	2.71715e-10	5.40712e-08	3.70151e-08	DCN/FOXC1/KANK2/ID3/PECAM1/WWTR1/YAP1/ADAMTS1/TGFB2/ANGPT1/SMO/FGF2/PRKX/LRP4/PLCE1/KLF15/PDGFRB/PODXL/FGFR1/SOX9/TGFB1/GLI3/DLG5/SMAD5/AGT/LGR4/CFLAR/CAT/VANGL2/BMP7/NOTCH1	31
GO:0035265	organ growth	26/555	204/18670	4.26726e-10	8.15218e-08	5.58068e-08	FOXC1/ANXA2/YBX3/YAP1/TGFB2/TGFBR3/GJA1/SMO/DDR2/TGFBR2/EVC/FGF2/SCARA3/BMPR1A/PDGFRB/HEG1/S1PR1/PDLIM5/FGFR1/SOX9/RXRA/PPARA/ADRA1A/AGT/NOTCH1/SASH3	26
GO:0043542	endothelial cell migration	30/555	273/18670	7.55168e-10	1.38719e-07	9.49616e-08	DCN/PECAM1/ANXA1/MMRN2/ANGPT1/SPARC/RHOJ/RAB13/EPHB4/FGF2/PRKX/GLUL/ACVRL1/PRCP/SASH1/ITGB1/EMP2/SP100/FGFR1/ETS1/SP1/PXN/AMOT/TGFB1/NR2E1/NFE2L2/AGT/MYH9/PRKCA/NOTCH1	30
GO:0010001	glial cell differentiation	26/555	218/18670	1.81733e-09	3.21466e-07	2.20064e-07	VIM/PARD3/SMO/ID4/TLR4/PAX6/KLF15/ERBB2/PHGDH/STAT3/CLU/RELA/EGFR/SOX9/TNFRSF1B/TGFB1/SOX2/GSN/GLI3/NR2E1/PTPRZ1/ARHGEF10/DAG1/HDAC1/NTRK2/NOTCH1	26
GO:0022612	gland morphogenesis	19/555	120/18670	2.58145e-09	4.40321e-07	3.01428e-07	TGFB2/TGM2/TGFBR2/CSF1/ID4/PAX6/MSN/FGFR1/DDR1/EGFR/SOX9/TGFB1/GLI3/RXRA/TWSG1/CFLAR/DAG1/BMP7/NOTCH1	19
GO:0007599	hemostasis	33/555	341/18670	2.8323e-09	4.6645e-07	3.19314e-07	ANXA2/ANO6/PEAR1/ITPR3/FBLN1/CLIC1/PRKCH/FLI1/PAPSS2/TLR4/PRCP/MYL12A/EHD2/CD59/GNA12/ITPR2/CSRP1/SLC7A11/GNA13/PROS1/AK3/ANXA5/MERTK/FYN/TLN1/VCL/NFE2L2/DOCK1/MYH9/AXL/HDAC1/PRKCA/HMG20B	33
GO:0007160	cell-matrix adhesion	26/555	225/18670	3.57986e-09	5.69914e-07	3.90142e-07	CD44/ITGA10/PECAM1/ITGA1/BCL6/DDR2/ITGB5/MMP14/FAM107A/CSF1/ACVRL1/ITGA6/EMILIN1/ITGB1/EMP2/DDR1/TRIP6/SORBS1/VCL/MKLN1/FERMT2/DLC1/LIMS1/ITGAV/DAG1/ROCK1	26
GO:0007596	blood coagulation	32/555	336/18670	7.29664e-09	1.12415e-06	7.69554e-07	ANXA2/ANO6/PEAR1/ITPR3/FBLN1/CLIC1/PRKCH/PAPSS2/TLR4/PRCP/MYL12A/EHD2/CD59/GNA12/ITPR2/CSRP1/SLC7A11/GNA13/PROS1/AK3/ANXA5/MERTK/FYN/TLN1/VCL/NFE2L2/DOCK1/MYH9/AXL/HDAC1/PRKCA/HMG20B	32
GO:0045216	cell-cell junction organization	21/555	156/18670	7.70121e-09	1.14941e-06	7.86841e-07	PECAM1/PARD3/TGFB2/GJA1/RAB13/ESAM/PRKCH/RHOC/MYO1C/HEG1/TGFB1/TLN1/VCL/PLEKHA7/DLG5/CDH20/AGT/LIMS1/PRKCA/ROCK1/IKBKB	21
GO:0072006	nephron development	20/555	142/18670	7.96183e-09	1.15229e-06	7.88818e-07	FOXC1/PECAM1/WWTR1/YAP1/ANGPT1/SMO/FGF2/PLCE1/KLF15/PDGFRB/PODXL/SOX9/TGFB1/GLI3/AGT/LGR4/CFLAR/VANGL2/BMP7/NOTCH1	20
GO:0071375	cellular response to peptide hormone stimulus	31/555	321/18670	9.0557e-09	1.27206e-06	8.70805e-07	ZFP36L1/RAB13/RHOQ/INHBB/MYO1C/FOXO1/STAT3/RAB31/ADCY2/RELA/NFKB1/SP1/PXN/ANXA5/SORBS1/ATP6V0E1/TGFB1/FYN/EIF4EBP2/NFE2L2/ZBTB7B/AHCYL1/AGT/KAT2B/KANK1/CFLAR/SHC1/RAP1B/ROCK1/LEPROT/APPL2	31
GO:0007229	integrin-mediated signaling pathway	17/555	103/18670	9.33277e-09	1.27352e-06	8.71807e-07	ITGA10/ITGA5/ADAMTS1/ITGA1/ITGB5/ITGA6/ITGB1/EMP2/ITGB8/NEDD9/TLN1/FERMT2/DOCK1/MYH9/LIMS1/ITGAV/TYROBP	17
GO:0035272	exocrine system development	12/555	48/18670	1.11049e-08	1.44437e-06	9.88765e-07	FOXC1/TGFB2/TGM2/PAX6/WLS/FGFR1/EGFR/SOX9/TGFB1/TWSG1/DAG1/BMP7	12
GO:0050817	coagulation	32/555	342/18670	1.11897e-08	1.44437e-06	9.88765e-07	ANXA2/ANO6/PEAR1/ITPR3/FBLN1/CLIC1/PRKCH/PAPSS2/TLR4/PRCP/MYL12A/EHD2/CD59/GNA12/ITPR2/CSRP1/SLC7A11/GNA13/PROS1/AK3/ANXA5/MERTK/FYN/TLN1/VCL/NFE2L2/DOCK1/MYH9/AXL/HDAC1/PRKCA/HMG20B	32
GO:0071559	response to transforming growth factor beta	27/555	255/18670	1.19986e-08	1.50803e-06	1.03234e-06	PARD3/TGFB2/TGFBR3/ZFP36L1/TGFBR2/ITGB5/CD109/ACVRL1/LTBP1/EMILIN1/BMPR1A/YES1/ZFP36L2/SOX9/BAMBI/PXN/BMPR1B/TGFB1/FYN/FERMT2/SMAD5/TWSG1/CFLAR/LIMS1/SMAD9/ROCK1/APPL2	27
GO:0055017	cardiac muscle tissue growth	17/555	105/18670	1.25992e-08	1.54292e-06	1.05622e-06	FOXC1/YAP1/TGFB2/TGFBR3/GJA1/TGFBR2/FGF2/BMPR1A/HEG1/S1PR1/PDLIM5/FGFR1/RXRA/PPARA/ADRA1A/AGT/NOTCH1	17
GO:0014855	striated muscle cell proliferation	15/555	81/18670	1.38279e-08	1.65105e-06	1.13025e-06	FOXC1/YAP1/TGFB2/TGFBR3/ANGPT1/GJA1/TGFBR2/FGF2/BMPR1A/STAT3/FGFR1/RXRA/MEGF10/CFLAR/NOTCH1	15
GO:1901653	cellular response to peptide	34/555	385/18670	1.66112e-08	1.935e-06	1.32463e-06	VIM/ZFP36L1/RAB13/TLR4/RHOQ/INHBB/KLF15/MYO1C/FOXO1/STAT3/RAB31/ADCY2/RELA/NFKB1/SP1/PXN/ANXA5/SORBS1/ATP6V0E1/TGFB1/FYN/EIF4EBP2/NFE2L2/ZBTB7B/AHCYL1/AGT/KAT2B/KANK1/CFLAR/SHC1/RAP1B/ROCK1/LEPROT/APPL2	34
GO:0048015	phosphatidylinositol-mediated signaling	22/555	181/18670	2.28737e-08	2.60107e-06	1.78059e-06	DCN/PEAR1/TGFB2/ANGPT1/ZFP36L1/EZR/PLCE1/ERBB2/PDGFRB/PLCB3/PTPN13/FGFR1/EGFR/SOX9/FYN/GSN/AGT/CAT/RGL2/PREX2/NTRK2/PLXNB1	22
GO:0001701	in utero embryonic development	33/555	373/18670	2.59192e-08	2.87883e-06	1.97074e-06	FOXC1/YBX3/ANGPT1/GJA1/SMO/ZFP36L1/TGFBR2/ACVRL1/PLCD3/CAPN2/BMPR1A/GNA12/HEG1/ITGB1/TIE1/GNA13/FGFR1/MFNG/PLCD1/NXN/SLC30A1/EGFR/SLC39A1/AMOT/CMTM3/EPAS1/GLI3/RXRA/ACTL6A/MYH9/GABPA/BMP7/NOTCH1	33
GO:0032835	glomerulus development	13/555	62/18670	2.69302e-08	2.92315e-06	2.00108e-06	FOXC1/PECAM1/WWTR1/ANGPT1/PLCE1/KLF15/PDGFRB/PODXL/LGR4/CFLAR/VANGL2/BMP7/NOTCH1	13
GO:0071560	cellular response to transforming growth factor beta stimulus	26/555	249/18670	2.98246e-08	3.16539e-06	2.16691e-06	PARD3/TGFB2/TGFBR3/ZFP36L1/TGFBR2/ITGB5/CD109/ACVRL1/LTBP1/EMILIN1/BMPR1A/YES1/ZFP36L2/SOX9/BAMBI/PXN/BMPR1B/TGFB1/FYN/FERMT2/SMAD5/TWSG1/CFLAR/LIMS1/SMAD9/APPL2	26
GO:0048017	inositol lipid-mediated signaling	22/555	184/18670	3.09158e-08	3.20987e-06	2.19736e-06	DCN/PEAR1/TGFB2/ANGPT1/ZFP36L1/EZR/PLCE1/ERBB2/PDGFRB/PLCB3/PTPN13/FGFR1/EGFR/SOX9/FYN/GSN/AGT/CAT/RGL2/PREX2/NTRK2/PLXNB1	22
GO:0060348	bone development	24/555	217/18670	3.37702e-08	3.39046e-06	2.32099e-06	FOXC1/ANXA2/ANO6/RANBP3L/SPARC/GJA1/TGFBR2/MMP14/FLI1/PAPSS2/SCARA3/NOTCH2/INPPL1/CHSY1/SOX9/BMPR1B/TGFB1/GLI3/WASF2/SMAD5/TULP3/SH3PXD2B/PLXNB1/TYROBP	24
GO:0060419	heart growth	17/555	112/18670	3.4075e-08	3.39046e-06	2.32099e-06	FOXC1/YAP1/TGFB2/TGFBR3/GJA1/TGFBR2/FGF2/BMPR1A/HEG1/S1PR1/PDLIM5/FGFR1/RXRA/PPARA/ADRA1A/AGT/NOTCH1	17
GO:0072073	kidney epithelium development	19/555	140/18670	3.48438e-08	3.3962e-06	2.32491e-06	FOXC1/KANK2/PECAM1/WWTR1/YAP1/SMO/FGF2/KLF15/PODXL/FGFR1/SOX9/TGFB1/GLI3/SMAD5/AGT/LGR4/CAT/BMP7/NOTCH1	19
GO:0030278	regulation of ossification	23/555	203/18670	4.15861e-08	3.9723e-06	2.71929e-06	ID3/ANO6/RANBP3L/TGFB2/SRGN/IFITM1/GJA1/CLIC1/DDR2/CSF1/LRP4/BMPR1A/S1PR1/CHSY1/SOX9/BMPR1B/TGFB1/GLI3/ZHX3/SMAD5/TWSG1/BMP7/NOTCH1	23
GO:0061448	connective tissue development	27/555	273/18670	5.06374e-08	4.73647e-06	3.24241e-06	CD44/ANXA2/PRRX1/TGFBR2/CSF1/ID4/EVC/FGF2/ACVRL1/SCARA3/BMPR1A/PDGFRB/ITGB8/TRPS1/FGFR1/RELA/CHSY1/SOX9/BMPR1B/TGFB1/GLI3/SMAD5/CFLAR/SH3PXD2B/BMP1/BMP7/NOTCH1	27
GO:0010632	regulation of epithelial cell migration	28/555	291/18670	5.15696e-08	4.73647e-06	3.24241e-06	DCN/ANXA1/MMRN2/TGFB2/ANGPT1/SPARC/RHOJ/TGFBR2/FGF2/GLUL/ACVRL1/PRCP/SASH1/EMP2/SP100/FGFR1/SOX9/ETS1/SP1/MCC/TGFB1/NR2E1/NFE2L2/DOCK1/AGT/PLPP3/PRKCA/NOTCH1	28
GO:0002683	negative regulation of immune system process	37/555	463/18670	5.33919e-08	4.81132e-06	3.29365e-06	ITPKB/ANXA1/TGFB2/ANGPT1/ZFP36L1/BCL6/EZR/NFKBIA/IRAK3/TLR4/ELF1/EMILIN1/TMEM176A/CD59/ERBB2/ADGRF5/TSPAN6/VSIR/HLA-E/TMEM176B/SOX9/PARP14/MERTK/TGFB1/IFI16/SEC14L1/GLI3/NFE2L2/DLG5/ZBTB7B/TWSG1/LGR4/AXL/GABPA/INPP5D/NOTCH1/TYROBP	37
GO:0043312	neutrophil degranulation	38/555	485/18670	5.89538e-08	5.21413e-06	3.5694e-06	CD44/ANXA2/PECAM1/ANO6/HVCN1/B4GALT1/PTPRB/STOM/PRCP/CD59/S100A11/PYGL/TMBIM1/MGST1/GSDMD/PGM2/RAB31/PLEKHO2/SERPINB1/METTL7A/NFKB1/TNFRSF1B/CMTM6/VCL/GSN/DNAJC3/PRDX6/CPNE3/CAT/ITGAV/RAP1B/PGM1/SERPINB6/ROCK1/SNAP23/NPC2/SLC44A2/TYROBP	38
GO:0002283	neutrophil activation involved in immune response	38/555	488/18670	6.922e-08	6.01081e-06	4.11478e-06	CD44/ANXA2/PECAM1/ANO6/HVCN1/B4GALT1/PTPRB/STOM/PRCP/CD59/S100A11/PYGL/TMBIM1/MGST1/GSDMD/PGM2/RAB31/PLEKHO2/SERPINB1/METTL7A/NFKB1/TNFRSF1B/CMTM6/VCL/GSN/DNAJC3/PRDX6/CPNE3/CAT/ITGAV/RAP1B/PGM1/SERPINB6/ROCK1/SNAP23/NPC2/SLC44A2/TYROBP	38
GO:0048736	appendage development	21/555	179/18670	8.84565e-08	7.41172e-06	5.07379e-06	TGFB2/PRRX1/GJA1/LRP4/ITGA6/MAP3K20/BMPR1A/GNA12/SLC7A11/ECE1/FGFR1/SOX9/SLC39A1/BMPR1B/GLI3/ZNRF3/KAT2B/TULP3/HDAC1/BMP7/NOTCH1	21
GO:0060173	limb development	21/555	179/18670	8.84565e-08	7.41172e-06	5.07379e-06	TGFB2/PRRX1/GJA1/LRP4/ITGA6/MAP3K20/BMPR1A/GNA12/SLC7A11/ECE1/FGFR1/SOX9/SLC39A1/BMPR1B/GLI3/ZNRF3/KAT2B/TULP3/HDAC1/BMP7/NOTCH1	21
GO:0050673	epithelial cell proliferation	35/555	434/18670	9.87329e-08	8.13014e-06	5.5656e-06	APLNR/FZD7/YAP1/TGFB2/TGFBR3/SPARC/GJA1/SMO/ZFP36L1/B4GALT1/MMP14/CD109/LAMC1/FGF2/PRKX/GLUL/ACVRL1/PAX6/BMPR1A/ERBB2/NOTCH2/STAT3/SERPINB1/FGFR1/EGFR/SOX9/SP1/MCC/TGFB1/SOX2/PEX2/LGR4/CFLAR/PRKCA/NOTCH1	35
GO:0042119	neutrophil activation	38/555	498/18670	1.16895e-07	9.38283e-06	6.42314e-06	CD44/ANXA2/PECAM1/ANO6/HVCN1/B4GALT1/PTPRB/STOM/PRCP/CD59/S100A11/PYGL/TMBIM1/MGST1/GSDMD/PGM2/RAB31/PLEKHO2/SERPINB1/METTL7A/NFKB1/TNFRSF1B/CMTM6/VCL/GSN/DNAJC3/PRDX6/CPNE3/CAT/ITGAV/RAP1B/PGM1/SERPINB6/ROCK1/SNAP23/NPC2/SLC44A2/TYROBP	38
GO:0061138	morphogenesis of a branching epithelium	21/555	182/18670	1.17875e-07	9.38283e-06	6.42314e-06	YAP1/SMO/TGM2/TGFBR2/MMP14/CSF1/FGF2/GNA13/FGFR1/DDR1/SOX9/TGFB1/GLI3/RXRA/DLG5/AGT/LGR4/DAG1/VANGL2/BMP7/NOTCH1	21
GO:0010810	regulation of cell-substrate adhesion	23/555	215/18670	1.20502e-07	9.43469e-06	6.45864e-06	FZD7/ITGA5/MMRN2/FBLN1/BCL6/DDR2/MMP14/FAM107A/CSF1/ACVRL1/ITGA6/EMILIN1/EMP2/DDR1/NEDD9/TRIOBP/DOCK1/DLC1/KANK1/LIMS1/DAG1/ROCK1/NOTCH1	23
GO:0002446	neutrophil mediated immunity	38/555	499/18670	1.23069e-07	9.48031e-06	6.48987e-06	CD44/ANXA2/PECAM1/ANO6/HVCN1/B4GALT1/PTPRB/STOM/PRCP/CD59/S100A11/PYGL/TMBIM1/MGST1/GSDMD/PGM2/RAB31/PLEKHO2/SERPINB1/METTL7A/NFKB1/TNFRSF1B/CMTM6/VCL/GSN/DNAJC3/PRDX6/CPNE3/CAT/ITGAV/RAP1B/PGM1/SERPINB6/ROCK1/SNAP23/NPC2/SLC44A2/TYROBP	38
GO:1901342	regulation of vasculature development	34/555	422/18670	1.54298e-07	1.16973e-05	8.00752e-06	DCN/APLNR/FOXC1/ITGA5/ANXA1/MMRN2/TGFB2/SPARC/RHOJ/TGFBR2/FGF2/GLUL/ACVRL1/EMILIN1/ERBB2/SASH1/STAT3/ITGB1/EMP2/TIE1/ITGB8/SP100/ETS1/SP1/AMOT/NR2E1/NFE2L2/NFATC3/AGT/CFLAR/BMP7/PRKCA/ROCK1/NOTCH1	34
GO:0007043	cell-cell junction assembly	17/555	124/18670	1.57423e-07	1.17477e-05	8.04206e-06	PECAM1/PARD3/GJA1/RAB13/ESAM/PRKCH/RHOC/MYO1C/HEG1/TLN1/VCL/DLG5/CDH20/AGT/PRKCA/ROCK1/IKBKB	17
GO:0022604	regulation of cell morphogenesis	37/555	484/18670	1.64394e-07	1.20792e-05	8.26895e-06	CD44/ANXA1/FBLN1/SPARC/RHOJ/EZR/LRP4/RHOQ/SDC2/CDC42EP4/FGD5/RHOC/GNA12/MSN/MYO10/PDLIM5/EPS8/GNA13/FGD6/BAMBI/NEDD9/FYN/TRIOBP/RHOBTB3/NR2E1/MKLN1/FERMT2/DOCK1/DLC1/KANK1/MYH9/LIMS1/DAG1/ARAP1/NTRK2/FGD4/PLXNB1	37
GO:0007044	cell-substrate junction assembly	15/555	97/18670	1.69588e-07	1.2272e-05	8.40094e-06	ITGA5/MMP14/FAM107A/LAMC1/ACVRL1/ITGA6/CD151/TRIP6/SORBS1/TNS1/TLN1/FERMT2/DLC1/LIMS1/ROCK1	15
GO:0003170	heart valve development	12/555	61/18670	1.95268e-07	1.39194e-05	9.52873e-06	TGFB2/TGFBR2/TNFRSF1A/EMILIN1/BMPR1A/FGFRL1/NOTCH2/SOX9/TNFRSF1B/TGFB1/ROCK1/NOTCH1	12
GO:0060537	muscle tissue development	33/555	408/18670	2.15367e-07	1.51263e-05	1.03549e-05	DCN/FOXC1/YBX3/FZD7/YAP1/TGFB2/TGFBR3/GJA1/SMO/TGFBR2/EYA2/FGF2/BMPR1A/PDGFRB/NEBL/CSRP1/HEG1/S1PR1/ITGB1/PDLIM5/FGFR1/SOX9/MTM1/TGFB1/RXRA/MEGF10/PPARA/ADRA1A/AGT/CFLAR/BMP7/HMG20B/NOTCH1	33
GO:0002064	epithelial cell development	22/555	207/18670	2.53991e-07	1.75806e-05	1.2035e-05	S1PR3/PECAM1/VIM/GJA1/SMO/EZR/RAB13/B4GALT1/TNFRSF1A/PALLD/PAX6/HEG1/MSN/PODXL/ARHGEF26/FGFR1/SOX9/TRIOBP/RAP1B/ROCK1/IKBKB/NOTCH1	22
GO:1901201	regulation of extracellular matrix assembly	6/555	11/18670	2.73345e-07	1.86499e-05	1.27671e-05	ANTXR1/EMILIN1/SOX9/TGFB1/AGT/NOTCH1	6
GO:0009612	response to mechanical stimulus	22/555	210/18670	3.26385e-07	2.19551e-05	1.50297e-05	DCN/GJA1/TGFBR2/NFKBIA/MMP14/TNFRSF1A/TLR4/USP53/MYD88/SLC2A1/TNFRSF10B/RELA/EGFR/SOX9/ETS1/NFKB1/SLC1A3/TGFB1/FYN/ATP1A2/AGT/DAG1	22
GO:0043297	apical junction assembly	12/555	64/18670	3.39434e-07	2.25158e-05	1.54135e-05	PECAM1/PARD3/GJA1/RAB13/ESAM/PRKCH/RHOC/MYO1C/VCL/DLG5/ROCK1/IKBKB	12
GO:0050678	regulation of epithelial cell proliferation	31/555	378/18670	3.72913e-07	2.43395e-05	1.6662e-05	APLNR/FZD7/YAP1/TGFB2/TGFBR3/SPARC/GJA1/SMO/ZFP36L1/B4GALT1/CD109/LAMC1/FGF2/GLUL/ACVRL1/PAX6/BMPR1A/ERBB2/NOTCH2/STAT3/FGFR1/EGFR/SOX9/SP1/MCC/TGFB1/SOX2/PEX2/CFLAR/PRKCA/NOTCH1	31
GO:0010594	regulation of endothelial cell migration	23/555	229/18670	3.7712e-07	2.43395e-05	1.6662e-05	DCN/ANXA1/MMRN2/ANGPT1/SPARC/RHOJ/FGF2/GLUL/ACVRL1/PRCP/SASH1/EMP2/SP100/FGFR1/ETS1/SP1/TGFB1/NR2E1/NFE2L2/AGT/PLPP3/PRKCA/NOTCH1	23
GO:0048771	tissue remodeling	20/555	179/18670	3.97952e-07	2.53416e-05	1.73479e-05	TNFRSF11B/FOXC1/ANXA1/GJA1/TGM2/MMP14/ACVRL1/NOTCH2/S1PR1/TMBIM1/EGFR/MERTK/TGFB1/EPAS1/AGT/LGR4/AXL/PRKCA/ROCK1/INPP5D	20
GO:0001763	morphogenesis of a branching structure	21/555	196/18670	4.1498e-07	2.60782e-05	1.78522e-05	YAP1/SMO/TGM2/TGFBR2/MMP14/CSF1/FGF2/GNA13/FGFR1/DDR1/SOX9/TGFB1/GLI3/RXRA/DLG5/AGT/LGR4/DAG1/VANGL2/BMP7/NOTCH1	21
GO:0007015	actin filament organization	32/555	400/18670	4.20711e-07	2.6095e-05	1.78637e-05	RHOJ/EZR/ITGB5/FAM107A/CGNL1/RHOQ/CDC42EP4/RHOC/SWAP70/ENAH/MYO1C/NEBL/INPPL1/S1PR1/EMP2/PDLIM3/EPS8/NEDD9/PXN/DPYSL3/SORBS1/TRIOBP/RHOBTB3/GSN/WASF2/ADD3/DLC1/KANK1/SH3PXD2B/ARHGEF10/ARAP1/ROCK1	32
GO:0014065	phosphatidylinositol 3-kinase signaling	18/555	148/18670	4.2887e-07	2.62601e-05	1.79767e-05	DCN/PEAR1/TGFB2/ANGPT1/ZFP36L1/ERBB2/PDGFRB/PTPN13/FGFR1/EGFR/SOX9/FYN/AGT/CAT/RGL2/PREX2/NTRK2/PLXNB1	18
GO:0043534	blood vessel endothelial cell migration	20/555	180/18670	4.3552e-07	2.63297e-05	1.80243e-05	ANXA1/MMRN2/ANGPT1/RHOJ/EPHB4/FGF2/ACVRL1/PRCP/ITGB1/EMP2/FGFR1/ETS1/SP1/AMOT/TGFB1/NR2E1/NFE2L2/MYH9/PRKCA/NOTCH1	20
GO:0007435	salivary gland morphogenesis	9/555	34/18670	4.58882e-07	2.72006e-05	1.86206e-05	TGFB2/TGM2/PAX6/FGFR1/EGFR/TGFB1/TWSG1/DAG1/BMP7	9
GO:0001654	eye development	30/555	362/18670	4.61317e-07	2.72006e-05	1.86206e-05	FOXC1/VIM/TGFB2/RHOJ/GJA1/TGFBR2/ACVRL1/LIMK2/PAX6/PDGFRB/STAT3/SLC7A11/ROM1/EGFR/SOX9/MERTK/BCAR3/BMPR1B/TGFB1/SOX2/GLI3/NR2E1/RXRA/ACTL6A/TWSG1/TULP3/SH3PXD2B/HDAC1/BMP7/NTRK2	30
GO:0045765	regulation of angiogenesis	31/555	383/18670	4.96201e-07	2.89007e-05	1.97843e-05	DCN/APLNR/FOXC1/ITGA5/ANXA1/MMRN2/TGFB2/SPARC/RHOJ/TGFBR2/FGF2/GLUL/ACVRL1/EMILIN1/ERBB2/SASH1/STAT3/ITGB1/EMP2/TIE1/ITGB8/SP100/ETS1/SP1/AMOT/NR2E1/NFE2L2/AGT/PRKCA/ROCK1/NOTCH1	31
GO:0048738	cardiac muscle tissue development	23/555	233/18670	5.13129e-07	2.95266e-05	2.02128e-05	FOXC1/FZD7/YAP1/TGFB2/TGFBR3/GJA1/TGFBR2/FGF2/BMPR1A/PDGFRB/NEBL/HEG1/S1PR1/ITGB1/PDLIM5/FGFR1/TGFB1/RXRA/PPARA/ADRA1A/AGT/BMP7/NOTCH1	23
GO:0048754	branching morphogenesis of an epithelial tube	18/555	150/18670	5.24658e-07	2.98305e-05	2.04209e-05	YAP1/SMO/TGFBR2/MMP14/CSF1/FGF2/GNA13/DDR1/SOX9/TGFB1/GLI3/DLG5/AGT/LGR4/DAG1/VANGL2/BMP7/NOTCH1	18
GO:1902337	regulation of apoptotic process involved in morphogenesis	6/555	12/18670	5.32941e-07	2.99317e-05	2.04901e-05	FOXC1/TGFB2/TNFRSF1A/TNFRSF1B/BMP7/NOTCH1	6
GO:0071260	cellular response to mechanical stimulus	13/555	79/18670	5.38971e-07	2.99317e-05	2.04901e-05	GJA1/TNFRSF1A/TLR4/MYD88/SLC2A1/TNFRSF10B/EGFR/SOX9/NFKB1/TGFB1/ATP1A2/AGT/DAG1	13
GO:0150063	visual system development	30/555	366/18670	5.82137e-07	3.19573e-05	2.18768e-05	FOXC1/VIM/TGFB2/RHOJ/GJA1/TGFBR2/ACVRL1/LIMK2/PAX6/PDGFRB/STAT3/SLC7A11/ROM1/EGFR/SOX9/MERTK/BCAR3/BMPR1B/TGFB1/SOX2/GLI3/NR2E1/RXRA/ACTL6A/TWSG1/TULP3/SH3PXD2B/HDAC1/BMP7/NTRK2	30
GO:0032868	response to insulin	25/555	272/18670	6.36299e-07	3.44816e-05	2.36049e-05	ZFP36L1/RAB13/RHOQ/INHBB/KLF15/MYO1C/FOXO1/SLC2A1/INPPL1/RAB31/RELA/SP1/SORBS1/ATP6V0E1/CRY1/EIF4EBP2/PPARA/ZBTB7B/AGT/KAT2B/KANK1/CFLAR/CAT/SHC1/APPL2	25
GO:0090183	regulation of kidney development	11/555	56/18670	6.4256e-07	3.44816e-05	2.36049e-05	WWTR1/YAP1/SMO/PRKX/PDGFRB/SOX9/TGFB1/AGT/LGR4/CFLAR/BMP7	11
GO:0007369	gastrulation	20/555	185/18670	6.76821e-07	3.55219e-05	2.4317e-05	APLNR/FOXC1/FZD7/ITGA5/TGFBR2/ITGB5/MMP14/EYA2/BMPR1A/CRB2/ITGB1/WLS/FGFR1/AMOT/SOX2/TWSG1/ITGAV/DAG1/VANGL2/BMP7	20
GO:1903708	positive regulation of hemopoiesis	20/555	185/18670	6.76821e-07	3.55219e-05	2.4317e-05	FOXC1/ITPKB/ANXA1/ZFP36L1/BCL6/TGFBR2/MMP14/CSF1/STAT3/ATP11C/VSIR/ETS1/TGFB1/GLI3/ZBTB7B/AXL/PRKCA/INPP5D/TYROBP/SASH3	20
GO:0051235	maintenance of location	28/555	330/18670	6.96765e-07	3.58275e-05	2.45262e-05	APLNR/ITPR3/SRGN/EZR/NFKBIA/FGF2/PLCE1/LTBP1/PLIN2/ITPR2/PLCB3/OSBPL11/ABCA1/SP100/NFKB1/ANXA5/TGFB1/CRY1/TSPO/TLN1/GSN/ATP1A2/ABHD5/PPARA/MXI1/ITGAV/DAG1/SRI	28
GO:0030168	platelet activation	18/555	153/18670	7.05148e-07	3.58275e-05	2.45262e-05	PEAR1/ITPR3/CLIC1/PRKCH/TLR4/MYL12A/GNA12/ITPR2/CSRP1/SLC7A11/GNA13/MERTK/FYN/TLN1/VCL/MYH9/AXL/PRKCA	18
GO:0051017	actin filament bundle assembly	18/555	153/18670	7.05148e-07	3.58275e-05	2.45262e-05	EZR/ITGB5/FAM107A/RHOC/SWAP70/S1PR1/EPS8/NEDD9/PXN/DPYSL3/SORBS1/WASF2/ADD3/DLC1/SH3PXD2B/ARHGEF10/ARAP1/ROCK1	18
GO:0014706	striated muscle tissue development	31/555	390/18670	7.33096e-07	3.68554e-05	2.52299e-05	DCN/FOXC1/YBX3/FZD7/YAP1/TGFB2/TGFBR3/GJA1/SMO/TGFBR2/EYA2/FGF2/BMPR1A/PDGFRB/NEBL/HEG1/S1PR1/ITGB1/PDLIM5/FGFR1/MTM1/TGFB1/RXRA/MEGF10/PPARA/ADRA1A/AGT/CFLAR/BMP7/HMG20B/NOTCH1	31
GO:0048880	sensory system development	30/555	371/18670	7.74349e-07	3.8066e-05	2.60586e-05	FOXC1/VIM/TGFB2/RHOJ/GJA1/TGFBR2/ACVRL1/LIMK2/PAX6/PDGFRB/STAT3/SLC7A11/ROM1/EGFR/SOX9/MERTK/BCAR3/BMPR1B/TGFB1/SOX2/GLI3/NR2E1/RXRA/ACTL6A/TWSG1/TULP3/SH3PXD2B/HDAC1/BMP7/NTRK2	30
GO:0010742	macrophage derived foam cell differentiation	9/555	36/18670	7.81086e-07	3.8066e-05	2.60586e-05	NFKBIA/CSF1/PRKCH/ABCA1/NFKB1/TGFB1/PPARA/AGT/ITGAV	9
GO:0090077	foam cell differentiation	9/555	36/18670	7.81086e-07	3.8066e-05	2.60586e-05	NFKBIA/CSF1/PRKCH/ABCA1/NFKB1/TGFB1/PPARA/AGT/ITGAV	9
GO:0033002	muscle cell proliferation	23/555	239/18670	8.03149e-07	3.87459e-05	2.6524e-05	FOXC1/YAP1/ADAMTS1/TGFB2/TGFBR3/ANGPT1/GJA1/TGM2/TGFBR2/FGF2/BMPR1A/PDGFRB/STAT3/S1PR1/FGFR1/EGFR/RXRA/MEGF10/MAP3K5/AGT/CFLAR/ABCC4/NOTCH1	23
GO:1903706	regulation of hemopoiesis	35/555	475/18670	8.44726e-07	4.01833e-05	2.7508e-05	FOXC1/ITPKB/YAP1/ANXA1/ZFP36L1/BCL6/TGFBR2/NFKBIA/MMP14/CSF1/TLR4/TMEM176A/ERBB2/NOTCH2/STAT3/ATP11C/ZFP36L2/VSIR/PSMB8/TMEM176B/ETS1/TGFB1/GLI3/SOX13/NFE2L2/ZBTB7B/KAT2B/AXL/GABPA/HDAC1/PRKCA/INPP5D/NOTCH1/TYROBP/SASH3	35
GO:0043010	camera-type eye development	27/555	314/18670	8.49772e-07	4.01833e-05	2.7508e-05	FOXC1/VIM/TGFB2/RHOJ/GJA1/TGFBR2/ACVRL1/LIMK2/PAX6/PDGFRB/SLC7A11/ROM1/EGFR/SOX9/MERTK/BCAR3/BMPR1B/TGFB1/GLI3/NR2E1/RXRA/ACTL6A/TWSG1/TULP3/HDAC1/BMP7/NTRK2	27
GO:0048010	vascular endothelial growth factor receptor signaling pathway	14/555	96/18670	9.1126e-07	4.2663e-05	2.92055e-05	FOXC1/ITGA5/MMRN2/MYOF/EMILIN1/MAPKAPK2/PXN/FYN/WASF2/DOCK1/MAPKAPK3/AXL/ITGAV/ROCK1	14
GO:0003007	heart morphogenesis	24/555	259/18670	9.20078e-07	4.2663e-05	2.92055e-05	FOXC1/TEAD2/YAP1/ADAMTS1/TGFB2/TGFBR3/GJA1/SMO/TGFBR2/EPHB4/ACVRL1/BMPR1A/FGFRL1/NOTCH2/HEG1/S1PR1/SOX9/TGFB1/RXRA/DLC1/CPE/VANGL2/BMP7/NOTCH1	24
GO:0061614	pri-miRNA transcription by RNA polymerase II	10/555	47/18670	9.55778e-07	4.38922e-05	3.0047e-05	TGFB2/BMPR1A/STAT3/TEAD1/RELA/SOX9/ETS1/TGFB1/NFATC3/PPARA	10
GO:0007431	salivary gland development	9/555	37/18670	1.00515e-06	4.52885e-05	3.10028e-05	TGFB2/TGM2/PAX6/FGFR1/EGFR/TGFB1/TWSG1/DAG1/BMP7	9
GO:1905314	semi-lunar valve development	9/555	37/18670	1.00515e-06	4.52885e-05	3.10028e-05	TGFB2/TNFRSF1A/EMILIN1/NOTCH2/SOX9/TNFRSF1B/TGFB1/ROCK1/NOTCH1	9
GO:0061572	actin filament bundle organization	18/555	157/18670	1.03337e-06	4.58302e-05	3.13737e-05	EZR/ITGB5/FAM107A/RHOC/SWAP70/S1PR1/EPS8/NEDD9/PXN/DPYSL3/SORBS1/WASF2/ADD3/DLC1/SH3PXD2B/ARHGEF10/ARAP1/ROCK1	18
GO:0048709	oligodendrocyte differentiation	14/555	97/18670	1.03636e-06	4.58302e-05	3.13737e-05	ID4/PAX6/ERBB2/CLU/SOX9/TNFRSF1B/TGFB1/GSN/GLI3/PTPRZ1/DAG1/HDAC1/NTRK2/NOTCH1	14
GO:0001649	osteoblast differentiation	22/555	225/18670	1.06431e-06	4.66344e-05	3.19242e-05	ID3/WWTR1/RANBP3L/IFITM1/GJA1/SMO/CLIC1/DDR2/ID4/VCAN/BMPR1A/BMPR1B/SOX2/GLI3/ZHX3/SMAD5/TWSG1/LGR4/CAT/SH3PXD2B/BMP7/NOTCH1	22
GO:0033619	membrane protein proteolysis	11/555	59/18670	1.11414e-06	4.83741e-05	3.31151e-05	SNX33/TIMP3/RELA/NFKB1/TNFRSF1B/TGFB1/MYH9/RHBDD1/SPPL2A/DAG1/ROCK1	11
GO:0051216	cartilage development	21/555	209/18670	1.19942e-06	5.16075e-05	3.53286e-05	CD44/ANXA2/PRRX1/TGFBR2/EVC/FGF2/ACVRL1/SCARA3/BMPR1A/ITGB8/TRPS1/FGFR1/RELA/CHSY1/SOX9/BMPR1B/TGFB1/GLI3/SMAD5/BMP1/BMP7	21
GO:0007219	Notch signaling pathway	20/555	193/18670	1.32524e-06	5.6512e-05	3.8686e-05	FOXC1/S1PR3/PEAR1/TGFB2/BCL6/TGFBR2/NFKBIA/MMP14/MAML2/NOTCH2/STAT3/ZNF423/MFNG/EGFR/SOX9/TGFB1/YBX1/KAT2B/BMP7/NOTCH1	20
GO:1902107	positive regulation of leukocyte differentiation	17/555	144/18670	1.36411e-06	5.76549e-05	3.94684e-05	ITPKB/ANXA1/ZFP36L1/BCL6/TGFBR2/MMP14/CSF1/ATP11C/VSIR/TGFB1/GLI3/ZBTB7B/AXL/PRKCA/INPP5D/TYROBP/SASH3	17
GO:0003206	cardiac chamber morphogenesis	16/555	129/18670	1.43678e-06	5.99223e-05	4.10206e-05	FOXC1/ADAMTS1/TGFB2/TGFBR3/SMO/TGFBR2/BMPR1A/FGFRL1/NOTCH2/HEG1/TGFB1/RXRA/CPE/VANGL2/BMP7/NOTCH1	16
GO:0003012	muscle system process	34/555	465/18670	1.44285e-06	5.99223e-05	4.10206e-05	VIM/ITGA1/GJA1/DTNA/ITGB5/ARHGAP42/CALD1/TNFRSF1A/MYOF/PLCE1/MYL12A/KLF15/SNTB1/FOXO1/PDLIM5/SSPN/PXN/TNFRSF1B/SORBS1/TLN1/VCL/GSN/DSC2/ATP1A2/PPARA/ADRA1A/SMAD5/AGT/CFLAR/GATM/PRKCA/ROCK1/SRI/NOTCH1	34
GO:0002237	response to molecule of bacterial origin	28/555	343/18670	1.50104e-06	6.16011e-05	4.21698e-05	DCN/C4B/VIM/SPARC/GJA1/PLSCR4/GNG12/NFKBIA/IRAK3/NFKB2/TLR4/CAPN2/MAPKAPK2/SASH1/TNIP2/MGST1/ABCA1/TAB2/RELA/NFKB1/TNFRSF1B/TGFB1/TSPO/CARD8/MAPKAPK3/AXL/PRKCA/NOTCH1	28
GO:0034446	substrate adhesion-dependent cell spreading	14/555	100/18670	1.50907e-06	6.16011e-05	4.21698e-05	FZD7/FBLN1/ANTXR1/LAMC1/NEDD9/PXN/MERTK/TRIOBP/FERMT2/DOCK1/KANK1/LIMS1/AXL/ITGAV	14
GO:1903055	positive regulation of extracellular matrix organization	7/555	21/18670	1.59837e-06	6.46932e-05	4.42866e-05	DDR2/EMILIN1/SOX9/TGFB1/AGT/CFLAR/DAG1	7
GO:1903054	negative regulation of extracellular matrix organization	6/555	14/18670	1.64609e-06	6.55146e-05	4.48489e-05	ANTXR1/TNFRSF1A/EMILIN1/TNFRSF1B/TGFB1/NOTCH1	6
GO:1904748	regulation of apoptotic process involved in development	6/555	14/18670	1.64609e-06	6.55146e-05	4.48489e-05	FOXC1/TGFB2/TNFRSF1A/TNFRSF1B/BMP7/NOTCH1	6
GO:0007249	I-kappaB kinase/NF-kappaB signaling	24/555	269/18670	1.80658e-06	7.13077e-05	4.88147e-05	ANGPT1/GJA1/TGM2/NFKBIA/TNFRSF1A/TLR4/MYD88/RHOC/APOL3/TNIP2/WLS/TNFRSF10B/TSPAN6/TAB2/NEK6/RELA/FYN/CARD8/ALPK1/CFLAR/HDAC1/ROCK1/IKBKB/SLC44A2	24
GO:0010743	regulation of macrophage derived foam cell differentiation	8/555	30/18670	1.90443e-06	7.3976e-05	5.06412e-05	NFKBIA/CSF1/PRKCH/ABCA1/NFKB1/PPARA/AGT/ITGAV	8
GO:0022404	molting cycle process	13/555	88/18670	1.92065e-06	7.3976e-05	5.06412e-05	TGFB2/SMO/CD109/LRP4/APCDD1/LRIG1/RELA/EGFR/SOX9/LGR4/VANGL2/HDAC1/NOTCH1	13
GO:0022405	hair cycle process	13/555	88/18670	1.92065e-06	7.3976e-05	5.06412e-05	TGFB2/SMO/CD109/LRP4/APCDD1/LRIG1/RELA/EGFR/SOX9/LGR4/VANGL2/HDAC1/NOTCH1	13
GO:0007178	transmembrane receptor protein serine/threonine kinase signaling pathway	28/555	349/18670	2.10739e-06	8.05191e-05	5.51204e-05	WWTR1/VIM/PARD3/TGFB2/TGFBR3/TGFBR2/FSTL1/ITGB5/CD109/ACVRL1/LTBP1/INHBB/EMILIN1/BMPR1A/CRB2/ZNF423/BAMBI/PXN/BMPR1B/TGFB1/NEO1/FERMT2/SMAD5/TWSG1/SMAD9/BMP7/APPL2/NOTCH1	28
GO:1902105	regulation of leukocyte differentiation	24/555	272/18670	2.19606e-06	8.31269e-05	5.69056e-05	ITPKB/ANXA1/ZFP36L1/BCL6/TGFBR2/MMP14/CSF1/TLR4/TMEM176A/ERBB2/NOTCH2/ATP11C/ZFP36L2/VSIR/TMEM176B/TGFB1/GLI3/SOX13/ZBTB7B/AXL/PRKCA/INPP5D/TYROBP/SASH3	24
GO:0032496	response to lipopolysaccharide	27/555	330/18670	2.21045e-06	8.31269e-05	5.69056e-05	DCN/VIM/SPARC/GJA1/PLSCR4/GNG12/NFKBIA/IRAK3/NFKB2/TLR4/CAPN2/MAPKAPK2/SASH1/TNIP2/MGST1/ABCA1/TAB2/RELA/NFKB1/TNFRSF1B/TGFB1/TSPO/CARD8/MAPKAPK3/AXL/PRKCA/NOTCH1	27
GO:0035024	negative regulation of Rho protein signal transduction	7/555	22/18670	2.28436e-06	8.52354e-05	5.8349e-05	BCL6/ARHGAP42/HEG1/ITGB1/ADRA1A/DLC1/KANK1	7
GO:0043123	positive regulation of I-kappaB kinase/NF-kappaB signaling	19/555	183/18670	2.36165e-06	8.74358e-05	5.98553e-05	GJA1/TGM2/TNFRSF1A/TLR4/MYD88/RHOC/APOL3/TNIP2/WLS/TNFRSF10B/TSPAN6/TAB2/NEK6/RELA/FYN/ALPK1/CFLAR/IKBKB/SLC44A2	19
GO:0048732	gland development	32/555	434/18670	2.46905e-06	9.07091e-05	6.20961e-05	FOXC1/ANXA1/TGFB2/TGFBR3/GJA1/SMO/TGM2/TGFBR2/CSF1/ID4/PAX6/BMPR1A/ORAI1/MSN/WLS/FGFR1/DDR1/RELA/EGFR/SOX9/ETS1/TGFB1/SOX2/TSPO/GLI3/RXRA/ZBTB7B/TWSG1/CFLAR/DAG1/BMP7/NOTCH1	32
GO:0043122	regulation of I-kappaB kinase/NF-kappaB signaling	22/555	237/18670	2.53337e-06	9.17546e-05	6.28118e-05	ANGPT1/GJA1/TGM2/TNFRSF1A/TLR4/MYD88/RHOC/APOL3/TNIP2/WLS/TNFRSF10B/TSPAN6/TAB2/NEK6/RELA/FYN/CARD8/ALPK1/CFLAR/HDAC1/IKBKB/SLC44A2	22
GO:1902893	regulation of pri-miRNA transcription by RNA polymerase II	9/555	41/18670	2.54605e-06	9.17546e-05	6.28118e-05	TGFB2/BMPR1A/STAT3/TEAD1/RELA/SOX9/TGFB1/NFATC3/PPARA	9
GO:0003179	heart valve morphogenesis	10/555	52/18670	2.55514e-06	9.17546e-05	6.28118e-05	TGFB2/TGFBR2/EMILIN1/BMPR1A/FGFRL1/NOTCH2/SOX9/TGFB1/ROCK1/NOTCH1	10
GO:0050900	leukocyte migration	35/555	499/18670	2.59533e-06	9.25023e-05	6.33237e-05	CD44/IL1R1/PECAM1/ANO6/ITGA5/ANXA1/TGFB2/ANGPT1/ITGA1/B4GALT1/MMP14/ESAM/CSF1/ITGA6/SDC2/EMILIN1/SWAP70/YES1/MSN/S1PR1/ITGB1/TNFRSF10B/SLC7A11/EPS8/PROS1/MERTK/TGFB1/FYN/SLC3A2/MYH9/SHC1/ITGAV/ROCK1/INPP5D/CXCL16	35
GO:0072089	stem cell proliferation	15/555	120/18670	2.76609e-06	9.78581e-05	6.699e-05	YAP1/FBLN1/MECOM/SMO/ZFP36L1/ID4/FGF2/PAX6/KCTD11/FGFR1/TGFB1/GLI3/NR2E1/ZNRF3/NOTCH1	15
GO:0001704	formation of primary germ layer	15/555	121/18670	3.07255e-06	0.000107901	7.38648e-05	FOXC1/FZD7/ITGA5/ITGB5/MMP14/EYA2/BMPR1A/CRB2/ITGB1/WLS/FGFR1/SOX2/TWSG1/ITGAV/BMP7	15
GO:0061384	heart trabecula morphogenesis	8/555	32/18670	3.24763e-06	0.000113217	7.75039e-05	ADAMTS1/TGFB2/TGFBR3/BMPR1A/HEG1/S1PR1/BMP7/NOTCH1	8
GO:0010634	positive regulation of epithelial cell migration	18/555	171/18670	3.56716e-06	0.000123455	8.45126e-05	ANXA1/TGFB2/ANGPT1/SPARC/RHOJ/TGFBR2/FGF2/SASH1/FGFR1/SOX9/ETS1/SP1/TGFB1/NFE2L2/DOCK1/AGT/PLPP3/PRKCA	18
GO:0050679	positive regulation of epithelial cell proliferation	20/555	206/18670	3.64629e-06	0.000125285	8.57657e-05	APLNR/FZD7/SMO/B4GALT1/LAMC1/FGF2/GLUL/ACVRL1/BMPR1A/ERBB2/NOTCH2/STAT3/FGFR1/EGFR/SOX9/SP1/TGFB1/CFLAR/PRKCA/NOTCH1	20
GO:0045621	positive regulation of lymphocyte differentiation	13/555	94/18670	4.09539e-06	0.000139711	9.56412e-05	ITPKB/ANXA1/BCL6/TGFBR2/MMP14/ATP11C/VSIR/TGFB1/GLI3/ZBTB7B/AXL/INPP5D/SASH3	13
GO:0060038	cardiac muscle cell proliferation	11/555	67/18670	4.12658e-06	0.000139777	9.5686e-05	FOXC1/YAP1/TGFB2/TGFBR3/GJA1/TGFBR2/FGF2/BMPR1A/FGFR1/RXRA/NOTCH1	11
GO:0072009	nephron epithelium development	14/555	109/18670	4.28659e-06	0.000144174	9.86963e-05	FOXC1/PECAM1/WWTR1/YAP1/SMO/FGF2/KLF15/PODXL/SOX9/TGFB1/GLI3/AGT/LGR4/NOTCH1	14
GO:0060562	epithelial tube morphogenesis	26/555	322/18670	4.32825e-06	0.000144557	9.89586e-05	TEAD2/YAP1/TGFB2/GJA1/SMO/TGFBR2/MMP14/CSF1/FGF2/PRKX/ACVRL1/PODXL/GNA13/DDR1/SOX9/TGFB1/GLI3/DLG5/DLC1/AGT/LGR4/TULP3/DAG1/VANGL2/BMP7/NOTCH1	26
GO:0002011	morphogenesis of an epithelial sheet	10/555	55/18670	4.3607e-06	0.00014463	9.90083e-05	CD44/ITGA5/ACVRL1/RHOC/CD151/DDR1/DAG1/VANGL2/BMP7/NOTCH1	10
GO:0019827	stem cell population maintenance	17/555	157/18670	4.51748e-06	0.000148796	0.000101861	FZD7/YAP1/PRRX1/SMO/FGF2/BMPR1A/NOTCH2/FOXO1/STAT3/ZFP36L2/SOX9/SOX2/NR2E1/SMC1A/VANGL2/BMP7/NOTCH1	17
GO:0034109	homotypic cell-cell adhesion	12/555	81/18670	4.61827e-06	0.000150047	0.000102717	PEAR1/CLIC1/MYL12A/CSRP1/SLC7A11/TLN1/VCL/DSC2/MEGF10/MYH9/PLPP3/PRKCA	12
GO:0110110	positive regulation of animal organ morphogenesis	12/555	81/18670	4.61827e-06	0.000150047	0.000102717	TGFB2/SMO/TGFBR2/CSF1/FGFR1/SOX9/TGFB1/AGT/LGR4/CFLAR/BMP7/NOTCH1	12
GO:0098727	maintenance of cell number	17/555	159/18670	5.36597e-06	0.000172082	0.000117801	FZD7/YAP1/PRRX1/SMO/FGF2/BMPR1A/NOTCH2/FOXO1/STAT3/ZFP36L2/SOX9/SOX2/NR2E1/SMC1A/VANGL2/BMP7/NOTCH1	17
GO:0030323	respiratory tube development	18/555	176/18670	5.36856e-06	0.000172082	0.000117801	YAP1/SPARC/TGFBR2/MMP14/BMPR1A/PDGFRB/HEG1/SLC7A11/FGFR1/EGFR/SOX9/EPAS1/GLI3/DLG5/TULP3/DAG1/VANGL2/NOTCH1	18
GO:0032970	regulation of actin filament-based process	29/555	388/18670	5.62363e-06	0.000179056	0.000122575	RHOJ/FAM107A/RHOQ/CDC42EP4/RHOC/SWAP70/NOTCH2/MYO1C/PDGFRB/S1PR1/EPS8/PXN/TGFB1/TRIOBP/RHOBTB3/GSN/DSC2/ATP1A2/WASF2/ADD3/DLC1/KANK1/MYH9/SH3PXD2B/ARHGEF10/VANGL2/ARAP1/ROCK1/SRI	29
GO:0060561	apoptotic process involved in morphogenesis	7/555	25/18670	5.95804e-06	0.000188448	0.000129004	FOXC1/TGFB2/TNFRSF1A/TNFRSF1B/PPP2R1B/BMP7/NOTCH1	7
GO:0006909	phagocytosis	28/555	369/18670	6.13168e-06	0.000192664	0.000131891	C4B/PECAM1/ANO6/ANXA1/PEAR1/COLEC12/TGM2/TLR4/MYD88/YES1/MYO1C/ITGB1/ABCA1/MYO10/RAB31/CD302/MERTK/TGFB1/FYN/GSN/MEGF10/WASF2/DOCK1/MYH9/AXL/ITGAV/APPL2/TYROBP	28
GO:0045446	endothelial cell differentiation	14/555	114/18670	7.29638e-06	0.000227761	0.000155917	ANXA2/S1PR3/PECAM1/EZR/TNFRSF1A/ACVRL1/HEG1/MSN/S1PR1/ARHGEF26/RAP1B/ROCK1/IKBKB/NOTCH1	14
GO:0060541	respiratory system development	19/555	198/18670	7.53471e-06	0.000233674	0.000159965	YAP1/SPARC/TGFBR2/MMP14/BMPR1A/FGFRL1/PDGFRB/HEG1/SLC7A11/FGFR1/EGFR/SOX9/EPAS1/GLI3/DLG5/TULP3/DAG1/VANGL2/NOTCH1	19
GO:0007179	transforming growth factor beta receptor signaling pathway	19/555	199/18670	8.10425e-06	0.000249715	0.000170946	PARD3/TGFB2/TGFBR3/TGFBR2/ITGB5/CD109/ACVRL1/LTBP1/EMILIN1/BMPR1A/BAMBI/PXN/BMPR1B/TGFB1/FERMT2/SMAD5/TWSG1/SMAD9/APPL2	19
GO:0001885	endothelial cell development	10/555	59/18670	8.41976e-06	0.000256541	0.000175619	S1PR3/PECAM1/EZR/TNFRSF1A/HEG1/MSN/ARHGEF26/RAP1B/ROCK1/IKBKB	10
GO:0061383	trabecula morphogenesis	9/555	47/18670	8.44921e-06	0.000256541	0.000175619	ADAMTS1/TGFB2/TGFBR3/BMPR1A/HEG1/S1PR1/BMP7/PLXNB1/NOTCH1	9
GO:0060193	positive regulation of lipase activity	11/555	72/18670	8.48692e-06	0.000256541	0.000175619	FGF2/RHOC/PDGFRB/GNA13/FGFR1/ADCYAP1R1/EGFR/ABHD5/ADRA1A/AGT/NTRK2	11
GO:0001942	hair follicle development	12/555	86/18670	8.72527e-06	0.000259943	0.000177947	TGFB2/SMO/CD109/LRP4/APCDD1/RELA/EGFR/SOX9/LGR4/VANGL2/HDAC1/NOTCH1	12
GO:0035107	appendage morphogenesis	16/555	148/18670	8.76273e-06	0.000259943	0.000177947	TGFB2/PRRX1/GJA1/LRP4/MAP3K20/BMPR1A/GNA12/ECE1/FGFR1/SOX9/BMPR1B/GLI3/TULP3/HDAC1/BMP7/NOTCH1	16
GO:0035108	limb morphogenesis	16/555	148/18670	8.76273e-06	0.000259943	0.000177947	TGFB2/PRRX1/GJA1/LRP4/MAP3K20/BMPR1A/GNA12/ECE1/FGFR1/SOX9/BMPR1B/GLI3/TULP3/HDAC1/BMP7/NOTCH1	16
GO:0003158	endothelium development	15/555	132/18670	9.0809e-06	0.000266076	0.000182146	ANXA2/S1PR3/PECAM1/GJA1/EZR/TNFRSF1A/ACVRL1/HEG1/MSN/S1PR1/ARHGEF26/RAP1B/ROCK1/IKBKB/NOTCH1	15
GO:0042476	odontogenesis	15/555	132/18670	9.0809e-06	0.000266076	0.000182146	TNFRSF11B/FOXC1/ID3/TGFB2/SMO/CSF1/LRP4/ITGA6/BMPR1A/FOXO1/TGFB1/GLI3/PPARA/HDAC1/BMP7	15
GO:0031532	actin cytoskeleton reorganization	13/555	101/18670	9.17984e-06	0.000267335	0.000183008	ANXA1/EZR/ANTXR1/NOTCH2/S1PR1/EPS8/NEDD9/TGFB1/GSN/MKLN1/MYH9/SHC1/ARAP1	13
GO:0001818	negative regulation of cytokine production	24/555	296/18670	9.39092e-06	0.000271824	0.000186081	ANXA1/TGFB2/SRGN/ANGPT1/BCL6/EZR/IRAK3/TLR4/INHBB/HERC5/VSIR/SERPINB1/FGFR1/NFKB1/MERTK/TGFB1/TSPO/CARD8/TWSG1/LGR4/AXL/INPP5D/APPL2/TYROBP	24
GO:0007159	leukocyte cell-cell adhesion	26/555	337/18670	9.7889e-06	0.000281637	0.000192798	CD44/PECAM1/ITPKB/ITGA5/ANXA1/BCL6/TGFBR2/EZR/ERBB2/YES1/MSN/ITGB1/VSIR/HLA-E/RELA/ETS1/TGFB1/FYN/GLI3/PPARA/DLG5/ZBTB7B/TWSG1/BMP7/ROCK1/SASH3	26
GO:0014068	positive regulation of phosphatidylinositol 3-kinase signaling	12/555	87/18670	9.8522e-06	0.000281761	0.000192883	DCN/TGFB2/ANGPT1/PDGFRB/FGFR1/SOX9/FYN/AGT/CAT/RGL2/NTRK2/PLXNB1	12
GO:0070371	ERK1 and ERK2 cascade	25/555	317/18670	9.93642e-06	0.000282478	0.000193374	CD44/FBLN1/ANGPT1/ZFP36L1/EZR/ACKR3/FGF2/TLR4/TIMP3/EMILIN1/ERBB2/NOTCH2/PDGFRB/ZFP36L2/EGFR/SOX9/TGFB1/ADRA1A/AGT/CFLAR/SHC1/ITGAV/RAP1B/PRKCA/NOTCH1	25
GO:0071496	cellular response to external stimulus	26/555	339/18670	1.08672e-05	0.000307112	0.000210237	KANK2/GJA1/FAM107A/TNFRSF1A/GLUL/TLR4/ITGA6/INHBB/MYD88/FOXO1/SLC2A1/TNFRSF10B/GSDMD/EGFR/SOX9/NFKB1/TGFB1/FYN/IFI16/DSC2/ATP1A2/NFE2L2/MAP3K5/AGT/AXL/DAG1	26
GO:0098773	skin epidermis development	12/555	88/18670	1.11046e-05	0.000310148	0.000212316	TGFB2/SMO/CD109/LRP4/APCDD1/RELA/EGFR/SOX9/LGR4/VANGL2/HDAC1/NOTCH1	12
GO:1901888	regulation of cell junction assembly	12/555	88/18670	1.11046e-05	0.000310148	0.000212316	GJA1/MMP14/FAM107A/PRKCH/ACVRL1/MYO1C/DLC1/AGT/LIMS1/RAP1B/ROCK1/IKBKB	12
GO:0042733	embryonic digit morphogenesis	10/555	61/18670	1.14579e-05	0.000318156	0.000217798	GJA1/LRP4/MAP3K20/BMPR1A/GNA12/ECE1/GLI3/TULP3/HDAC1/NOTCH1	10
GO:0045619	regulation of lymphocyte differentiation	17/555	169/18670	1.21517e-05	0.000335471	0.000229651	ITPKB/ANXA1/ZFP36L1/BCL6/TGFBR2/MMP14/ERBB2/ATP11C/ZFP36L2/VSIR/TGFB1/GLI3/SOX13/ZBTB7B/AXL/INPP5D/SASH3	17
GO:1905475	regulation of protein localization to membrane	18/555	187/18670	1.24875e-05	0.000342759	0.00023464	EZR/MMP14/PRKCH/LRP4/STOM/RHOQ/ERBB2/MYO1C/TMBIM1/ITGB1/SLC7A11/EGFR/TP53BP2/SORBS1/TGFB1/FYN/GSN/DAG1	18
GO:0097191	extrinsic apoptotic signaling pathway	20/555	224/18670	1.28409e-05	0.000348198	0.000238364	YAP1/TGFB2/EYA2/TNFRSF1A/ITGA6/TIMP3/TMBIM1/TNFRSF10B/SP100/FGFR1/RELA/MCL1/TNFRSF1B/BMPR1B/TGFB1/FYN/AGT/CFLAR/PPP2R1B/ITGAV	20
GO:0018108	peptidyl-tyrosine phosphorylation	27/555	363/18670	1.28674e-05	0.000348198	0.000238364	CD44/PECAM1/ITGA5/ANGPT1/DDR2/TNFRSF1A/EPHB4/PARP9/LRP4/ERBB2/YES1/PDGFRB/STAT3/TIE1/FGFR1/DDR1/EGFR/PARP14/NEDD9/MERTK/TGFB1/FYN/ADRA1A/AGT/AXL/SHC1/NTRK2	27
GO:1902742	apoptotic process involved in development	8/555	38/18670	1.29043e-05	0.000348198	0.000238364	FOXC1/TGFB2/TNFRSF1A/TNFRSF1B/MEGF10/PPP2R1B/BMP7/NOTCH1	8
GO:2001233	regulation of apoptotic signaling pathway	29/555	406/18670	1.33566e-05	0.000358376	0.000245331	CD44/YBX3/YAP1/TPD52L1/EYA2/ACKR3/ITGA6/PTTG1IP/TIMP3/INHBB/NACC2/TMBIM1/TNFRSF10B/CLU/SP100/FGFR1/RELA/MCL1/TP53BP2/BMPR1B/FYN/GSN/NFE2L2/AGT/CFLAR/PPP2R1B/ITGAV/HDAC1/ACAA2	29
GO:0042475	odontogenesis of dentin-containing tooth	12/555	90/18670	1.4033e-05	0.000372343	0.000254892	TNFRSF11B/FOXC1/SMO/CSF1/LRP4/ITGA6/BMPR1A/FOXO1/GLI3/PPARA/HDAC1/BMP7	12
GO:0045778	positive regulation of ossification	12/555	90/18670	1.4033e-05	0.000372343	0.000254892	ANO6/TGFB2/IFITM1/CLIC1/DDR2/BMPR1A/BMPR1B/TGFB1/GLI3/ZHX3/SMAD5/BMP7	12
GO:0003205	cardiac chamber development	17/555	171/18670	1.41938e-05	0.000374529	0.000256389	FOXC1/ADAMTS1/TGFB2/TGFBR3/SMO/TGFBR2/LTBP1/BMPR1A/FGFRL1/NOTCH2/HEG1/TGFB1/RXRA/CPE/VANGL2/BMP7/NOTCH1	17
GO:0010718	positive regulation of epithelial to mesenchymal transition	9/555	50/18670	1.43512e-05	0.0003766	0.000257806	FOXC1/WWTR1/TGFB2/TGFBR2/CRB2/BAMBI/TGFB1/BMP7/NOTCH1	9
GO:0007492	endoderm development	11/555	76/18670	1.44476e-05	0.000377058	0.00025812	ITGA5/ZFP36L1/ITGB5/MMP14/LAMC1/BMPR1A/TGFB1/SOX2/ITGAV/HDAC1/NOTCH1	11
GO:0018212	peptidyl-tyrosine modification	27/555	366/18670	1.49127e-05	0.000387082	0.000264982	CD44/PECAM1/ITGA5/ANGPT1/DDR2/TNFRSF1A/EPHB4/PARP9/LRP4/ERBB2/YES1/PDGFRB/STAT3/TIE1/FGFR1/DDR1/EGFR/PARP14/NEDD9/MERTK/TGFB1/FYN/ADRA1A/AGT/AXL/SHC1/NTRK2	27
GO:0030324	lung development	17/555	172/18670	1.53254e-05	0.000395645	0.000270844	YAP1/SPARC/TGFBR2/MMP14/BMPR1A/PDGFRB/HEG1/SLC7A11/FGFR1/EGFR/SOX9/EPAS1/GLI3/DLG5/DAG1/VANGL2/NOTCH1	17
GO:0048872	homeostasis of number of cells	21/555	246/18670	1.55773e-05	0.000399368	0.000273393	ITPKB/ANXA1/TGFBR3/SMO/ZFP36L1/BCL6/CSF1/STAT3/ADGRF5/SLC7A11/SOX9/ETS1/MERTK/TGFB1/EPAS1/SMAD5/LGR4/AXL/INPP5D/NOTCH1/SASH3	21
GO:0048608	reproductive structure development	30/555	431/18670	1.56369e-05	0.000399368	0.000273393	DCN/FOXC1/YBX3/ANXA1/ADAMTS1/TGFB2/GJA1/ZFP36L1/RAB13/MMP14/ID4/PLCD3/INHBB/PDGFRB/MGST1/ITGB8/PLCD1/EGFR/SOX9/MERTK/BMPR1B/RHOBTB3/EPAS1/GLI3/RXRA/ADGRG1/LGR4/AXL/BMP7/NOTCH1	30
GO:2001236	regulation of extrinsic apoptotic signaling pathway	16/555	155/18670	1.57696e-05	0.000400614	0.000274246	YAP1/EYA2/ITGA6/TIMP3/TMBIM1/TNFRSF10B/SP100/FGFR1/RELA/MCL1/BMPR1B/FYN/AGT/CFLAR/PPP2R1B/ITGAV	16
GO:0030856	regulation of epithelial cell differentiation	16/555	156/18670	1.70986e-05	0.00043208	0.000295786	FOXC1/S1PR3/WWTR1/YAP1/SMO/ZFP36L1/TNFRSF1A/CD109/PRKCH/PRKX/ACVRL1/PAX6/SOX9/ROCK1/IKBKB/NOTCH1	16
GO:0061458	reproductive system development	30/555	434/18670	1.7848e-05	0.000448643	0.000307125	DCN/FOXC1/YBX3/ANXA1/ADAMTS1/TGFB2/GJA1/ZFP36L1/RAB13/MMP14/ID4/PLCD3/INHBB/PDGFRB/MGST1/ITGB8/PLCD1/EGFR/SOX9/MERTK/BMPR1B/RHOBTB3/EPAS1/GLI3/RXRA/ADGRG1/LGR4/AXL/BMP7/NOTCH1	30
GO:0042246	tissue regeneration	11/555	78/18670	1.85993e-05	0.000465079	0.000318376	FZD7/YAP1/ANXA1/GJA1/TGFBR2/CPQ/SOX2/GSN/CFLAR/DAG1/NOTCH1	11
GO:0014066	regulation of phosphatidylinositol 3-kinase signaling	14/555	124/18670	1.93507e-05	0.000481349	0.000329514	DCN/TGFB2/ANGPT1/PDGFRB/PTPN13/FGFR1/EGFR/SOX9/FYN/AGT/CAT/RGL2/NTRK2/PLXNB1	14
GO:0072132	mesenchyme morphogenesis	9/555	52/18670	1.99897e-05	0.000494668	0.000338632	FOXC1/TGFB2/TGFBR2/ACVRL1/BMPR1A/FGFR1/SOX9/BMP7/NOTCH1	9
GO:0045165	cell fate commitment	22/555	270/18670	2.03597e-05	0.00050082	0.000342843	FZD7/PRRX1/SMO/EYA2/FGF2/PAX6/BMPR1A/NOTCH2/STAT3/ITGB1/FGFR1/MCL1/SOX9/SOX2/EPAS1/GLI3/NR2E1/SOX13/ZBTB7B/SMAD5/SH3PXD2B/NOTCH1	22
GO:0060389	pathway-restricted SMAD protein phosphorylation	10/555	65/18670	2.04481e-05	0.00050082	0.000342843	TGFB2/TGFBR3/TGFBR2/ACVRL1/INHBB/EMILIN1/BMPR1A/TGFB1/TWSG1/BMP7	10
GO:0030099	myeloid cell differentiation	29/555	416/18670	2.10271e-05	0.000511563	0.000350197	ANXA2/ITPKB/TGFBR3/ZFP36L1/BCL6/TGFBR2/NFKBIA/CSF1/CD109/FLI1/PRKX/TLR4/NOTCH2/STAT3/ADGRF5/ETS1/TGFB1/IFI16/EPAS1/WASF2/SMAD5/KAT2B/MYH9/KAT6A/GABPA/HDAC1/PRKCA/INPP5D/TYROBP	29
GO:0030326	embryonic limb morphogenesis	14/555	125/18670	2.1208e-05	0.000511563	0.000350197	TGFB2/PRRX1/GJA1/LRP4/MAP3K20/BMPR1A/GNA12/ECE1/FGFR1/GLI3/TULP3/HDAC1/BMP7/NOTCH1	14
GO:0035113	embryonic appendage morphogenesis	14/555	125/18670	2.1208e-05	0.000511563	0.000350197	TGFB2/PRRX1/GJA1/LRP4/MAP3K20/BMPR1A/GNA12/ECE1/FGFR1/GLI3/TULP3/HDAC1/BMP7/NOTCH1	14
GO:0034332	adherens junction organization	15/555	142/18670	2.19677e-05	0.000522006	0.000357346	MMP14/FAM107A/ACVRL1/RASSF8/TRIP6/SORBS1/VCL/PLEKHA7/DLG5/CDH20/FERMT2/DLC1/LIMS1/ROCK1/CADM1	15
GO:0060993	kidney morphogenesis	12/555	94/18670	2.19688e-05	0.000522006	0.000357346	WWTR1/SMO/FGF2/PRKX/PDGFRB/SOX9/TGFB1/GLI3/AGT/LGR4/VANGL2/BMP7	12
GO:0070167	regulation of biomineral tissue development	12/555	94/18670	2.19688e-05	0.000522006	0.000357346	ANO6/SRGN/GJA1/DDR2/BMPR1A/S1PR1/SOX9/BMPR1B/TGFB1/BMP7/ROCK1/NOTCH1	12
GO:0090287	regulation of cellular response to growth factor stimulus	23/555	292/18670	2.28173e-05	0.000539481	0.000369309	DCN/ITGA5/MMRN2/TGFBR3/TGFBR2/FSTL1/CD109/FGF2/MYOF/ACVRL1/LTBP1/EMILIN1/MYO1C/CRB2/ZNF423/FGFR1/BAMBI/TGFB1/NEO1/AGT/TWSG1/CFLAR/NOTCH1	23
GO:0032332	positive regulation of chondrocyte differentiation	6/555	21/18670	2.49011e-05	0.00058585	0.000401051	ANXA2/ACVRL1/RELA/SOX9/BMPR1B/GLI3	6
GO:0032869	cellular response to insulin stimulus	19/555	216/18670	2.59186e-05	0.000606801	0.000415394	ZFP36L1/RAB13/RHOQ/INHBB/MYO1C/FOXO1/RAB31/RELA/SP1/SORBS1/ATP6V0E1/EIF4EBP2/ZBTB7B/AGT/KAT2B/KANK1/CFLAR/SHC1/APPL2	19
GO:0051961	negative regulation of nervous system development	24/555	315/18670	2.62421e-05	0.000611376	0.000418525	ID3/VIM/RFX4/ID4/LRP4/PAX6/RAB29/BMPR1A/STAT3/KCTD11/SOX9/DPYSL3/TGFB1/SOX2/TSPO/GLI3/NR2E1/ADGRG1/KANK1/TULP3/BMP7/CTDSP1/APPL2/NOTCH1	24
GO:0022409	positive regulation of cell-cell adhesion	21/555	255/18670	2.66953e-05	0.000618916	0.000423687	CD44/ITPKB/ANXA1/BCL6/TGFBR2/ITGA6/YES1/PODXL/VSIR/HLA-E/MYO10/RELA/ETS1/TGFB1/FYN/SOX2/GLI3/ZBTB7B/PLPP3/BMP7/SASH3	21
GO:0031099	regeneration	18/555	198/18670	2.71259e-05	0.000625862	0.000428442	FZD7/YAP1/ANXA1/TGFBR3/PRRX1/GJA1/TGFBR2/CPQ/EGFR/TGFB1/SOX2/TSPO/GSN/GLI3/CFLAR/AXL/DAG1/NOTCH1	18
GO:0061005	cell differentiation involved in kidney development	9/555	54/18670	2.74087e-05	0.000629346	0.000430827	WWTR1/YAP1/SMO/PRKX/KLF15/PODXL/GLI3/LGR4/NOTCH1	9
GO:0002576	platelet degranulation	14/555	128/18670	2.77551e-05	0.000631229	0.000432116	PECAM1/TGFB2/SRGN/SPARC/CD109/TAGLN2/TIMP3/CLU/PROS1/ANXA5/TGFB1/TLN1/VCL/ABCC4	14
GO:0010595	positive regulation of endothelial cell migration	14/555	128/18670	2.77551e-05	0.000631229	0.000432116	ANXA1/ANGPT1/SPARC/RHOJ/FGF2/SASH1/FGFR1/ETS1/SP1/TGFB1/NFE2L2/AGT/PLPP3/PRKCA	14
GO:0042303	molting cycle	13/555	112/18670	2.83846e-05	0.000639457	0.000437749	TGFB2/SMO/CD109/LRP4/APCDD1/LRIG1/RELA/EGFR/SOX9/LGR4/VANGL2/HDAC1/NOTCH1	13
GO:0042633	hair cycle	13/555	112/18670	2.83846e-05	0.000639457	0.000437749	TGFB2/SMO/CD109/LRP4/APCDD1/LRIG1/RELA/EGFR/SOX9/LGR4/VANGL2/HDAC1/NOTCH1	13
GO:0031032	actomyosin structure organization	18/555	199/18670	2.90176e-05	0.000650648	0.00044541	ITGB5/CNN3/RHOC/PDGFRB/NEBL/CSRP1/S1PR1/ITGB1/PXN/SORBS1/WASF2/DLC1/MYH9/CFLAR/SH3PXD2B/ARHGEF10/ARAP1/ROCK1	18
GO:0031214	biomineral tissue development	16/555	163/18670	2.95373e-05	0.000659205	0.000451268	ANXA2/ANO6/SRGN/GJA1/DDR2/BMPR1A/FOXO1/S1PR1/SOX9/BMPR1B/TGFB1/PPARA/LGR4/BMP7/ROCK1/NOTCH1	16
GO:0001657	ureteric bud development	12/555	97/18670	3.02512e-05	0.000671998	0.000460025	FOXC1/SMO/FGF2/FGFR1/SOX9/TGFB1/GLI3/SMAD5/AGT/LGR4/CAT/BMP7	12
GO:0046620	regulation of organ growth	13/555	113/18670	3.12196e-05	0.000690301	0.000472555	FOXC1/YBX3/YAP1/TGFBR3/GJA1/SMO/TGFBR2/FGF2/BMPR1A/FGFR1/PPARA/NOTCH1/SASH3	13
GO:0060485	mesenchyme development	22/555	278/18670	3.18637e-05	0.00069927	0.000478695	FOXC1/TEAD2/WWTR1/RANBP3L/YAP1/TGFB2/TGFBR3/SMO/ZFP36L1/TGFBR2/ACVRL1/BMPR1A/PDGFRB/CRB2/FGFR1/SOX9/BAMBI/TGFB1/DLG5/DAG1/BMP7/NOTCH1	22
GO:0070830	bicellular tight junction assembly	9/555	55/18670	3.19181e-05	0.00069927	0.000478695	PECAM1/PARD3/GJA1/RAB13/ESAM/PRKCH/MYO1C/ROCK1/IKBKB	9
GO:0060191	regulation of lipase activity	12/555	98/18670	3.35574e-05	0.000722358	0.0004945	ANXA1/FGF2/RHOC/PDGFRB/GNA13/FGFR1/ADCYAP1R1/EGFR/ABHD5/ADRA1A/AGT/NTRK2	12
GO:0072163	mesonephric epithelium development	12/555	98/18670	3.35574e-05	0.000722358	0.0004945	FOXC1/SMO/FGF2/FGFR1/SOX9/TGFB1/GLI3/SMAD5/AGT/LGR4/CAT/BMP7	12
GO:0072164	mesonephric tubule development	12/555	98/18670	3.35574e-05	0.000722358	0.0004945	FOXC1/SMO/FGF2/FGFR1/SOX9/TGFB1/GLI3/SMAD5/AGT/LGR4/CAT/BMP7	12
GO:0010863	positive regulation of phospholipase C activity	8/555	43/18670	3.35769e-05	0.000722358	0.0004945	FGF2/PDGFRB/FGFR1/ADCYAP1R1/EGFR/ADRA1A/AGT/NTRK2	8
GO:0003176	aortic valve development	7/555	32/18670	3.48222e-05	0.00074579	0.00051054	TNFRSF1A/EMILIN1/SOX9/TNFRSF1B/TGFB1/ROCK1/NOTCH1	7
GO:0048568	embryonic organ development	29/555	428/18670	3.54032e-05	0.000754848	0.000516741	FOXC1/TEAD2/ID3/YAP1/TGFB2/PRRX1/GJA1/SMO/ZFP36L1/TGFBR2/MMP14/PAX6/PLCD3/BMPR1A/LRIG1/CRB2/FGFR1/PLCD1/EGFR/SOX9/SLC39A1/TGFB1/TRIOBP/EPAS1/GLI3/TULP3/VANGL2/BMP7/NOTCH1	29
GO:0061041	regulation of wound healing	15/555	148/18670	3.58472e-05	0.000760916	0.000520895	ANXA2/ANO6/ANXA1/GJA1/TGFBR2/CD109/FGF2/TLR4/PROS1/ANXA5/NFE2L2/KANK1/MYH9/PLPP3/PRKCA	15
GO:0048545	response to steroid hormone	27/555	385/18670	3.63286e-05	0.000767723	0.000525555	KANK2/YAP1/ANXA1/TGFB2/SPARC/ZFP36L1/TGFBR2/FAM107A/FOXO1/FIBIN/ZFP36L2/ACSBG1/RELA/EGFR/TGFB1/CRY1/TSPO/ATP1A2/NR2E1/RXRA/PLPP1/PPARA/GPAM/CFLAR/HDAC1/BMP7/NOTCH1	27
GO:0014841	skeletal muscle satellite cell proliferation	5/555	14/18670	3.65329e-05	0.00076864	0.000526182	ANGPT1/FGF2/STAT3/MEGF10/CFLAR	5
GO:0120192	tight junction assembly	9/555	56/18670	3.70403e-05	0.000775274	0.000530724	PECAM1/PARD3/GJA1/RAB13/ESAM/PRKCH/MYO1C/ROCK1/IKBKB	9
GO:0001708	cell fate specification	12/555	99/18670	3.71729e-05	0.000775274	0.000530724	FZD7/SMO/EYA2/FGF2/PAX6/BMPR1A/ITGB1/FGFR1/SOX9/SOX2/GLI3/NOTCH1	12
GO:0032956	regulation of actin cytoskeleton organization	25/555	343/18670	3.74807e-05	0.000778296	0.000532792	RHOJ/FAM107A/RHOQ/CDC42EP4/RHOC/SWAP70/NOTCH2/MYO1C/PDGFRB/S1PR1/EPS8/PXN/TGFB1/TRIOBP/RHOBTB3/GSN/WASF2/ADD3/DLC1/KANK1/SH3PXD2B/ARHGEF10/VANGL2/ARAP1/ROCK1	25
GO:0051092	positive regulation of NF-kappaB transcription factor activity	15/555	149/18670	3.87906e-05	0.000799845	0.000547544	IRAK3/NFKB2/PRKCH/TLR4/MYD88/STAT3/CLU/TAB2/RELA/NFKB1/TGFB1/AGT/CFLAR/CAT/IKBKB	15
GO:0006869	lipid transport	26/555	365/18670	3.88534e-05	0.000799845	0.000547544	ANXA2/ANXA1/NFKBIA/LRP10/APOL3/PLIN2/ATP11C/APOL6/PLTP/CLU/OSBPL11/GRAMD1C/ABCA1/PITPNC1/NFKB1/ATP10D/CRY1/TSPO/RXRA/PPARA/CPT1A/AGT/ITGAV/ABCC4/NPC2/SLCO2B1	26
GO:0010721	negative regulation of cell development	25/555	344/18670	3.93168e-05	0.000804982	0.000551061	S1PR3/ID3/VIM/FBLN1/ID4/LRP4/PAX6/RAB29/BMPR1A/STAT3/KCTD11/SOX9/DPYSL3/TGFB1/SOX2/TSPO/GLI3/NR2E1/ADGRG1/PPARA/KANK1/BMP7/CTDSP1/APPL2/NOTCH1	25
GO:0010517	regulation of phospholipase activity	10/555	70/18670	3.96729e-05	0.000804982	0.000551061	ANXA1/FGF2/PDGFRB/GNA13/FGFR1/ADCYAP1R1/EGFR/ADRA1A/AGT/NTRK2	10
GO:0072091	regulation of stem cell proliferation	10/555	70/18670	3.96729e-05	0.000804982	0.000551061	YAP1/FBLN1/SMO/ZFP36L1/PAX6/KCTD11/TGFB1/GLI3/NR2E1/NOTCH1	10
GO:0035051	cardiocyte differentiation	16/555	167/18670	3.97772e-05	0.000804982	0.000551061	ANXA2/FZD7/TGFB2/TGFBR3/PDGFRB/NEBL/ITGB1/PDLIM5/EGFR/TGFB1/RXRA/PPARA/ADRA1A/AGT/BMP7/NOTCH1	16
GO:0021782	glial cell development	13/555	116/18670	4.12611e-05	0.000831489	0.000569207	VIM/PARD3/SMO/ID4/TLR4/PHGDH/CLU/EGFR/TGFB1/GSN/ARHGEF10/DAG1/NTRK2	13
GO:0007517	muscle organ development	28/555	410/18670	4.19207e-05	0.000841231	0.000575876	DCN/FOXC1/ID3/YBX3/FZD7/YAP1/TGFB2/TGFBR3/GJA1/SMO/TGFBR2/EVC/FGF2/BMPR1A/FGFRL1/HEG1/S1PR1/FGFR1/MTM1/TGFB1/RXRA/MEGF10/PPARA/CFLAR/VANGL2/HMG20B/SRI/NOTCH1	28
GO:0061036	positive regulation of cartilage development	7/555	33/18670	4.30732e-05	0.000860742	0.000589233	ANXA2/ACVRL1/RELA/SOX9/BMPR1B/GLI3/BMP1	7
GO:0089718	amino acid import across plasma membrane	6/555	23/18670	4.4035e-05	0.000872659	0.000597391	SLC7A2/SLC7A11/SLC1A3/SLC3A2/ATP1A2/AGT	6
GO:1901889	negative regulation of cell junction assembly	6/555	23/18670	4.4035e-05	0.000872659	0.000597391	MMP14/FAM107A/ACVRL1/DLC1/ROCK1/IKBKB	6
GO:0043647	inositol phosphate metabolic process	10/555	71/18670	4.49658e-05	0.000887425	0.000607498	ITPKB/FGF2/PLCD3/PLCE1/IMPA2/INPPL1/PLCB3/ADCYAP1R1/PLCD1/INPP5D	10
GO:0001974	blood vessel remodeling	8/555	45/18670	4.73729e-05	0.000927267	0.000634773	FOXC1/TGM2/ACVRL1/TMBIM1/TGFB1/EPAS1/AGT/AXL	8
GO:1900274	regulation of phospholipase C activity	8/555	45/18670	4.73729e-05	0.000927267	0.000634773	FGF2/PDGFRB/FGFR1/ADCYAP1R1/EGFR/ADRA1A/AGT/NTRK2	8
GO:0051058	negative regulation of small GTPase mediated signal transduction	9/555	58/18670	4.93905e-05	0.000962813	0.000659107	TGFB2/BCL6/ARHGAP42/CGNL1/HEG1/ITGB1/ADRA1A/DLC1/KANK1	9
GO:2000146	negative regulation of cell motility	25/555	349/18670	4.97702e-05	0.000966271	0.000661473	DCN/MMRN2/FBLN1/PODN/IFITM1/FGF2/ACVRL1/EMILIN1/BMPR1A/STAT3/TIE1/SP100/SRGAP1/MCC/DPYSL3/TGFB1/VCL/NFE2L2/ADGRG1/DLG5/DLC1/KANK1/DAG1/TP53INP1/NOTCH1	25
GO:0001823	mesonephros development	12/555	102/18670	5.01198e-05	0.000969118	0.000663422	FOXC1/SMO/FGF2/FGFR1/SOX9/TGFB1/GLI3/SMAD5/AGT/LGR4/CAT/BMP7	12
GO:0007498	mesoderm development	14/555	135/18670	5.03347e-05	0.000969348	0.00066358	FOXC1/TEAD2/YAP1/SMO/ZFP36L1/EYA2/BMPR1A/CRB2/ITGB1/WLS/TIE1/FGFR1/TWSG1/BMP7	14
GO:0014856	skeletal muscle cell proliferation	5/555	15/18670	5.34621e-05	0.00102134	0.000699171	ANGPT1/FGF2/STAT3/MEGF10/CFLAR	5
GO:0048368	lateral mesoderm development	5/555	15/18670	5.34621e-05	0.00102134	0.000699171	TEAD2/YAP1/SMO/BMPR1A/FGFR1	5
GO:0043277	apoptotic cell clearance	8/555	46/18670	5.58695e-05	0.00106308	0.000727744	C4B/PEAR1/TGM2/MERTK/MEGF10/AXL/ITGAV/TYROBP	8
GO:0010518	positive regulation of phospholipase activity	9/555	59/18670	5.67653e-05	0.00106737	0.00073068	FGF2/PDGFRB/GNA13/FGFR1/ADCYAP1R1/EGFR/ADRA1A/AGT/NTRK2	9
GO:0046847	filopodium assembly	9/555	59/18670	5.67653e-05	0.00106737	0.00073068	EZR/ITGA6/RHOQ/FGD5/MYO10/FGD6/DPYSL3/ARAP1/FGD4	9
GO:0070527	platelet aggregation	9/555	59/18670	5.67653e-05	0.00106737	0.00073068	PEAR1/CLIC1/MYL12A/CSRP1/SLC7A11/TLN1/VCL/MYH9/PRKCA	9
GO:0007162	negative regulation of cell adhesion	22/555	289/18670	5.71416e-05	0.00107023	0.000732639	FZD7/ANXA1/FBLN1/ANGPT1/BCL6/MMP14/FAM107A/ACVRL1/ERBB2/SWAP70/PODXL/VSIR/TGFB1/GLI3/PPARA/DLG5/ZBTB7B/DLC1/TWSG1/KANK1/PLXNB1/NOTCH1	22
GO:0003208	cardiac ventricle morphogenesis	10/555	73/18670	5.73767e-05	0.00107043	0.00073278	FOXC1/TGFB2/TGFBR3/TGFBR2/BMPR1A/HEG1/TGFB1/RXRA/CPE/NOTCH1	10
GO:0071214	cellular response to abiotic stimulus	24/555	331/18670	5.79376e-05	0.00107252	0.000734208	YBX3/YAP1/HVCN1/GJA1/ZFP36L1/TNFRSF1A/TLR4/MAP3K20/MYD88/SLC2A1/TNFRSF10B/EGFR/SOX9/NFKB1/TGFB1/CRY1/IFI16/TSPO/ATP1A2/AGT/RHBDD1/DAG1/SERPINB6/TP53INP1	24
GO:0104004	cellular response to environmental stimulus	24/555	331/18670	5.79376e-05	0.00107252	0.000734208	YBX3/YAP1/HVCN1/GJA1/ZFP36L1/TNFRSF1A/TLR4/MAP3K20/MYD88/SLC2A1/TNFRSF10B/EGFR/SOX9/NFKB1/TGFB1/CRY1/IFI16/TSPO/ATP1A2/AGT/RHBDD1/DAG1/SERPINB6/TP53INP1	24
GO:2000177	regulation of neural precursor cell proliferation	11/555	88/18670	5.8565e-05	0.00107995	0.000739292	SMO/PAX6/FOXO1/KCTD11/TGFB1/GLI3/NR2E1/ADGRG1/PTPRZ1/APPL2/NOTCH1	11
GO:0030098	lymphocyte differentiation	25/555	353/18670	5.98638e-05	0.00109965	0.000752781	ITPKB/FZD7/ANXA1/ZFP36L1/BCL6/TGFBR2/MMP14/ERBB2/NOTCH2/STAT3/ATP11C/ITGB1/ZFP36L2/VSIR/MFNG/KLF6/MERTK/TGFB1/GLI3/SOX13/LRRC8A/ZBTB7B/AXL/INPP5D/SASH3	25
GO:0090100	positive regulation of transmembrane receptor protein serine/threonine kinase signaling pathway	12/555	104/18670	6.07732e-05	0.00111208	0.000761289	TGFB2/TGFBR3/ACVRL1/INHBB/BMPR1A/CRB2/ZNF423/TGFB1/NEO1/TWSG1/BMP7/NOTCH1	12
GO:1904018	positive regulation of vasculature development	19/555	230/18670	6.12626e-05	0.00111391	0.000762539	APLNR/ITGA5/ANXA1/RHOJ/TGFBR2/FGF2/ACVRL1/SASH1/STAT3/ITGB1/TIE1/ITGB8/ETS1/SP1/NR2E1/NFE2L2/CFLAR/PRKCA/NOTCH1	19
GO:1903707	negative regulation of hemopoiesis	15/555	155/18670	6.13394e-05	0.00111391	0.000762539	ITPKB/ANXA1/ZFP36L1/BCL6/NFKBIA/TLR4/TMEM176A/ERBB2/TMEM176B/GLI3/NFE2L2/ZBTB7B/GABPA/INPP5D/NOTCH1	15
GO:0003203	endocardial cushion morphogenesis	7/555	35/18670	6.43969e-05	0.00116433	0.000797055	TGFB2/TGFBR2/ACVRL1/BMPR1A/SOX9/BMP7/NOTCH1	7
GO:0014015	positive regulation of gliogenesis	10/555	74/18670	6.46036e-05	0.00116433	0.000797055	CSF1/PRKCH/RELA/TNFRSF1B/TGFB1/TSPO/PTPRZ1/DAG1/HDAC1/NOTCH1	10
GO:0120193	tight junction organization	9/555	60/18670	6.50466e-05	0.0011679	0.000799504	PECAM1/PARD3/GJA1/RAB13/ESAM/PRKCH/MYO1C/ROCK1/IKBKB	9
GO:0043535	regulation of blood vessel endothelial cell migration	15/555	156/18670	6.60459e-05	0.00118141	0.000808746	ANXA1/MMRN2/ANGPT1/RHOJ/FGF2/ACVRL1/PRCP/FGFR1/ETS1/SP1/TGFB1/NR2E1/NFE2L2/PRKCA/NOTCH1	15
GO:0030336	negative regulation of cell migration	24/555	334/18670	6.67533e-05	0.00118595	0.000811855	DCN/MMRN2/PODN/IFITM1/FGF2/ACVRL1/EMILIN1/BMPR1A/STAT3/TIE1/SP100/SRGAP1/MCC/DPYSL3/TGFB1/VCL/NFE2L2/ADGRG1/DLG5/DLC1/KANK1/DAG1/TP53INP1/NOTCH1	24
GO:0008593	regulation of Notch signaling pathway	12/555	105/18670	6.67964e-05	0.00118595	0.000811855	PEAR1/TGFB2/BCL6/NFKBIA/MMP14/MAML2/STAT3/MFNG/EGFR/KAT2B/BMP7/NOTCH1	12
GO:1901214	regulation of neuron death	23/555	313/18670	6.71525e-05	0.00118785	0.00081316	TGFB2/ANGPT1/ITGA1/CSF1/TLR4/RAB29/CAPN2/STAT3/SLC7A11/CLU/MCL1/TP53BP2/TNFRSF1B/FYN/ITSN1/PPARA/MAP3K5/AXL/PTPRZ1/NTRK2/ROCK1/EGLN3/TYROBP	23
GO:0010876	lipid localization	27/555	400/18670	6.97922e-05	0.00122995	0.000841978	ANXA2/ANXA1/NFKBIA/LRP10/APOL3/PLIN2/ATP11C/APOL6/PLTP/CLU/OSBPL11/GRAMD1C/ABCA1/PITPNC1/NFKB1/ATP10D/CRY1/TSPO/RXRA/ABHD5/PPARA/CPT1A/AGT/ITGAV/ABCC4/NPC2/SLCO2B1	27
GO:0043500	muscle adaptation	13/555	122/18670	7.00474e-05	0.00122995	0.000841978	TNFRSF1A/KLF15/FOXO1/TNFRSF1B/GSN/PPARA/ADRA1A/AGT/CFLAR/GATM/PRKCA/ROCK1/NOTCH1	13
GO:0034333	adherens junction assembly	11/555	90/18670	7.21675e-05	0.00126172	0.00086373	MMP14/FAM107A/ACVRL1/TRIP6/SORBS1/VCL/DLG5/FERMT2/DLC1/LIMS1/ROCK1	11
GO:2000027	regulation of animal organ morphogenesis	20/555	253/18670	7.32177e-05	0.00126172	0.00086373	TNFRSF11B/FOXC1/FZD7/TGFB2/SMO/TGFBR2/CSF1/BMPR1A/PSMB8/FGFR1/SOX9/TGFB1/RXRA/ZNRF3/AGT/LGR4/CFLAR/VANGL2/BMP7/NOTCH1	20
GO:0002053	positive regulation of mesenchymal cell proliferation	6/555	25/18670	7.3442e-05	0.00126172	0.00086373	PRRX1/SMO/TGFBR2/BMPR1A/FGFR1/SOX9	6
GO:0048103	somatic stem cell division	6/555	25/18670	7.3442e-05	0.00126172	0.00086373	FZD7/TGFB2/ZFP36L2/FGFR1/VANGL2/NOTCH1	6
GO:0072012	glomerulus vasculature development	6/555	25/18670	7.3442e-05	0.00126172	0.00086373	PECAM1/ANGPT1/PDGFRB/CFLAR/BMP7/NOTCH1	6
GO:1904385	cellular response to angiotensin	6/555	25/18670	7.3442e-05	0.00126172	0.00086373	RELA/NFKB1/NFE2L2/AHCYL1/AGT/ROCK1	6
GO:0001780	neutrophil homeostasis	5/555	16/18670	7.58667e-05	0.00129583	0.000887077	ITPKB/ANXA1/SLC7A11/MERTK/AXL	5
GO:2000377	regulation of reactive oxygen species metabolic process	17/555	195/18670	7.62297e-05	0.00129583	0.000887077	TGFBR2/TLR4/PRCP/DDAH2/PDGFRB/FOXO1/STAT3/CLU/EGFR/TGFB1/FYN/TSPO/NFE2L2/AGT/CFLAR/BMP7/TYROBP	17
GO:0002062	chondrocyte differentiation	13/555	123/18670	7.62412e-05	0.00129583	0.000887077	ANXA2/TGFBR2/ACVRL1/SCARA3/BMPR1A/TRPS1/FGFR1/RELA/CHSY1/SOX9/BMPR1B/TGFB1/GLI3	13
GO:0055010	ventricular cardiac muscle tissue morphogenesis	8/555	48/18670	7.66905e-05	0.00129884	0.000889141	FOXC1/TGFB2/TGFBR3/BMPR1A/HEG1/TGFB1/RXRA/NOTCH1	8
GO:0050768	negative regulation of neurogenesis	22/555	295/18670	7.74414e-05	0.00130693	0.000894673	ID3/VIM/ID4/LRP4/PAX6/RAB29/BMPR1A/STAT3/KCTD11/SOX9/DPYSL3/TGFB1/SOX2/TSPO/GLI3/NR2E1/ADGRG1/KANK1/BMP7/CTDSP1/APPL2/NOTCH1	22
GO:0022407	regulation of cell-cell adhesion	27/555	403/18670	7.91348e-05	0.0013308	0.000911018	CD44/ITPKB/ANXA1/BCL6/TGFBR2/ITGA6/ERBB2/SWAP70/YES1/PODXL/VSIR/HLA-E/MYO10/RELA/ETS1/TGFB1/FYN/SOX2/GLI3/PPARA/DLG5/ZBTB7B/TWSG1/PLPP3/BMP7/PRKCA/SASH3	27
GO:0030500	regulation of bone mineralization	10/555	76/18670	8.13994e-05	0.00135931	0.000930536	ANO6/SRGN/GJA1/DDR2/BMPR1A/S1PR1/SOX9/BMPR1B/TGFB1/BMP7	10
GO:0060411	cardiac septum morphogenesis	10/555	76/18670	8.13994e-05	0.00135931	0.000930536	TGFB2/TGFBR3/SMO/TGFBR2/BMPR1A/FGFRL1/NOTCH2/VANGL2/BMP7/NOTCH1	10
GO:1902904	negative regulation of supramolecular fiber organization	14/555	142/18670	8.7569e-05	0.00145725	0.000997577	EMILIN1/SWAP70/S1PR1/CLU/EPS8/TRIOBP/MAPRE1/GSN/MID1/WASF2/ADD3/DLC1/KANK1/ARAP1	14
GO:0051271	negative regulation of cellular component movement	26/555	384/18670	9.00407e-05	0.00149317	0.00102217	DCN/MMRN2/TGFBR3/FBLN1/PODN/IFITM1/FGF2/ACVRL1/EMILIN1/BMPR1A/STAT3/TIE1/SP100/SRGAP1/MCC/DPYSL3/TGFB1/VCL/NFE2L2/ADGRG1/DLG5/DLC1/KANK1/DAG1/TP53INP1/NOTCH1	26
GO:0043090	amino acid import	6/555	26/18670	9.30911e-05	0.00153842	0.00105315	SLC7A2/SLC7A11/SLC1A3/SLC3A2/ATP1A2/AGT	6
GO:0030111	regulation of Wnt signaling pathway	25/555	363/18670	9.35871e-05	0.00154128	0.00105511	WWTR1/FZD7/YAP1/LRP4/APCDD1/TBL1X/FOXO1/WLS/PSMB8/NXN/EGFR/SOX9/BAMBI/NFKB1/TCF7L1/MCC/SOX2/GLI3/ZNRF3/KANK1/LGR4/VANGL2/HDAC1/PLPP3/NOTCH1	25
GO:0046622	positive regulation of organ growth	9/555	63/18670	9.6231e-05	0.00157938	0.00108118	YBX3/YAP1/TGFBR3/SMO/FGF2/BMPR1A/FGFR1/NOTCH1/SASH3	9
GO:0045667	regulation of osteoblast differentiation	13/555	126/18670	9.77553e-05	0.0015989	0.00109455	ID3/RANBP3L/IFITM1/CLIC1/DDR2/BMPR1A/BMPR1B/GLI3/ZHX3/SMAD5/TWSG1/BMP7/NOTCH1	13
GO:0043583	ear development	18/555	219/18670	0.000101362	0.00165223	0.00113106	TGFB2/SPARC/PRRX1/CDH23/LRP10/MAPKAPK2/LRIG1/PDGFRB/ECE1/FGFR1/DDR1/SOX9/TGFB1/TRIOBP/SOX2/GLI3/VANGL2/NOTCH1	18
GO:0042398	cellular modified amino acid biosynthetic process	8/555	50/18670	0.000103572	0.00168252	0.00115179	CHDH/BBOX1/SLC7A11/PLOD2/NFE2L2/GATM/ALDH9A1/ALDH7A1	8
GO:0006577	amino-acid betaine metabolic process	5/555	17/18670	0.000104859	0.00169191	0.00115822	CHDH/BBOX1/CPT1A/ALDH9A1/ALDH7A1	5
GO:2000811	negative regulation of anoikis	5/555	17/18670	0.000104859	0.00169191	0.00115822	ITGA5/ITGB1/MCL1/NTRK2/NOTCH1	5
GO:0098739	import across plasma membrane	12/555	110/18670	0.000105261	0.00169269	0.00115875	SLC7A2/SLC39A12/SLC12A7/SLC7A11/SLC39A8/SLC30A1/SLC1A3/FYN/SLC3A2/ATP1A2/SLC12A4/AGT	12
GO:0034599	cellular response to oxidative stress	22/555	302/18670	0.000109059	0.00174221	0.00119265	CDK2/ANXA1/TLR4/MSRB3/FOXO1/SLC7A11/MGST1/RELA/MCL1/EGFR/ETS1/PXN/FYN/EPAS1/NFE2L2/PRDX6/MAP3K5/CFLAR/CAT/AXL/BMP7/TP53INP1	22
GO:0045669	positive regulation of osteoblast differentiation	9/555	64/18670	0.00010907	0.00174221	0.00119265	IFITM1/CLIC1/DDR2/BMPR1A/BMPR1B/GLI3/ZHX3/SMAD5/BMP7	9
GO:0035329	hippo signaling	7/555	38/18670	0.000111882	0.00178116	0.00121931	TEAD2/WWTR1/YAP1/TEAD1/AMOT/DLG5/MOB1A	7
GO:0043536	positive regulation of blood vessel endothelial cell migration	10/555	79/18670	0.00011346	0.00180029	0.00123241	ANXA1/ANGPT1/RHOJ/FGF2/FGFR1/ETS1/SP1/TGFB1/NFE2L2/PRKCA	10
GO:0090092	regulation of transmembrane receptor protein serine/threonine kinase signaling pathway	19/555	241/18670	0.000114112	0.00180463	0.00123538	WWTR1/TGFB2/TGFBR3/TGFBR2/FSTL1/CD109/ACVRL1/LTBP1/INHBB/EMILIN1/BMPR1A/CRB2/ZNF423/BAMBI/TGFB1/NEO1/TWSG1/BMP7/NOTCH1	19
GO:0061437	renal system vasculature development	6/555	27/18670	0.000116702	0.00183345	0.00125511	PECAM1/ANGPT1/PDGFRB/CFLAR/BMP7/NOTCH1	6
GO:0061440	kidney vasculature development	6/555	27/18670	0.000116702	0.00183345	0.00125511	PECAM1/ANGPT1/PDGFRB/CFLAR/BMP7/NOTCH1	6
GO:0003279	cardiac septum development	12/555	112/18670	0.000125277	0.00195168	0.00133605	TGFB2/TGFBR3/SMO/TGFBR2/LTBP1/BMPR1A/FGFRL1/NOTCH2/HEG1/VANGL2/BMP7/NOTCH1	12
GO:0070997	neuron death	24/555	348/18670	0.000125868	0.00195168	0.00133605	TGFB2/ANGPT1/ITGA1/CSF1/TLR4/RAB29/CAPN2/USP53/STAT3/SLC7A11/CLU/MCL1/TP53BP2/TNFRSF1B/FYN/ITSN1/PPARA/MAP3K5/AXL/PTPRZ1/NTRK2/ROCK1/EGLN3/TYROBP	24
GO:0072593	reactive oxygen species metabolic process	21/555	284/18670	0.000126161	0.00195168	0.00133605	SLC7A2/TGFBR2/TLR4/PRCP/DDAH2/PDGFRB/FOXO1/STAT3/CLU/EGFR/TGFB1/FYN/TSPO/NFE2L2/PRDX6/AGT/CFLAR/CAT/SH3PXD2B/BMP7/TYROBP	21
GO:0022617	extracellular matrix disassembly	10/555	80/18670	0.000126277	0.00195168	0.00133605	CD44/DDR2/MMP14/LAMC1/CAPN2/DDR1/ETS1/TGFB1/SH3PXD2B/BMP1	10
GO:0070838	divalent metal ion transport	30/555	483/18670	0.000126469	0.00195168	0.00133605	GEM/APLNR/ANXA2/AHNAK/ANO6/ITPR3/SLC39A12/GJA1/CDH23/FGF2/PLCE1/PDGFRB/ITPR2/ORAI1/PLCB3/SLC39A8/ADCYAP1R1/SLC30A1/SLC39A1/ANXA5/TGFB1/FYN/TSPO/SLC3A2/ATP1A2/SLC41A1/ADRA1A/AGT/ITGAV/SRI	30
GO:0002262	myeloid cell homeostasis	14/555	147/18670	0.000127088	0.00195168	0.00133605	ITPKB/ANXA1/TGFBR3/ZFP36L1/BCL6/STAT3/ADGRF5/SLC7A11/ETS1/MERTK/EPAS1/SMAD5/AXL/INPP5D	14
GO:0061351	neural precursor cell proliferation	14/555	147/18670	0.000127088	0.00195168	0.00133605	SMO/EMX2/ID4/PAX6/FOXO1/KCTD11/FGFR1/TGFB1/GLI3/NR2E1/ADGRG1/PTPRZ1/APPL2/NOTCH1	14
GO:0045766	positive regulation of angiogenesis	17/555	204/18670	0.000132659	0.00202783	0.00138818	APLNR/ITGA5/ANXA1/RHOJ/TGFBR2/FGF2/ACVRL1/SASH1/STAT3/ITGB1/TIE1/ITGB8/ETS1/SP1/NR2E1/NFE2L2/PRKCA	17
GO:2000826	regulation of heart morphogenesis	7/555	39/18670	0.000132896	0.00202783	0.00138818	FOXC1/TGFB2/SMO/TGFBR2/SOX9/BMP7/NOTCH1	7
GO:0003231	cardiac ventricle development	13/555	130/18670	0.00013447	0.00204531	0.00140015	FOXC1/TGFB2/TGFBR3/TGFBR2/LTBP1/BMPR1A/FGFRL1/HEG1/TGFB1/RXRA/CPE/VANGL2/NOTCH1	13
GO:0046580	negative regulation of Ras protein signal transduction	8/555	52/18670	0.00013781	0.00208946	0.00143037	TGFB2/BCL6/ARHGAP42/HEG1/ITGB1/ADRA1A/DLC1/KANK1	8
GO:1904888	cranial skeletal system development	9/555	66/18670	0.000139078	0.00209619	0.00143497	TGFB2/PRRX1/TGFBR2/MMP14/SLC39A1/TGFB1/GLI3/TULP3/SH3PXD2B	9
GO:0051403	stress-activated MAPK cascade	21/555	286/18670	0.000139131	0.00209619	0.00143497	FZD7/TGFB2/TPD52L1/MECOM/ZFP36L1/EZR/TLR4/MAP3K20/MAPKAPK2/SASH1/FOXO1/TNIP2/ARHGEF6/TAB2/EGFR/NFKB1/MID1/MAP3K5/AGT/VANGL2/IKBKB	21
GO:0048708	astrocyte differentiation	10/555	81/18670	0.000140294	0.00210105	0.0014383	VIM/SMO/ID4/TLR4/PAX6/STAT3/EGFR/SOX9/NR2E1/NOTCH1	10
GO:0044351	macropinocytosis	4/555	10/18670	0.000140646	0.00210105	0.0014383	SNX33/MAPKAPK2/MAPKAPK3/APPL2	4
GO:0031293	membrane protein intracellular domain proteolysis	5/555	18/18670	0.000141653	0.00210105	0.0014383	RELA/NFKB1/TGFB1/RHBDD1/SPPL2A	5
GO:0048339	paraxial mesoderm development	5/555	18/18670	0.000141653	0.00210105	0.0014383	FOXC1/TEAD2/YAP1/BMPR1A/FGFR1	5
GO:0090190	positive regulation of branching involved in ureteric bud morphogenesis	5/555	18/18670	0.000141653	0.00210105	0.0014383	SMO/SOX9/TGFB1/AGT/LGR4	5
GO:0085029	extracellular matrix assembly	6/555	28/18670	0.000144826	0.00213484	0.00146144	ANTXR1/EMILIN1/SOX9/TGFB1/AGT/NOTCH1	6
GO:1990776	response to angiotensin	6/555	28/18670	0.000144826	0.00213484	0.00146144	RELA/NFKB1/NFE2L2/AHCYL1/AGT/ROCK1	6
GO:0060415	muscle tissue morphogenesis	10/555	82/18670	0.000155601	0.00227914	0.00156021	FOXC1/TGFB2/TGFBR3/BMPR1A/HEG1/S1PR1/TGFB1/RXRA/VANGL2/NOTCH1	10
GO:0072511	divalent inorganic cation transport	30/555	489/18670	0.000156928	0.00227914	0.00156021	GEM/APLNR/ANXA2/AHNAK/ANO6/ITPR3/SLC39A12/GJA1/CDH23/FGF2/PLCE1/PDGFRB/ITPR2/ORAI1/PLCB3/SLC39A8/ADCYAP1R1/SLC30A1/SLC39A1/ANXA5/TGFB1/FYN/TSPO/SLC3A2/ATP1A2/SLC41A1/ADRA1A/AGT/ITGAV/SRI	30
GO:0030038	contractile actin filament bundle assembly	11/555	98/18670	0.000156987	0.00227914	0.00156021	ITGB5/RHOC/S1PR1/PXN/SORBS1/WASF2/DLC1/SH3PXD2B/ARHGEF10/ARAP1/ROCK1	11
GO:0043149	stress fiber assembly	11/555	98/18670	0.000156987	0.00227914	0.00156021	ITGB5/RHOC/S1PR1/PXN/SORBS1/WASF2/DLC1/SH3PXD2B/ARHGEF10/ARAP1/ROCK1	11
GO:0090184	positive regulation of kidney development	7/555	40/18670	0.000157001	0.00227914	0.00156021	SMO/PDGFRB/SOX9/TGFB1/AGT/LGR4/CFLAR	7
GO:0045661	regulation of myoblast differentiation	8/555	53/18670	0.000158141	0.00228873	0.00156678	ID3/RANBP3L/ZFP36L1/BOC/SOX9/TGFB1/MAP3K5/NOTCH1	8
GO:0007224	smoothened signaling pathway	13/555	133/18670	0.000169286	0.00244263	0.00167213	PRRX1/SMO/TGFBR2/RFX4/EVC/PAX6/BOC/KCTD11/CHSY1/GLI3/DLG5/TULP3/RO60	13
GO:0010812	negative regulation of cell-substrate adhesion	9/555	68/18670	0.000175686	0.00251974	0.00172492	FZD7/FBLN1/BCL6/MMP14/FAM107A/ACVRL1/DLC1/KANK1/NOTCH1	9
GO:0019915	lipid storage	9/555	68/18670	0.000175686	0.00251974	0.00172492	NFKBIA/PLIN2/OSBPL11/ABCA1/NFKB1/CRY1/ABHD5/PPARA/ITGAV	9
GO:0007548	sex differentiation	20/555	270/18670	0.000177228	0.00253426	0.00173486	FOXC1/YBX3/ADAMTS1/TGFB2/GJA1/RAB13/MMP14/INHBB/BMPR1A/PDGFRB/MGST1/ADCYAP1R1/SOX9/MERTK/BMPR1B/RHOBTB3/ADGRG1/SMAD5/LGR4/AXL	20
GO:0070723	response to cholesterol	6/555	29/18670	0.000178056	0.00253849	0.00173776	SMO/TGFBR2/GRAMD1C/ABCA1/TGFB1/DAG1	6
GO:0016202	regulation of striated muscle tissue development	14/555	152/18670	0.000181209	0.00257575	0.00176327	YBX3/FZD7/YAP1/TGFBR3/GJA1/TGFBR2/FGF2/BMPR1A/FGFR1/MTM1/TGFB1/MEGF10/PPARA/NOTCH1	14
GO:0071383	cellular response to steroid hormone stimulus	19/555	250/18670	0.000183876	0.00260592	0.00178391	KANK2/YAP1/ANXA1/ZFP36L1/FAM107A/FOXO1/ZFP36L2/EGFR/TGFB1/CRY1/ATP1A2/NR2E1/RXRA/PLPP1/PPARA/GPAM/CFLAR/HDAC1/BMP7	19
GO:0061028	establishment of endothelial barrier	7/555	41/18670	0.000184525	0.00260738	0.00178491	S1PR3/EZR/TNFRSF1A/MSN/RAP1B/ROCK1/IKBKB	7
GO:0010888	negative regulation of lipid storage	5/555	19/18670	0.000187566	0.00261964	0.00179331	NFKBIA/ABCA1/ABHD5/PPARA/ITGAV	5
GO:0035338	long-chain fatty-acyl-CoA biosynthetic process	5/555	19/18670	0.000187566	0.00261964	0.00179331	ACSL5/ELOVL7/ACSBG1/ELOVL5/ELOVL2	5
GO:2001234	negative regulation of apoptotic signaling pathway	18/555	230/18670	0.000187811	0.00261964	0.00179331	CD44/YBX3/YAP1/EYA2/ACKR3/ITGA6/PTTG1IP/TMBIM1/TNFRSF10B/CLU/RELA/MCL1/FYN/NFE2L2/CFLAR/ITGAV/HDAC1/ACAA2	18
GO:0007163	establishment or maintenance of cell polarity	17/555	210/18670	0.000188122	0.00261964	0.00179331	PARD3/RHOJ/PAX6/PARD3B/RHOQ/RHOC/CRB2/MSN/AMOT/RHOBTB3/GSN/DLG5/KANK1/MYH9/VANGL2/RAP1B/ROCK1	17
GO:0055024	regulation of cardiac muscle tissue development	11/555	100/18670	0.000188135	0.00261964	0.00179331	FZD7/YAP1/TGFBR3/GJA1/TGFBR2/FGF2/BMPR1A/FGFR1/TGFB1/PPARA/NOTCH1	11
GO:0002718	regulation of cytokine production involved in immune response	10/555	84/18670	0.000190463	0.00264434	0.00181022	IL1R1/TGFB2/ANGPT1/BCL6/IRAK3/TLR4/HLA-E/TNFRSF1B/TGFB1/SASH3	10
GO:0055008	cardiac muscle tissue morphogenesis	9/555	69/18670	0.0001968	0.0027244	0.00186502	FOXC1/TGFB2/TGFBR3/BMPR1A/HEG1/S1PR1/TGFB1/RXRA/NOTCH1	9
GO:0048661	positive regulation of smooth muscle cell proliferation	11/555	101/18670	0.000205577	0.0028284	0.00193622	ADAMTS1/TGM2/TGFBR2/FGF2/BMPR1A/PDGFRB/S1PR1/EGFR/MAP3K5/AGT/ABCC4	11
GO:0003229	ventricular cardiac muscle tissue development	8/555	55/18670	0.000206231	0.0028284	0.00193622	FOXC1/TGFB2/TGFBR3/BMPR1A/HEG1/TGFB1/RXRA/NOTCH1	8
GO:0044272	sulfur compound biosynthetic process	16/555	192/18670	0.000207274	0.0028284	0.00193622	DCN/ANGPT1/ACSL5/B4GALT1/PAPSS2/VCAN/ELOVL7/SLC7A11/MGST1/ACSBG1/CHSY1/SP1/CHST3/NFE2L2/ELOVL5/ELOVL2	16
GO:0048839	inner ear development	16/555	192/18670	0.000207274	0.0028284	0.00193622	TGFB2/SPARC/PRRX1/CDH23/LRP10/MAPKAPK2/LRIG1/PDGFRB/FGFR1/SOX9/TGFB1/TRIOBP/SOX2/GLI3/VANGL2/NOTCH1	16
GO:0050731	positive regulation of peptidyl-tyrosine phosphorylation	16/555	192/18670	0.000207274	0.0028284	0.00193622	CD44/PECAM1/ITGA5/ANGPT1/TNFRSF1A/PARP9/LRP4/YES1/STAT3/PARP14/NEDD9/TGFB1/FYN/ADRA1A/AGT/NTRK2	16
GO:0006979	response to oxidative stress	28/555	451/18670	0.00021229	0.00288736	0.00197658	CDK2/ANXA1/MMP14/TLR4/CAPN2/SCARA3/MSRB3/PDGFRB/FOXO1/SLC7A11/MGST1/RELA/MCL1/EGFR/ETS1/SP1/PXN/FYN/EPAS1/NFE2L2/PRDX6/MAP3K5/PON2/CFLAR/CAT/AXL/BMP7/TP53INP1	28
GO:0032943	mononuclear cell proliferation	20/555	274/18670	0.000215443	0.00288736	0.00197658	ANXA1/GJA1/BCL6/TGFBR2/CSF1/TLR4/ERBB2/CD151/MSN/VSIR/HLA-E/TNFRSF1B/TGFB1/FYN/DLG5/ZBTB7B/TWSG1/INPP5D/TYROBP/SASH3	20
GO:0006509	membrane protein ectodomain proteolysis	7/555	42/18670	0.00021582	0.00288736	0.00197658	SNX33/TIMP3/TNFRSF1B/MYH9/SPPL2A/DAG1/ROCK1	7
GO:0017145	stem cell division	7/555	42/18670	0.00021582	0.00288736	0.00197658	WWTR1/FZD7/TGFB2/ZFP36L2/FGFR1/VANGL2/NOTCH1	7
GO:0032958	inositol phosphate biosynthetic process	7/555	42/18670	0.00021582	0.00288736	0.00197658	ITPKB/FGF2/PLCD3/PLCE1/PLCB3/ADCYAP1R1/PLCD1	7
GO:0032060	bleb assembly	4/555	11/18670	0.000215827	0.00288736	0.00197658	EMP3/ANO6/EMP2/ROCK1	4
GO:0070278	extracellular matrix constituent secretion	4/555	11/18670	0.000215827	0.00288736	0.00197658	TNFRSF1A/TNFRSF1B/AGT/NOTCH1	4
GO:0060395	SMAD protein signal transduction	9/555	70/18670	0.000219983	0.00293474	0.00200902	WWTR1/VIM/TGFB2/INHBB/BMPR1A/TGFB1/SMAD5/SMAD9/BMP7	9
GO:1901861	regulation of muscle tissue development	14/555	155/18670	0.000222412	0.00295888	0.00202554	YBX3/FZD7/YAP1/TGFBR3/GJA1/TGFBR2/FGF2/BMPR1A/FGFR1/MTM1/TGFB1/MEGF10/PPARA/NOTCH1	14
GO:0001952	regulation of cell-matrix adhesion	12/555	119/18670	0.000223083	0.00295956	0.00202601	BCL6/DDR2/MMP14/FAM107A/CSF1/ACVRL1/EMP2/DDR1/DLC1/LIMS1/DAG1/ROCK1	12
GO:0002367	cytokine production involved in immune response	11/555	102/18670	0.000224369	0.00296018	0.00202643	IL1R1/TGFB2/ANGPT1/BCL6/IRAK3/TLR4/HLA-E/TNFRSF1B/TGFB1/MR1/SASH3	11
GO:2000379	positive regulation of reactive oxygen species metabolic process	11/555	102/18670	0.000224369	0.00296018	0.00202643	TGFBR2/TLR4/DDAH2/PDGFRB/CLU/EGFR/TGFB1/TSPO/NFE2L2/AGT/TYROBP	11
GO:0042692	muscle cell differentiation	25/555	385/18670	0.000233304	0.00306958	0.00210132	FZD7/SMO/MMP14/MYOF/CAPN2/EHD2/BOC/PDGFRB/NEBL/CSRP1/ITGB1/PDLIM5/SOX9/TGFB1/RXRA/NFATC3/MEGF10/PTBP1/PPARA/ADRA1A/AGT/MYH9/CFLAR/BNIP2/NOTCH1	25
GO:0060688	regulation of morphogenesis of a branching structure	8/555	56/18670	0.00023443	0.00307592	0.00210566	SMO/FGFR1/SOX9/TGFB1/RXRA/AGT/LGR4/BMP7	8
GO:0048634	regulation of muscle organ development	14/555	156/18670	0.000237828	0.00311197	0.00213034	YBX3/FZD7/YAP1/TGFBR3/GJA1/TGFBR2/FGF2/BMPR1A/FGFR1/MTM1/TGFB1/MEGF10/PPARA/NOTCH1	14
GO:0030903	notochord development	5/555	20/18670	0.000244007	0.00318409	0.00217971	TEAD2/ID3/YAP1/CRB2/SOX9	5
GO:0070661	leukocyte proliferation	21/555	298/18670	0.000244714	0.00318461	0.00218007	ANXA1/GJA1/BCL6/TGFBR2/CSF1/TLR4/ERBB2/CD151/MSN/CLU/VSIR/HLA-E/TNFRSF1B/TGFB1/FYN/DLG5/ZBTB7B/TWSG1/INPP5D/TYROBP/SASH3	21
GO:0043087	regulation of GTPase activity	29/555	479/18670	0.000251023	0.0032345	0.00221422	RANBP3L/SYDE1/ARHGAP29/BCL6/ARHGAP31/ARHGAP42/ITGA6/STARD8/FGD5/ERBB2/MTSS2/S1PR1/ITGB1/ARHGEF6/RIN2/FGD6/SRGAP1/NEDD9/AMOT/DOCK1/DLC1/LIMS1/ARHGEF10/ARAP1/PREX2/NTRK2/BNIP2/FGD4/PLXNB1	29
GO:0030866	cortical actin cytoskeleton organization	7/555	43/18670	0.000251256	0.0032345	0.00221422	EZR/RAB13/RHOQ/EHD2/TLN1/ROCK1/IKBKB	7
GO:0045687	positive regulation of glial cell differentiation	7/555	43/18670	0.000251256	0.0032345	0.00221422	RELA/TNFRSF1B/TGFB1/PTPRZ1/DAG1/HDAC1/NOTCH1	7
GO:0071364	cellular response to epidermal growth factor stimulus	7/555	43/18670	0.000251256	0.0032345	0.00221422	FOXC1/ZFP36L1/ERBB2/ZFP36L2/EGFR/SOX9/CFLAR	7
GO:0010811	positive regulation of cell-substrate adhesion	12/555	121/18670	0.000260808	0.00334208	0.00228786	ITGA5/MMRN2/CSF1/ITGA6/EMILIN1/EMP2/NEDD9/TRIOBP/DOCK1/LIMS1/DAG1/ROCK1	12
GO:0044319	wound healing, spreading of cells	6/555	31/18670	0.000262412	0.00334208	0.00228786	CD44/ITGA5/ACVRL1/RHOC/CD151/DDR1	6
GO:0090505	epiboly involved in wound healing	6/555	31/18670	0.000262412	0.00334208	0.00228786	CD44/ITGA5/ACVRL1/RHOC/CD151/DDR1	6
GO:1902895	positive regulation of pri-miRNA transcription by RNA polymerase II	6/555	31/18670	0.000262412	0.00334208	0.00228786	TGFB2/BMPR1A/STAT3/TEAD1/RELA/TGFB1	6
GO:0060043	regulation of cardiac muscle cell proliferation	8/555	57/18670	0.000265709	0.00337508	0.00231045	YAP1/TGFBR3/GJA1/TGFBR2/FGF2/BMPR1A/FGFR1/NOTCH1	8
GO:0035019	somatic stem cell population maintenance	9/555	72/18670	0.00027318	0.00345161	0.00236284	YAP1/FGF2/STAT3/ZFP36L2/SOX9/SOX2/NR2E1/VANGL2/BMP7	9
GO:0061035	regulation of cartilage development	9/555	72/18670	0.00027318	0.00345161	0.00236284	ANXA2/ACVRL1/TRPS1/RELA/SOX9/BMPR1B/TGFB1/GLI3/BMP1	9
GO:0002221	pattern recognition receptor signaling pathway	16/555	197/18670	0.000277619	0.00349844	0.0023949	COLEC12/NFKBIA/IRAK3/TLR4/MYD88/MAPKAPK2/TNIP2/TSPAN6/TAB2/RELA/SEC14L1/ALPK1/MAPKAPK3/LGR4/IKBKB/APPL2	16
GO:0034103	regulation of tissue remodeling	10/555	88/18670	0.000280089	0.00351104	0.00240353	TNFRSF11B/GJA1/S1PR1/TMBIM1/EGFR/TGFB1/AGT/PRKCA/ROCK1/INPP5D	10
GO:0048644	muscle organ morphogenesis	10/555	88/18670	0.000280089	0.00351104	0.00240353	FOXC1/TGFB2/TGFBR3/BMPR1A/HEG1/S1PR1/TGFB1/RXRA/VANGL2/NOTCH1	10
GO:1905477	positive regulation of protein localization to membrane	12/555	122/18670	0.000281618	0.00351433	0.00240578	EZR/PRKCH/LRP4/STOM/ERBB2/MYO1C/ITGB1/EGFR/TP53BP2/SORBS1/TGFB1/FYN	12
GO:0001837	epithelial to mesenchymal transition	13/555	140/18670	0.000281824	0.00351433	0.00240578	FOXC1/WWTR1/TGFB2/TGFBR3/TGFBR2/CRB2/SOX9/BAMBI/TGFB1/DLG5/DAG1/BMP7/NOTCH1	13
GO:0045185	maintenance of protein location	11/555	105/18670	0.000289685	0.00359406	0.00246036	SRGN/EZR/NFKBIA/LTBP1/SP100/TSPO/TLN1/GSN/MXI1/DAG1/SRI	11
GO:0003197	endocardial cushion development	7/555	44/18670	0.000291227	0.00359406	0.00246036	TGFB2/TGFBR2/ACVRL1/BMPR1A/SOX9/BMP7/NOTCH1	7
GO:0010463	mesenchymal cell proliferation	7/555	44/18670	0.000291227	0.00359406	0.00246036	PRRX1/SMO/TGFBR2/BMPR1A/FGFR1/SOX9/BMP7	7
GO:0035850	epithelial cell differentiation involved in kidney development	7/555	44/18670	0.000291227	0.00359406	0.00246036	WWTR1/YAP1/SMO/PRKX/KLF15/PODXL/NOTCH1	7
GO:0071385	cellular response to glucocorticoid stimulus	8/555	58/18670	0.000300321	0.00369508	0.00252951	ANXA1/ZFP36L1/FAM107A/FOXO1/ZFP36L2/EGFR/TGFB1/CFLAR	8
GO:0048705	skeletal system morphogenesis	18/555	239/18670	0.00030096	0.00369508	0.00252951	FOXC1/ANXA2/PRRX1/TGFBR2/MMP14/SCARA3/INPPL1/FGFR1/CHSY1/SOX9/SLC39A1/BMPR1B/TGFB1/GLI3/TULP3/SH3PXD2B/BMP1/BMP7	18
GO:0045685	regulation of glial cell differentiation	9/555	73/18670	0.000303527	0.00371704	0.00254455	ID4/RELA/TNFRSF1B/TGFB1/NR2E1/PTPRZ1/DAG1/HDAC1/NOTCH1	9
GO:1903034	regulation of response to wounding	15/555	179/18670	0.000305284	0.003729	0.00255274	ANXA2/ANO6/ANXA1/GJA1/TGFBR2/CD109/FGF2/TLR4/PROS1/ANXA5/NFE2L2/KANK1/MYH9/PLPP3/PRKCA	15
GO:0048762	mesenchymal cell differentiation	17/555	219/18670	0.000309001	0.00374973	0.00256693	FOXC1/WWTR1/RANBP3L/TGFB2/TGFBR3/SMO/TGFBR2/BMPR1A/CRB2/FGFR1/SOX9/BAMBI/TGFB1/DLG5/DAG1/BMP7/NOTCH1	17
GO:0034341	response to interferon-gamma	16/555	199/18670	0.000311064	0.00374973	0.00256693	CD44/IFITM2/VIM/IFITM1/AQP4/TLR4/PARP9/CDC42EP4/MYO1C/HLA-E/SP100/PARP14/GSN/MID1/CALCOCO2/CXCL16	16
GO:0003177	pulmonary valve development	5/555	21/18670	0.000312478	0.00374973	0.00256693	TGFB2/TNFRSF1A/NOTCH2/TNFRSF1B/NOTCH1	5
GO:0006907	pinocytosis	5/555	21/18670	0.000312478	0.00374973	0.00256693	SNX33/MAPKAPK2/MAPKAPK3/AXL/APPL2	5
GO:0061213	positive regulation of mesonephros development	5/555	21/18670	0.000312478	0.00374973	0.00256693	SMO/SOX9/TGFB1/AGT/LGR4	5
GO:2000737	negative regulation of stem cell differentiation	5/555	21/18670	0.000312478	0.00374973	0.00256693	YAP1/STAT3/ZFP36L2/NFE2L2/NOTCH1	5
GO:2000810	regulation of bicellular tight junction assembly	5/555	21/18670	0.000312478	0.00374973	0.00256693	GJA1/PRKCH/MYO1C/ROCK1/IKBKB	5
GO:0003300	cardiac muscle hypertrophy	11/555	106/18670	0.000314737	0.00375602	0.00257123	TNFRSF1A/KLF15/FOXO1/PDLIM5/TNFRSF1B/PPARA/ADRA1A/AGT/PRKCA/ROCK1/NOTCH1	11
GO:0090504	epiboly	6/555	32/18670	0.000314933	0.00375602	0.00257123	CD44/ITGA5/ACVRL1/RHOC/CD151/DDR1	6
GO:0042659	regulation of cell fate specification	4/555	12/18670	0.000316147	0.00375602	0.00257123	FZD7/FGF2/BMPR1A/FGFR1	4
GO:1903909	regulation of receptor clustering	4/555	12/18670	0.000316147	0.00375602	0.00257123	LRP4/SLC7A11/TGFB1/GSN	4
GO:0051091	positive regulation of DNA-binding transcription factor activity	19/555	261/18670	0.000317908	0.00376757	0.00257914	SMO/DDR2/ZIC2/IRAK3/NFKB2/PRKCH/TLR4/MYD88/STAT3/CLU/TAB2/RELA/NFKB1/TGFB1/AGT/CFLAR/CAT/PLPP3/IKBKB	19
GO:0014013	regulation of gliogenesis	12/555	124/18670	0.000327491	0.00387152	0.0026503	CSF1/ID4/PRKCH/RELA/TNFRSF1B/TGFB1/TSPO/NR2E1/PTPRZ1/DAG1/HDAC1/NOTCH1	12
GO:0070482	response to oxygen levels	25/555	394/18670	0.000330464	0.00389703	0.00266776	TGFB2/TGFBR3/ZFP36L1/TGFBR2/MMP14/ACVRL1/CAPN2/PDGFRB/ITPR2/FOXO1/SLC2A1/PSMB8/PLOD2/ETS1/TGFB1/EPAS1/NFE2L2/PPARA/CFLAR/CAT/BMP7/BACH1/ACAA2/EGLN3/NOTCH1	25
GO:0046677	response to antibiotic	22/555	327/18670	0.000335494	0.00393174	0.00269152	ID3/ANXA1/SPARC/CAPN2/PDGFRB/ITPR2/FOXO1/STAT3/CLU/EPS8/ADCY2/ADCYAP1R1/RELA/ETS1/SLC1A3/FYN/GSN/NFE2L2/MAP3K5/CAT/AXL/TP53INP1	22
GO:0042110	T cell activation	28/555	464/18670	0.000336582	0.00393174	0.00269152	CD44/ITPKB/FZD7/ANXA1/GJA1/ZFP36L1/BCL6/TGFBR2/RAB29/ERBB2/YES1/CD151/STAT3/MSN/ZFP36L2/VSIR/HLA-E/TNFRSF1B/TGFB1/FYN/GSN/GLI3/SOX13/DLG5/ZBTB7B/TWSG1/MYH9/SASH3	28
GO:0001656	metanephros development	10/555	90/18670	0.0003367	0.00393174	0.00269152	ID3/WWTR1/YAP1/SMO/PDGFRB/SOX9/GLI3/DLG5/LGR4/BMP7	10
GO:0010717	regulation of epithelial to mesenchymal transition	10/555	90/18670	0.0003367	0.00393174	0.00269152	FOXC1/WWTR1/TGFB2/TGFBR2/CRB2/BAMBI/TGFB1/DAG1/BMP7/NOTCH1	10
GO:0040013	negative regulation of locomotion	25/555	396/18670	0.000356371	0.00415128	0.00284181	DCN/MMRN2/FBLN1/PODN/IFITM1/FGF2/ACVRL1/EMILIN1/BMPR1A/STAT3/TIE1/SP100/SRGAP1/MCC/DPYSL3/TGFB1/VCL/NFE2L2/ADGRG1/DLG5/DLC1/KANK1/DAG1/TP53INP1/NOTCH1	25
GO:0001707	mesoderm formation	9/555	75/18670	0.000372612	0.00430926	0.00294996	FOXC1/EYA2/BMPR1A/CRB2/ITGB1/WLS/FGFR1/TWSG1/BMP7	9
GO:0010611	regulation of cardiac muscle hypertrophy	9/555	75/18670	0.000372612	0.00430926	0.00294996	TNFRSF1A/FOXO1/TNFRSF1B/PPARA/ADRA1A/AGT/PRKCA/ROCK1/NOTCH1	9
GO:0010464	regulation of mesenchymal cell proliferation	6/555	33/18670	0.000375346	0.00430926	0.00294996	PRRX1/SMO/TGFBR2/BMPR1A/FGFR1/SOX9	6
GO:0030513	positive regulation of BMP signaling pathway	6/555	33/18670	0.000375346	0.00430926	0.00294996	ACVRL1/CRB2/ZNF423/NEO1/TWSG1/NOTCH1	6
GO:0036314	response to sterol	6/555	33/18670	0.000375346	0.00430926	0.00294996	SMO/TGFBR2/GRAMD1C/ABCA1/TGFB1/DAG1	6
GO:1902692	regulation of neuroblast proliferation	6/555	33/18670	0.000375346	0.00430926	0.00294996	SMO/PAX6/KCTD11/TGFB1/GLI3/NOTCH1	6
GO:0060828	regulation of canonical Wnt signaling pathway	20/555	286/18670	0.000376807	0.00431566	0.00295435	WWTR1/FZD7/YAP1/LRP4/TBL1X/FOXO1/WLS/PSMB8/EGFR/SOX9/BAMBI/NFKB1/MCC/SOX2/GLI3/ZNRF3/KANK1/LGR4/HDAC1/NOTCH1	20
GO:0010883	regulation of lipid storage	7/555	46/18670	0.000386454	0.00441556	0.00302273	NFKBIA/OSBPL11/ABCA1/NFKB1/ABHD5/PPARA/ITGAV	7
GO:0005980	glycogen catabolic process	5/555	22/18670	0.000394564	0.0044655	0.00305691	PYGL/PGM2/PPP1R3D/PHKA1/PGM1	5
GO:0021513	spinal cord dorsal/ventral patterning	5/555	22/18670	0.000394564	0.0044655	0.00305691	SMO/RFX4/PAX6/GLI3/TULP3	5
GO:0090189	regulation of branching involved in ureteric bud morphogenesis	5/555	22/18670	0.000394564	0.0044655	0.00305691	SMO/SOX9/TGFB1/AGT/LGR4	5
GO:1901522	positive regulation of transcription from RNA polymerase II promoter involved in cellular response to chemical stimulus	5/555	22/18670	0.000394564	0.0044655	0.00305691	RELA/NFE2L2/SMAD5/SMAD9/NOTCH1	5
GO:0014897	striated muscle hypertrophy	11/555	109/18670	0.000401095	0.00452868	0.00310017	TNFRSF1A/KLF15/FOXO1/PDLIM5/TNFRSF1B/PPARA/ADRA1A/AGT/PRKCA/ROCK1/NOTCH1	11
GO:0042098	T cell proliferation	15/555	184/18670	0.000409922	0.00461743	0.00316092	ANXA1/GJA1/TGFBR2/ERBB2/CD151/MSN/VSIR/HLA-E/TNFRSF1B/TGFB1/FYN/DLG5/ZBTB7B/TWSG1/SASH3	15
GO:0045834	positive regulation of lipid metabolic process	13/555	146/18670	0.000424058	0.00475423	0.00325457	ANXA1/TNFRSF1A/FGF2/CAPN2/PDGFRB/ADGRF5/SORBS1/TGFB1/ABHD5/PPARA/CPT1A/ELOVL5/AGT	13
GO:0051250	negative regulation of lymphocyte activation	13/555	146/18670	0.000424058	0.00475423	0.00325457	ANXA1/BCL6/ERBB2/VSIR/MERTK/TGFB1/GLI3/DLG5/ZBTB7B/TWSG1/AXL/INPP5D/TYROBP	13
GO:0007405	neuroblast proliferation	8/555	61/18670	0.000426829	0.00476294	0.00326053	SMO/ID4/PAX6/KCTD11/FGFR1/TGFB1/GLI3/NOTCH1	8
GO:0071384	cellular response to corticosteroid stimulus	8/555	61/18670	0.000426829	0.00476294	0.00326053	ANXA1/ZFP36L1/FAM107A/FOXO1/ZFP36L2/EGFR/TGFB1/CFLAR	8
GO:0071222	cellular response to lipopolysaccharide	16/555	205/18670	0.000433107	0.00482172	0.00330077	VIM/PLSCR4/NFKBIA/TLR4/CAPN2/SASH1/TNIP2/ABCA1/RELA/NFKB1/TNFRSF1B/TGFB1/TSPO/CARD8/AXL/PRKCA	16
GO:0046634	regulation of alpha-beta T cell activation	10/555	93/18670	0.000439289	0.00486277	0.00332887	ITPKB/ANXA1/BCL6/TGFBR2/VSIR/HLA-E/GLI3/ZBTB7B/TWSG1/SASH3	10
GO:0072080	nephron tubule development	10/555	93/18670	0.000439289	0.00486277	0.00332887	WWTR1/YAP1/SMO/FGF2/SOX9/TGFB1/GLI3/AGT/LGR4/NOTCH1	10
GO:0070849	response to epidermal growth factor	7/555	47/18670	0.000442604	0.00486277	0.00332887	FOXC1/ZFP36L1/ERBB2/ZFP36L2/EGFR/SOX9/CFLAR	7
GO:0010745	negative regulation of macrophage derived foam cell differentiation	4/555	13/18670	0.000445958	0.00486277	0.00332887	NFKBIA/ABCA1/PPARA/ITGAV	4
GO:0014842	regulation of skeletal muscle satellite cell proliferation	4/555	13/18670	0.000445958	0.00486277	0.00332887	ANGPT1/FGF2/STAT3/CFLAR	4
GO:0051451	myoblast migration	4/555	13/18670	0.000445958	0.00486277	0.00332887	ANXA1/SMO/MEGF10/ROCK1	4
GO:1901550	regulation of endothelial cell development	4/555	13/18670	0.000445958	0.00486277	0.00332887	S1PR3/TNFRSF1A/ROCK1/IKBKB	4
GO:1902894	negative regulation of pri-miRNA transcription by RNA polymerase II	4/555	13/18670	0.000445958	0.00486277	0.00332887	RELA/SOX9/NFATC3/PPARA	4
GO:1903140	regulation of establishment of endothelial barrier	4/555	13/18670	0.000445958	0.00486277	0.00332887	S1PR3/TNFRSF1A/ROCK1/IKBKB	4
GO:0048332	mesoderm morphogenesis	9/555	77/18670	0.000454166	0.00494099	0.00338242	FOXC1/EYA2/BMPR1A/CRB2/ITGB1/WLS/FGFR1/TWSG1/BMP7	9
GO:0051480	regulation of cytosolic calcium ion concentration	23/555	357/18670	0.000457323	0.00496403	0.0033982	APLNR/ANXA2/S1PR3/ITPR3/GJA1/TGM2/CDH23/ACKR3/FGF2/PLCE1/SWAP70/ITPR2/S1PR1/PLCB3/GNA13/ADCYAP1R1/TGFB1/FYN/ATP1A2/ADRA1A/AGT/ITGAV/SRI	23
GO:0060070	canonical Wnt signaling pathway	22/555	335/18670	0.000466519	0.00505237	0.00345867	WWTR1/FZD7/YAP1/LRP4/TBL1X/FOXO1/WLS/PSMB8/EGFR/SOX9/BAMBI/NFKB1/TCF7L1/MCC/SOX2/GLI3/ZNRF3/KANK1/LGR4/HDAC1/PLPP3/NOTCH1	22
GO:0001894	tissue homeostasis	17/555	227/18670	0.000468043	0.00505699	0.00346183	TNFRSF11B/FOXC1/WWTR1/YAP1/SMO/CDH23/CSF1/TLR4/ADGRF5/S1PR1/EGFR/SOX9/EPAS1/PRKCA/INPP5D/NOTCH1/SASH3	17
GO:0014896	muscle hypertrophy	11/555	111/18670	0.000469063	0.00505699	0.00346183	TNFRSF1A/KLF15/FOXO1/PDLIM5/TNFRSF1B/PPARA/ADRA1A/AGT/PRKCA/ROCK1/NOTCH1	11
GO:0050769	positive regulation of neurogenesis	28/555	474/18670	0.000472264	0.00508003	0.0034776	SMO/BCL6/CSF1/PRKCH/ITGA6/PAX6/KCTD11/FGFR1/RELA/DPYSL3/TNFRSF1B/TGFB1/FYN/ITSN1/TSPO/GLI3/NFE2L2/DLG5/AGT/CFLAR/PTPRZ1/DAG1/HDAC1/BMP7/NTRK2/HMG20B/PLXNB1/NOTCH1	28
GO:0060393	regulation of pathway-restricted SMAD protein phosphorylation	8/555	62/18670	0.000477518	0.00512141	0.00350593	TGFB2/ACVRL1/INHBB/EMILIN1/BMPR1A/TGFB1/TWSG1/BMP7	8
GO:1901216	positive regulation of neuron death	10/555	94/18670	0.000478772	0.00512141	0.00350593	TGFB2/ITGA1/TLR4/CAPN2/CLU/MCL1/TP53BP2/FYN/MAP3K5/TYROBP	10
GO:0030900	forebrain development	24/555	381/18670	0.000479328	0.00512141	0.00350593	SMO/GNG12/RFX4/EMX2/ID4/PAX6/BMPR1A/SLC2A1/SLC7A11/FGFR1/EGFR/ETS1/FYN/SOX2/GLI3/NR2E1/ADGRG1/DLC1/TWSG1/AXL/HDAC1/NTRK2/NOTCH1/TYROBP	24
GO:0051494	negative regulation of cytoskeleton organization	13/555	148/18670	0.000483322	0.00515205	0.0035269	SWAP70/S1PR1/EPS8/TRIOBP/MAPRE1/GSN/MID1/WASF2/ADD3/DLC1/KAT2B/KANK1/ARAP1	13
GO:0045927	positive regulation of growth	19/555	270/18670	0.000484353	0.00515205	0.0035269	YBX3/YAP1/TGFB2/TGFBR3/SMO/TGFBR2/EZR/MMP14/CSF1/FGF2/BMPR1A/ERBB2/FGFR1/EGFR/MTM1/SH3PXD2B/NOTCH1/CXCL16/SASH3	19
GO:0009251	glucan catabolic process	5/555	23/18670	0.000491934	0.00522106	0.00357414	PYGL/PGM2/PPP1R3D/PHKA1/PGM1	5
GO:0001666	response to hypoxia	23/555	359/18670	0.000494244	0.00523394	0.00358296	TGFB2/TGFBR3/ZFP36L1/TGFBR2/MMP14/ACVRL1/CAPN2/ITPR2/SLC2A1/PSMB8/PLOD2/ETS1/TGFB1/EPAS1/NFE2L2/PPARA/CFLAR/CAT/BMP7/BACH1/ACAA2/EGLN3/NOTCH1	23
GO:0008589	regulation of smoothened signaling pathway	9/555	78/18670	0.000500132	0.00524974	0.00359378	PRRX1/SMO/RFX4/EVC/KCTD11/CHSY1/GLI3/DLG5/TULP3	9
GO:0014743	regulation of muscle hypertrophy	9/555	78/18670	0.000500132	0.00524974	0.00359378	TNFRSF1A/FOXO1/TNFRSF1B/PPARA/ADRA1A/AGT/PRKCA/ROCK1/NOTCH1	9
GO:0055021	regulation of cardiac muscle tissue growth	9/555	78/18670	0.000500132	0.00524974	0.00359378	YAP1/TGFBR3/GJA1/TGFBR2/FGF2/BMPR1A/FGFR1/PPARA/NOTCH1	9
GO:0072028	nephron morphogenesis	9/555	78/18670	0.000500132	0.00524974	0.00359378	SMO/FGF2/PDGFRB/SOX9/TGFB1/GLI3/AGT/LGR4/BMP7	9
GO:0010862	positive regulation of pathway-restricted SMAD protein phosphorylation	7/555	48/18670	0.000505077	0.00526691	0.00360553	TGFB2/ACVRL1/INHBB/BMPR1A/TGFB1/TWSG1/BMP7	7
GO:0030850	prostate gland development	7/555	48/18670	0.000505077	0.00526691	0.00360553	ANXA1/ID4/SOX9/GLI3/RXRA/BMP7/NOTCH1	7
GO:0030865	cortical cytoskeleton organization	7/555	48/18670	0.000505077	0.00526691	0.00360553	EZR/RAB13/RHOQ/EHD2/TLN1/ROCK1/IKBKB	7
GO:0031098	stress-activated protein kinase signaling cascade	21/555	315/18670	0.000512188	0.00532943	0.00364833	FZD7/TGFB2/TPD52L1/MECOM/ZFP36L1/EZR/TLR4/MAP3K20/MAPKAPK2/SASH1/FOXO1/TNIP2/ARHGEF6/TAB2/EGFR/NFKB1/MID1/MAP3K5/AGT/VANGL2/IKBKB	21
GO:0006936	muscle contraction	23/555	360/18670	0.000513662	0.00533315	0.00365088	VIM/ITGA1/GJA1/DTNA/ITGB5/ARHGAP42/CALD1/MYOF/PLCE1/MYL12A/SNTB1/SSPN/PXN/SORBS1/TLN1/VCL/DSC2/ATP1A2/ADRA1A/SMAD5/AGT/ROCK1/SRI	23
GO:0061326	renal tubule development	10/555	95/18670	0.000521155	0.00539921	0.0036961	WWTR1/YAP1/SMO/FGF2/SOX9/TGFB1/GLI3/AGT/LGR4/NOTCH1	10
GO:0046651	lymphocyte proliferation	19/555	272/18670	0.000530214	0.00548117	0.00375221	ANXA1/GJA1/BCL6/TGFBR2/TLR4/ERBB2/CD151/MSN/VSIR/HLA-E/TNFRSF1B/TGFB1/FYN/DLG5/ZBTB7B/TWSG1/INPP5D/TYROBP/SASH3	19
GO:0032944	regulation of mononuclear cell proliferation	16/555	209/18670	0.000535626	0.00552516	0.00378232	ANXA1/BCL6/TGFBR2/CSF1/TLR4/ERBB2/VSIR/HLA-E/TNFRSF1B/TGFB1/DLG5/ZBTB7B/TWSG1/INPP5D/TYROBP/SASH3	16
GO:0051090	regulation of DNA-binding transcription factor activity	26/555	432/18670	0.000564594	0.00581143	0.00397829	ID3/SMO/DDR2/ZIC2/NFKBIA/IRAK3/NFKB2/PRKCH/TLR4/MYD88/STAT3/CLU/TAB2/SP100/RELA/NFKB1/TGFB1/CARD8/AGT/MXI1/CFLAR/CAT/PLPP3/BMP7/IKBKB/SRI	26
GO:0006022	aminoglycan metabolic process	14/555	170/18670	0.0005713	0.00584267	0.00399968	CD44/DCN/FOXC1/ANGPT1/B4GALT1/FGF2/SDC2/VCAN/PDGFRB/CHSY1/NFKB1/TGFB1/CHST3/CTBS	14
GO:0071772	response to BMP	14/555	170/18670	0.0005713	0.00584267	0.00399968	TGFBR3/FSTL1/ACVRL1/BMPR1A/CRB2/ZNF423/SOX9/BMPR1B/NEO1/SMAD5/TWSG1/SMAD9/BMP7/NOTCH1	14
GO:0071773	cellular response to BMP stimulus	14/555	170/18670	0.0005713	0.00584267	0.00399968	TGFBR3/FSTL1/ACVRL1/BMPR1A/CRB2/ZNF423/SOX9/BMPR1B/NEO1/SMAD5/TWSG1/SMAD9/BMP7/NOTCH1	14
GO:0008347	glial cell migration	7/555	49/18670	0.000574373	0.00586155	0.0040126	TGFB2/MMP14/CSF1/TSPO/GLI3/NR2E1/ADGRG1	7
GO:0030282	bone mineralization	11/555	114/18670	0.000588912	0.00598435	0.00409666	ANO6/SRGN/GJA1/DDR2/BMPR1A/S1PR1/SOX9/BMPR1B/TGFB1/LGR4/BMP7	11
GO:0060349	bone morphogenesis	11/555	114/18670	0.000588912	0.00598435	0.00409666	FOXC1/ANXA2/TGFBR2/MMP14/SCARA3/INPPL1/CHSY1/SOX9/BMPR1B/TGFB1/GLI3	11
GO:0019216	regulation of lipid metabolic process	25/555	410/18670	0.000593377	0.00601691	0.00411896	ANXA1/TNFRSF1A/FGF2/CAPN2/TBL1X/PLIN2/PDGFRB/ADGRF5/ABCA1/NFKB1/SP1/SORBS1/TGFB1/TSPO/RXRA/ABHD5/PLPP1/PPARA/CPT1A/ELOVL5/GPAM/AGT/ERLIN2/APPL2/NPC2	25
GO:0007204	positive regulation of cytosolic calcium ion concentration	21/555	319/18670	0.000603531	0.00607088	0.0041559	APLNR/S1PR3/ITPR3/GJA1/TGM2/ACKR3/FGF2/PLCE1/SWAP70/ITPR2/S1PR1/PLCB3/GNA13/ADCYAP1R1/TGFB1/FYN/ATP1A2/ADRA1A/AGT/ITGAV/SRI	21
GO:0006816	calcium ion transport	26/555	434/18670	0.000604668	0.00607088	0.0041559	GEM/APLNR/ANXA2/AHNAK/ANO6/ITPR3/GJA1/CDH23/FGF2/PLCE1/PDGFRB/ITPR2/ORAI1/PLCB3/ADCYAP1R1/SLC30A1/ANXA5/TGFB1/FYN/TSPO/SLC3A2/ATP1A2/ADRA1A/AGT/ITGAV/SRI	26
GO:0003272	endocardial cushion formation	5/555	24/18670	0.000606325	0.00607088	0.0041559	TGFB2/TGFBR2/BMPR1A/BMP7/NOTCH1	5
GO:0021511	spinal cord patterning	5/555	24/18670	0.000606325	0.00607088	0.0041559	SMO/RFX4/PAX6/GLI3/TULP3	5
GO:2000178	negative regulation of neural precursor cell proliferation	5/555	24/18670	0.000606325	0.00607088	0.0041559	PAX6/KCTD11/TGFB1/NR2E1/APPL2	5
GO:2000209	regulation of anoikis	5/555	24/18670	0.000606325	0.00607088	0.0041559	ITGA5/ITGB1/MCL1/NTRK2/NOTCH1	5
GO:0010935	regulation of macrophage cytokine production	4/555	14/18670	0.000609728	0.00607946	0.00416177	TGFB2/IRAK3/TLR4/TGFB1	4
GO:0014857	regulation of skeletal muscle cell proliferation	4/555	14/18670	0.000609728	0.00607946	0.00416177	ANGPT1/FGF2/STAT3/CFLAR	4
GO:0090322	regulation of superoxide metabolic process	6/555	36/18670	0.000612115	0.00609055	0.00416936	EGFR/TGFB1/NFE2L2/AGT/BMP7/TYROBP	6
GO:0032231	regulation of actin filament bundle assembly	10/555	97/18670	0.000615274	0.00610925	0.00418216	RHOC/SWAP70/S1PR1/PXN/WASF2/DLC1/SH3PXD2B/ARHGEF10/ARAP1/ROCK1	10
GO:0071219	cellular response to molecule of bacterial origin	16/555	212/18670	0.000625564	0.00619854	0.00424329	VIM/PLSCR4/NFKBIA/TLR4/CAPN2/SASH1/TNIP2/ABCA1/RELA/NFKB1/TNFRSF1B/TGFB1/TSPO/CARD8/AXL/PRKCA	16
GO:0097305	response to alcohol	17/555	233/18670	0.000629608	0.00622569	0.00426188	TGFBR3/SPARC/SMO/TGFBR2/ITPR2/STAT3/GRAMD1C/ABCA1/EPS8/ADCY2/ADCYAP1R1/TGFB1/FYN/GSN/CAT/DAG1/TP53INP1	17
GO:0007411	axon guidance	19/555	276/18670	0.000633312	0.00624938	0.00427809	SMO/EZR/EPHB4/PALLD/PAX6/ERBB2/BOC/ENAH/BMPR1B/FYN/GLI3/NEO1/DOK1/SHC1/DAG1/VANGL2/BMP7/PRKCA/PLXNB1	19
GO:0001101	response to acid chemical	22/555	343/18670	0.000640168	0.00629935	0.0043123	TEAD2/ID3/FZD7/YAP1/TGFBR3/SPARC/GJA1/CAPN2/YES1/PDGFRB/FOXO1/TIE1/ABCA1/RELA/EGFR/SOX9/FYN/GSN/RXRA/CPT1A/CAT/NTRK2	22
GO:0043112	receptor metabolic process	15/555	192/18670	0.000641014	0.00629935	0.0043123	ANXA2/ANGPT1/EZR/ACKR3/RAB29/ITGB1/ECE1/RAB31/TGFB1/ZNRF3/PPARA/MKLN1/ITGAV/HDAC1/ARAP1	15
GO:0007568	aging	21/555	321/18670	0.00065428	0.00641651	0.00439251	DCN/BCL6/TGFBR2/NFKB2/BMPR1A/PDGFRB/STAT3/NEK6/RELA/TNFRSF1B/TGFB1/TSPO/GSN/NFE2L2/ADRA1A/AGT/LIMS1/CAT/KAT6A/DAG1/INPP5D	21
GO:0007045	cell-substrate adherens junction assembly	9/555	81/18670	0.000661444	0.00644895	0.00441471	MMP14/FAM107A/ACVRL1/TRIP6/SORBS1/FERMT2/DLC1/LIMS1/ROCK1	9
GO:0048041	focal adhesion assembly	9/555	81/18670	0.000661444	0.00644895	0.00441471	MMP14/FAM107A/ACVRL1/TRIP6/SORBS1/FERMT2/DLC1/LIMS1/ROCK1	9
GO:0097485	neuron projection guidance	19/555	277/18670	0.000661638	0.00644895	0.00441471	SMO/EZR/EPHB4/PALLD/PAX6/ERBB2/BOC/ENAH/BMPR1B/FYN/GLI3/NEO1/DOK1/SHC1/DAG1/VANGL2/BMP7/PRKCA/PLXNB1	19
GO:0032355	response to estradiol	12/555	134/18670	0.000663218	0.00645118	0.00441624	ANXA1/GJA1/PDGFRB/STAT3/ADCYAP1R1/EGFR/ETS1/TGFB1/AGT/CFLAR/CAT/BMP7	12
GO:0048871	multicellular organismal homeostasis	28/555	485/18670	0.000675187	0.00654096	0.0044777	TNFRSF11B/FOXC1/WWTR1/YAP1/AQP4/GJA1/SMO/CDH23/CSF1/TLR4/PRCP/FOXO1/STAT3/ADGRF5/S1PR1/ZNF423/ADCY2/EGFR/SOX9/EPAS1/ZBTB7B/LGR4/GATM/PRKCA/INPP5D/APPL2/NOTCH1/SASH3	28
GO:0051249	regulation of lymphocyte activation	28/555	485/18670	0.000675187	0.00654096	0.0044777	ITPKB/ANXA1/ZFP36L1/BCL6/TGFBR2/MMP14/TLR4/ERBB2/YES1/ATP11C/TNIP2/ZFP36L2/VSIR/HLA-E/MERTK/TNFRSF1B/TGFB1/FYN/GSN/GLI3/SOX13/DLG5/ZBTB7B/TWSG1/AXL/INPP5D/TYROBP/SASH3	28
GO:0050730	regulation of peptidyl-tyrosine phosphorylation	18/555	256/18670	0.000681907	0.00658225	0.00450597	CD44/PECAM1/ITGA5/ANGPT1/TNFRSF1A/PARP9/LRP4/YES1/STAT3/EGFR/PARP14/NEDD9/TGFB1/FYN/ADRA1A/AGT/SHC1/NTRK2	18
GO:2000736	regulation of stem cell differentiation	11/555	116/18670	0.000682206	0.00658225	0.00450597	FOXC1/TEAD2/YAP1/TGFB2/STAT3/ZFP36L2/PSMB8/SOX9/NFE2L2/BMP7/NOTCH1	11
GO:0070372	regulation of ERK1 and ERK2 cascade	20/555	300/18670	0.000690129	0.00664527	0.00454911	CD44/FBLN1/ANGPT1/EZR/ACKR3/FGF2/TLR4/TIMP3/EMILIN1/ERBB2/NOTCH2/PDGFRB/EGFR/TGFB1/ADRA1A/CFLAR/SHC1/RAP1B/PRKCA/NOTCH1	20
GO:0032103	positive regulation of response to external stimulus	21/555	323/18670	0.000708687	0.00681024	0.00466204	ANO6/OSMR/IL17RB/TGM2/NFKBIA/TNFRSF1A/CSF1/FGF2/TLR4/MYD88/SASH1/SWAP70/PDGFRB/S1PR1/HLA-E/FGFR1/EGFR/ETS1/TGFB1/AGT/PRKCA	21
GO:0034405	response to fluid shear stress	6/555	37/18670	0.000712464	0.00683278	0.00467747	GJA1/PDGFRB/ABCA1/ETS1/TGFB1/NFE2L2	6
GO:0030279	negative regulation of ossification	9/555	82/18670	0.000723809	0.00691382	0.00473295	ID3/RANBP3L/SRGN/LRP4/CHSY1/SOX9/TGFB1/TWSG1/NOTCH1	9
GO:0097581	lamellipodium organization	9/555	82/18670	0.000723809	0.00691382	0.00473295	CD44/MTSS2/S1PR1/ITGB1/ARHGEF6/VCL/WASF2/ABLIM1/KANK1	9
GO:0071216	cellular response to biotic stimulus	17/555	236/18670	0.000726929	0.00692977	0.00474387	VIM/PLSCR4/NFKBIA/TLR4/CAPN2/SASH1/TNIP2/ABCA1/RELA/NFKB1/TNFRSF1B/TGFB1/TSPO/CARD8/SMC1A/AXL/PRKCA	17
GO:0002719	negative regulation of cytokine production involved in immune response	5/555	25/18670	0.000739546	0.0069942	0.00478797	TGFB2/ANGPT1/BCL6/IRAK3/TGFB1	5
GO:0035336	long-chain fatty-acyl-CoA metabolic process	5/555	25/18670	0.000739546	0.0069942	0.00478797	ACSL5/ELOVL7/ACSBG1/ELOVL5/ELOVL2	5
GO:0044247	cellular polysaccharide catabolic process	5/555	25/18670	0.000739546	0.0069942	0.00478797	PYGL/PGM2/PPP1R3D/PHKA1/PGM1	5
GO:0061217	regulation of mesonephros development	5/555	25/18670	0.000739546	0.0069942	0.00478797	SMO/SOX9/TGFB1/AGT/LGR4	5
GO:0043406	positive regulation of MAP kinase activity	18/555	258/18670	0.000746463	0.00704205	0.00482073	TPD52L1/ITGA1/FGF2/TLR4/MAP3K20/PLCE1/MAPKAPK2/ERBB2/SASH1/PDGFRB/TAB2/FGFR1/EGFR/TGFB1/MAP3K5/MAPKAPK3/SHC1/VANGL2	18
GO:0036293	response to decreased oxygen levels	23/555	370/18670	0.000747554	0.00704205	0.00482073	TGFB2/TGFBR3/ZFP36L1/TGFBR2/MMP14/ACVRL1/CAPN2/ITPR2/SLC2A1/PSMB8/PLOD2/ETS1/TGFB1/EPAS1/NFE2L2/PPARA/CFLAR/CAT/BMP7/BACH1/ACAA2/EGLN3/NOTCH1	23
GO:0002695	negative regulation of leukocyte activation	14/555	175/18670	0.000761431	0.00715865	0.00490055	ANXA1/BCL6/ERBB2/ADGRF5/VSIR/MERTK/TGFB1/GLI3/DLG5/ZBTB7B/TWSG1/AXL/INPP5D/TYROBP	14
GO:0060840	artery development	10/555	100/18670	0.000782444	0.00732736	0.00501604	FOXC1/TGFB2/PRRX1/ACVRL1/LTBP1/BMPR1A/PDGFRB/ADGRF5/GLI3/NOTCH1	10
GO:0070498	interleukin-1-mediated signaling pathway	10/555	100/18670	0.000782444	0.00732736	0.00501604	IL1R1/NFKBIA/IRAK3/MYD88/TNIP2/PSMB8/TAB2/RELA/NFKB1/IKBKB	10
GO:0045582	positive regulation of T cell differentiation	9/555	83/18670	0.000790885	0.00739191	0.00506023	ITPKB/ANXA1/BCL6/TGFBR2/VSIR/TGFB1/GLI3/ZBTB7B/SASH3	9
GO:0001921	positive regulation of receptor recycling	4/555	15/18670	0.000812006	0.00755973	0.00517511	ANXA2/RAB29/ECE1/ARAP1	4
GO:0034616	response to laminar fluid shear stress	4/555	15/18670	0.000812006	0.00755973	0.00517511	ABCA1/ETS1/TGFB1/NFE2L2	4
GO:0032620	interleukin-17 production	6/555	38/18670	0.000825073	0.00763672	0.00522782	TLR4/MYD88/VSIR/TGFB1/ZBTB7B/MR1	6
GO:0046636	negative regulation of alpha-beta T cell activation	6/555	38/18670	0.000825073	0.00763672	0.00522782	ANXA1/BCL6/VSIR/GLI3/ZBTB7B/TWSG1	6
GO:0060045	positive regulation of cardiac muscle cell proliferation	6/555	38/18670	0.000825073	0.00763672	0.00522782	YAP1/TGFBR3/FGF2/BMPR1A/FGFR1/NOTCH1	6
GO:0032330	regulation of chondrocyte differentiation	7/555	52/18670	0.000828526	0.00765385	0.00523954	ANXA2/ACVRL1/TRPS1/RELA/SOX9/BMPR1B/GLI3	7
GO:0030509	BMP signaling pathway	13/555	157/18670	0.00084439	0.00777947	0.00532554	TGFBR3/FSTL1/ACVRL1/BMPR1A/CRB2/ZNF423/BMPR1B/NEO1/SMAD5/TWSG1/SMAD9/BMP7/NOTCH1	13
GO:0007409	axonogenesis	27/555	468/18670	0.000845382	0.00777947	0.00532554	PARD3/SMO/EZR/EPHB4/PALLD/LRP4/PAX6/ERBB2/BOC/ENAH/ITGB1/BMPR1B/FYN/VCL/GLI3/NR2E1/NEO1/DOK1/PTPRZ1/SHC1/DAG1/VANGL2/BMP7/PRKCA/NTRK2/PLXNB1/NOTCH1	27
GO:0016485	protein processing	21/555	328/18670	0.000862142	0.00788027	0.00539454	ANXA2/C1R/C4B/C1S/SRGN/MMP14/RFX4/CAPN2/CD59/CLU/VSIR/ECE1/PROS1/IFI16/GSN/GLI3/CARD8/MYH9/RHBDD1/CPE/SPON1	21
GO:0045445	myoblast differentiation	9/555	84/18670	0.000862936	0.00788027	0.00539454	ID3/RANBP3L/ZFP36L1/BOC/SOX9/TGFB1/EPAS1/MAP3K5/NOTCH1	9
GO:0051492	regulation of stress fiber assembly	9/555	84/18670	0.000862936	0.00788027	0.00539454	RHOC/S1PR1/PXN/WASF2/DLC1/SH3PXD2B/ARHGEF10/ARAP1/ROCK1	9
GO:0060420	regulation of heart growth	9/555	84/18670	0.000862936	0.00788027	0.00539454	YAP1/TGFBR3/GJA1/TGFBR2/FGF2/BMPR1A/FGFR1/PPARA/NOTCH1	9
GO:0072503	cellular divalent inorganic cation homeostasis	28/555	493/18670	0.000867333	0.00789118	0.00540201	APLNR/ANXA2/S1PR3/ITPR3/SLC39A12/GJA1/TGM2/CDH23/ACKR3/FGF2/PLCE1/SWAP70/ITPR2/S1PR1/PLCB3/SLC39A8/GNA13/ADCYAP1R1/SLC30A1/ANXA5/TGFB1/FYN/ATP1A2/SLC41A1/ADRA1A/AGT/ITGAV/SRI	28
GO:0051260	protein homooligomerization	22/555	351/18670	0.000867435	0.00789118	0.00540201	ITPR3/COLEC12/AQP4/TGM2/B4GALT1/GLUL/STOM/EMILIN1/FGFRL1/RHOC/NACC2/CLU/MGST1/GSDMD/KCTD11/DPYSL3/RXRA/CPT1A/CAT/ATL3/APPL2/ALDH9A1	22
GO:0050663	cytokine secretion	17/555	240/18670	0.00087651	0.00795857	0.00544815	ANXA1/IL17RB/SRGN/ANGPT1/EZR/TLR4/GSDMD/ABCA1/SERPINB1/TNFRSF1B/CARD8/ZBTB7B/AGT/LGR4/ITGAV/CADM1/NOTCH1	17
GO:0032957	inositol trisphosphate metabolic process	5/555	26/18670	0.000893464	0.00803859	0.00550293	ITPKB/PLCD3/PLCE1/PLCB3/PLCD1	5
GO:0060037	pharyngeal system development	5/555	26/18670	0.000893464	0.00803859	0.00550293	TGFB2/BMPR1A/ADGRF5/ECE1/BMP7	5
GO:0060740	prostate gland epithelium morphogenesis	5/555	26/18670	0.000893464	0.00803859	0.00550293	ID4/SOX9/RXRA/BMP7/NOTCH1	5
GO:0033627	cell adhesion mediated by integrin	8/555	68/18670	0.000893738	0.00803859	0.00550293	ITGA5/TGFB2/ITGB5/SWAP70/PODXL/ITGB1/ITGB8/ITGAV	8
GO:0035924	cellular response to vascular endothelial growth factor stimulus	8/555	68/18670	0.000893738	0.00803859	0.00550293	DCN/FOXC1/ANXA1/MAPKAPK2/MYO1C/PDGFRB/RELA/NOTCH1	8
GO:1902903	regulation of supramolecular fiber organization	22/555	352/18670	0.000900239	0.00808184	0.00553253	SLC39A12/EMILIN1/CDC42EP4/RHOC/SWAP70/MYO1C/S1PR1/CLU/EPS8/PXN/TRIOBP/MAPRE1/GSN/MID1/WASF2/ADD3/DLC1/KANK1/SH3PXD2B/ARHGEF10/ARAP1/ROCK1	22
GO:0002698	negative regulation of immune effector process	11/555	120/18670	0.000905877	0.0081172	0.00555674	ANXA1/TGFB2/ANGPT1/BCL6/IRAK3/CD59/TSPAN6/HLA-E/TGFB1/SEC14L1/ZBTB7B	11
GO:0050866	negative regulation of cell activation	15/555	199/18670	0.000926409	0.00828563	0.00567204	ANXA1/BCL6/EMILIN1/ERBB2/ADGRF5/VSIR/MERTK/TGFB1/GLI3/DLG5/ZBTB7B/TWSG1/AXL/INPP5D/TYROBP	15
GO:1902475	L-alpha-amino acid transmembrane transport	7/555	53/18670	0.000930541	0.00830704	0.00568669	SLC7A2/SLC25A18/SLC7A11/SLC1A3/SLC3A2/ATP1A2/AGT	7
GO:0010761	fibroblast migration	6/555	39/18670	0.000950923	0.00845737	0.00578961	DDR2/FGF2/GNA12/TGFB1/TNS1/APPL2	6
GO:0048713	regulation of oligodendrocyte differentiation	6/555	39/18670	0.000950923	0.00845737	0.00578961	ID4/TNFRSF1B/PTPRZ1/DAG1/HDAC1/NOTCH1	6
GO:0050708	regulation of protein secretion	27/555	472/18670	0.00095901	0.00851344	0.00582799	ANXA1/IL17RB/TGFB2/ITPR3/SRGN/ANGPT1/GJA1/EZR/GLUL/TLR4/INHBB/ITPR2/SLC2A1/WLS/HLA-E/GSDMD/SERPINB1/EGFR/ANXA5/TNFRSF1B/TGFB1/CARD8/CPT1A/LGR4/PRKCA/SRI/CADM1	27
GO:0070613	regulation of protein processing	14/555	180/18670	0.00100249	0.00886803	0.00607073	ANXA2/C1R/C4B/C1S/MMP14/RFX4/CD59/CLU/PROS1/GSN/CARD8/MYH9/RHBDD1/SPON1	14
GO:0021915	neural tube development	13/555	160/18670	0.00100638	0.00886803	0.00607073	TEAD2/TGFB2/SMO/ZFP36L1/PAX6/PHGDH/TGFB1/GLI3/DLC1/TULP3/VANGL2/BMP7/NOTCH1	13
GO:0030203	glycosaminoglycan metabolic process	13/555	160/18670	0.00100638	0.00886803	0.00607073	CD44/DCN/FOXC1/ANGPT1/B4GALT1/FGF2/SDC2/VCAN/PDGFRB/CHSY1/NFKB1/TGFB1/CHST3	13
GO:0046661	male sex differentiation	13/555	160/18670	0.00100638	0.00886803	0.00607073	YBX3/TGFB2/GJA1/RAB13/MMP14/BMPR1A/PDGFRB/MGST1/SOX9/RHOBTB3/ADGRG1/SMAD5/LGR4	13
GO:0070663	regulation of leukocyte proliferation	16/555	222/18670	0.00102447	0.0090108	0.00616846	ANXA1/BCL6/TGFBR2/CSF1/TLR4/ERBB2/VSIR/HLA-E/TNFRSF1B/TGFB1/DLG5/ZBTB7B/TWSG1/INPP5D/TYROBP/SASH3	16
GO:0043392	negative regulation of DNA binding	7/555	54/18670	0.00104219	0.00914985	0.00626365	ID3/SMO/NFKBIA/ID4/SP100/IFI16/SRI	7
GO:0048562	embryonic organ morphogenesis	19/555	288/18670	0.00105274	0.00919868	0.00629708	TEAD2/YAP1/PRRX1/GJA1/SMO/TGFBR2/MMP14/PAX6/LRIG1/CRB2/FGFR1/SOX9/SLC39A1/TRIOBP/GLI3/TULP3/VANGL2/BMP7/NOTCH1	19
GO:0003222	ventricular trabecula myocardium morphogenesis	4/555	16/18670	0.00105739	0.00919868	0.00629708	TGFB2/BMPR1A/HEG1/NOTCH1	4
GO:0010934	macrophage cytokine production	4/555	16/18670	0.00105739	0.00919868	0.00629708	TGFB2/IRAK3/TLR4/TGFB1	4
GO:0033631	cell-cell adhesion mediated by integrin	4/555	16/18670	0.00105739	0.00919868	0.00629708	ITGA5/SWAP70/PODXL/ITGB1	4
GO:0072109	glomerular mesangium development	4/555	16/18670	0.00105739	0.00919868	0.00629708	PDGFRB/CFLAR/BMP7/NOTCH1	4
GO:0014812	muscle cell migration	10/555	104/18670	0.00106179	0.00920343	0.00630033	ANXA1/ADAMTS1/SMO/BMPR1A/PDGFRB/DDR1/NFE2L2/MEGF10/AGT/ROCK1	10
GO:2001237	negative regulation of extrinsic apoptotic signaling pathway	10/555	104/18670	0.00106179	0.00920343	0.00630033	YAP1/EYA2/ITGA6/TMBIM1/TNFRSF10B/RELA/MCL1/FYN/CFLAR/ITGAV	10
GO:0000272	polysaccharide catabolic process	5/555	27/18670	0.00107	0.00924109	0.00632611	PYGL/PGM2/PPP1R3D/PHKA1/PGM1	5
GO:0006884	cell volume homeostasis	5/555	27/18670	0.00107	0.00924109	0.00632611	ANO6/AQP4/SLC12A7/LRRC8A/SLC12A4	5
GO:0002791	regulation of peptide secretion	28/555	500/18670	0.001073	0.00925024	0.00633238	ANXA1/IL17RB/TGFB2/ITPR3/SRGN/ANGPT1/GJA1/EZR/GLUL/TLR4/INHBB/ITPR2/SLC2A1/WLS/HLA-E/GSDMD/SERPINB1/EGFR/ANXA5/TNFRSF1B/TGFB1/ITSN1/CARD8/CPT1A/LGR4/PRKCA/SRI/CADM1	28
GO:0006575	cellular modified amino acid metabolic process	15/555	202/18670	0.00107815	0.00927795	0.00635134	CHDH/CPQ/AHCYL2/BBOX1/SLC7A11/MGST1/PLOD2/CRTAP/NFE2L2/CPT1A/AHCYL1/GATM/ALDH9A1/EGLN3/ALDH7A1	15
GO:0038127	ERBB signaling pathway	12/555	142/18670	0.00110645	0.00948995	0.00649647	ITGA1/PLCE1/ERBB2/EGFR/SOX9/TGFB1/CPNE3/AGT/DOK1/SHC1/ARAP1/PRKCA	12
GO:0045089	positive regulation of innate immune response	23/555	381/18670	0.00110676	0.00948995	0.00649647	COLEC12/NFKBIA/IRAK3/TLR4/PARP9/MYD88/MAPKAPK2/TNIP2/TSPAN6/HLA-E/PSMB8/TAB2/RELA/NFKB1/FYN/IFI16/SEC14L1/ALPK1/MAPKAPK3/LGR4/IKBKB/APPL2/CADM1	23
GO:0045844	positive regulation of striated muscle tissue development	9/555	87/18670	0.00111168	0.00949801	0.00650199	YAP1/TGFBR3/GJA1/FGF2/BMPR1A/FGFR1/MTM1/TGFB1/NOTCH1	9
GO:0048636	positive regulation of muscle organ development	9/555	87/18670	0.00111168	0.00949801	0.00650199	YAP1/TGFBR3/GJA1/FGF2/BMPR1A/FGFR1/MTM1/TGFB1/NOTCH1	9
GO:1903317	regulation of protein maturation	14/555	182/18670	0.00111543	0.00951306	0.00651229	ANXA2/C1R/C4B/C1S/MMP14/RFX4/CD59/CLU/PROS1/GSN/CARD8/MYH9/RHBDD1/SPON1	14
GO:0007009	plasma membrane organization	10/555	105/18670	0.00114306	0.00973129	0.00666168	ANO6/TGFB2/PLSCR4/SNX33/MYOF/EHD2/MTSS2/CLU/GSN/MYH9	10
GO:0019751	polyol metabolic process	11/555	124/18670	0.00118706	0.0100879	0.00690581	ITPKB/FGF2/MYOF/PLCD3/PLCE1/IMPA2/INPPL1/PLCB3/ADCYAP1R1/PLCD1/INPP5D	11
GO:0051057	positive regulation of small GTPase mediated signal transduction	8/555	71/18670	0.00119034	0.0100978	0.00691261	ITPKB/CSF1/NOTCH2/PDGFRB/ADCYAP1R1/ADGRG1/SHC1/NOTCH1	8
GO:0043491	protein kinase B signaling	18/555	269/18670	0.00120332	0.0101898	0.00697557	PEAR1/ANGPT1/ZFP36L1/FGF2/ERBB2/PDGFRB/ITGB1/FGFR1/EGFR/SOX9/MERTK/MTM1/TGFB1/FYN/ITSN1/AXL/DAG1/NTRK2	18
GO:1901863	positive regulation of muscle tissue development	9/555	88/18670	0.00120642	0.010198	0.00698116	YAP1/TGFBR3/GJA1/FGF2/BMPR1A/FGFR1/MTM1/TGFB1/NOTCH1	9
GO:0048639	positive regulation of developmental growth	14/555	184/18670	0.00123886	0.0104537	0.00715624	YBX3/YAP1/TGFBR3/SMO/TGFBR2/EZR/CSF1/FGF2/BMPR1A/FGFR1/MTM1/SH3PXD2B/NOTCH1/SASH3	14
GO:0043403	skeletal muscle tissue regeneration	6/555	41/18670	0.00124643	0.0104805	0.00717458	FZD7/ANXA1/GJA1/TGFBR2/CFLAR/DAG1	6
GO:0045616	regulation of keratinocyte differentiation	6/555	41/18670	0.00124643	0.0104805	0.00717458	FOXC1/ZFP36L1/CD109/PRKCH/ROCK1/NOTCH1	6
GO:0060041	retina development in camera-type eye	12/555	144/18670	0.00124922	0.0104855	0.00717799	TGFB2/RHOJ/ACVRL1/PAX6/PDGFRB/ROM1/SOX9/MERTK/BMPR1B/NR2E1/ACTL6A/NTRK2	12
GO:0003180	aortic valve morphogenesis	5/555	28/18670	0.00127113	0.0106135	0.00726558	EMILIN1/SOX9/TGFB1/ROCK1/NOTCH1	5
GO:0045577	regulation of B cell differentiation	5/555	28/18670	0.00127113	0.0106135	0.00726558	ZFP36L1/MMP14/ATP11C/ZFP36L2/INPP5D	5
GO:0060512	prostate gland morphogenesis	5/555	28/18670	0.00127113	0.0106135	0.00726558	ID4/SOX9/RXRA/BMP7/NOTCH1	5
GO:0051146	striated muscle cell differentiation	19/555	293/18670	0.0012875	0.0107314	0.0073463	FZD7/SMO/MMP14/MYOF/CAPN2/EHD2/PDGFRB/NEBL/CSRP1/ITGB1/PDLIM5/TGFB1/RXRA/PPARA/ADRA1A/AGT/MYH9/CFLAR/NOTCH1	19
GO:0000768	syncytium formation by plasma membrane fusion	7/555	56/18670	0.00129692	0.0107723	0.00737432	CD109/MYOF/CAPN2/EHD2/MYH9/CFLAR/TYROBP	7
GO:0140253	cell-cell fusion	7/555	56/18670	0.00129692	0.0107723	0.00737432	CD109/MYOF/CAPN2/EHD2/MYH9/CFLAR/TYROBP	7
GO:0043502	regulation of muscle adaptation	10/555	107/18670	0.00132086	0.0109522	0.00749745	TNFRSF1A/FOXO1/TNFRSF1B/PPARA/ADRA1A/AGT/DAG1/PRKCA/ROCK1/NOTCH1	10
GO:0010715	regulation of extracellular matrix disassembly	4/555	17/18670	0.00135047	0.0111396	0.00762579	DDR2/DDR1/ETS1/TGFB1	4
GO:0010744	positive regulation of macrophage derived foam cell differentiation	4/555	17/18670	0.00135047	0.0111396	0.00762579	CSF1/PRKCH/NFKB1/AGT	4
GO:0061298	retina vasculature development in camera-type eye	4/555	17/18670	0.00135047	0.0111396	0.00762579	RHOJ/ACVRL1/PDGFRB/ROM1	4
GO:0006066	alcohol metabolic process	22/555	364/18670	0.00138554	0.0114092	0.00781031	ITPKB/FGF2/MYOF/PLCD3/PLCE1/IMPA2/INPPL1/SULT1C4/PLCB3/ABCA1/FGFR1/ADCYAP1R1/PLCD1/NFKB1/SP1/RXRA/GPAM/CAT/ERLIN2/INPP5D/ACAA2/NPC2	22
GO:0002224	toll-like receptor signaling pathway	12/555	146/18670	0.00140691	0.0115623	0.00791514	COLEC12/NFKBIA/IRAK3/TLR4/MYD88/MAPKAPK2/TNIP2/TAB2/MAPKAPK3/LGR4/IKBKB/APPL2	12
GO:0090288	negative regulation of cellular response to growth factor stimulus	13/555	166/18670	0.00140898	0.0115623	0.00791514	DCN/MMRN2/TGFBR3/TGFBR2/CD109/LTBP1/EMILIN1/BAMBI/TGFB1/AGT/TWSG1/CFLAR/NOTCH1	13
GO:0046849	bone remodeling	9/555	90/18670	0.00141544	0.0115954	0.00793775	TNFRSF11B/GJA1/NOTCH2/S1PR1/EGFR/TGFB1/LGR4/PRKCA/INPP5D	9
GO:0032526	response to retinoic acid	10/555	108/18670	0.00141786	0.0115954	0.00793775	TEAD2/FZD7/YAP1/GJA1/YES1/PDGFRB/TIE1/ABCA1/SOX9/RXRA	10
GO:0032945	negative regulation of mononuclear cell proliferation	8/555	73/18670	0.00142825	0.0116206	0.00795505	ERBB2/VSIR/TGFB1/DLG5/ZBTB7B/TWSG1/INPP5D/TYROBP	8
GO:0050672	negative regulation of lymphocyte proliferation	8/555	73/18670	0.00142825	0.0116206	0.00795505	ERBB2/VSIR/TGFB1/DLG5/ZBTB7B/TWSG1/INPP5D/TYROBP	8
GO:0060350	endochondral bone morphogenesis	8/555	73/18670	0.00142825	0.0116206	0.00795505	FOXC1/ANXA2/TGFBR2/MMP14/SCARA3/INPPL1/SOX9/BMPR1B	8
GO:0050670	regulation of lymphocyte proliferation	15/555	208/18670	0.00144511	0.0117378	0.00803528	ANXA1/BCL6/TGFBR2/TLR4/ERBB2/VSIR/HLA-E/TNFRSF1B/TGFB1/DLG5/ZBTB7B/TWSG1/INPP5D/TYROBP/SASH3	15
GO:0002218	activation of innate immune response	20/555	319/18670	0.00145868	0.0118279	0.00809696	COLEC12/NFKBIA/IRAK3/TLR4/MYD88/MAPKAPK2/TNIP2/TSPAN6/PSMB8/TAB2/RELA/NFKB1/FYN/IFI16/SEC14L1/ALPK1/MAPKAPK3/LGR4/IKBKB/APPL2	20
GO:0071236	cellular response to antibiotic	12/555	147/18670	0.00149171	0.0120717	0.00826382	ID3/ANXA1/ITPR2/FOXO1/CLU/ADCY2/RELA/ETS1/NFE2L2/MAP3K5/AXL/TP53INP1	12
GO:0010954	positive regulation of protein processing	5/555	29/18670	0.00149885	0.0120717	0.00826382	MMP14/GSN/MYH9/RHBDD1/SPON1	5
GO:0060441	epithelial tube branching involved in lung morphogenesis	5/555	29/18670	0.00149885	0.0120717	0.00826382	YAP1/SOX9/DLG5/DAG1/VANGL2	5
GO:2000515	negative regulation of CD4-positive, alpha-beta T cell activation	5/555	29/18670	0.00149885	0.0120717	0.00826382	ANXA1/BCL6/VSIR/ZBTB7B/TWSG1	5
GO:0002758	innate immune response-activating signal transduction	19/555	298/18670	0.00156546	0.0125869	0.00861653	COLEC12/NFKBIA/IRAK3/TLR4/MYD88/MAPKAPK2/TNIP2/TSPAN6/PSMB8/TAB2/RELA/NFKB1/FYN/SEC14L1/ALPK1/MAPKAPK3/LGR4/IKBKB/APPL2	19
GO:0006470	protein dephosphorylation	20/555	321/18670	0.00157115	0.0126115	0.00863335	ITGA1/EYA2/PTPRB/CDC14A/SWAP70/PDGFRB/PTPN13/MTM1/TGFB1/CTDSP2/PPP1R3D/PTBP1/PLPP1/DLC1/PPP2R1B/PTPRZ1/PLPP3/CTDSP1/ROCK1/IKBKB	20
GO:0006949	syncytium formation	7/555	58/18670	0.00159789	0.0127831	0.00875084	CD109/MYOF/CAPN2/EHD2/MYH9/CFLAR/TYROBP	7
GO:0019229	regulation of vasoconstriction	7/555	58/18670	0.00159789	0.0127831	0.00875084	GJA1/ARHGAP42/ECE1/EGFR/ATP1A2/ADRA1A/AGT	7
GO:0045197	establishment or maintenance of epithelial cell apical/basal polarity	6/555	43/18670	0.00160743	0.0128165	0.0087737	PARD3/PARD3B/CRB2/MSN/DLG5/VANGL2	6
GO:0045746	negative regulation of Notch signaling pathway	6/555	43/18670	0.00160743	0.0128165	0.0087737	PEAR1/BCL6/NFKBIA/MMP14/EGFR/BMP7	6
GO:0000302	response to reactive oxygen species	16/555	232/18670	0.00162089	0.0129023	0.00883243	CDK2/ANXA1/CAPN2/PDGFRB/FOXO1/RELA/EGFR/ETS1/PXN/FYN/NFE2L2/MAP3K5/CFLAR/CAT/AXL/BMP7	16
GO:0006024	glycosaminoglycan biosynthetic process	10/555	110/18670	0.00162922	0.012947	0.00886305	DCN/ANGPT1/B4GALT1/SDC2/VCAN/PDGFRB/CHSY1/NFKB1/TGFB1/CHST3	10
GO:1903531	negative regulation of secretion by cell	15/555	211/18670	0.00166469	0.0132069	0.00904098	ANXA1/SRGN/ANGPT1/EZR/TNFRSF1A/INHBB/SERPINB1/SLC30A1/ANXA5/TNFRSF1B/CRY1/CARD8/LGR4/RAP1B/NOTCH1	15
GO:0060759	regulation of response to cytokine stimulus	14/555	190/18670	0.00167974	0.0133042	0.00910756	IL1R1/ANGPT1/TNFRSF1A/IRAK3/CSF1/TLR4/PARP9/ELF1/PARP14/CARD8/LIFR/AXL/SPPL2A/IKBKB	14
GO:0051895	negative regulation of focal adhesion assembly	4/555	18/18670	0.00169585	0.0134096	0.00917969	MMP14/FAM107A/ACVRL1/DLC1	4
GO:0003281	ventricular septum development	8/555	75/18670	0.00170241	0.013417	0.0091848	TGFB2/TGFBR3/TGFBR2/LTBP1/FGFRL1/HEG1/VANGL2/NOTCH1	8
GO:0046173	polyol biosynthetic process	8/555	75/18670	0.00170241	0.013417	0.0091848	ITPKB/FGF2/PLCD3/PLCE1/IMPA2/PLCB3/ADCYAP1R1/PLCD1	8
GO:1903829	positive regulation of cellular protein localization	20/555	324/18670	0.00175366	0.0136752	0.00936154	SMO/EZR/SNX33/PRKCH/PARP9/LRP4/STOM/RAB29/ERBB2/MYO1C/MSN/ITGB1/EGFR/TP53BP2/SORBS1/TGFB1/FYN/GLI3/LEPROT/TYROBP	20
GO:0000038	very long-chain fatty acid metabolic process	5/555	30/18670	0.00175521	0.0136752	0.00936154	ELOVL7/ACSBG1/PEX2/ELOVL5/ELOVL2	5
GO:0003209	cardiac atrium morphogenesis	5/555	30/18670	0.00175521	0.0136752	0.00936154	TGFB2/SMO/NOTCH2/HEG1/NOTCH1	5
GO:0046640	regulation of alpha-beta T cell proliferation	5/555	30/18670	0.00175521	0.0136752	0.00936154	TGFBR2/VSIR/HLA-E/ZBTB7B/TWSG1	5
GO:0048873	homeostasis of number of cells within a tissue	5/555	30/18670	0.00175521	0.0136752	0.00936154	SMO/CSF1/SOX9/NOTCH1/SASH3	5
GO:0061082	myeloid leukocyte cytokine production	5/555	30/18670	0.00175521	0.0136752	0.00936154	TGFB2/BCL6/IRAK3/TLR4/TGFB1	5
GO:0070168	negative regulation of biomineral tissue development	5/555	30/18670	0.00175521	0.0136752	0.00936154	SRGN/SOX9/TGFB1/ROCK1/NOTCH1	5
GO:0001658	branching involved in ureteric bud morphogenesis	7/555	59/18670	0.00176742	0.0137255	0.00939597	SMO/FGF2/SOX9/TGFB1/GLI3/AGT/LGR4	7
GO:0010662	regulation of striated muscle cell apoptotic process	7/555	59/18670	0.00176742	0.0137255	0.00939597	CAPN2/NFE2L2/MAP3K5/AGT/CFLAR/RGL2/BMP7	7
GO:0050777	negative regulation of immune response	12/555	150/18670	0.00177177	0.013737	0.00940383	ANXA1/TGFB2/ANGPT1/BCL6/IRAK3/CD59/HLA-E/PARP14/TGFB1/IFI16/ZBTB7B/INPP5D	12
GO:0033273	response to vitamin	9/555	93/18670	0.00178266	0.0137782	0.00943206	KANK2/SPARC/RELA/EGFR/TGFB1/TSPO/GSN/CAT/BMP7	9
GO:0042326	negative regulation of phosphorylation	26/555	468/18670	0.00178286	0.0137782	0.00943206	WWTR1/PARD3/FBLN1/ANGPT1/MECOM/EZR/IRAK3/CD109/TLR4/PAX6/TIMP3/EMILIN1/FOXO1/STAT3/HEG1/PTPN13/PARP14/TGFB1/CTDSP2/DNAJC3/PPARA/KAT2B/DAG1/PLPP3/BMP7/CTDSP1	26
GO:0045601	regulation of endothelial cell differentiation	6/555	44/18670	0.00181525	0.0139833	0.00957244	S1PR3/TNFRSF1A/ACVRL1/ROCK1/IKBKB/NOTCH1	6
GO:0060412	ventricular septum morphogenesis	6/555	44/18670	0.00181525	0.0139833	0.00957244	TGFB2/TGFBR3/TGFBR2/FGFRL1/VANGL2/NOTCH1	6
GO:0030183	B cell differentiation	11/555	131/18670	0.00185026	0.01423	0.00974134	ZFP36L1/BCL6/MMP14/NOTCH2/ATP11C/ITGB1/ZFP36L2/MFNG/KLF6/LRRC8A/INPP5D	11
GO:0048844	artery morphogenesis	8/555	76/18670	0.00185426	0.0142378	0.00974669	FOXC1/TGFB2/PRRX1/ACVRL1/BMPR1A/PDGFRB/ADGRF5/NOTCH1	8
GO:0015918	sterol transport	10/555	112/18670	0.00186542	0.0142776	0.00977393	ANXA2/NFKBIA/PLTP/CLU/OSBPL11/GRAMD1C/ABCA1/NFKB1/TSPO/NPC2	10
GO:1903510	mucopolysaccharide metabolic process	10/555	112/18670	0.00186542	0.0142776	0.00977393	CD44/DCN/ANGPT1/B4GALT1/FGF2/VCAN/CHSY1/NFKB1/TGFB1/CHST3	10
GO:1903037	regulation of leukocyte cell-cell adhesion	19/555	304/18670	0.00196473	0.0149738	0.0102505	CD44/ITPKB/ANXA1/BCL6/TGFBR2/ERBB2/YES1/VSIR/HLA-E/RELA/ETS1/TGFB1/FYN/GLI3/PPARA/DLG5/ZBTB7B/TWSG1/SASH3	19
GO:0042552	myelination	11/555	132/18670	0.00196578	0.0149738	0.0102505	PARD3/ID4/ERBB2/CLU/ACSBG1/TNFRSF1B/TGFB1/PTPRZ1/ARHGEF10/DAG1/NTRK2	11
GO:0045995	regulation of embryonic development	11/555	132/18670	0.00196578	0.0149738	0.0102505	FZD7/BMPR1A/CRB2/FGFR1/AMOT/NFE2L2/TULP3/DAG1/VANGL2/BMP7/NOTCH1	11
GO:0070374	positive regulation of ERK1 and ERK2 cascade	15/555	215/18670	0.00200025	0.0152121	0.0104137	CD44/ANGPT1/ACKR3/FGF2/TLR4/NOTCH2/PDGFRB/EGFR/TGFB1/ADRA1A/CFLAR/SHC1/RAP1B/PRKCA/NOTCH1	15
GO:0035050	embryonic heart tube development	8/555	77/18670	0.00201658	0.0153119	0.010482	FOXC1/TEAD2/YAP1/GJA1/SMO/TGFBR2/VANGL2/NOTCH1	8
GO:0003018	vascular process in circulatory system	13/555	173/18670	0.00203936	0.0153848	0.0105319	FOXC1/ANGPT1/ITGA1/GJA1/ARHGAP42/YES1/ECE1/EGFR/TGFB1/ATP1A2/ADRA1A/AGT/ROCK1	13
GO:0007202	activation of phospholipase C activity	5/555	31/18670	0.00204229	0.0153848	0.0105319	ADCYAP1R1/EGFR/ADRA1A/AGT/NTRK2	5
GO:0010762	regulation of fibroblast migration	5/555	31/18670	0.00204229	0.0153848	0.0105319	DDR2/FGF2/GNA12/TGFB1/APPL2	5
GO:0045880	positive regulation of smoothened signaling pathway	5/555	31/18670	0.00204229	0.0153848	0.0105319	PRRX1/SMO/EVC/CHSY1/DLG5	5
GO:1903319	positive regulation of protein maturation	5/555	31/18670	0.00204229	0.0153848	0.0105319	MMP14/GSN/MYH9/RHBDD1/SPON1	5
GO:0110020	regulation of actomyosin structure organization	9/555	95/18670	0.00206719	0.0155234	0.0106267	RHOC/S1PR1/PXN/WASF2/DLC1/SH3PXD2B/ARHGEF10/ARAP1/ROCK1	9
GO:1903076	regulation of protein localization to plasma membrane	9/555	95/18670	0.00206719	0.0155234	0.0106267	EZR/MMP14/PRKCH/RHOQ/TMBIM1/ITGB1/EGFR/SORBS1/TGFB1	9
GO:0072659	protein localization to plasma membrane	17/555	260/18670	0.00207923	0.0155894	0.0106719	ANXA2/EZR/RAB13/MMP14/TNFRSF1A/PRKCH/RHOQ/EHD2/TMBIM1/ITGB1/EMP2/RAB31/EGFR/SORBS1/TGFB1/ROCK1/IKBKB	17
GO:0042133	neurotransmitter metabolic process	12/555	153/18670	0.00209365	0.0156323	0.0107013	SLC7A2/TLR4/CHDH/DDAH2/PHGDH/CLU/SLC1A3/MAOA/TSPO/AGT/ALDH9A1/ALDH7A1	12
GO:0045807	positive regulation of endocytosis	12/555	153/18670	0.00209365	0.0156323	0.0107013	ANXA2/C4B/ANO6/ANGPT1/CD151/CLU/RAB31/MERTK/ITSN1/AXL/ITGAV/APPL2	12
GO:0032930	positive regulation of superoxide anion generation	4/555	19/18670	0.00209806	0.0156323	0.0107013	EGFR/TGFB1/AGT/TYROBP	4
GO:1902170	cellular response to reactive nitrogen species	4/555	19/18670	0.00209806	0.0156323	0.0107013	CDK2/FOXO1/MAP3K5/CFLAR	4
GO:0090303	positive regulation of wound healing	7/555	61/18670	0.0021481	0.0159307	0.0109055	ANO6/ANXA1/TGFBR2/TLR4/NFE2L2/KANK1/PLPP3	7
GO:1905953	negative regulation of lipid localization	7/555	61/18670	0.0021481	0.0159307	0.0109055	NFKBIA/ABCA1/NFKB1/CRY1/ABHD5/PPARA/ITGAV	7
GO:2000514	regulation of CD4-positive, alpha-beta T cell activation	7/555	61/18670	0.0021481	0.0159307	0.0109055	ANXA1/BCL6/TGFBR2/VSIR/ZBTB7B/TWSG1/SASH3	7
GO:0110053	regulation of actin filament organization	17/555	261/18670	0.00216466	0.0160286	0.0109726	CDC42EP4/RHOC/SWAP70/MYO1C/S1PR1/EPS8/PXN/TRIOBP/GSN/WASF2/ADD3/DLC1/KANK1/SH3PXD2B/ARHGEF10/ARAP1/ROCK1	17
GO:0070664	negative regulation of leukocyte proliferation	8/555	78/18670	0.00218989	0.0161903	0.0110833	ERBB2/VSIR/TGFB1/DLG5/ZBTB7B/TWSG1/INPP5D/TYROBP	8
GO:0007272	ensheathment of neurons	11/555	134/18670	0.00221445	0.0163213	0.011173	PARD3/ID4/ERBB2/CLU/ACSBG1/TNFRSF1B/TGFB1/PTPRZ1/ARHGEF10/DAG1/NTRK2	11
GO:0008366	axon ensheathment	11/555	134/18670	0.00221445	0.0163213	0.011173	PARD3/ID4/ERBB2/CLU/ACSBG1/TNFRSF1B/TGFB1/PTPRZ1/ARHGEF10/DAG1/NTRK2	11
GO:0034504	protein localization to nucleus	17/555	262/18670	0.00225301	0.0165799	0.01135	ANGPT1/SMO/NFKBIA/GLUL/PARP9/PTTG1IP/STAT3/SP100/SOX9/TGFB1/FYN/GLI3/AGT/BMP7/NXT2/APPL2/NUP188	17
GO:0046165	alcohol biosynthetic process	13/555	175/18670	0.00225702	0.0165839	0.0113527	ITPKB/FGF2/PLCD3/PLCE1/IMPA2/PLCB3/ADCYAP1R1/PLCD1/NFKB1/SP1/GPAM/ERLIN2/ACAA2	13
GO:0006023	aminoglycan biosynthetic process	10/555	115/18670	0.00227085	0.0166089	0.0113698	DCN/ANGPT1/B4GALT1/SDC2/VCAN/PDGFRB/CHSY1/NFKB1/TGFB1/CHST3	10
GO:0032612	interleukin-1 production	10/555	115/18670	0.00227085	0.0166089	0.0113698	S1PR3/ANXA1/TLR4/GSDMD/ABCA1/SERPINB1/IFI16/CARD8/MR1/TYROBP	10
GO:1904375	regulation of protein localization to cell periphery	10/555	115/18670	0.00227085	0.0166089	0.0113698	EZR/MMP14/PRKCH/RHOQ/TMBIM1/ITGB1/EGFR/SORBS1/TGFB1/DAG1	10
GO:1903039	positive regulation of leukocyte cell-cell adhesion	15/555	218/18670	0.00228734	0.0166815	0.0114195	CD44/ITPKB/ANXA1/BCL6/TGFBR2/YES1/VSIR/HLA-E/RELA/ETS1/TGFB1/FYN/GLI3/ZBTB7B/SASH3	15
GO:0035088	establishment or maintenance of apical/basal cell polarity	6/555	46/18670	0.00229126	0.0166815	0.0114195	PARD3/PARD3B/CRB2/MSN/DLG5/VANGL2	6
GO:0061245	establishment or maintenance of bipolar cell polarity	6/555	46/18670	0.00229126	0.0166815	0.0114195	PARD3/PARD3B/CRB2/MSN/DLG5/VANGL2	6
GO:0052547	regulation of peptidase activity	25/555	452/18670	0.00229742	0.0167008	0.0114328	CD44/C4B/FBLN1/ANTXR1/CD109/TIMP3/CRB2/STAT3/TNFRSF10B/VSIR/PSMB8/SERPINB1/PROS1/FYN/IFI16/SOX2/GSN/CARD8/MAP3K5/DLC1/AGT/CFLAR/HDAC1/SERPINB6/EGLN3	25
GO:0002753	cytoplasmic pattern recognition receptor signaling pathway	7/555	62/18670	0.00236073	0.016965	0.0116136	NFKBIA/TLR4/TSPAN6/TAB2/RELA/SEC14L1/ALPK1	7
GO:0010658	striated muscle cell apoptotic process	7/555	62/18670	0.00236073	0.016965	0.0116136	CAPN2/NFE2L2/MAP3K5/AGT/CFLAR/RGL2/BMP7	7
GO:0046635	positive regulation of alpha-beta T cell activation	7/555	62/18670	0.00236073	0.016965	0.0116136	ITPKB/ANXA1/TGFBR2/HLA-E/GLI3/ZBTB7B/SASH3	7
GO:0055025	positive regulation of cardiac muscle tissue development	7/555	62/18670	0.00236073	0.016965	0.0116136	YAP1/TGFBR3/FGF2/BMPR1A/FGFR1/TGFB1/NOTCH1	7
GO:0070265	necrotic cell death	7/555	62/18670	0.00236073	0.016965	0.0116136	YBX3/TLR4/PYGL/TSPO/MAP3K5/TMEM123/CFLAR	7
GO:0038128	ERBB2 signaling pathway	5/555	32/18670	0.00236217	0.016965	0.0116136	ERBB2/EGFR/CPNE3/SHC1/PRKCA	5
GO:0046949	fatty-acyl-CoA biosynthetic process	5/555	32/18670	0.00236217	0.016965	0.0116136	ACSL5/ELOVL7/ACSBG1/ELOVL5/ELOVL2	5
GO:0061311	cell surface receptor signaling pathway involved in heart development	5/555	32/18670	0.00236217	0.016965	0.0116136	BMPR1A/NOTCH2/TGFB1/VANGL2/NOTCH1	5
GO:0043255	regulation of carbohydrate biosynthetic process	9/555	97/18670	0.00238679	0.017116	0.011717	FOXO1/ADCYAP1R1/NFKB1/SORBS1/TGFB1/CRY1/PPP1R3D/PPARA/KAT2B	9
GO:0001933	negative regulation of protein phosphorylation	24/555	429/18670	0.00240594	0.0172275	0.0117933	WWTR1/PARD3/FBLN1/ANGPT1/MECOM/EZR/IRAK3/CD109/TLR4/PAX6/TIMP3/EMILIN1/FOXO1/HEG1/PTPN13/PARP14/TGFB1/CTDSP2/DNAJC3/KAT2B/DAG1/PLPP3/BMP7/CTDSP1	24
GO:0021987	cerebral cortex development	10/555	116/18670	0.00242073	0.0173075	0.0118481	SMO/GNG12/EMX2/PAX6/SLC2A1/EGFR/GLI3/NR2E1/ADGRG1/NTRK2	10
GO:0043547	positive regulation of GTPase activity	23/555	405/18670	0.00243357	0.0173733	0.0118931	RANBP3L/SYDE1/ARHGAP29/ARHGAP31/ARHGAP42/ITGA6/STARD8/ERBB2/MTSS2/S1PR1/ITGB1/ARHGEF6/RIN2/SRGAP1/NEDD9/DOCK1/DLC1/LIMS1/ARHGEF10/ARAP1/PREX2/BNIP2/PLXNB1	23
GO:0001959	regulation of cytokine-mediated signaling pathway	13/555	177/18670	0.00249342	0.017774	0.0121674	IL1R1/ANGPT1/TNFRSF1A/IRAK3/CSF1/PARP9/ELF1/PARP14/CARD8/LIFR/AXL/SPPL2A/IKBKB	13
GO:1990778	protein localization to cell periphery	19/555	311/18670	0.00253606	0.018051	0.012357	ANXA2/EZR/RAB13/MMP14/TNFRSF1A/PRKCH/RAB29/RHOQ/EHD2/TMBIM1/ITGB1/EMP2/RAB31/EGFR/SORBS1/TGFB1/DAG1/ROCK1/IKBKB	19
GO:0032495	response to muramyl dipeptide	4/555	20/18670	0.00256157	0.0180993	0.0123901	VIM/NFKBIA/RELA/NOTCH1	4
GO:0051016	barbed-end actin filament capping	4/555	20/18670	0.00256157	0.0180993	0.0123901	EPS8/TRIOBP/GSN/ADD3	4
GO:0071397	cellular response to cholesterol	4/555	20/18670	0.00256157	0.0180993	0.0123901	SMO/GRAMD1C/ABCA1/DAG1	4
GO:0072234	metanephric nephron tubule development	4/555	20/18670	0.00256157	0.0180993	0.0123901	WWTR1/YAP1/SOX9/LGR4	4
GO:0046638	positive regulation of alpha-beta T cell differentiation	6/555	47/18670	0.00256179	0.0180993	0.0123901	ITPKB/ANXA1/TGFBR2/GLI3/ZBTB7B/SASH3	6
GO:1901222	regulation of NIK/NF-kappaB signaling	10/555	117/18670	0.00257843	0.0181746	0.0124417	NFKBIA/TLR4/SASH1/TNFRSF10B/TSPAN6/RELA/EGFR/TRIP6/LIMS1/BMP7	10
GO:0017038	protein import	14/555	199/18670	0.00258007	0.0181746	0.0124417	ANGPT1/SMO/NFKBIA/SNX33/PTTG1IP/STAT3/CLU/TGFB1/GLI3/PEX2/AGT/NXT2/APPL2/NUP188	14
GO:0046637	regulation of alpha-beta T cell differentiation	7/555	63/18670	0.00258919	0.0182121	0.0124673	ITPKB/ANXA1/BCL6/TGFBR2/GLI3/ZBTB7B/SASH3	7
GO:1905952	regulation of lipid localization	12/555	157/18670	0.00259574	0.0182313	0.0124804	ANXA2/NFKBIA/PLTP/OSBPL11/ABCA1/NFKB1/CRY1/TSPO/ABHD5/PPARA/AGT/ITGAV	12
GO:0003149	membranous septum morphogenesis	3/555	10/18670	0.00268207	0.0187275	0.0128201	TGFB2/TGFBR2/VANGL2	3
GO:0003376	sphingosine-1-phosphate receptor signaling pathway	3/555	10/18670	0.00268207	0.0187275	0.0128201	S1PR3/EZR/S1PR1	3
GO:0007016	cytoskeletal anchoring at plasma membrane	3/555	10/18670	0.00268207	0.0187275	0.0128201	EZR/TLN1/DAG1	3
GO:0046642	negative regulation of alpha-beta T cell proliferation	3/555	10/18670	0.00268207	0.0187275	0.0128201	VSIR/ZBTB7B/TWSG1	3
GO:0046633	alpha-beta T cell proliferation	5/555	33/18670	0.00271696	0.0189434	0.0129679	TGFBR2/VSIR/HLA-E/ZBTB7B/TWSG1	5
GO:0044706	multi-multicellular organism process	15/555	222/18670	0.00272254	0.0189546	0.0129756	ITGA5/SYDE1/FBLN1/GJA1/TGFBR2/B4GALT1/CAPN2/SLC2A1/EMP2/DDR1/ETS1/TGFB1/RXRA/AGT/SH3PXD2B	15
GO:0006874	cellular calcium ion homeostasis	25/555	458/18670	0.0027339	0.0189892	0.0129993	APLNR/ANXA2/S1PR3/ITPR3/GJA1/TGM2/CDH23/ACKR3/FGF2/PLCE1/SWAP70/ITPR2/S1PR1/PLCB3/GNA13/ADCYAP1R1/SLC30A1/ANXA5/TGFB1/FYN/ATP1A2/ADRA1A/AGT/ITGAV/SRI	25
GO:0060402	calcium ion transport into cytosol	12/555	158/18670	0.00273546	0.0189892	0.0129993	APLNR/ITPR3/FGF2/PLCE1/ITPR2/PLCB3/ADCYAP1R1/TGFB1/FYN/ATP1A2/ADRA1A/SRI	12
GO:0043405	regulation of MAP kinase activity	20/555	337/18670	0.00276653	0.019177	0.0131279	TPD52L1/ITGA1/IRAK3/FGF2/TLR4/MAP3K20/PLCE1/MAPKAPK2/ERBB2/SASH1/PDGFRB/TAB2/FGFR1/EGFR/TGFB1/MAP3K5/MAPKAPK3/SHC1/VANGL2/BMP7	20
GO:0046631	alpha-beta T cell activation	11/555	138/18670	0.00278835	0.0193002	0.0132122	ITPKB/ANXA1/BCL6/TGFBR2/STAT3/VSIR/HLA-E/GLI3/ZBTB7B/TWSG1/SASH3	11
GO:0046579	positive regulation of Ras protein signal transduction	7/555	64/18670	0.00283427	0.0195897	0.0134104	ITPKB/CSF1/NOTCH2/PDGFRB/ADGRG1/SHC1/NOTCH1	7
GO:0045137	development of primary sexual characteristics	15/555	223/18670	0.00284141	0.0196107	0.0134248	FOXC1/YBX3/ADAMTS1/TGFB2/GJA1/RAB13/MMP14/INHBB/PDGFRB/MGST1/ADCYAP1R1/SOX9/BMPR1B/RHOBTB3/ADGRG1	15
GO:0046850	regulation of bone remodeling	6/555	48/18670	0.00285561	0.0196518	0.0134529	TNFRSF11B/GJA1/S1PR1/EGFR/PRKCA/INPP5D	6
GO:0055023	positive regulation of cardiac muscle tissue growth	6/555	48/18670	0.00285561	0.0196518	0.0134529	YAP1/TGFBR3/FGF2/BMPR1A/FGFR1/NOTCH1	6
GO:0050727	regulation of inflammatory response	26/555	485/18670	0.00289722	0.0199095	0.0136293	SLC7A2/IL1R1/C1R/C4B/OSMR/ANXA1/IL17RB/C1S/TGM2/BCL6/NFKBIA/TNFRSF1A/TLR4/MYD88/CD59/CLU/HLA-E/RELA/PROS1/EGFR/ETS1/NFKB1/TNFRSF1B/PPARA/AGT/APPL2	26
GO:0045580	regulation of T cell differentiation	11/555	139/18670	0.00294909	0.0202369	0.0138534	ITPKB/ANXA1/BCL6/TGFBR2/ERBB2/VSIR/TGFB1/GLI3/SOX13/ZBTB7B/SASH3	11
GO:0045862	positive regulation of proteolysis	21/555	363/18670	0.00296944	0.0203472	0.013929	FBLN1/ANTXR1/MMP14/SNX33/STAT3/TNFRSF10B/CLU/VSIR/TNFRSF1B/FYN/IFI16/GSN/CARD8/NFE2L2/MAP3K5/DLC1/MYH9/CFLAR/RHBDD1/EGLN3/SPON1	21
GO:0051147	regulation of muscle cell differentiation	13/555	181/18670	0.00302721	0.0207134	0.0141796	FZD7/MMP14/CAPN2/EHD2/BOC/TGFB1/NFATC3/MEGF10/PTBP1/PPARA/CFLAR/BNIP2/NOTCH1	13
GO:0035455	response to interferon-alpha	4/555	21/18670	0.00309077	0.020912	0.0143156	IFITM2/IFITM1/AXL/RO60	4
GO:0036120	cellular response to platelet-derived growth factor stimulus	4/555	21/18670	0.00309077	0.020912	0.0143156	MTSS2/YES1/PDGFRB/FYN	4
GO:0072010	glomerular epithelium development	4/555	21/18670	0.00309077	0.020912	0.0143156	FOXC1/PECAM1/KLF15/PODXL	4
GO:1903392	negative regulation of adherens junction organization	4/555	21/18670	0.00309077	0.020912	0.0143156	MMP14/FAM107A/ACVRL1/DLC1	4
GO:2000114	regulation of establishment of cell polarity	4/555	21/18670	0.00309077	0.020912	0.0143156	GSN/KANK1/RAP1B/ROCK1	4
GO:2000738	positive regulation of stem cell differentiation	4/555	21/18670	0.00309077	0.020912	0.0143156	FOXC1/TGFB2/SOX9/BMP7	4
GO:0045665	negative regulation of neuron differentiation	15/555	225/18670	0.00309202	0.020912	0.0143156	ID3/VIM/ID4/LRP4/PAX6/RAB29/SOX9/DPYSL3/SOX2/GLI3/NR2E1/KANK1/BMP7/CTDSP1/NOTCH1	15
GO:0006026	aminoglycan catabolic process	7/555	65/18670	0.00309674	0.020912	0.0143156	CD44/DCN/FGF2/SDC2/VCAN/TGFB1/CTBS	7
[truncated: 305 more rows]

## Sheet: GO_Enrichment_Human_Black
ID	Description	GeneRatio	BgRatio	pvalue	p.adjust	qvalue	geneID	Count
[truncated: 78 more rows]
