# Supplementary material for: Moesin is an effector of tau-induced actin overstabilization, cell cycle activation, and neurotoxicity in Alzheimer’s disease
Source: iScience. 2023 Feb 8;26(3):106152. doi: 10.1016/j.isci.2023.106152 (PMC9984563; doi:10.1016/j.isci.2023.106152)
Supplement: Table S4. DisGeNET analysis of modules within the human WGCNA, related to Figure 1 [file mmc5.xlsx]

## Sheet: DisGeNET_Turquoise
	ID	Description	GeneRatio	BgRatio	pvalue	p.adjust	qvalue	geneID	Count
C0013421	C0013421	Dystonia	135/2684	453/21671	2.10662e-23	1.64674e-19	1.52608e-19	ALS2/CACNA1G/CDKL5/RHOBTB2/TTC19/SLC30A9/COX15/NDUFS1/LRRC7/C12orf4/VPS13D/CYFIP2/CAMK2B/ATP2B4/SYT1/VPS35/RARB/GNB1/UBA5/DLG3/CHMP2B/HACE1/DLD/AP4S1/EEF1A2/NDUFAF5/FBXO31/DMXL2/TUSC3/TUBB4A/GPI/ATP1A3/PMPCB/MICU1/DNAJC12/CAMTA2/CNTNAP1/HSPA8/PDHX/TPI1/OPRM1/PCCB/DNAJC6/DHDDS/FASTKD2/SATB2/HPCA/TSFM/NDUFAF4/SLC12A5/ARFGEF2/MBOAT7/TIMM8A/GAD1/TTBK2/C19orf12/AP4B1/ANO3/B4GALNT1/RNASEH2B/SUCLA2/SCN2…	135
C0013384	C0013384	Dyskinetic syndrome	105/2684	316/21671	2.01964e-22	7.89377e-19	7.31535e-19	PAFAH1B1/CDKL5/SLC30A9/XK/C12orf4/CYFIP2/CAMK2B/SYT1/VPS35/ACTL6B/MEF2C/UBA5/ACHE/GNAS/RPH3A/NECAP1/MSH2/STX1B/MAPK1/GRK3/RASD2/EEF1A2/PDYN/FGF14/HTR2A/FBXO31/AP3B2/TUSC3/ATP1A3/DNM1/CUX2/TPI1/OPRM1/GABRG2/FGF12/ATP6V1A/MECR/DNAJC6/DHDDS/CNR1/PMS2/CIT/MBOAT7/OPRL1/GAD1/DPP6/ATXN10/DLG4/ATP8A2/EPHB2/KRAS/B4GALNT1/SCN2A/TOR1A/STXBP1/DNAJC13/PPP3CA/CLTC/SNCA/GABRB2/C9orf72/CACNA1B/CNKSR2/HOMER1/SCN3…	105
C0543888	C0543888	Epileptic encephalopathy	75/2684	187/21671	7.16168e-22	1.8661e-18	1.72936e-18	CDKL5/ADAM22/RHOBTB2/GABRA1/NEDD4L/CYFIP2/ARFGEF1/GNB5/ACTL6B/MEF2C/UBA5/DNM1L/NECAP1/EEF1A2/AP3B2/ATP1A3/DNM1/MAPK10/MADD/CUX2/PHACTR1/WASF1/GABRG2/FGF12/ATP6V1A/GLS/SLC25A12/DHDDS/BCL11A/SLC12A5/IQSEC2/NAPB/KCNC1/ARHGEF9/SCN2A/STXBP1/GABBR2/PLAA/PPP3CA/PRICKLE1/SCN1A/GABRB2/MDH2/CACNA1B/CACNA1C/GABRA2/SCN3A/NUS1/RETREG1/KCNB1/SYNJ1/AP2M1/KCNT2/HCN1/GABRB3/PRRT2/BSCL2/CPLX1/UGP2/NEUROD2/CNTNAP2/…	75
C4553743	C4553743	Spasticity, CTCAE	135/2684	477/21671	3.76377e-21	7.35534e-18	6.81638e-18	ALS2/CACNA1G/CDKL5/ADAM22/COX15/MATR3/C12orf4/VPS13D/NEXMIF/CYFIP2/EIF2B3/CAMK2A/ACTL6B/UBA5/CHMP2B/NECAP1/DLD/TCF20/NEFH/AP4S1/EEF1A2/NDUFAF5/FBXO31/RPGRIP1L/AP3B2/TUSC3/TUBB4A/TIMM50/PMPCB/LIMK1/DNM1/EXOSC3/CNTNAP1/GLRB/PPARGC1A/TPI1/FIG4/GABRG2/RAD50/FGF12/ATP6V1A/RAB3GAP1/SLC25A12/EPHA4/DHCR24/DNAJC6/DHDDS/CIT/OPTN/MBOAT7/GRIA3/TIMM8A/BCL11B/UNC13A/ATP6V1E1/PPT1/RLIM/PEX11B/C19orf12/KRAS/AP4B…	135
C0027066	C0027066	Myoclonus	91/2684	265/21671	1.0603e-20	1.65768e-17	1.53621e-17	CDKL5/VPS13D/CYFIP2/CAMK2A/CLCN4/ACTL6B/UBA5/CHMP2B/NECAP1/TCF20/DNAJC5/EEF1A2/SMS/AP3B2/ASAH1/ATP1A3/DNM1/MAPK10/GLRB/CUX2/PHACTR1/GABRG2/FGF12/ATP6V1A/MECR/DNAJC6/DHDDS/GRIA3/PRKCG/KCNC1/PPT1/KCNC3/ANO3/SCN2A/TOR1A/STXBP1/SORL1/ATAD1/PPP3CA/PRICKLE1/CLTC/AFG3L2/APP/SCN1A/SNCA/GABRB2/C9orf72/CACNA1B/CNKSR2/PRDM8/SCN3A/NUS1/RASA2/RMND1/KCNB1/SYNJ1/ATP13A2/ADAR/LY6E/SERPINI1/SLC25A46/HCN1/GABRB3/P…	91
C0021125	C0021125	Impulsive Behavior	88/2684	276/21671	1.02116e-17	1.33041e-14	1.23292e-14	GGCT/HIVEP2/NRXN3/C12orf4/GOPC/CYFIP2/CTNNA2/SYT1/VPS35/ACTL6B/UBA5/OPRK1/ACHE/NECAP1/MAPK1/PVALB/EEF1A2/SMS/HTR2A/FGF9/FBXO31/AP3B2/TUSC3/DNM1/TBC1D9/ENO2/OPRM1/GABRG2/FGF12/ATP6V1A/DNAJC6/LGALS8/DHDDS/CNR1/CIT/MBOAT7/PRKCG/GAD1/CALY/C19orf12/SNAP25/EPHB2/IMPA1/STXBP1/MAP2K5/DNAJC13/PPP3CA/FTO/CDH13/CLTC/SNCA/GABRB2/CACNA1B/CNKSR2/ADGRL3/ADRA2A/ANK3/GABRA2/SCN3A/NUS1/UCHL1/FMN2/AFF2/SST/KCNB1/SY…	88
C1854882	C1854882	Absent speech	78/2684	232/21671	2.46497e-17	2.75267e-14	2.55097e-14	RHOBTB2/HIVEP2/TRIO/NEDD4L/NEXMIF/CYFIP2/CAMK2B/CTNNA2/KCNAB2/CAMK2A/CDC42/CLCN4/ACTL6B/SMARCA2/UBA5/EEF1A2/SMS/HERC1/AP3B2/TIMM50/PPP2R1A/PMPCB/DNM1/EXOSC3/PPP2R5D/GABRG2/FGF12/ATP6V1A/SLC25A12/CCND2/IQSEC2/MBOAT7/HNRNPH2/BCL11B/AP4B1/SCN2A/TBR1/STXBP1/GABBR2/PPP3CA/UNC80/GABRB2/MDH2/PRPS1/CACNA1B/CNKSR2/GRIA4/GRM1/SCN3A/RMND1/KCNB1/SPTBN4/STIM1/TRAPPC2L/CPLX1/LINGO1/FRMPD4/CNTNAP2/FOXG1/GRIN1/K…	78
C0524528	C0524528	Pervasive Development Disorder	97/2684	328/21671	6.34556e-17	6.20041e-14	5.74608e-14	CACNA1G/PAFAH1B1/SYN1/NRXN3/NDUFS1/APBA2/TRIO/NEXMIF/PIK3CB/PSD/CS/SNCB/NUAK1/RBFOX1/SMARCA2/CADPS2/FH/TCF20/PVALB/EEF1A2/SMS/HTR2A/DMXL2/LIN7B/MET/STX1A/SLC1A1/NCS1/GABRA4/TBC1D9/PPARGC1A/NRXN2/ELMOD1/CUX2/OPRM1/PPP2R5D/SLC25A12/TSNAX/TSHZ3/FABP3/GLO1/FOXP2/LRRC4/ARHGEF9/RAB11FIP5/SCN2A/TBR1/PCDH10/PRICKLE1/SRRM4/CDH13/CBLN2/APP/SCN1A/CNTN4/EPHA5/SNCA/CDCA5/NLGN4X/SYBU/ADGRL3/CACNA1C/ANK3/RIT2/J…	97
C0231686	C0231686	Gait, Unsteady	57/2684	143/21671	8.13915e-17	7.0693e-14	6.5513e-14	CACNA1G/TTC19/MATR3/CYFIP2/ATP2B3/REEP1/EIF2B3/CLCN4/ACTL6B/UBA5/HACE1/NECAP1/DDHD1/EEF1A2/SMS/AP3B2/ATP1A3/MAST1/DNM1/PDHX/TPI1/GABRG2/FGF12/ATP6V1A/DHDDS/BCL11B/ATXN10/SCN2A/STXBP1/PPP3CA/MAPK8IP3/CLTC/SOD1/SYT14/GABRB2/CACNA1B/PAK1/CNKSR2/SCN3A/NUS1/PPP2R2B/KCNB1/SYNJ1/HCN1/BSCL2/CHD3/YWHAG/RNASEH1/PRNP/KCNA2/P4HTM/ATP6AP2/KCNQ5/MAPT/SCN8A/HTT/L1CAM	57
C0494475	C0494475	Tonic - clonic seizures	91/2684	300/21671	1.00284e-16	7.8392e-14	7.26478e-14	CDKL5/GABRA1/SLC9A7/ACSL4/CLCN4/PAK3/RBFOX1/GNB1/DLG3/OPRK1/CHMP2B/HACE1/ACHE/STX1B/PVALB/SLC8A3/PDYN/SYP/SLC17A7/SLC1A1/DNM1/MAPK10/CCKBR/CUX2/OPRM1/ALDH5A1/GABRG2/FGF12/CNR1/GRIA2/PHF24/SLC12A5/IQSEC2/GRIA3/KCNC1/IMPA1/UBQLN1/SCN2A/GAD2/STXBP1/PPP3CA/AFG3L2/ADCYAP1/ACP1/SCN1A/PAM/ZNF711/PRPS1/C9orf72/SCN2B/CNKSR2/CACNA1C/RAB39B/TSPAN7/SST/SYN2/SYNJ1/HCN1/VCP/GABRB3/SCN3B/CHRM1/FRMPD4/NIPA1/ADRA…	91
C4316903	C4316903	Absence Seizures	70/2684	205/21671	4.24447e-16	3.01628e-13	2.79526e-13	CDKL5/GABRA1/NEXMIF/SLC9A7/ACSL4/CLCN4/PAK3/RBFOX1/SMARCA2/DLG3/OPRK1/ACHE/STX1B/PVALB/SLC8A3/PDYN/PLCB4/SYP/HTR2A/SLC17A7/SLC1A1/CUX2/OPRM1/ALDH5A1/GABRG2/CNR1/SLC12A5/IQSEC2/IMPA1/SCN2A/GAD2/STXBP1/ADCYAP1/SCN1A/PAM/ZNF711/CNKSR2/RAB39B/TSPAN7/SST/SYN2/HCN1/GABRB3/PRRT2/CHRM1/CPLX1/FRMPD4/ADRA1B/GRIK1/NEUROD2/CNTNAP2/CHRNA7/FOXG1/BDNF/KCNA2/SLC25A22/CACNB4/SLC8A1/ABAT/KCNQ3/DRD1/GABRA5/CCK/KCNJ…	70
C0242422	C0242422	Parkinsonian Disorders	102/2684	373/21671	3.33487e-15	2.17239e-12	2.01321e-12	CX3CL1/PAFAH1B1/UQCRC1/NDUFS1/VPS35/DNAJA2/SNCB/DNAJC10/UBE2K/RUNX1T1/GSK3B/CHMP2B/ACHE/DNM1L/FKBP1A/DNAJC5/EEF1A2/PDYN/SYP/CALB1/ATP1A3/DNAJB6/CHCHD2/MAPK8/DNAJC12/TBC1D9/ENO2/ST8SIA1/PACRG/PDE8B/DNAJC6/DHDDS/CNR1/CIT/PDE1B/BECN1/PRKCG/PPT1/C19orf12/DLG4/GAD2/TOR1A/STXBP1/SORL1/DNAJC13/AFG3L2/ADCYAP1/SOD1/APP/SNCA/VIP/C9orf72/ACAD8/SLC25A4/PANK1/THY1/JPH3/NRGN/UCHL1/RAB39B/PPP2R2B/SYNJ1/ATP13A2/…	102
C0270824	C0270824	Visual seizure	69/2684	209/21671	4.80803e-15	2.89111e-12	2.67926e-12	PAFAH1B1/CDKL5/PDE4A/SYT1/RBFOX1/OPRK1/ACHE/MSH2/PVALB/SLC8A3/PDYN/SLC17A7/SLC1A1/SH3GL2/NEURL1/SLC38A1/ENO2/OPRM1/RTN4/CNR1/APAF1/CIT/SLC12A5/MAP1B/SYT4/IMPA1/CCNB1/GAD2/PRICKLE1/ADCYAP1/PAM/VIP/SCN2B/NRGN/GRIA1/SST/SYN2/NRG1/NPY5R/HCN1/YWHAZ/VDAC2/BEX3/YWHAB/ENDOG/RRM1/CHRM1/ADRA1B/GRIK1/GAP43/CNTNAP2/CHRNA7/PCSK1/FOXG1/BDNF/KCNA2/ERBB4/GRM8/SLC8A1/ABAT/DRD1/GABRA5/CCK/KCNJ11/HDAC2/SREBF2/GABBR…	69
C0007758	C0007758	Cerebellar Ataxia	114/2684	441/21671	6.1934e-15	3.45813e-12	3.20473e-12	CACNA1G/TTC19/NCDN/ANK1/TRIO/VPS13D/PIK3CB/CBLN4/ATG5/ATP2B3/CRMP1/UBA5/DLG3/ACHE/DNM1L/DOCK3/SLC9A1/DLD/MAPK1/PDYN/USP14/FGF14/FGF9/ATP1A3/PRUNE2/DNM1/CCDC6/ENO2/TMEM30A/LANCL1/EBNA1BP2/ELOVL4/KHDRBS1/TSFM/PRKCG/TIMM8A/GAD1/TTBK2/KCNC1/DPP6/ATXN10/SYNE1/KCNC3/DLG4/SNAP25/ATP8A2/ANO3/AGTPBP1/ADGRB3/ITM2B/GAD2/STXBP1/TUBB2A/PRICKLE1/VAMP1/DENR/ARSG/AFG3L2/GNAL/SOD1/IGLON5/TPM3/CALM2/SCN1A/TRPC1/SN…	114
C0026650	C0026650	Movement Disorders	99/2684	362/21671	8.47221e-15	4.34892e-12	4.03025e-12	ALS2/PAFAH1B1/CDKL5/RHOBTB2/XK/GOPC/VPS13D/ATG5/CAMK2B/SYT1/CAMK2A/SNCB/RARB/SMARCA2/MEF2C/DLG3/ACHE/DOCK3/STX1B/MAPK1/TCF20/RBFOX2/DNAJC5/PDYN/SMS/FGF14/HTR2A/TUBB4A/ATP1A3/MICU1/EFNB3/PTPN5/OPRM1/ALDH5A1/PDE8B/GABRG2/CNR1/CCND2/SATB2/GRIA2/ARFGEF2/FOXP2/TTBK2/UNC13A/PPT1/ATP8A2/EPHB2/ANO3/SUCLA2/SCN2A/TOR1A/STXBP1/GABBR2/CLTC/GNAL/SOD1/IGLON5/SCN1A/SNCA/C9orf72/CACNA1B/ITPR1/GABRA2/GRIA4/JPH3/R…	99
C0684276	C0684276	Hypsarrhythmia	56/2684	152/21671	8.90146e-15	4.34892e-12	4.03025e-12	CDKL5/C12orf4/CYFIP2/ASNS/ACTL6B/UBA5/NECAP1/EEF1A2/FBXO31/AP3B2/TUSC3/TIMM50/DNM1/PHACTR1/GABRG2/FGF12/ATP6V1A/DHDDS/ARFGEF2/MBOAT7/SCN2A/STXBP1/GABBR2/PLAA/ATAD1/PPP3CA/CLTC/GABRB2/CACNA1B/CNKSR2/SCN3A/NUS1/FMN2/KCNB1/SYNJ1/SLC45A1/KCNT2/GRIK2/HCN1/TRAPPC9/YWHAG/NEUROD2/CNTNAP2/RSRC1/KCNA2/SLC25A22/NRXN1/PLCB1/KCNJ11/SCN8A/PGAP1/SPTAN1/CACNA1E/FRRS1L/GRIN2B/ZNHIT3	56
C0751495	C0751495	Seizures, Focal	68/2684	210/21671	2.22593e-14	9.78144e-12	9.06471e-12	SYN1/CDKL5/C12orf4/NEDD4L/ME1/RBFOX1/OPRK1/ACHE/DNM1L/PVALB/SLC8A3/PDYN/FBXO31/TUSC3/SLC17A7/SLC1A1/DNM1/MAPK10/CUX2/ENO2/OPRM1/CNR1/GRIA2/SLC12A5/ARFGEF2/MBOAT7/MAP1B/IMPA1/SCN2A/GAD2/STXBP1/YARS2/ADCYAP1/ARF1/SCN1A/PAM/FMN2/SST/SYN2/SLC45A1/KCNT2/GRIK2/HCN1/GABRB3/PRRT2/TRAPPC9/CHRM1/ADRA1B/GRIK1/CNTNAP2/RSRC1/CHRNA7/FOXG1/BDNF/KCNA2/SAMD12/PLCB1/SLC8A1/ABAT/KCNQ3/DRD1/GABRA5/CCK/KCNJ11/GABRD/S…	68
C4023687	C4023687	EEG with multifocal slow activity	26/2684	41/21671	2.25235e-14	9.78144e-12	9.06471e-12	CYFIP2/ACTL6B/UBA5/NECAP1/EEF1A2/AP3B2/DNM1/GABRG2/FGF12/ATP6V1A/DHDDS/STXBP1/PPP3CA/CLTC/GABRB2/CACNA1B/CNKSR2/SCN3A/NUS1/KCNB1/SYNJ1/HCN1/YWHAG/KCNA2/GRIN2A/SCN8A	26
C0026351	C0026351	Moderate intellectual disability	76/2684	251/21671	3.74655e-14	1.54141e-11	1.42846e-11	SYN1/C12orf4/SLC9A7/SYT1/ACSL4/CLCN4/PAK3/RUNX1T1/SMARCA2/MEF2C/DLG3/TCF20/SYP/FBXO31/RPGRIP1L/DMXL2/TUSC3/MAST1/DNM1/SHOC2/PPP2R5D/PDE4D/FGF12/ATP6V1A/SATB2/IQSEC2/MBOAT7/GRIA3/SCN2A/TBR1/PREPL/FBXO11/PPP3CA/SCAPER/SCN1A/PTH2R/NLGN4X/ZNF711/RBMX/POLR3A/CNKSR2/ITPR1/ANK3/FMN2/RAB39B/AFF2/TSPAN7/PTDSS1/BDH1/SHANK2/SLC45A1/GRIK2/TRPV6/TTC8/HPRT1/COG1/CACNG2/TRAPPC9/FRMPD4/NBEA/RSRC1/TMEM70/FOXG1/ZB…	76
C0234533	C0234533	Generalized seizures	67/2684	210/21671	7.68892e-14	3.00521e-11	2.78501e-11	CDKL5/XK/C12orf4/RBFOX1/OPRK1/ACHE/MAPK1/MCAT/PVALB/SLC8A3/PDYN/FBXO31/TUSC3/SLC17A7/SLC1A1/TBC1D9/OPRM1/GABRG2/CNR1/SLC12A5/MBOAT7/ATXN10/EPHB2/IMPA1/GAD2/PLAA/PPP3CA/ADCYAP1/ACP1/SCN1A/PAM/FMN2/SST/SYN2/KCNB1/SYNJ1/SLC45A1/ERCC3/ATP1A1/GRIK2/HCN1/GABRB3/PRRT2/TRAPPC9/CHRM1/ADRA1B/GRIK1/CNTNAP2/RSRC1/CHRNA7/FOXG1/BDNF/KCNA2/SAMD12/PLCB1/SLC8A1/ABAT/DRD1/GABRA5/CCK/KCNJ11/SCN8A/PGAP1/SLC9A6/SACM1…	67
C0085584	C0085584	Encephalopathies	114/2684	457/21671	8.74356e-14	3.25469e-11	3.0162e-11	CDKL5/RHOBTB2/TTC19/GABRA3/MDH1/COX15/NCDN/NRXN3/GABRA1/NDUFS1/NEDD4L/CYFIP2/GNB5/ASNS/ACTL6B/MEF2C/UBA5/DLG3/ACHE/DNM1L/TESC/NECAP1/DLD/FH/STX1B/EEF1A2/NDUFAF5/NALCN/AP3B2/TUBB4A/TIMM50/ATP1A3/STX1A/SLC1A1/DNM1/PRKAR1A/MAPK10/PPARGC1A/PDHX/CUX2/GABRG2/FGF12/ATP6V1A/MTR/DHDDS/BCL11A/TSFM/NDUFAF4/IQSEC2/GOT2/KCNC1/RTN4IP1/PPT1/C19orf12/ATP8A2/AHI1/RNASEH2B/SCN2A/STXBP1/ATAD1/PPP3CA/CLTC/APP/IGLON5…	114
C0151888	C0151888	Hyporeflexia	87/2684	312/21671	1.08447e-13	3.85332e-11	3.57097e-11	GABRA3/FHL1/CYFIP2/PDK3/REEP1/ACTL6B/UBA5/CHMP2B/GNAS/DOCK3/NECAP1/NEFH/EEF1A2/AP3B2/GDAP1/DNM1/PHYH/CNTNAP1/TPI1/ALDH5A1/FIG4/GABRG2/FGF12/ATP6V1A/DNAJC6/DHDDS/ELOVL4/TRIM32/RNF170/PYROXD1/IQSEC2/GRIA3/ATXN10/SYNE1/C19orf12/SNAP25/DCAF8/LARGE1/B4GALNT1/SUCLA2/STXBP1/PPP3CA/NDUFA9/VAMP1/CLTC/TPM3/POMGNT2/GABRB2/C9orf72/CACNA1B/CNKSR2/SLC25A4/HNRNPDL/SCN3A/NUS1/RETREG1/RMND1/HK1/KCNB1/SYNJ1/CHRNB2…	87
C0014548	C0014548	Epilepsy, Generalized	40/2684	93/21671	1.60871e-13	5.46753e-11	5.0669e-11	CACNA1G/CDKL5/GABRA1/NEDD4L/RBFOX1/DDHD2/MCAT/CACNA1I/ARHGEF7/ASAH1/ATP1A3/DNM1/GLRB/CUX2/OPRM1/ALDH5A1/GABRG2/KLHL29/SCN2A/GAD2/SCN1A/GLRA3/ATP6V1B2/GABRA2/PTPRK/SV2A/CHRNB2/GRIK2/HCN1/GABRB3/PCDH7/NBEA/CHRNA7/CACNB4/GRIN2A/KCNQ3/KCNJ11/GABRD/RORB/MCTS1	40
C1510472	C1510472	Drug Dependence	74/2684	248/21671	1.8532e-13	6.03603e-11	5.59374e-11	NRXN3/EIPR1/PIK3CB/ATG5/DDX1/CADPS2/OPRK1/ACHE/NRCAM/SLC17A6/MAPK1/PDYN/PCSK1N/KCNN1/MET/TMEM97/OPRM1/RASGRF2/OPRD1/CNR1/CCDC91/GPR83/OPRL1/GAD1/CYP2E1/SYNE1/EPHB2/FHOD3/CDH13/EFHD2/ATP1B1/AFF3/SNCA/TENM2/TIAM2/MDH2/HTR3B/MPP7/SLC2A13/ZNF385D/GABRA2/HOMER1/GRIA4/BRAF/GRIK2/CSMD3/OXR1/CDK5/RET/HSPA12A/PNOC/GRM5/HINT1/DRD5/ZNF804A/PRKCE/MACROD2/CERS6/MSRA/BDNF/GRIN1/CSRNP3/MAGED1/PLCB1/CSMD1/GRIN2A…	74
C0036857	C0036857	Severe intellectual disability	108/2684	429/21671	2.09433e-13	6.54856e-11	6.06871e-11	CACNA1G/CDKL5/MBTPS2/COX15/NDUFS1/C12orf4/NEXMIF/CYFIP2/RASGRF1/CAMK2B/SLC9A7/CTNNA2/ACSL4/CAMK2A/CLCN4/PAK3/SMARCA2/MEF2C/UBA5/DLG3/EPB41L1/SLC26A4/AP4S1/EEF1A2/NDUFAF5/SYP/NALCN/FBXO31/HERC1/TUSC3/TIMM50/DNM1/PHYH/ALDH5A1/RAB3GAP1/SATB2/KLHL7/CIT/ARFGEF2/IQSEC2/MBOAT7/GRIA3/ARHGEF9/PPT1/LARGE1/KRAS/IMPA1/AP4B1/SCN2A/STXBP1/MAPK8IP3/NDUFA9/CLTC/KCNH1/AFF3/SCN1A/UNC80/ZNF711/CAMK2G/PAK1/CNKSR2/IT…	108
C3887506	C3887506	Hyperkinesia	36/2684	80/21671	4.95474e-13	1.48966e-10	1.38051e-10	CAMK2B/SYT1/MEF2C/SLC32A1/HTR2A/PTGR1/ALDH5A1/PLPPR4/GRIA2/IQSEC2/ATP8A2/SUCLA2/SCN2A/TOR1A/SCN1A/CACNA1B/GRIA1/KCNJ6/NPPC/ADCY1/PRRT2/NEUROD2/MAP6/SNCG/CNTNAP2/GRIN1/ABAT/DRD1/MAPT/CCK/PSAP/CACNA1E/SLC9A6/GABBR1/TMEM240/FRRS1L	36
C0034935	C0034935	Babinski Reflex	67/2684	218/21671	5.56249e-13	1.61044e-10	1.49244e-10	ALS2/CACNA1G/NDUFS1/VPS13D/SLC9A7/ACSL4/REEP1/CLCN4/PAK3/DLG3/CHMP2B/DDHD2/NEFH/AP4S1/DDHD1/PDYN/SYP/CNTNAP1/RNF170/IQSEC2/GRIA3/RTN2/TIMM8A/GAD1/ATXN10/C19orf12/REEP2/DSTYK/LARGE1/AP4B1/B4GALNT1/PLAA/SELENOI/PRICKLE1/VAMP1/AFG3L2/SNCA/ZNF711/PRPS1/C9orf72/POLR3A/CNKSR2/CCT5/UCHL1/RAB39B/TSPAN7/ATP13A2/ADAR/NDUFS4/VCP/BSCL2/FRMPD4/NIPA1/PRNP/ATP6AP2/KCNA4/CHP1/SCN8A/PGAP1/PSAP/ATL1/OPA1/RUSC2/GDI…	67
C1838391	C1838391	Limb hypertonia	35/2684	77/21671	7.223e-13	2.01651e-10	1.86875e-10	RHOBTB2/SLC30A9/CYFIP2/ACTL6B/GNB1/UBA5/NECAP1/EEF1A2/AP3B2/DNM1/GABRG2/PCCB/FGF12/ATP6V1A/DHDDS/KLHL7/TBR1/STXBP1/PLAA/PPP3CA/NDUFA9/CLTC/GABRB2/PRPS1/CACNA1B/POLR3A/CNKSR2/SCN3A/NUS1/KCNB1/SYNJ1/HCN1/YWHAG/KCNA2/SCN8A	35
C1857704	C1857704	Abnormal myelination	27/2684	49/21671	8.97239e-13	2.41852e-10	2.24131e-10	CYFIP2/ACTL6B/UBA5/NECAP1/EEF1A2/AP3B2/DNM1/GABRG2/FGF12/ATP6V1A/DHDDS/STXBP1/PPP3CA/CLTC/GABRB2/CACNA1B/CNKSR2/SCN3A/NUS1/KCNB1/SYNJ1/HCN1/YWHAG/KCNA2/GRIN2A/SCN8A/PGAP1	27
C0232466	C0232466	Feeding difficulties	113/2684	473/21671	2.37118e-12	6.1785e-10	5.72577e-10	HCCS/HIVEP2/MBTPS2/NDUFS1/ANK1/NEXMIF/CYFIP2/CAMK2B/SYT1/ASNS/CLCN4/ACTL6B/GNB1/MEF2C/UBA5/SNX10/DNM1L/NECAP1/SLC26A4/DLD/TCF20/EEF1A2/NDUFAF5/PLCB4/NALCN/RPGRIP1L/AP3B2/PMPCB/CEP41/DNM1/EXOSC3/GABRG2/PPP2CA/FGF12/ATP6V1A/MRPL3/ORC4/FARSB/DHCR24/DHDDS/SATB2/HPCA/KLHL7/NDUFAF4/GOT2/SNRPB/HNRNPH2/BCL11B/FOXP2/CHN1/ATP6V1E1/RLIM/LARGE1/KRAS/AGTPBP1/ISCA1/AHI1/RNASEH2B/STXBP1/PLAA/PREPL/PPP3CA/VAMP1/…	113
C0856975	C0856975	Autistic behavior	74/2684	261/21671	3.0582e-12	7.7116e-10	7.14654e-10	SYN1/CDKL5/HIVEP2/TRIO/C12orf4/NEXMIF/SLC9A7/ACSL4/CLCN4/PAK3/MEF2C/DLG3/STX1B/TCF20/SYP/FBXO31/TUSC3/ATP1A3/PPP2R1A/MAST1/DNM1/MAPK10/NRXN2/CUX2/GABRG2/PPP2CA/FGF12/TRIM32/IQSEC2/MBOAT7/HNRNPH2/FOXP2/CNTN6/AHI1/SCN2A/TBR1/STXBP1/HECW2/SCN1A/NLGN4X/ZNF711/CNKSR2/ANK3/GRM1/TMEM237/FMN2/RAB39B/AFF2/TSPAN7/CHRNB2/AP2M1/SLC45A1/GRIK2/HCN1/GABRB3/TRAPPC9/FRMPD4/NEUROD2/CNTNAP2/RSRC1/FOXG1/GRIN1/SLC25A…	74
C0013362	C0013362	Dysarthria	115/2684	487/21671	3.39811e-12	8.30094e-10	7.69269e-10	ALS2/CACNA1G/TTC19/COX15/MATR3/NDUFS1/XK/VPS13D/PSD/ZBTB11/ATP2B3/REEP1/EIF2B3/SEMA3A/UBA5/CHMP2B/HACE1/DDHD2/DNM1L/SLC9A1/MSH2/GSS/NDUFAF5/PDYN/SMS/FGF14/DMXL2/TUBB4A/PLD3/ATP1A3/DNAJB6/LIMK1/TRIM37/PDE8B/MECR/DNAJC6/ELOVL4/BCL11A/HPCA/PMS2/OPTN/FLRT3/PRKCG/TIMM8A/FOXP2/TTBK2/KCNC1/ATXN10/SYNE1/KCNC3/C19orf12/SNAP25/ATP8A2/KRAS/AP4B1/B4GALNT1/SCN2A/TOR1A/MAPK8IP3/PRICKLE1/NDUFA9/VAMP1/AFG3L2/SYT…	115
C4317109	C4317109	Epileptic Seizures	71/2684	250/21671	7.69897e-12	1.82372e-09	1.69009e-09	CDKL5/GABRA3/PIK3CB/RASGRF1/AP3M2/RBFOX1/OPRK1/ACHE/SLC17A6/PVALB/SLC8A3/PDYN/SLC17A7/NAPA/ATP1A3/SLC1A1/DNM1/EXOSC3/OPRM1/ALDH5A1/CNR1/GRIA2/PCMT1/TUBA1B/SLC12A5/GRIA3/GAD1/IMPA1/UBQLN1/SUCLA2/SCN2A/GAD2/STXBP1/MAPK8IP3/ADCYAP1/SCN1A/PAM/TMEM25/SCN3A/UCHL1/GRIA1/SST/SYN2/BRAF/SV2A/HCN1/CHRM1/HSPB3/ADRA1B/GRIK1/KCNK3/CNTNAP2/CHRNA7/FOXG1/BDNF/KCNA2/CACNB4/SLC8A1/PCP4/ABAT/GRIN2A/DRD1/GABRA5/MAPT/…	71
C4552072	C4552072	X-linked infantile spasms	27/2684	53/21671	1.06368e-11	2.44552e-09	2.26632e-09	CDKL5/TRIO/CYFIP2/NSF/UBA5/DLG3/NECAP1/DMXL2/ATP1A3/DNM1/SCN2A/STXBP1/SCN1A/CAMK2G/SCN3A/HCN1/GABRB3/BSCL2/KCNAB1/NEUROD2/SLC25A22/ERBB4/PLCB1/SRGAP3/SCN8A/SPTAN1/ZNHIT3	27
C0311394	C0311394	Difficulty walking	65/2684	224/21671	2.09248e-11	4.67341e-09	4.33096e-09	SLC30A9/MATR3/FHL1/CYFIP2/PDK3/REEP1/ACTL6B/UBA5/HACE1/NECAP1/AP4S1/DDHD1/EEF1A2/FGF14/AP3B2/ASAH1/DNM1/MICU1/GABRG2/FGF12/ATP6V1A/DHDDS/PYROXD1/HPCA/RTN2/TTBK2/KCNC3/C19orf12/SNAP25/AP4B1/B4GALNT1/RNASEH2B/SCN2A/STXBP1/PPP3CA/VAMP1/CLTC/TPM3/GABRB2/LRP12/CACNA1B/CNKSR2/SCN3A/NUS1/HK1/KCNB1/SYNJ1/ATP13A2/ADAR/HCN1/VCP/HSPB3/YWHAG/ARL6IP1/KCND3/PLEKHG5/ANO5/KLC2/KCNA2/SCN8A/PGAP1/PSAP/GFPT1/FDX2/G…	65
C0026837	C0026837	Muscle Rigidity	83/2684	320/21671	2.50697e-11	5.44361e-09	5.04473e-09	PAFAH1B1/FHL1/CYFIP2/CS/VPS35/CDC42/ACTL6B/UBA5/CHMP2B/PTHLH/NECAP1/DDHD1/EEF1A2/HTR2A/AP3B2/TUBB4A/DNM1/MAPK8/GLRB/PDE8B/GABRG2/FGF12/ATP6V1A/DHCR24/DNAJC6/DHDDS/RAP2A/PRKCG/C19orf12/REEP2/KRAS/ROCK2/LDHA/ITM2B/GAD2/STXBP1/PLAA/KIAA0319/ATAD1/DNAJC13/PPP3CA/CLTC/AFG3L2/SOD1/APP/TMEFF2/SNCA/GABRB2/C9orf72/CACNA1B/CNKSR2/SCN3A/NUS1/JPH3/UCHL1/ATP2B2/KCNB1/SYNJ1/ATP13A2/ADAR/COA7/CITED2/HCN1/KLHDC2…	83
C0014556	C0014556	Epilepsy, Temporal Lobe	89/2684	354/21671	2.95513e-11	6.24332e-09	5.78584e-09	GABRA1/CDC42/NSF/MAP2/RBFOX1/GSK3B/HSP90AB1/ACOT7/MAPK1/PVALB/PDYN/SMS/HTR2A/CALB1/DBP/SLC1A1/DNM1/SH3GL2/MAPK8/MAPK10/TBC1D9/PANX1/GAPDH/ENO2/OPRM1/DBN1/RTN4/FHL2/EPHA4/KCNC4/CNR1/GRIA2/SLC12A5/OPRL1/GRIA3/TIMM8A/GAD1/DLG4/DUSP26/UBQLN1/GLS2/SCN2A/GAD2/GABBR2/MAPK8IP3/PRICKLE1/SOD1/APP/SCN1A/SLIT2/GLRA3/GABRB2/DOC2A/ADRA2A/GABRA2/GRM1/GRIA1/ADK/SST/ZFYVE9/NRG1/CABP1/KCNJ9/GRIK2/HCN1/CTSB/VDAC2/G…	89
C0085084	C0085084	Motor Neuron Disease	57/2684	186/21671	3.3385e-11	6.86765e-09	6.36442e-09	ALS2/RASGRF1/PVR/SEMA3A/CHMP2B/ACHE/FKBP1A/NEFH/NEFM/ASAH1/CHCHD2/EXOSC3/GTF2H1/FIG4/EPHA4/STMN1/GRIA2/PLS1/KHDRBS1/OPTN/PIN1/SNRPN/SYNE1/C19orf12/RAN/UBQLN1/AGTPBP1/SOD1/APP/RAB5A/SNCA/CDCA5/C9orf72/UCHL1/NRG1/LY6E/CDK5/VCP/BSCL2/HSPB3/NIPA1/TPPP/PLEKHG5/GAP43/GLRX/SNCG/BDNF/CDK5R1/MAPT/UBQLN2/LRRK2/OGA/ATL1/DCTN1/ARHGEF28/SNURF/NEFL	57
C0235946	C0235946	Cerebral atrophy	106/2684	454/21671	4.90894e-11	9.83927e-09	9.1183e-09	CDKL5/PRSS3/TTC19/MBTPS2/NDUFS1/C12orf4/CYFIP2/PVR/ACTL6B/UBA5/CHMP2B/HACE1/DNM1L/PTHLH/NECAP1/FH/EEF1A2/SYP/FBXO31/AP3B2/TUSC3/TIMM50/DNM1/EXOSC3/CNTNAP1/ENO2/GABRG2/PCCB/FGF12/ATP6V1A/RAB3GAP1/FARSB/DNAJC6/MTR/DHDDS/SLC12A5/MBOAT7/PPT1/SNAP25/ATP8A2/COG6/RNASEH2B/SUCLA2/SCN2A/STXBP1/SORL1/HECW2/PPP3CA/MAPK8IP3/NDUFA9/FTO/VPS53/CLTC/APP/SCN1A/SNCA/GABRB2/VIP/C9orf72/AUH/CACNA1B/CNKSR2/ANK3/SCN3A…	106
C1848207	C1848207	Poor speech	61/2684	208/21671	5.31357e-11	1.03841e-08	9.62316e-09	NDUFS1/TRIO/C12orf4/SLC9A7/ACSL4/KCNAB2/CLCN4/PAK3/SMARCA2/DLG3/CHMP2B/AP4S1/SYP/NALCN/FBXO31/TUSC3/TUBB4A/FGF12/ATP6V1A/IQSEC2/MBOAT7/FOXP2/KCNC1/ATP6V1E1/RLIM/SNAP25/LARGE1/AP4B1/SCN2A/UNC80/ZNF711/ATP6V1B2/VLDLR/C9orf72/PAK1/CNKSR2/DLAT/FMN2/RAB39B/ADK/TSPAN7/SLC45A1/GRIK2/VCP/TRAPPC9/FRMPD4/HS6ST2/CNTNAP2/RSRC1/NRXN1/GPR88/AP1S2/KCNK4/POMK/MAPT/GABRD/PGAP1/GDI1/TUBB3/FRRS1L/USP27X	61
C0016667	C0016667	Fragile X Syndrome	58/2684	194/21671	6.766e-11	1.29e-08	1.19547e-08	SYN1/IDS/PIK3CB/NNAT/CYFIP2/MEF2A/DLG3/GSK3B/DLD/MSH2/PVALB/RANGAP1/SMS/HTR2A/ICAM5/LIMK1/ELAVL2/NCS1/PTPN5/WASF1/PDE4D/RGS4/GRIA2/SLC36A1/DSTN/SNRPN/ARHGEF9/DLG4/SCN2A/STXBP1/ADCYAP1/SOD1/APP/KCNH1/VIP/C9orf72/PAK1/GRM1/PPP2R5E/AFF2/NRG1/ADCY1/GRM5/GRIK1/CLSTN1/NBEA/BDNF/NRXN1/GRIN2A/PDE2A/GABRD/CD47/ADARB1/HTT/MAK16/YTHDF2/BMPR2/CPEB1	58
C0086237	C0086237	Epilepsy, Cryptogenic	35/2684	88/21671	7.56533e-11	1.40805e-08	1.30488e-08	CDKL5/NEXMIF/KCNAB2/MEF2C/STX1B/EEF1A2/STX1A/SLC1A1/DNM1/OPRM1/OPRD1/SLC12A5/IQSEC2/SNAP25/SCN2A/STXBP1/KCNH1/SCN1A/SLC4A10/GABRB2/ADRA2A/GRM1/RAB39B/HCN1/VDAC2/GABRB3/CHRM1/CNTNAP2/FOXG1/BDNF/GRIN2A/SCN8A/VDAC1/VAMP2/GRIN2B	35
C0037773	C0037773	Spastic Paraplegia, Hereditary	43/2684	123/21671	8.06399e-11	1.46596e-08	1.35854e-08	ALS2/REEP1/DDHD2/PTHLH/AP4S1/DDHD1/TUBB4A/MAPK8/RNF170/MAD2L1BP/RTN2/SYNE1/C19orf12/IMMT/REEP2/DSTYK/AP4B1/B4GALNT1/RNASEH2B/SELENOI/RTN1/MAP1LC3B/AFG3L2/APP/SNCA/C9orf72/POLR3A/ITPR1/UCHL1/ATP13A2/LY6E/ATP1A1/VCP/BSCL2/NIPA1/ARL6IP1/KCNA2/UBQLN2/ATL1/L1CAM/DCTN1/PDXP/NEFL	43
C0001807	C0001807	Aggressive behavior	54/2684	176/21671	1.03628e-10	1.84105e-08	1.70615e-08	SYN1/TTC19/GABRA1/TRIO/CLCN4/PAK3/SMARCA2/CHMP2B/TCF20/EEF1A2/FGF14/TIMM50/DNM1/MAPK10/CUX2/ALDH5A1/FIG4/SATB2/OCRL/GRIA3/HNRNPH2/ATXN10/RLIM/IMPA1/ECM1/SCN1A/NSDHL/C9orf72/ANK3/AFF2/ATP13A2/VCP/GABRB3/STIM1/PRRT2/CPLX1/LINGO1/FRMPD4/PRNP/CNTNAP2/SLITRK1/NRXN1/AP1S2/CACNB4/KCNQ3/MYT1L/MAPT/GABRD/SLC6A17/VPS13A/RUSC2/RORB/TMEM231/TMEM240	54
C0270846	C0270846	Epileptic drop attack	47/2684	143/21671	1.24324e-10	2.15965e-08	2.0014e-08	CDKL5/GABRA1/RBFOX1/OPRK1/ACHE/STX1B/PVALB/SLC8A3/PDYN/SLC17A7/SLC1A1/DNM1/MAPK10/CUX2/OPRM1/GABRG2/CNR1/SLC12A5/IMPA1/SCN2A/GAD2/STXBP1/PRICKLE1/ADCYAP1/SCN1A/PAM/SST/SYN2/HCN1/GABRB3/CHRM1/ADRA1B/GRIK1/NEUROD2/CHRNA7/FOXG1/BDNF/KCNA2/SLC25A22/ATP6AP2/SLC8A1/ABAT/DRD1/GABRA5/CCK/KCNJ11/GABRD	47
C3161330	C3161330	Profound intellectual disabilities	40/2684	112/21671	1.73223e-10	2.94366e-08	2.72797e-08	CDKL5/ADAM22/IDS/NEXMIF/SLC9A7/ACSL4/CLCN4/PAK3/DLG3/DNM1L/FH/SYP/SMS/ATP6V1A/MTR/ELOVL4/IQSEC2/ATP6V1E1/LARGE1/RNASEH2B/YARS2/VPS53/UNC80/ZNF711/PRPS1/CNKSR2/RAB39B/TSPAN7/KCNJ6/SYNJ1/ADAR/FRMPD4/AP1S2/TUBA8/SCN8A/SPTAN1/SLC9A6/GDI1/ZNHIT3/USP27X	40
C0013132	C0013132	Drooling	36/2684	95/21671	2.06213e-10	3.42972e-08	3.17841e-08	ALS2/SLC9A7/ZBTB11/ACSL4/CLCN4/PAK3/DLG3/AP4S1/SYP/ATP1A3/GABRG2/ATP6V1A/SLC12A5/IQSEC2/FOXP2/AP4B1/GABBR2/ZNF711/PRPS1/POLR3A/CNKSR2/DLAT/CACNA1C/RAB39B/TSPAN7/FRMPD4/CNTNAP2/FOXG1/NRXN1/ATP6AP2/GRIN2A/SCN8A/VPS13A/SLC9A6/GDI1/USP27X	36
C1836830	C1836830	Developmental regression	83/2684	333/21671	2.15859e-10	3.47193e-08	3.21752e-08	CDKL5/RHOBTB2/MBTPS2/SLC30A9/NDUFS1/CYFIP2/EIF2B3/ACTL6B/GNB1/UBA5/HACE1/NECAP1/MSH2/STX1B/EEF1A2/AP3B2/TUBB4A/PMPCB/LIMK1/DNM1/PHYH/PHACTR1/GABRG2/FGF12/ATP6V1A/DHDDS/PMS2/SLC12A5/IQSEC2/HNRNPH2/KCNC1/SYNE1/ARHGEF9/PEX11B/KRAS/AGTPBP1/ISCA1/RNASEH2B/SCN2A/STXBP1/GABBR2/STAT4/PPP3CA/CLTC/SCN1A/CISD2/GABRB2/CACNA1B/POLR3A/CNKSR2/SCN3A/NUS1/BRAF/KCNB1/SYNJ1/ADAR/NTNG1/KCNT2/ERCC3/NDUFS4/HCN1/TRAPPC…	83
C3548479	C3548479	response to bronchodilator	44/2684	131/21671	2.17634e-10	3.47193e-08	3.21752e-08	PSMA4/GNAS/CELF4/GALNTL5/TRIM37/RIPOR2/NNT/FGF12/PPP4R4/TOX2/ACVR1B/TRA2B/FAM13A/MDGA2/CDH13/CNTN4/TENM2/LRRC4C/PAK1/HYOU1/DLG2/MAGI1/GRIP1/NRG1/CLSTN2/KALRN/PPM1L/KCNC2/PRKCB/KSR2/CADM2/PPM1E/NRXN1/MIGA1/KCTD2/SLC35F3/BTBD9/PRKN/GNG2/ERC2/ESRRG/ADGRA1/TAFA2/MSC-AS1	44
C0236018	C0236018	Aura	33/2684	83/21671	2.64387e-10	4.05238e-08	3.75544e-08	CDKL5/NEXMIF/KCNAB2/MEF2C/STX1B/EEF1A2/SLC1A1/DNM1/OPRM1/OPRD1/SLC12A5/IQSEC2/SNAP25/SCN2A/STXBP1/KCNH1/SCN1A/SLC4A10/GABRB2/ADRA2A/GRM1/RAB39B/HCN1/VDAC2/GABRB3/CHRM1/CNTNAP2/FOXG1/BDNF/GRIN2A/SCN8A/VDAC1/GRIN2B	33
C0751111	C0751111	Awakening Epilepsy	33/2684	83/21671	2.64387e-10	4.05238e-08	3.75544e-08	CDKL5/NEXMIF/KCNAB2/MEF2C/STX1B/EEF1A2/SLC1A1/DNM1/OPRM1/OPRD1/SLC12A5/IQSEC2/SNAP25/SCN2A/STXBP1/KCNH1/SCN1A/SLC4A10/GABRB2/ADRA2A/GRM1/RAB39B/HCN1/VDAC2/GABRB3/CHRM1/CNTNAP2/FOXG1/BDNF/GRIN2A/SCN8A/VDAC1/GRIN2B	33
C4505072	C4505072	Epileptic Syndromes	23/2684	46/21671	5.8539e-10	8.79999e-08	8.15517e-08	ADAM22/GABRA1/STX1B/GABRG2/SLC12A5/LRRC4/SCN2A/STXBP1/SCN1A/PART1/SCN3A/C1orf52/GABRB3/PRRT2/MAP6/PRNP/CNTNAP2/BDNF/PLCB1/GRIN2A/KCNQ3/GABRD/SCN8A	23
C0162635	C0162635	Angelman Syndrome	35/2684	94/21671	6.41504e-10	9.46157e-08	8.76828e-08	CYP26B1/PAFAH1B1/CDKL5/HDAC9/NNAT/CAMK2A/UBE2K/EPHA6/MEF2C/PVALB/HERC1/ATP8A1/EEF1E1/SNRPN/NIPA2/APP/GABRB3/SCG5/NIPA1/PRNP/CFL1/FOXG1/BDNF/MTHFR/ERBB4/GABRG3/NDN/KCNQ3/PRKN/LMLN/GABRA5/HDAC2/SLC9A6/SNURF/TUBGCP5	35
C0751265	C0751265	Learning Disabilities	37/2684	103/21671	6.85331e-10	9.9208e-08	9.19385e-08	CACNA1G/AP2S1/SNAP91/NSF/ACHE/SLC17A6/RANGAP1/SYP/SLC17A7/MICU1/ALDH5A1/PPL/PDE1B/IQSEC2/FOXP2/DPP6/DLG4/DCTN3/APP/CALM2/NLGN4X/CDH8/ADRA2A/GPM6A/GRIA1/LRFN2/CALM3/ELAVL4/CITED2/VCP/PNOC/FIBP/IQCB1/PRKN/MAPT/CHP1/CALM1	37
C0042024	C0042024	Urinary Incontinence	47/2684	151/21671	9.72501e-10	1.38219e-07	1.28091e-07	ALS2/CACNA1G/GABRA1/TRIO/NEXMIF/SLC9A7/ACSL4/CLCN4/PAK3/DLG3/CHMP2B/HACE1/MAPK1/SYP/HTR2A/TIMM50/GABRG2/IFT57/VIPR1/IQSEC2/RTN2/ATXN10/KCNC3/PEX11B/C19orf12/VIP/ZNF711/AUH/CNKSR2/PRDM8/RETREG1/RAB39B/TSPAN7/ATP13A2/VCP/GABRB3/FRMPD4/NIPA1/HS6ST2/KCND3/SCN8A/PSAP/ATL1/SLC9A6/GDI1/GRIN2B/USP27X	47
C4021759	C4021759	Generalized myoclonic seizures	37/2684	105/21671	1.27627e-09	1.7599e-07	1.63094e-07	CDKL5/GABRA1/NEXMIF/CAMK2A/HACE1/DNM1L/STX1B/SMS/ASAH1/DNM1/MAPK10/CUX2/ALDH5A1/GABRG2/DHDDS/SLC12A5/MBOAT7/KCNC1/SCN2A/STXBP1/PPP3CA/YARS2/PRICKLE1/AFG3L2/SCN1A/PRDM8/NUS1/KCNT2/HCN1/GABRB3/TRAPPC9/CPLX1/SLC25A22/SAMD12/KCNJ11/GABRD/SDHAF1	37
C1836038	C1836038	Poor head control	49/2684	162/21671	1.28328e-09	1.7599e-07	1.63094e-07	CACNA1G/CDKL5/NDUFS1/CYFIP2/ACTL6B/UBA5/NECAP1/EEF1A2/NDUFAF5/AP3B2/PMPCB/DNM1/EXOSC3/PHACTR1/GABRG2/FGF12/ATP6V1A/DHDDS/NDUFAF4/SNAP25/SCN2A/STXBP1/GABBR2/PPP3CA/VAMP1/CLTC/TPM3/UNC80/GABRB2/MDH2/CACNA1B/CNKSR2/SCN3A/NUS1/KCNB1/SYNJ1/NDUFS4/HCN1/YWHAG/TMEM126B/NEUROD2/KCNA2/SLC25A22/GRIN2A/POMK/PCLO/SCN8A/GFPT1/SDHAF1	49
C0751122	C0751122	Infantile Severe Myoclonic Epilepsy	27/2684	63/21671	1.52672e-09	2.05764e-07	1.90687e-07	CACNA1G/CDKL5/GABRA1/ACHE/PVALB/RAPGEF2/GAPDH/GABRG2/SLC12A5/SCN2A/STXBP1/SCN1A/EPHA5/VIP/SCN2B/GABRA2/SST/GABRB3/PRRT2/CPLX1/FOXG1/SAMD12/CACNB4/KCNQ3/TSPYL4/GABRD/SCN8A	27
C0149958	C0149958	Complex partial seizures	44/2684	140/21671	2.35339e-09	3.11804e-07	2.88957e-07	CDKL5/GABRA1/CLCN4/RBFOX1/GNB1/OPRK1/ACHE/STX1B/PVALB/SLC8A3/PDYN/SLC17A7/SLC1A1/OPRM1/FIG4/GABRG2/CNR1/SLC12A5/ATXN10/ARHGEF9/IMPA1/SCN2A/GAD2/STXBP1/ADCYAP1/SCN1A/PAM/SST/SYN2/HCN1/CHRM1/ADRA1B/GRIK1/CHRNA7/FOXG1/BDNF/KCNA2/SLC8A1/ABAT/DRD1/GABRA5/CCK/KCNJ11/GABRD	44
C0270736	C0270736	Essential Tremor	40/2684	122/21671	3.15423e-09	4.08706e-07	3.78758e-07	CACNA1G/PAFAH1B1/GABRA1/RTN4R/SNAP91/VPS35/STS/SMS/HMOX2/RPGRIP1L/CHCHD2/GABRA4/PPARGC1A/CNR1/CIT/SPCS3/ANO3/DNAJC13/SOD1/CALM2/SNCA/C9orf72/TENM4/PPP2R2B/KCNS2/CALM3/LY6E/HCN1/LINGO1/BDNF/MTHFR/PRKN/MAPT/CHM/LRRK2/SCN8A/MAK16/CALM1/LRRTM3/GABBR1	40
C0038580	C0038580	Substance Dependence	47/2684	156/21671	3.18934e-09	4.08706e-07	3.78758e-07	NRXN3/EIPR1/DDX1/CADPS2/OPRK1/ACHE/NRCAM/RGS17/PDYN/OPRM1/GABRG2/OPRD1/CNR1/CCDC91/SYNE1/FHOD3/CDH13/ATP1B1/AFF3/TENM2/TIAM2/MPP7/SLC2A13/ZNF385D/GABRA2/GRIA4/NRG1/GRIK2/CSMD3/PKNOX2/HSPA12A/GRM5/DRD5/ZNF804A/PRKCE/MACROD2/CERS6/MSRA/BDNF/CSRNP3/PENK/CSMD1/DRD1/PBX1/AGBL4/GRM7/XKR4	47
C4025846	C4025846	Abnormality of vision	41/2684	127/21671	3.37808e-09	4.25911e-07	3.94702e-07	CYFIP2/ACTL6B/UBA5/GNAS/NECAP1/EEF1A2/AP3B2/ASAH1/DNM1/GABRG2/FGF12/ATP6V1A/DHDDS/GORAB/ATP8A2/KRAS/SCN2A/STXBP1/SORL1/ZNF365/PPP3CA/CLTC/APP/GABRB2/VLDLR/CACNA1B/CNKSR2/SCN3A/NUS1/BRAF/KCNB1/SYNJ1/HCN1/PRRT2/MAP2K1/UGP2/YWHAG/KCNA2/KCNQ3/SCN8A/VPS13A	41
C0393593	C0393593	Dystonia Disorders	49/2684	167/21671	3.96673e-09	4.9219e-07	4.56124e-07	ALS2/GABRA1/LRRC7/ATP2B4/EEF1A2/TUBB4A/GPI/ATP1A3/DNAJC12/CAMTA2/HSPA8/OPRM1/ALDH5A1/GABRG2/HPCA/SLC12A5/ARFGEF2/TIMM8A/GAD1/C19orf12/ANO3/SUCLA2/TOR1A/NDUFA9/ARSG/GNAL/CACNA1B/PANK1/ZFYVE9/KCNJ6/ATP13A2/ADAR/LY6E/GABRB3/PRRT2/ATCAY/COA6/GRM5/DRD5/KCND3/BDNF/PENK/DRD1/PRKN/PDE2A/LRRK2/NIF3L1/SCN8A/TUBB3	49
C0233565	C0233565	Bradykinesia	42/2684	133/21671	4.59773e-09	5.6157e-07	5.20421e-07	PAFAH1B1/TTC19/VPS35/STX1B/EEF1A2/ATP1A3/CHCHD2/DNAJC12/PDE8B/GABRG2/DNAJC6/DHDDS/OPRL1/KCNC3/C19orf12/SCN2A/DNAJC13/AFG3L2/TPM3/SCN1A/SNCA/SLC25A4/JPH3/UCHL1/RAB39B/PPP2R2B/SYNJ1/ATP13A2/HCN1/PRNP/ATP6AP2/GRIN2A/PRKN/MAPT/GABRD/PRKAR1B/LRRK2/HTT/ATL1/DCTN1/TMEM240/GRIN2B	42
C0266464	C0266464	Polymicrogyria	55/2684	199/21671	4.97169e-09	5.94343e-07	5.50793e-07	C12orf4/NEDD4L/PIK3CB/GNB1/FH/FBXO31/RPGRIP1L/TUSC3/TUBB4A/CEP41/B9D1/FIG4/ATP6V1A/DHCR24/AKT3/CCND2/TUBA1B/MBOAT7/ATP6V1E1/MAP1B/PEX11B/LARGE1/AHI1/ARMC9/PRICKLE1/KATNB1/SCN1A/POMGNT2/NSDHL/POLR3A/SCN3A/TMEM237/FMN2/SLC45A1/GRIK2/BMPER/CTSB/BORCS5/TRAPPC9/GFM1/B4GAT1/RSRC1/GRIN1/TUBA8/ACTG1/POMK/TUBB/PGAP1/CPLANE1/HYLS1/PEX26/PI4KA/TUBB3/FRRS1L/ZNHIT3	55
C1842581	C1842581	Abnormal corpus callosum morphology	28/2684	70/21671	5.01812e-09	5.94343e-07	5.50793e-07	CYFIP2/ACTL6B/UBA5/NECAP1/EEF1A2/RPGRIP1L/AP3B2/DNM1/GABRG2/FGF12/ATP6V1A/DHDDS/KLHL7/STXBP1/PPP3CA/CLTC/GABRB2/CACNA1B/CNKSR2/SCN3A/NUS1/KCNB1/SYNJ1/HCN1/YWHAG/FOXG1/KCNA2/SCN8A	28
C0338451	C0338451	Frontotemporal dementia	77/2684	320/21671	5.24479e-09	6.11919e-07	5.6708e-07	SYN1/MATR3/NDUFS1/CAMK2A/NSF/MEF2C/GSK3B/CHMP2B/ACHE/DLD/CDC7/NEFH/STMN2/NEFM/CHCHD2/MAPK8/GTF2H1/SUMO1/PTBP2/KHDRBS1/CIT/OPTN/GRIA3/ZNF436/HNRNPH2/PIN1/TUBA4A/TTBK2/DPP6/UNC13A/RAN/SERPINF1/SNAP25/NAPG/SUCLA2/ITM2B/GLCE/SOD1/APP/SNCA/GABRB2/RBMX/SYBU/C9orf72/INA/ATP5F1A/HNRNPDL/SLC25A27/NRGN/AFF2/SST/SERPINI1/CDK5/VCP/RRM1/GFRA2/TPPP/PRNP/GAP43/CYCS/PSMD2/CDK5R1/ERBB4/EXT1/FMNL1/MAPT/UBQLN2/PRKA…	77
C0344482	C0344482	Hypoplasia of corpus callosum	88/2684	385/21671	6.3682e-09	7.32062e-07	6.7842e-07	PAFAH1B1/CDKL5/RHOBTB2/MBTPS2/C12orf4/NEXMIF/CTNNA2/ASNS/CDC42/CLCN4/ACTL6B/MEF2C/UBA5/HACE1/DDHD2/SNX10/AP4S1/MAGED2/FBXO31/TUSC3/PPP2R1A/CNTNAP1/LIN7A/PPP2CA/ATP6V1A/RAB3GAP1/AKT3/KLHL7/ARFGEF2/MBOAT7/GRIA3/LARGE1/AP4B1/RNASEH2B/SCN2A/STXBP1/PLAA/TUBB2A/MAPK8IP3/KATNB1/VPS53/UNC80/ENOPH1/MDH2/PRPS1/POLR3A/ARL14EP/GRIA4/PANK1/SCN3A/FMN2/RMND1/BRAF/SYNJ1/ATP13A2/ADAR/SLC45A1/KCNT2/MOCS2/GRIK2/SFX…	88
C0740858	C0740858	Substance abuse problem	52/2684	185/21671	6.90125e-09	7.81841e-07	7.24552e-07	NRXN3/EIPR1/DDX1/CADPS2/OPRK1/NRCAM/PDYN/FGF9/NCS1/OPRM1/WASF1/OPRD1/CNR1/CCDC91/SYNE1/FHOD3/CDH13/ATP1B1/AFF3/SNCA/TENM2/TIAM2/MPP7/ANK3/SLC2A13/ZNF385D/GABRA2/ASTN1/HOMER1/GRIA4/ZFYVE9/AZI2/GRIK2/CSMD3/HSPA12A/GABRB3/GRM5/DRD5/ZNF804A/PRKCE/MACROD2/CERS6/MSRA/BDNF/CSRNP3/ABAT/CSMD1/PBX1/AGBL4/BTBD8/GRM7/XKR4	52
C0949664	C0949664	Tauopathies	63/2684	245/21671	8.74423e-09	9.69592e-07	8.98545e-07	MARK4/RANBP9/NRXN3/CYP46A1/MAPK9/SYT1/VPS35/NUAK1/MAP2/GSK3B/ACHE/DNM1L/TESC/MAPK1/PVALB/DNAJC5/SLC32A1/MAPK8/PPARGC1A/HSPA8/GTF2H1/GABRG2/AKT3/PTBP2/PTK2B/KHDRBS1/PIN1/FOXP2/TTBK2/DLG4/DUSP26/SRPK2/TRA2B/SOD1/APP/IGLON5/EFHD2/EIF2A/SNCA/TTBK1/SYBU/C9orf72/SPHKAP/NMNAT2/SYNJ1/PRKAA2/CDK5/OTUB1/HSPB3/UBB/PRNP/CNTNAP2/BDNF/PRKN/MAPT/LRRK2/HDAC2/HTT/OGA/DCTN1/LCMT1/PPME1/NEFL	63
C0542476	C0542476	Forgetful	95/2684	429/21671	8.80658e-09	9.69592e-07	8.98545e-07	CX3CL1/CDKL5/PIK3CB/PKM/EIF2B3/MAP2/KCNK2/GSK3B/CHMP2B/ACHE/MSH2/MAPK1/PVALB/SLC8A3/APMAP/SYP/FGF14/HTR2A/CALB1/CRTC1/MAPK8/PPARGC1A/PTPN5/OPRM1/SLC29A1/SLC30A3/STAT1/QPCT/KIF17/CNR1/PTK2B/PMS2/PDE1B/BECN1/PRKCG/TUBA4A/VGF/GAD1/PPT1/DLG4/REEP2/EPHB2/KRAS/ARHGAP32/SUCLA2/SCN2A/SORL1/STAT4/RAP1GDS1/VAMP1/AFG3L2/SOD1/APP/ECM1/SNCA/PAM/CPLX2/TTBK1/C9orf72/GSTO1/ITPR1/PDK1/HOMER1/CAMK4/SLC25A27/JPH3/N…	95
C0014553	C0014553	Absence Epilepsy	32/2684	89/21671	9.3202e-09	1.01189e-06	9.37743e-07	CACNG3/CACNA1G/GABRA1/MEF2C/HSP90AB1/CACNA1I/PVALB/PLCB4/HTR2A/OPRM1/GABRG2/RCN2/GRIA2/KHDRBS3/NIPA2/SCN1A/GRIA4/GRM1/NPY5R/HCN1/YWHAZ/GABRB3/CACNG2/CNTNAP2/CHRNA7/KCNQ3/GABRA5/GABRD/CD47/SCN8A/RORB/GABBR1	32
C0236642	C0236642	Pick Disease of the Brain	57/2684	213/21671	9.4928e-09	1.01651e-06	9.42026e-07	MATR3/MAPK9/VPS35/CDC42/GSK3B/CHMP2B/DLD/MAPK1/NEFH/PCSK1N/NEFM/CHCHD2/MAPK8/ATF2/PTBP2/CIT/OPTN/GRIA3/PIN1/FOXP2/DPP6/UNC13A/RAN/SERPINF1/NAPG/ITM2B/SOD1/APP/SNCA/GABRB2/RBMX/SYBU/C9orf72/INA/SLC25A27/NRGN/SERPINI1/CDK5/VCP/PRDX2/UBB/PRNP/GAP43/PSMD2/BDNF/ERBB4/EXT1/FMNL1/MAPT/UBQLN2/PRKAR1B/LRRK2/HTT/MAK16/DCTN1/TUBB3/NEFL	57
C0024713	C0024713	Manic Disorder	29/2684	76/21671	9.63863e-09	1.01709e-06	9.42566e-07	CAMK2A/RIMS1/GSK3B/GRK3/PVALB/HTR2A/ATP1A3/GAD1/SNAP25/SRPK2/SCN2A/GAD2/SSBP2/CPLX2/TENM4/CACNA1C/ANK3/SHANK2/NTNG1/GRIK2/TRANK1/FSTL5/CPLX1/DRD5/BDNF/MTHFR/GRIN2A/DRD1/CD47	29
C0038273	C0038273	Stereotypic Movement Disorder	53/2684	192/21671	9.83357e-09	1.01709e-06	9.42566e-07	CDKL5/TRIO/C12orf4/NEXMIF/SYT1/KCNAB2/MEF2C/CHMP2B/AP4S1/FBXO31/TUSC3/PPP2R1A/MET/SLC1A1/DNM1/WASF1/RGS4/OCRL/IQSEC2/MBOAT7/GAD1/SNRPN/AP4B1/RNASEH2B/TBR1/PPP3CA/SNCA/NLGN4X/C9orf72/FMN2/RAB39B/SLC45A1/GRIK2/VCP/PRRT2/TRAPPC9/CPLX1/CHD3/MAP6/CNTNAP2/RSRC1/FOXG1/GRIN1/NRXN1/TRAPPC6B/DRD1/MAPT/GABRD/SCN8A/PGAP1/SLC9A6/TUBB3/FRRS1L	53
C1853743	C1853743	Muscular hypotonia of the trunk	46/2684	156/21671	9.88859e-09	1.01709e-06	9.42566e-07	CACNA1G/PAFAH1B1/SLC30A9/VPS13D/NEDD4L/NEXMIF/CYFIP2/ASNS/ACTL6B/UBA5/HACE1/NECAP1/AP4S1/NALCN/TUBB4A/ATP1A3/EXOSC3/PCCB/FGF12/GLS/DHDDS/KLHL7/MBOAT7/GRIA3/RNASEH2B/STXBP1/UNC80/PRPS1/CACNA1C/ADAR/GFM1/NEUROD2/MRPS22/FOXG1/PLCB1/PCLO/CHP1/KCNJ11/SCN8A/HTT/CACNA1E/OPA1/RUSC2/VAMP2/MAGEL2/TUBB3	46
C0270850	C0270850	Idiopathic generalized epilepsy	33/2684	94/21671	1.09364e-08	1.11026e-06	1.0289e-06	CACNA1G/GABRA1/RBFOX1/OPRM1/ALDH5A1/GABRG2/SLC4A3/SLC12A5/SCN2A/STAT4/ACP1/SCN1A/GLRA3/SYN2/KCNJ6/BABAM2/CHRNB2/KCNJ3/HCN1/GABRB3/NIPA1/GRIK1/KCND3/CHRNA7/GRM8/NRXN1/CACNB4/GRIN2A/KCNQ3/GABRD/GRM7/RYR2/GABBR1	33
C0241726	C0241726	Delayed ability to walk	29/2684	77/21671	1.36404e-08	1.35234e-06	1.25325e-06	ATG5/SLC9A7/SYT1/CAMK2A/DOCK3/TCF20/TIMM50/TRIM2/PPP2CA/ATP6V1A/MBOAT7/BCL11B/AHI1/TBR1/FBXO11/HECW2/MAPK8IP3/PAK1/GRIA4/COG1/TRAPPC9/CPLX1/FRMPD4/CHD3/HS6ST2/NEUROD2/P4HTM/RUSC2/MAGEL2	29
C0018524	C0018524	Hallucinations	50/2684	178/21671	1.3667e-08	1.35234e-06	1.25325e-06	TTC19/RTN4R/OPRK1/DNM1L/MSH2/PVALB/HTR2A/TBC1D9/ALDH5A1/DNAJC6/PMS2/APOL2/FOXP2/ARHGEF9/PPT1/CHRM3/KRAS/SCN2A/SORL1/ZNF365/ARSG/SOD1/APP/ECM1/SNCA/CISD2/C9orf72/HOMER1/PRDM8/JPH3/UCHL1/GRIA1/SYN2/ATP13A2/VCP/GABRB3/PRRT2/PRNP/MTHFR/ERBB4/KCNQ3/DRD1/PRKN/PDZD7/MAPT/CCK/LRRK2/SCN8A/PSAP/OPA1	50
C4317123	C4317123	Myoclonic Seizures	39/2684	123/21671	1.42247e-08	1.38993e-06	1.28808e-06	CDKL5/INPP4A/RBFOX1/OPRK1/ACHE/PVALB/SLC8A3/EEF1A2/PDYN/SLC17A7/SLC1A6/SLC1A1/OPRM1/CNR1/GRIA2/SLC12A5/IMPA1/GAD2/STXBP1/ADCYAP1/PAM/SST/SYN2/HCN1/CHRM1/ADRA1B/GRIK1/CHRNA7/FOXG1/BDNF/KCNA2/SLC25A22/SLC8A1/ABAT/DRD1/GABRA5/CCK/KCNJ11/SPTAN1	39
C0014547	C0014547	Epilepsies, Partial	28/2684	73/21671	1.51055e-08	1.45777e-06	1.35095e-06	SYN1/CDKL5/RBFOX1/PTPN4/TESC/TBC1D9/CNR1/GAD1/ARHGEF9/SNAP25/SCN2A/SCN1A/RASA1/LGI2/SCN3A/BRAF/BABAM2/CHRNB2/PRRT2/KCNAB1/CNTNAP2/FOXG1/BDNF/RGS6/GRIN2A/SCN8A/SPTAN1/GRIN2B	28
C0037769	C0037769	West Syndrome	44/2684	149/21671	1.9567e-08	1.86531e-06	1.72863e-06	PAFAH1B1/CDKL5/GABRA1/RASGRF1/KCNAB2/CLCN4/GNB1/MEF2C/UBA5/DLG3/TIMM50/DLX5/DNM1/PHACTR1/FGF12/AKT3/ARFGEF2/SCN2A/STXBP1/SCN1A/GABRB2/SCN3A/CACNA2D1/SORCS3/KCNJ6/KCNT2/GABRB3/MC4R/PRRT2/YWHAG/NEUROD2/CFL1/SPTBN2/FOXG1/GRIN1/SLC25A22/PLCB1/ABAT/GRIN2A/TUBA8/KCNJ11/SPTAN1/GRIN2B/ZNHIT3	44
C1314691	C1314691	Age at menarche	66/2684	267/21671	2.10035e-08	1.97812e-06	1.83318e-06	CYFIP2/CCDC85A/SNAP91/WSCD2/EIF4G3/RBFOX1/CADPS2/MAST3/NOL4/CRTC1/RUNDC3B/PTGR1/DNM1/ATRNL1/MADD/PDE4D/AAK1/DNAJC6/PRDM2/AKT3/SATB2/SEC16B/CRYZL2P-SEC16B/PCSK2/CHAC1/ZRANB2/COG6/UNC79/NREP/TRA2B/SCN2A/MAP2K5/FTO/AFF3/UNC80/PTH2R/EPHA5/TENM2/NRBF2/DLG2/THRB/BEND6/SPOCK1/CAMK4/PTPRK/PTPRN2/SSBP3/BSN/YWHAB/LRP1B/DLGAP1/MACROD2/CFL1/ZNF483/BDNF/DDN/SATB1/PLCB1/KCNB2/CSMD1/BRWD1/DLGAP2/PRIM1/RORB/STAR…	66
C0011168	C0011168	Deglutition Disorders	87/2684	389/21671	2.27832e-08	2.12019e-06	1.96484e-06	ALS2/CACNA1G/PAFAH1B1/MATR3/NDUFS1/REEP1/VPS35/KCNAB2/CHMP2B/DDHD2/DNM1L/GSS/TUBB4A/ATP1A3/DNAJB6/CNTNAP1/PDE8B/MECR/PYROXD1/HPCA/KLHL7/OPTN/PRKCG/TIMM8A/CHN1/TTBK2/ATXN10/RLIM/KCNC3/C19orf12/SNAP25/KRAS/AGTPBP1/PLAA/DNAJC13/YARS2/NDUFA9/VAMP1/AFG3L2/SOD1/APP/SAE1/ECM1/SYT14/TPM3/SNCA/PRPS1/LRP12/C9orf72/POLR3A/CACNA1C/SLC25A4/GRM1/PART1/SCN3A/BRAF/SYNJ1/ATP13A2/CARMIL2/ADAR/LY6E/GUCY1A1/PDP1/VCP…	87
C0038271	C0038271	Stereotyped Behavior	41/2684	135/21671	2.44735e-08	2.2507e-06	2.08578e-06	CDKL5/TRIO/C12orf4/NEXMIF/SYT1/KCNAB2/MEF2C/CHMP2B/AP4S1/FBXO31/TUSC3/OCRL/IQSEC2/MBOAT7/SNRPN/AP4B1/TBR1/NLGN4X/C9orf72/FMN2/RAB39B/SLC45A1/GRIK2/VCP/PRRT2/TRAPPC9/CPLX1/CHD3/CNTNAP2/RSRC1/FOXG1/NRXN1/TRAPPC6B/MAPT/GABRD/SCN8A/PGAP1/SLC9A6/VAMP2/TUBB3/FRRS1L	41
C0013222	C0013222	Drug Use Disorders	38/2684	121/21671	2.89865e-08	2.63474e-06	2.44168e-06	NRXN3/EIPR1/DDX1/CADPS2/NRCAM/OPRM1/WASF1/OPRD1/CNR1/CCDC91/SYNE1/FHOD3/CDH13/ATP1B1/AFF3/TENM2/TIAM2/MPP7/SLC2A13/ZNF385D/GABRA2/GRIA4/DMTN/GRIK2/CSMD3/HSPA12A/GRM5/ZNF804A/PRKCE/MACROD2/CERS6/MSRA/CSRNP3/CSMD1/PBX1/AGBL4/GRM7/XKR4	38
C0740279	C0740279	Cerebellar atrophy	75/2684	321/21671	3.12736e-08	2.80995e-06	2.60406e-06	CACNA1G/CDKL5/TTC19/NDUFS1/CYFIP2/ATP2B3/REEP1/CDC42/ACTL6B/UBA5/DNM1L/AP4S1/PDYN/MAGED2/FGF14/HERC1/TUBB4A/PLD3/ATP1A3/PMPCB/EXOSC3/CNTNAP1/FGF12/ATP6V1A/ELOVL4/PRKCG/GAD1/TTBK2/ATXN10/SYNE1/KCNC3/ATP8A2/AP4B1/AGTPBP1/SCN2A/STXBP1/YARS2/NDUFA9/VPS53/AFG3L2/SYT14/MDH2/VLDLR/C9orf72/POLR3A/ITPR1/SLC25A4/GRM1/UCHL1/PPP2R2B/ATP13A2/LY6E/COA7/ERCC3/NDUFS4/YWHAZ/COG1/KCND3/NEUROD2/RNASEH1/PRNP/SPTBN2/…	75
C0040517	C0040517	Gilles de la Tourette syndrome	49/2684	177/21671	3.16461e-08	2.81111e-06	2.60513e-06	APBA2/LMO3/PKM/NTN4/ADD2/GSK3B/TESC/PVALB/EEF1A2/HTR2A/RPGRIP1L/SLC17A7/MET/SLC1A1/LHX6/C1QBP/ENO2/DLGAP3/DHDDS/CNR1/DPP6/OLFM1/CNTN6/SCN2A/TOR1A/MAP2K5/ATAD1/CBLN2/ACP1/SLC4A10/SNCA/CCT6A/NLGN4X/HTR3B/ADRA2A/SCN3A/HK1/CSMD3/SLITRK5/DRD5/CNTNAP2/BDNF/SLITRK1/NRXN1/BTBD9/DRD1/CHM/OGA/GRIN2B	49
C0751494	C0751494	Convulsive Seizures	37/2684	117/21671	3.57654e-08	3.14133e-06	2.91115e-06	CDKL5/RBFOX1/OPRK1/ACHE/PVALB/SLC8A3/PDYN/SLC17A7/SLC1A1/OPRM1/CNR1/SLC12A5/IMPA1/GAD2/ADCYAP1/SCN1A/PAM/SST/SYN2/SV2A/HCN1/CHRM1/ADRA1B/GRIK1/PRNP/CNTNAP2/CHRNA7/FOXG1/BDNF/KCNA2/SLC8A1/ABAT/DRD1/GABRA5/CCK/KCNJ11/SCN8A	37
C0270844	C0270844	Tonic Seizures	35/2684	108/21671	4.15807e-08	3.58304e-06	3.3205e-06	CDKL5/RBFOX1/OPRK1/ACHE/PVALB/SLC8A3/PDYN/SLC17A7/SLC1A1/OPRM1/CNR1/SLC12A5/IMPA1/GAD2/ADCYAP1/SCN1A/PAM/SST/SYN2/HCN1/CHRM1/ADRA1B/GRIK1/CHRNA7/FOXG1/BDNF/KCNA2/PLCB1/SLC8A1/ABAT/DRD1/GABRA5/CCK/KCNJ11/SCN8A	35
C0349204	C0349204	Nonorganic psychosis	84/2684	376/21671	4.17113e-08	3.58304e-06	3.3205e-06	SKAP2/PAFAH1B1/GABRA1/RTN4R/ARFGEF1/MEF2A/RARB/PAK3/UBE2K/EIF2AK1/ACHE/PTPN4/CHGB/ACOT7/PVALB/EEF1A2/PAK5/SMS/PCDH11X/DRP2/HTR2A/ARHGEF7/FGF9/FZD3/SLC1A1/OPRM1/GABRG2/STAT1/RGS4/DHDDS/CNR1/CNRIP1/GRIA2/NQO2/GRIA3/GAD1/PPT1/CHRM3/RTN3/KRAS/AHI1/GAD2/SOD1/DLX1/RASA1/GABRB2/C9orf72/TENM4/CACNA1C/ANK3/NRGN/GRIA1/NMNAT2/NRG1/HTR5A/KALRN/LRRTM1/LRPAP1/PDP1/NDEL1/GRM5/ZNF804A/PRNP/ATP2A2/CHRNA7/BDNF/GRI…	84
C0431380	C0431380	Cortical Dysplasia	37/2684	118/21671	4.59362e-08	3.90308e-06	3.61708e-06	PAFAH1B1/C12orf4/PIK3CB/ASNS/MAP2/STX1B/FBXO31/TUSC3/TUBB4A/SLC1A1/CUX2/GABRG2/AKT3/MBOAT7/TUBG1/MAP1B/DLG4/SCN2A/TBR1/TUBB2A/SCN1A/FMN2/SLC45A1/GRIK2/HCN1/TRAPPC9/GAP43/CNTNAP2/B4GAT1/RSRC1/GRIN2A/GABRD/TUBB/PGAP1/TUBB3/FRRS1L/GRIN2B	37
C0236969	C0236969	Substance-Related Disorders	39/2684	128/21671	4.82599e-08	4.05642e-06	3.75919e-06	NRXN3/EIPR1/DDX1/CADPS2/GSK3B/NRCAM/OPRM1/OPRD1/CNR1/CCDC91/SYNE1/FHOD3/CDH13/ATP1B1/AFF3/TENM2/TIAM2/MPP7/ANK3/SLC2A13/ZNF385D/GRIA4/GRIK2/CSMD3/PKNOX2/HSPA12A/GRM5/ZNF804A/PRKCE/MACROD2/CERS6/MSRA/BDNF/CSRNP3/CSMD1/PBX1/AGBL4/GRM7/XKR4	39
C1963060	C1963060	Agitation, CTCAE 3.0	30/2684	87/21671	7.96875e-08	6.55702e-06	6.07656e-06	MATR3/VPS35/PAK3/CHMP2B/GNAS/NEFH/PRKAR1A/PPARGC1A/FIG4/EPHA4/DNAJC6/OPTN/UNC13A/GABBR2/SORL1/DNAJC13/SOD1/APP/SNCA/C9orf72/UCHL1/AFF2/VCP/ERBB4/PRKN/KCNJ11/UBQLN2/LRRK2/HTT/DCTN1	30
C4552855	C4552855	Agitation, CTCAE 5.0	30/2684	87/21671	7.96875e-08	6.55702e-06	6.07656e-06	MATR3/VPS35/PAK3/CHMP2B/GNAS/NEFH/PRKAR1A/PPARGC1A/FIG4/EPHA4/DNAJC6/OPTN/UNC13A/GABBR2/SORL1/DNAJC13/SOD1/APP/SNCA/C9orf72/UCHL1/AFF2/VCP/ERBB4/PRKN/KCNJ11/UBQLN2/LRRK2/HTT/DCTN1	30
C0087012	C0087012	Ataxia, Spinocerebellar	44/2684	156/21671	8.67974e-08	7.06766e-06	6.54978e-06	CACNA1G/TTC19/TRIO/VPS13D/ATP2B3/UBA5/MAPK1/CDKL1/PSMC6/PDYN/FGF14/FGF9/ELOVL4/GLO1/PRKCG/TTBK2/ATXN10/KCNC3/EPHB2/AFG3L2/SOD1/APP/SYT14/CNTN4/SNCA/C9orf72/ITPR1/GRM1/JPH3/CDK20/PPP2R2B/LY6E/MTCL1/KCND3/PRNP/SPTBN2/LIG4/PRKN/LRRK2/SCN8A/HTT/OGA/TMEM240/NEFL	44
C4551583	C4551583	Cerebral cortical atrophy	65/2684	271/21671	9.06337e-08	7.30395e-06	6.76876e-06	ALS2/PAFAH1B1/CDKL5/RHOBTB2/NEXMIF/VPS35/KCNAB2/CDC42/CLCN4/CHMP2B/PTHLH/AP4S1/SYP/LIMK1/CNTNAP1/PHACTR1/RAB3GAP1/KLHL7/LARGE1/KRAS/AP4B1/B4GALNT1/STXBP1/GABBR2/PLAA/SORL1/TUBGCP4/DNAJC13/APP/SNCA/CISD2/POLR3A/GRIA4/NUS1/JPH3/RMND1/PPP2R2B/BRAF/ATP13A2/NTNG1/ERCC3/TRAPPC9/MMADHC/MAP2K1/FRMPD4/PRNP/CNTNAP2/TMEM70/FOXG1/BDNF/NRXN1/AP1S2/TRAPPC6B/PDZD7/MAPT/GABRD/LRRK2/PIK3R4/PGAP1/HTT/VPS13A/CACNA1…	65
C0037763	C0037763	Spasm	47/2684	172/21671	9.2298e-08	7.36218e-06	6.82272e-06	CDKL5/GABRA3/MATR3/VPS35/AMPH/CHMP2B/GNAS/DLD/NEFH/PGK1/PPARGC1A/FIG4/SUB1/EPHA4/DNAJC6/PYROXD1/OPTN/RTN2/UNC13A/LDHA/ISCU/GAD2/TOR1A/STXBP1/DNAJC13/SOD1/CASQ1/SNCA/C9orf72/SLC25A4/PART1/UCHL1/KCNJ6/ATP1A1/VCP/STIM1/HINT1/ERBB4/PLCB1/PRKN/CCK/UBQLN2/LRRK2/SCN8A/GFPT1/DCTN1/FDX2	47
C1839333	C1839333	EPILEPTIC ENCEPHALOPATHY, EARLY INFANTILE, 2	23/2684	57/21671	9.59825e-08	7.57874e-06	7.02341e-06	CACNA1G/CDKL5/GABRA1/ACHE/PVALB/GAPDH/GABRG2/SLC12A5/SCN2A/STXBP1/SCN1A/EPHA5/VIP/SCN2B/GABRA2/SST/GABRB3/PRRT2/FOXG1/KCNQ3/TSPYL4/GABRD/SCN8A	23
C0751295	C0751295	Memory Loss	45/2684	163/21671	1.24004e-07	9.63979e-06	8.93344e-06	ADAM22/PDE4A/GSK3B/ACHE/SLC17A6/MAPK1/PVALB/SYP/FGF14/CALB1/SLC17A7/CRTC1/MAPK8/NRXN2/PTPN5/FASTKD2/CNR1/GRIA2/NQO2/GAD1/CALY/EPHB2/SUCLA2/ITM2B/GAD2/SOD1/APP/SNCA/SST/NEU3/PRKAA2/SLBP/CTSB/CDK5/PNOC/CHRM1/CHD3/CHRNA7/BDNF/MTHFR/AKAP5/PRKN/GABRA5/MAPT/GRIN2B	45
C0423110	C0423110	Downward slant of palpebral fissure	85/2684	391/21671	1.24551e-07	9.63979e-06	8.93344e-06	PAFAH1B1/FHL1/TRIO/CYFIP2/SLC9A7/ACSL4/CAMK2A/CDC42/CLCN4/ACTL6B/PAK3/SMARCA2/UBA5/DLG3/DOCK3/NECAP1/EEF1A2/SYP/NALCN/HERC1/AP3B2/PPP2R1A/DNM1/CNTNAP1/PPP2R5D/GABRG2/ARL6/FGF12/ATP6V1A/DHCR24/DHDDS/SATB2/TRIM32/BCL11A/KLHL7/IQSEC2/MKKS/ATP6V1E1/RLIM/KRAS/TBR1/STXBP1/DYNC2LI1/FBXO11/BBS7/PPP3CA/CLTC/KCNH1/GABRB2/ZNF711/ATP6V1B2/CACNA1B/POLR3A/CNKSR2/SEC24D/SCN3A/NUS1/TMEM237/RASA2/RAB39B/TSPAN7/BR…	85
C4048158	C4048158	Convulsions	47/2684	174/21671	1.34835e-07	1.03333e-05	9.57618e-06	CDKL5/ME1/RBFOX1/OPRK1/ACHE/DNM1L/PVALB/SLC8A3/PDYN/SLC17A7/SLC1A1/ENO2/OPRM1/SUB1/RGS4/CNR1/SLC12A5/CYP2E1/IMPA1/GAD2/ADCYAP1/SCN1A/SNCA/PAM/SST/SYN2/SYNJ1/HCN1/PRKCB/PRRT2/CHRM1/LINGO1/ADRA1B/GRIK1/TPPP/CHRNA7/FOXG1/BDNF/CDK5R1/KCNA2/SLC8A1/ABAT/KCNQ3/DRD1/GABRA5/CCK/KCNJ11	47
C0027746	C0027746	Nerve Degeneration	45/2684	165/21671	1.82521e-07	1.37471e-05	1.27398e-05	IDS/TTC19/MATR3/CHMP2B/APLP2/ATRN/MAPK1/NEFH/EEF1A2/MAP1LC3A/SLC1A1/PPARGC1A/PTPN5/FIG4/EPHA4/CNR1/OPTN/BECN1/UNC13A/C19orf12/AGTPBP1/STXBP1/SOD1/APP/SNCA/ANK2/C9orf72/UCHL1/KCNJ6/ETS2/ATP13A2/CHRNB2/CTSB/VCP/KCNJ4/ADRA1B/PRNP/CHRNA7/BDNF/CDK5R1/ERBB4/PRKN/UBQLN2/LRRK2/DCTN1	45
C0085631	C0085631	Agitation	34/2684	109/21671	1.82897e-07	1.37471e-05	1.27398e-05	MATR3/CAMK2B/VPS35/PAK3/CHMP2B/EIF2AK1/GNAS/NEFH/PRKAR1A/PPARGC1A/FIG4/EPHA4/DNAJC6/OPTN/UNC13A/GABBR2/SORL1/DNAJC13/SOD1/APP/SNCA/C9orf72/PART1/UCHL1/AFF2/VCP/BDNF/ERBB4/PRKN/KCNJ11/UBQLN2/LRRK2/HTT/DCTN1	34
C0009952	C0009952	Febrile Convulsions	50/2684	192/21671	1.89223e-07	1.40872e-05	1.3055e-05	CDKL5/GABRA1/SEZ6/CA11/AP3M2/MEF2C/P2RX5/ACHE/STX1B/P2RX6/SLC8A3/SLC17A7/ATP1A3/TBC1D9/GABRG2/SLC30A3/GLS/CNR1/GOT1/PTK2B/SLC12A5/GOT2/MBOAT7/FGF13/ANO3/SCN2A/STXBP1/APP/SCN1A/AUH/PAK1/GRM1/HCN1/GABRB3/PRRT2/CPLX1/HS6ST2/NEUROD2/RSRC1/BDNF/GRIN1/SLC25A22/CACNB4/GRIN2A/KCNQ3/GABRA5/GABRD/SCN8A/GABBR1/GRIN2B	50
C0238111	C0238111	Lennox-Gastaut syndrome	14/2684	25/21671	2.26241e-07	1.66842e-05	1.54617e-05	GABRA1/CYP46A1/NEXMIF/ARFGEF1/DNM1/MAPK10/CUX2/SCN1A/GABRB2/KCNT2/GABRB3/FOXG1/EXT1/ABAT	14
C0029231	C0029231	Organic Mental Disorders, Substance-Induced	35/2684	115/21671	2.37815e-07	1.7213e-05	1.59517e-05	NRXN3/EIPR1/DDX1/CADPS2/NRCAM/OPRM1/OPRD1/CNR1/CCDC91/SYNE1/FHOD3/CDH13/ATP1B1/AFF3/TENM2/TIAM2/MPP7/SLC2A13/ZNF385D/GRIA4/GRIK2/CSMD3/HSPA12A/GRM5/ZNF804A/PRKCE/MACROD2/CERS6/MSRA/CSRNP3/CSMD1/PBX1/AGBL4/GRM7/XKR4	35
C4316881	C4316881	Prescription Drug Abuse	35/2684	115/21671	2.37815e-07	1.7213e-05	1.59517e-05	NRXN3/EIPR1/DDX1/CADPS2/NRCAM/OPRM1/OPRD1/CNR1/CCDC91/SYNE1/FHOD3/CDH13/ATP1B1/AFF3/TENM2/TIAM2/MPP7/SLC2A13/ZNF385D/GRIA4/GRIK2/CSMD3/HSPA12A/GRM5/ZNF804A/PRKCE/MACROD2/CERS6/MSRA/CSRNP3/CSMD1/PBX1/AGBL4/GRM7/XKR4	35
C1861403	C1861403	Variable expressivity	72/2684	319/21671	2.48664e-07	1.77024e-05	1.64053e-05	AGK/PAFAH1B1/RHOBTB2/MBTPS2/MATR3/VPS13D/REEP1/ATP6AP1/MCM2/PAK3/GNAS/DNM1L/DLD/STX1B/NEFH/ASAH1/TUBB4A/EXOSC3/PDHX/PHACTR1/FIG4/ARL6/FGF12/ATP6V1A/MECR/DHDDS/CIT/TUBG1/C19orf12/RNASEH2B/SCN2A/STXBP1/PLAA/TUBB2A/FBXO11/MAPK8IP3/VAMP1/CLTC/AFG3L2/TPM3/SCN1A/SLC25A26/GABRB2/SH3KBP1/PRPS1/TENM4/CNKSR2/PTPRO/PFKM/GRIA4/PRDM8/RMND1/GUCY1A1/SLC25A46/VCP/STIM1/NIPA1/NEUROD2/ANO5/ZBTB18/ATP6AP2/GRIN2A/PB…	72
C0751837	C0751837	Gait Ataxia	46/2684	172/21671	2.50222e-07	1.77024e-05	1.64053e-05	CACNA1G/TRIO/VPS13D/UBA5/DOCK3/SLC9A1/PDYN/FGF14/HERC1/TUBB4A/PLD3/ATP1A3/ATP6V1A/MECR/DNAJC6/ELOVL4/PRKCG/GAD1/ATXN10/SYNE1/KCNC3/AFG3L2/VLDLR/PAK1/ITPR1/SLC25A4/GRM1/PPP2R2B/ZFYVE9/SYNJ1/ADAR/COA7/FBXO41/ERCC3/PDP1/ATCAY/BSCL2/KCND3/PRNP/SPTBN2/AP1S2/HTT/PSAP/SLC9A6/RORB/TMEM240	46
C0037369	C0037369	Smoking	84/2684	391/21671	2.51371e-07	1.77024e-05	1.64053e-05	HECW1/NRXN3/MYO16/PIK3CB/PLEKHA5/BRINP1/CADPS2/SNX10/DOCK3/ASB2/PAK5/MAP1LC3A/CELF4/ASIC2/MTCH2/RASGRF2/PLPPR5/KIAA1217/CCDC91/FBXL16/OLFM1/EXOC4/CHRM3/YWHAQ/DAGLA/MAP2K5/LRPPRC/FAM13A/TMEM132B/FTO/CDH13/TPM3/SLC4A10/FBXL17/TENM2/RSPO3/LRRC4C/ITPR1/SPOCK1/JAZF1/CMIP/PID1/CA10/RASA2/CACNA2D3/CABP1/CLSTN2/BDH1/ELAVL4/SYNPR/TMEM63C/NELL1/BTRC/TERF2IP/RBFOX3/TRAPPC9/LRP1B/REPS2/KSR2/GALNTL6/MRPS22/CA…	84
C0239676	C0239676	High forehead	53/2684	211/21671	2.89171e-07	2.01826e-05	1.87037e-05	PAFAH1B1/TRIO/CYFIP2/SYT1/ACTL6B/MEF2C/UBA5/NECAP1/TCF20/EEF1A2/AP3B2/AP1S1/LIMK1/DNM1/CNTNAP1/FIG4/GABRG2/FGF12/ATP6V1A/AKT3/DHDDS/CCND2/SATB2/PEX11B/KRAS/STXBP1/FBXO11/PPP3CA/CLTC/UNC80/GABRB2/ATP6V1B2/CACNA1B/CAMK2G/CNKSR2/SCN3A/NUS1/TMEM237/RASA2/BRAF/KCNB1/SYNJ1/HCN1/STIM1/CPLX1/MAP2K1/FRMPD4/YWHAG/KCNA2/AP1S2/SCN8A/PEX26/GRIN2B	53
C1096063	C1096063	Drug Resistant Epilepsy	48/2684	184/21671	3.11697e-07	2.15623e-05	1.99823e-05	PAFAH1B1/CDKL5/GABRA1/TRIO/NEXMIF/PIK3CB/SYT1/MAP2/RBFOX1/UBA5/DNM1L/PTPN4/RHEB/TBC1D9/PANX1/GRIA2/SLC12A5/GLO1/GRIA3/TIMM8A/PIN1/SCN2A/GAD2/PPP3CA/FBXO28/SCN1A/VIP/MDH2/CACNA1C/SLC25A4/GRM1/PART1/ADK/BRAF/SYNJ1/SV2A/NTNG1/GRIK2/CDK5/KCND3/FOXG1/BDNF/GRIN1/KCNA4/PLCB1/GRIN2A/SCN8A/SACM1L	48
C0035372	C0035372	Rett Syndrome	57/2684	234/21671	3.17672e-07	2.17828e-05	2.01867e-05	PAFAH1B1/SYN1/CDKL5/RHOBTB2/GABRA3/HAGH/PDE4A/MAP2/MEF2C/GSK3B/PTPN4/GLRA2/DLX5/MET/DNM1/ENO2/ALDH5A1/STMN1/GRIA2/TUBA1B/SLC12A5/IQSEC2/ZNF436/HOOK1/STXBP1/GABBR2/DCTN3/SOD1/SCN1A/GLRA3/VIP/STAR/SLC25A4/PDK1/MED19/KCNB1/NTNG1/HPRT1/GABRB3/GRM5/PCDH7/CHRNA7/FOXG1/BDNF/GRIN1/KCNA2/ZBTB18/NDN/CHP1/GABRD/GRM7/HDAC2/ADARB1/L1CAM/GDI1/GABBR1/GRIN2B	57
C0751783	C0751783	Lafora Disease	30/2684	92/21671	3.23753e-07	2.20068e-05	2.03942e-05	NNAT/CRMP1/SNCB/ACHE/DNM1L/STX1B/PVALB/MAP1LC3A/CHCHD2/GTF2H1/TRIM32/KHDRBS1/KRAS/DNAJC13/DENR/ACP1/SCN1A/SNCA/SYBU/ATP13A2/SERPINI1/LMTK2/VCP/NFU1/SNCG/BDNF/EPM2AIP1/PRKN/MAPT/LRRK2	30
C0022333	C0022333	Jacksonian Seizure	32/2684	102/21671	3.59168e-07	2.21072e-05	2.04873e-05	CDKL5/RBFOX1/OPRK1/ACHE/PVALB/SLC8A3/PDYN/SLC17A7/SLC1A1/OPRM1/CNR1/SLC12A5/IMPA1/GAD2/ADCYAP1/PAM/SST/SYN2/HCN1/CHRM1/ADRA1B/GRIK1/CHRNA7/FOXG1/BDNF/KCNA2/SLC8A1/ABAT/DRD1/GABRA5/CCK/KCNJ11	32
C0422850	C0422850	Seizures, Somatosensory	32/2684	102/21671	3.59168e-07	2.21072e-05	2.04873e-05	CDKL5/RBFOX1/OPRK1/ACHE/PVALB/SLC8A3/PDYN/SLC17A7/SLC1A1/OPRM1/CNR1/SLC12A5/IMPA1/GAD2/ADCYAP1/PAM/SST/SYN2/HCN1/CHRM1/ADRA1B/GRIK1/CHRNA7/FOXG1/BDNF/KCNA2/SLC8A1/ABAT/DRD1/GABRA5/CCK/KCNJ11	32
C0422852	C0422852	Seizures, Auditory	32/2684	102/21671	3.59168e-07	2.21072e-05	2.04873e-05	CDKL5/RBFOX1/OPRK1/ACHE/PVALB/SLC8A3/PDYN/SLC17A7/SLC1A1/OPRM1/CNR1/SLC12A5/IMPA1/GAD2/ADCYAP1/PAM/SST/SYN2/HCN1/CHRM1/ADRA1B/GRIK1/CHRNA7/FOXG1/BDNF/KCNA2/SLC8A1/ABAT/DRD1/GABRA5/CCK/KCNJ11	32
C0422853	C0422853	Olfactory seizure	32/2684	102/21671	3.59168e-07	2.21072e-05	2.04873e-05	CDKL5/RBFOX1/OPRK1/ACHE/PVALB/SLC8A3/PDYN/SLC17A7/SLC1A1/OPRM1/CNR1/SLC12A5/IMPA1/GAD2/ADCYAP1/PAM/SST/SYN2/HCN1/CHRM1/ADRA1B/GRIK1/CHRNA7/FOXG1/BDNF/KCNA2/SLC8A1/ABAT/DRD1/GABRA5/CCK/KCNJ11	32
C0422854	C0422854	Gustatory seizure	32/2684	102/21671	3.59168e-07	2.21072e-05	2.04873e-05	CDKL5/RBFOX1/OPRK1/ACHE/PVALB/SLC8A3/PDYN/SLC17A7/SLC1A1/OPRM1/CNR1/SLC12A5/IMPA1/GAD2/ADCYAP1/PAM/SST/SYN2/HCN1/CHRM1/ADRA1B/GRIK1/CHRNA7/FOXG1/BDNF/KCNA2/SLC8A1/ABAT/DRD1/GABRA5/CCK/KCNJ11	32
C0422855	C0422855	Vertiginous seizure	32/2684	102/21671	3.59168e-07	2.21072e-05	2.04873e-05	CDKL5/RBFOX1/OPRK1/ACHE/PVALB/SLC8A3/PDYN/SLC17A7/SLC1A1/OPRM1/CNR1/SLC12A5/IMPA1/GAD2/ADCYAP1/PAM/SST/SYN2/HCN1/CHRM1/ADRA1B/GRIK1/CHRNA7/FOXG1/BDNF/KCNA2/SLC8A1/ABAT/DRD1/GABRA5/CCK/KCNJ11	32
C0751056	C0751056	Non-epileptic convulsion	32/2684	102/21671	3.59168e-07	2.21072e-05	2.04873e-05	CDKL5/RBFOX1/OPRK1/ACHE/PVALB/SLC8A3/PDYN/SLC17A7/SLC1A1/OPRM1/CNR1/SLC12A5/IMPA1/GAD2/ADCYAP1/PAM/SST/SYN2/HCN1/CHRM1/ADRA1B/GRIK1/CHRNA7/FOXG1/BDNF/KCNA2/SLC8A1/ABAT/DRD1/GABRA5/CCK/KCNJ11	32
C0751110	C0751110	Single Seizure	32/2684	102/21671	3.59168e-07	2.21072e-05	2.04873e-05	CDKL5/RBFOX1/OPRK1/ACHE/PVALB/SLC8A3/PDYN/SLC17A7/SLC1A1/OPRM1/CNR1/SLC12A5/IMPA1/GAD2/ADCYAP1/PAM/SST/SYN2/HCN1/CHRM1/ADRA1B/GRIK1/CHRNA7/FOXG1/BDNF/KCNA2/SLC8A1/ABAT/DRD1/GABRA5/CCK/KCNJ11	32
C0751123	C0751123	Atonic Absence Seizures	32/2684	102/21671	3.59168e-07	2.21072e-05	2.04873e-05	CDKL5/RBFOX1/OPRK1/ACHE/PVALB/SLC8A3/PDYN/SLC17A7/SLC1A1/OPRM1/CNR1/SLC12A5/IMPA1/GAD2/ADCYAP1/PAM/SST/SYN2/HCN1/CHRM1/ADRA1B/GRIK1/CHRNA7/FOXG1/BDNF/KCNA2/SLC8A1/ABAT/DRD1/GABRA5/CCK/KCNJ11	32
C0751496	C0751496	Seizures, Sensory	32/2684	102/21671	3.59168e-07	2.21072e-05	2.04873e-05	CDKL5/RBFOX1/OPRK1/ACHE/PVALB/SLC8A3/PDYN/SLC17A7/SLC1A1/OPRM1/CNR1/SLC12A5/IMPA1/GAD2/ADCYAP1/PAM/SST/SYN2/HCN1/CHRM1/ADRA1B/GRIK1/CHRNA7/FOXG1/BDNF/KCNA2/SLC8A1/ABAT/DRD1/GABRA5/CCK/KCNJ11	32
C3495874	C3495874	Nonepileptic Seizures	32/2684	102/21671	3.59168e-07	2.21072e-05	2.04873e-05	CDKL5/RBFOX1/OPRK1/ACHE/PVALB/SLC8A3/PDYN/SLC17A7/SLC1A1/OPRM1/CNR1/SLC12A5/IMPA1/GAD2/ADCYAP1/PAM/SST/SYN2/HCN1/CHRM1/ADRA1B/GRIK1/CHRNA7/FOXG1/BDNF/KCNA2/SLC8A1/ABAT/DRD1/GABRA5/CCK/KCNJ11	32
C4505436	C4505436	Generalized Absence Seizures	32/2684	102/21671	3.59168e-07	2.21072e-05	2.04873e-05	CDKL5/RBFOX1/OPRK1/ACHE/PVALB/SLC8A3/PDYN/SLC17A7/SLC1A1/OPRM1/CNR1/SLC12A5/IMPA1/GAD2/ADCYAP1/PAM/SST/SYN2/HCN1/CHRM1/ADRA1B/GRIK1/CHRNA7/FOXG1/BDNF/KCNA2/SLC8A1/ABAT/DRD1/GABRA5/CCK/KCNJ11	32
C0038586	C0038586	Substance Use Disorders	54/2684	218/21671	3.63182e-07	2.21797e-05	2.05544e-05	HIVEP2/NRXN3/EIPR1/SNAP91/DDX1/CADPS2/OPRK1/NRCAM/HTR2A/MET/OPRM1/WASF1/OPRD1/CNR1/CCDC91/GOT2/SYNE1/FHOD3/CDH13/PTPRF/ATP1B1/CALM2/AFF3/TENM2/TIAM2/STAR/MPP7/ADGRL3/SLC2A13/ZNF385D/GRIA4/GRM1/HTR5A/CALM3/GRIK2/CSMD3/HSPA12A/GRM5/ZNF804A/PRKCE/MORN4/SOSTDC1/MACROD2/CERS6/CNTNAP2/MSRA/BDNF/CSRNP3/CSMD1/PBX1/AGBL4/GRM7/CALM1/XKR4	54
C0476254	C0476254	Dyslexia	35/2684	118/21671	4.73896e-07	2.87166e-05	2.66124e-05	GABRA1/NEDD4L/NSF/CHMP2B/DLD/RBFOX2/VAPA/PCDH11X/NAGPA/GABRG2/BCL11A/DOCK4/FOXP2/CCDC136/RAN/SEMA4F/KIAA0319/SLIT2/C9orf72/ZNF385D/NRSN1/CMIP/NRGN/CNTNAP5/DGKI/VCP/GABRB3/NDEL1/STIM1/ZNF804A/CNTNAP2/BDNF/MAPT/GABBR1/GRIN2B	35
C2900450	C2900450	Other Creutzfeldt-Jakob disease	17/2684	37/21671	4.91782e-07	2.94456e-05	2.72879e-05	MDH1/RARB/STMN2/GPI/ENO2/YWHAH/SUCLA2/ARF1/SNCA/NRGN/RASA2/HECTD2/PRNP/PRKN/MAPT/SPRN/NEFL	17
C1854494	C1854494	Slow progression	44/2684	165/21671	4.93459e-07	2.94456e-05	2.72879e-05	ALS2/CACNA1G/PDK3/MCM2/DNM1L/DDHD1/PDYN/FGF14/PLD3/DNAJB6/FRG1/PDE8B/DNAJC6/TRIM32/PYROXD1/HPCA/PRKCG/SYNE1/KCNC3/C19orf12/REEP2/AP4B1/B4GALNT1/AFG3L2/SYT14/LRP12/TENM4/ITPR1/SLC25A4/HNRNPDL/GRM1/RETREG1/COA7/ATP1A1/STIM1/BSCL2/HSPB3/KCND3/SPTBN2/ATP6AP2/LRRK2/DCTN1/TMEM240/NEFL	44
C0423224	C0423224	Sunken eyes	45/2684	171/21671	5.52081e-07	3.26941e-05	3.02984e-05	CACNA1G/CDKL5/SLC9A7/KCNAB2/ACTL6B/MEF2C/UBA5/HACE1/DNM1L/MAPK1/TCF20/EEF1A2/NALCN/FBXO31/PPP2R5D/RAB3GAP1/FARSB/GORAB/OCRL/IQSEC2/GRIA3/CHN1/SCN2A/FBXO11/MAPK8IP3/PIK3R1/PRPS1/POLR3A/PAK1/TMEM237/BRAF/AGL/STIM1/PRRT2/HS6ST2/FIBP/AP1S2/KCNK4/KCNQ3/GABRD/SCN8A/SRC/HYLS1/SLC9A6/GRIN2B	45
C0011253	C0011253	Delusions	23/2684	62/21671	5.79728e-07	3.40732e-05	3.15765e-05	GABRA1/RTN4R/EIF2B3/SNCB/HTR2A/TBC1D9/SLC30A3/APOL2/SNCA/C9orf72/JPH3/GRIA1/PPP2R2B/SYN2/NRG1/GABRB3/PRNP/BDNF/MTHFR/NRG3/RTN4RL1/MAPT/PSAP	23
C0027404	C0027404	Narcolepsy	69/2684	308/21671	5.8724e-07	3.42571e-05	3.17469e-05	LRRC7/HDAC9/ATG5/CTNNA2/FRY/RBFOX1/P2RX5/P2RX6/RANGAP1/TRIM9/PDYN/NOL4/HTR2A/JPH1/ASIC2/RNGTT/RAD50/TCERG1/NXPH1/FOXP2/DPP6/MTUS2/MICAL2/ANO3/FHOD3/GAD2/DYNC2LI1/ZNF365/TMEM132B/MDGA2/PSMA5/TMEM108/TENM2/LRRC4C/MAGI1/AKAP6/ZNF385D/ASTN1/RIT2/AK5/CA10/ELMO1/UNC5D/ATP2B2/KALRN/ZYG11B/NDST3/CSMD3/OXR1/C8orf34/CACNG2/STIM1/FSTL5/GRM5/FRMPD2/DLGAP1/TANC2/VAT1L/DPP10/GRM8/NRXN1/PENK/GABRG3/PRKN/HS6ST3/…	69
C1836508	C1836508	Generalized tonic seizures	15/2684	30/21671	5.92159e-07	3.42882e-05	3.17757e-05	CDKL5/DNM1/MAPK10/CUX2/ARHGEF9/ISCA1/SCN2A/STXBP1/PPP3CA/SCN1A/GABRB3/NEUROD2/SLC25A22/GRIN2A/SCN8A	15
C0014550	C0014550	Myoclonic Epilepsy	25/2684	71/21671	6.0045e-07	3.45126e-05	3.19837e-05	CDKL5/INPP4A/MEF2C/EEF1A2/ASAH1/SLC1A6/RAPGEF2/STMN1/SNRPN/KCNC1/SCN2A/STXBP1/PRICKLE1/SCN1A/NUS1/CPLX1/FOXG1/DIRAS1/KCNA2/SLC25A22/SAMD12/CACNB4/SCN8A/SPTAN1/SNURF	25
C0035304	C0035304	Retinal Degeneration	36/2684	125/21671	7.22058e-07	4.11995e-05	3.81806e-05	CYFIP2/GNB5/ACTL6B/UBA5/NECAP1/EEF1A2/RPGRIP1L/AP3B2/SLC1A1/DNM1/PHYH/GABRG2/FGF12/ATP6V1A/DHDDS/AHI1/STXBP1/PPP3CA/CLTC/SOD1/GABRB2/CACNA1B/CNKSR2/SCN3A/NUS1/KCNB1/SYNJ1/LZTFL1/HCN1/YWHAG/BDNF/KCNA2/POMK/TUBB4B/SCN8A/OPA1	36
C3489791	C3489791	Parkinson Disease, Familial, Type 1	19/2684	46/21671	8.08647e-07	4.57888e-05	4.24336e-05	VPS35/SNCB/GSK3B/DNM1L/MAPK1/CHCHD2/MAPK8/YWHAH/EPHB2/DNAJC13/SOD1/SNCA/UCHL1/LY6E/RIC3/HSPB3/SNCG/PRKN/LRRK2	19
C0426970	C0426970	Spastic Quadriplegia	28/2684	86/21671	8.20063e-07	4.57888e-05	4.24336e-05	ALS2/CTNNA2/ASNS/NALCN/TUBB4A/PDHX/ELOVL4/NDUFAF4/BCL11B/GAD1/AP4B1/RNASEH2B/SCN2A/STXBP1/VPS53/AUH/GRIA4/PRDM8/SCN3A/SYNJ1/ATP13A2/ADAR/MOCS2/MRPS22/FUCA1/SPTAN1/CACNA1E/TUBB3	28
C0750937	C0750937	Ataxia, Appendicular	28/2684	86/21671	8.20063e-07	4.57888e-05	4.24336e-05	GABRA1/UBA5/SLC9A1/PDYN/FGF14/PLD3/ATP1A3/GABRA4/FGF12/ELOVL4/RTN2/PRKCG/ATXN10/SYNE1/KCNC3/PRICKLE1/VAMP1/AFG3L2/SYT14/ITPR1/HCN1/KCND3/PRNP/SPTBN2/EGR3/CACNB4/SCN8A/TMEM240	28
C0039273	C0039273	Talipes cavus	52/2684	213/21671	9.54604e-07	5.2923e-05	4.90451e-05	ALS2/IDS/VPS13D/PDK3/REEP1/SEMA3A/DNM1L/NEFH/DDHD1/FGF14/GDAP1/ATP1A3/PHYH/TRIM2/DNAJC6/PYROXD1/IQSEC2/RTN2/FLRT3/SYNE1/C19orf12/REEP2/SNAP25/DCAF8/B4GALNT1/VAMP1/KCNH1/TPM3/PRPS1/ATP6V1B2/UCHL1/SYNJ1/COA7/ATP1A1/SLC25A46/VCP/RET/BSCL2/HINT1/NIPA1/PLEKHG5/KLC2/GRIN2A/DCC/CHP1/VPS13A/ATL1/OPA1/RUSC2/L1CAM/FDX2/NEFL	52
C0235659	C0235659	Reduced fetal movement	44/2684	169/21671	1.00813e-06	5.54969e-05	5.14303e-05	COX15/CNTN1/CYFIP2/ACTL6B/UBA5/GNAS/DNM1L/NECAP1/EEF1A2/AP3B2/DNM1/CNTNAP1/GABRG2/FGF12/ATP6V1A/DHDDS/TSFM/IQSEC2/SNRPN/SYNE1/SNAP25/STXBP1/PREPL/PPP3CA/VAMP1/CLTC/TPM3/SLC25A26/GABRB2/CACNA1B/CNKSR2/SCN3A/NUS1/KCNB1/SYNJ1/HCN1/RET/CPLX1/YWHAG/KCNA2/NDN/SCN8A/GFPT1/MAGEL2	44
C1867864	C1867864	Poor fine motor coordination	15/2684	31/21671	1.01578e-06	5.55271e-05	5.14584e-05	STX1B/DNAL4/PDHX/GABRG2/FOXP2/C19orf12/SCN2A/PPP3CA/SCN1A/PPP2R2B/HCN1/VCP/PRNP/DCC/GABRD	15
C0028768	C0028768	Obsessive-Compulsive Disorder	45/2684	175/21671	1.10761e-06	6.01265e-05	5.57208e-05	ARFGEF1/MAPK1/HTR2A/SLC1A1/CCKBR/GAPDH/OPRM1/CDH9/GABRG2/PDE4D/DLGAP3/DHDDS/CNR1/ARFGEF2/GRIA3/DLG4/EPHB2/GAD2/TOR1A/CCT6A/C9orf72/HTR3B/CACNA1C/SCN3A/GRIK3/GRIK2/SLITRK5/GRM5/DLGAP1/MAP6/CNTNAP2/BDNF/MTHFR/SLITRK1/BTBD9/EFNA5/DRD1/PBX1/HTT/DNM3/SPRED2/TAFA2/NOS1AP/GABBR1/GRIN2B	45
C0151611	C0151611	Electroencephalogram abnormal	54/2684	227/21671	1.41064e-06	7.60479e-05	7.04755e-05	PAFAH1B1/CDKL5/GABRA1/CTNNA2/SYT1/NUP133/KCNAB2/GNB1/UBA5/SMS/ASAH1/ALDH5A1/GABRG2/DHDDS/OCRL/IQSEC2/SNRPN/KCNC1/PPT1/PEX11B/LARGE1/KRAS/SCN2A/TBR1/STXBP1/GABBR2/HECW2/NDUFA9/AFG3L2/SCN1A/GABRB2/NLGN4X/NUS1/ABCA5/BRAF/NTNG1/ERCC3/PRRT2/CPLX1/MAP2K1/YWHAG/PRNP/CNTNAP2/FOXG1/GRIN1/SAMD12/P4HTM/AP1S2/GABRD/SCN8A/HTT/PEX26/MAGEL2/GRIN2B	54
C1843367	C1843367	Poor school performance	51/2684	211/21671	1.65915e-06	8.88327e-05	8.23235e-05	GABRA1/WDR37/C12orf4/CAMK2B/SYT1/ATP2B3/CAMK2A/CDC42/CLCN4/ACTL6B/PAK3/GNB1/MEF2C/GNAS/TCF20/EEF1A2/HERC1/WASF1/SATB2/BCL11A/PMS2/ASH2L/C19orf12/COG6/KRAS/ISCA1/SCN2A/STXBP1/SCAPER/SCN1A/ZNF711/ATP6V1B2/POLR3A/SEC24D/CAMK4/CDK20/BRAF/KCNB1/TUB/RAC3/CHD3/CEP19/FOXG1/ZBTB18/KCNK4/KCNQ3/DCC/GRM7/SLC9A6/TENM3/GRIN2B	51
C0231687	C0231687	Spastic gait	22/2684	62/21671	2.42075e-06	0.000128728	0.000119296	ALS2/CACNA1G/TTC19/REEP1/UBA5/DDHD2/DDHD1/RTN2/C19orf12/REEP2/DSTYK/B4GALNT1/VAMP1/SOD1/CCT5/VCP/BSCL2/NIPA1/KCNA4/PGAP1/ATL1/L1CAM	22
C0752347	C0752347	Lewy Body Disease	58/2684	255/21671	2.72352e-06	0.00014385	0.000133309	ANK1/CAMK2A/SNCB/MAP2/CHMP2B/ACHE/FKBP1A/RPH3A/DLD/TRIM9/CALB1/LAPTM4B/ASAH1/SLC17A7/CHCHD2/PPARGC1A/GTF2H1/ENO2/FABP3/KHDRBS1/CIT/BECN1/VGF/DLG4/IMPA1/SUCLA2/DNAJC13/SOD1/APP/SNCA/PLK2/C9orf72/NRGN/UCHL1/RAB39B/VSNL1/NEUROD6/LMTK2/CTSB/MOAP1/MAP1A/GRM5/ZFPM2/UBB/TPPP/PRNP/SYNPO/SNCG/BDNF/BHLHE22/DRD1/PRKN/MAPT/CHP1/LRRK2/ATG7/OGA/NEFL	58
C0162534	C0162534	Prion Diseases	44/2684	175/21671	2.76946e-06	0.000145294	0.000134648	CX3CL1/MARK4/PIK3CB/SNCB/RARB/PPP1R12B/ACHE/DNM1L/PVALB/GSS/STMN2/GPI/GLS/MTR/PIN1/CHN1/YWHAQ/CPNE8/SOD1/APP/SNCA/C9orf72/ANK3/SLC2A13/PDK1/THY1/HSPA13/PRKAA2/HECTD2/LRFN5/PRDX2/CHRM1/TPPP/PRNP/NEGR1/CFL1/SNCG/PLCXD3/PRKN/MAPT/PPIA/RYR2/SPRN/NEFL	44
C0262630	C0262630	Reduced concentration span	25/2684	77/21671	3.31632e-06	0.000172824	0.000160161	C12orf4/PAK3/FBXO31/TUSC3/DNAJC6/MBOAT7/FBXO11/SNCA/AUH/UCHL1/FMN2/ATP13A2/SLC45A1/GRIK2/TRAPPC9/PRNP/RSRC1/GRIN2A/PRKN/PRKAR1B/LRRK2/PGAP1/PSAP/TUBB3/FRRS1L	25
C4024896	C4024896	Motor neuron atrophy	37/2684	138/21671	3.37231e-06	0.000174578	0.000161786	ALS2/PIK3CB/GSK3B/SLC17A6/NEFH/RAE1/EEF1A2/ASAH1/EXOSC3/GTF2H1/FIG4/EPHA4/STMN1/KHDRBS1/OPTN/KLC1/SNRPN/IMMT/SERPINF1/ELP3/AGTPBP1/SOD1/C9orf72/CDK5/VCP/BSCL2/KCNK3/PRNP/MTHFR/ERBB4/MAPT/PPIA/PSAP/DCTN1/EXOSC6/SNURF/NEFL	37
C3811918	C3811918	GRN-related frontotemporal dementia	32/2684	112/21671	3.52809e-06	0.000181441	0.000168146	MATR3/MAP2K4/CDC42/SNCB/RUNX1T1/CHMP2B/CDC7/GTF2H1/PRMT8/KHDRBS1/OPTN/ZNF436/PIN1/FOXP2/SOD1/APP/SNCA/C9orf72/INA/PDK1/VSNL1/VCP/PRNP/SNCG/BDNF/PPA1/MAPT/UBQLN2/LRRK2/PSAP/MAK16/NEFL	32
C4551915	C4551915	Gait Disturbance, CTCAE	65/2684	299/21671	3.62825e-06	0.000185373	0.000171789	ALS2/KCNAB2/EIF2B3/SEMA3A/CHMP2B/DNM1L/MSH2/SRP54/RPGRIP1L/GDAP1/ASAH1/TUBB4A/CHCHD2/CEP41/B9D1/GLRB/CUX2/FIG4/PDE8B/MECR/MTR/ELOVL4/PMS2/IQSEC2/FLRT3/HNRNPH2/C19orf12/ATP8A2/LARGE1/KRAS/B4GALNT1/AHI1/ARMC9/TOR1A/GABBR2/ATAD1/STAT4/VAMP1/APP/PRPS1/VLDLR/C9orf72/CCT5/JPH3/TMEM237/ATP13A2/VCP/MMADHC/NIPA1/SPTBN2/MTHFR/ATP6AP2/AP1S2/PRKN/LYRM7/MAPT/DCC/GABRD/ZFTA/CPLANE1/VPS13A/HYLS1/OPA1/L1CAM/FRRS…	65
C0037772	C0037772	Spastic Paraplegia	38/2684	144/21671	3.78497e-06	0.000192124	0.000178046	ALS2/ATP2B4/REEP1/HACE1/DDHD2/DNM1L/PTHLH/AP4S1/DDHD1/PDHX/RTN2/C19orf12/IMMT/REEP2/DSTYK/AP4B1/B4GALNT1/RNASEH2B/STXBP1/VAMP1/CALM2/C9orf72/CCT5/UCHL1/ATP13A2/CALM3/VCP/BSCL2/NFU1/NIPA1/ARL6IP1/KLC2/UBQLN2/ATL1/CALM1/OPA1/L1CAM/PDXP	38
C3887898	C3887898	Infantile Spasm	28/2684	93/21671	4.66057e-06	0.000235043	0.00021782	PAFAH1B1/CDKL5/GABRA1/KCNAB2/GNB1/MEF2C/TIMM50/DLX5/DNM1/AKT3/SCN2A/STXBP1/SCN1A/GABRB2/CACNA1C/SORCS3/KCNJ6/GABRB3/MC4R/YWHAG/FOXG1/GRIN1/PLCB1/ABAT/GRIN2A/SPTAN1/LINC02245/GRIN2B	28
C0020429	C0020429	Hyperalgesia	89/2684	451/21671	4.91218e-06	0.000244577	0.000226656	ICA1/CX3CL1/PRSS3/TBPL1/ANK1/RTN4R/MAPK9/PIK3CB/PRKCZ/SYT1/CAMK2A/PRKACA/DLG3/OPRK1/P2RX5/PTHLH/P2RX6/MAPK1/CACNA1I/PDYN/SLC32A1/MAP1LC3A/HTR2A/CRTC1/MAPK8/CCKBR/PANX1/OPRM1/PPP2CA/SLC4A3/EPHA4/OPRD1/KCNC4/RGS4/CNR1/GRIA2/SLC12A5/OPRL1/MMP24/BECN1/PRKCG/SULT4A1/DLG4/CHRM3/EPHB2/DUSP26/ANO3/GAD2/LRPPRC/ADCYAP1/TRPC1/VIP/CACNA1B/ADRA2A/ITPR1/CAMK4/GRIA4/CACNA2D1/GRIA1/ADK/SYN2/NRG1/KALRN/HCN1/PSIP1…	89
C1862941	C1862941	Amyotrophic Lateral Sclerosis, Sporadic	43/2684	173/21671	4.91219e-06	0.000244577	0.000226656	ALS2/MATR3/NRXN3/GABRA1/RTN4R/IDI1/KIFAP3/KIF3C/CHGB/NEFH/INPP4B/SLC30A3/SLC25A12/STMN1/GRIA2/OPTN/GRIA3/SNRPN/DPP6/UNC13A/FTO/SOD1/CNTN4/C9orf72/INA/ANK3/PSD3/VCP/SNCG/BDNF/MTHFR/CLVS1/ERBB4/PENK/OPCML/MAPT/UBQLN2/ADARB1/MAK16/GDI1/DCTN1/ARHGEF28/SNURF	43
C0013170	C0013170	Drug habituation	47/2684	196/21671	5.2414e-06	0.000259317	0.000240315	NRXN3/EIPR1/DDX1/CADPS2/NRCAM/HTR2A/ARHGEF7/SLC1A1/OPRM1/OPRD1/CNR1/CCDC91/SYNE1/FHOD3/CDH13/ATP1B1/AFF3/TENM2/TIAM2/MPP7/SLC2A13/ZNF385D/GRIA4/THY1/GRIA1/NRG1/GRIK2/CSMD3/HSPA12A/GRM5/ZNF804A/PRKCE/MACROD2/CERS6/MSRA/BDNF/MTHFR/CSRNP3/GPR88/CSMD1/GRIN2A/PBX1/AGBL4/GRM7/XKR4/CORT/GRIN2B	47
C0850703	C0850703	Frequent falls	28/2684	94/21671	5.86015e-06	0.000288105	0.000266995	FHL1/VPS13D/ATP2B3/VPS35/NEFH/ASAH1/FIG4/PYROXD1/C19orf12/B4GALNT1/DNAJC13/TPM3/SNCA/SLC25A4/GRM1/ADAR/VCP/STIM1/HINT1/PRNP/ATP6AP2/MAPT/CHP1/LRRK2/PSAP/GFPT1/ATL1/SDHAF1	28
C1846151	C1846151	Widened subarachnoid space	15/2684	35/21671	6.75041e-06	0.0003298	0.000305634	SLC9A7/ACSL4/CLCN4/ACTL6B/PAK3/DLG3/SYP/IQSEC2/ZNF711/CNKSR2/RAB39B/TSPAN7/FRMPD4/GDI1/USP27X	15
C0575081	C0575081	Gait abnormality	66/2684	312/21671	7.99806e-06	0.000388328	0.000359873	ALS2/KCNAB2/EIF2B3/SEMA3A/CHMP2B/DNM1L/MSH2/SRP54/RPGRIP1L/GDAP1/ASAH1/TUBB4A/CHCHD2/CEP41/B9D1/GLRB/CUX2/FIG4/PDE8B/MECR/MTR/ELOVL4/PMS2/IQSEC2/FLRT3/HNRNPH2/C19orf12/ATP8A2/LARGE1/KRAS/B4GALNT1/AHI1/ARMC9/TBR1/TOR1A/GABBR2/ATAD1/STAT4/VAMP1/APP/PRPS1/VLDLR/C9orf72/CCT5/JPH3/TMEM237/ATP13A2/VCP/MMADHC/NIPA1/SPTBN2/MTHFR/ATP6AP2/AP1S2/PRKN/LYRM7/MAPT/DCC/GABRD/ZFTA/CPLANE1/VPS13A/HYLS1/OPA1/L1CAM…	66
C0023066	C0023066	Laryngospasm	18/2684	48/21671	8.08564e-06	0.000388544	0.000360073	MATR3/CHMP2B/NEFH/PPARGC1A/FIG4/GABRG2/EPHA4/OPTN/UNC13A/SOD1/C9orf72/VCP/ERBB4/GRIN2A/UBQLN2/TSPYL1/LAMB3/DCTN1	18
C0541794	C0541794	Skeletal muscle atrophy	65/2684	306/21671	8.10191e-06	0.000388544	0.000360073	ALS2/TTC19/MATR3/FHL1/ATP2B3/REEP1/PRKACA/CHMP2B/GNAS/DNM1L/NEFH/NALCN/EXOSC3/PHYH/CNTNAP1/PRKAR1A/FRG1/PPARGC1A/TPI1/FIG4/PDE8B/ARL6/EPHA4/TRIM32/PYROXD1/OPTN/MKKS/CHN1/UNC13A/ATP8A2/LARGE1/AGTPBP1/B4GALNT1/SUCLA2/CCDC115/BBS7/AFG3L2/SOD1/TPM3/POMGNT2/MDH2/VLDLR/C9orf72/PFKM/RETREG1/ADK/LZTFL1/NDUFS4/VCP/TTC8/HSPB3/HINT1/NIPA1/RNASEH1/B4GAT1/ERBB4/AP1S2/POMK/PIP5K1C/UBQLN2/VPS13A/GFPT1/SLC9A6/OP…	65
C1852467	C1852467	Creutzfeldt-Jakob Disease, Sporadic	20/2684	57/21671	8.3707e-06	0.000398986	0.000369751	MDH1/RARB/ACHE/STMN2/GPI/ENO2/YWHAH/APP/SNCA/RASA2/HECTD2/PRDX2/PRNP/GRM8/PLCXD3/PRKN/MAPT/RYR2/SPRN/NEFL	20
C2718017	C2718017	TDP-43 Proteinopathies	17/2684	44/21671	9.011e-06	0.000426903	0.000395622	CAMK2A/CHMP2B/CDC7/GTF2H1/TCERG1/KHDRBS1/GLCE/SOD1/SNCA/C9orf72/VCP/RRM1/NIPA1/ENC1/AP2A2/MAPT/HTT	17
C0234535	C0234535	Clonic Seizures	33/2684	122/21671	9.10961e-06	0.00042795	0.000396592	CDKL5/RBFOX1/OPRK1/ACHE/PVALB/SLC8A3/PDYN/SLC17A7/SLC1A1/OPRM1/SUB1/CNR1/SLC12A5/IMPA1/GAD2/ADCYAP1/PAM/SST/SYN2/HCN1/CHRM1/ADRA1B/GRIK1/CHRNA7/FOXG1/BDNF/KCNA2/SLC8A1/ABAT/DRD1/GABRA5/CCK/KCNJ11	33
C0524662	C0524662	Opiate Addiction	25/2684	81/21671	9.14259e-06	0.00042795	0.000396592	NISCH/NRXN3/NAV3/OPRK1/PDYN/OPRM1/DBN1/OPRD1/OPRL1/TTC9/PPP3CA/CNIH3/SNCA/GRIA1/ATP2B2/BMPER/ADCY1/BDNF/GRM8/PENK/GRIN2A/DRD1/CHM/GRM7/GRIN2B	25
C0338831	C0338831	Manic	41/2684	166/21671	9.51926e-06	0.000442929	0.000410473	PIK3CB/RIMS1/GSK3B/PREP/ACHE/GRK3/PVALB/HTR2A/FGF9/TBC1D9/CAMKK2/GAD1/SNAP25/SRPK2/SCN2A/GAD2/SRD5A1/SSBP2/CPLX2/TENM4/CACNA1C/ANK3/GRIA1/NRG1/SHANK2/NTNG1/CDS1/GRIK2/PRKCB/PRRT2/TRANK1/FSTL5/CPLX1/HINT1/DRD5/BDNF/MTHFR/GRIN2A/DRD1/CCK/CD47	41
C0006111	C0006111	Brain Diseases	71/2684	345/21671	1.0053e-05	0.000464995	0.000430922	IDS/TBPL1/CYP46A1/RTN4R/PIK3CB/CYFIP2/PKM/ACTL6B/KCNK2/GSK3B/PREP/PTHLH/MCAT/NALCN/FGF14/SLC1A1/MAPK10/PPARGC1A/GTF2H1/PDE4D/SLC30A3/GLS/KHDRBS1/FOXP2/SNAP25/AHI1/SCN2A/DENR/APP/EFHD2/DLX1/TRPC1/SNCA/CDCA5/NLGN4X/C9orf72/LRRC4C/CACNA1C/ASTN1/THY1/SST/NRG1/SV2A/ATP6V0D1/SERPINI1/CTSB/CDK5/CACNG2/RBFOX3/PRDX2/GRM5/CDK5R2/PRNP/GAP43/ABCG4/BDNF/CDK5R1/ERBB4/NRXN1/NDN/GRIN2A/TAFA1/PRKN/MAPT/HTT/SLC9A6…	71
C4021620	C4021620	Clinodactyly of the 2nd toe	14/2684	32/21671	1.02468e-05	0.000471173	0.000436648	SLC9A7/ACSL4/CLCN4/PAK3/DLG3/SYP/IQSEC2/ZNF711/CNKSR2/RAB39B/TSPAN7/FRMPD4/GDI1/USP27X	14
C1850456	C1850456	Progressive microcephaly	22/2684	67/21671	1.03146e-05	0.000471517	0.000436967	CDKL5/CYFIP2/ASNS/CDC42/EXOSC3/ATP6V1A/ARFGEF2/IQSEC2/ATP6V1E1/PPT1/PLAA/VPS53/COG1/FOXG1/SLC25A22/TRAPPC6B/POMK/PCLO/SCN8A/SPTAN1/TSEN15/ZNHIT3	22
C0497202	C0497202	Abnormal ocular motility	17/2684	45/21671	1.28174e-05	0.000582523	0.000539838	ALS2/GABRA1/ATP1A3/PDHX/ALDH5A1/PEX11B/ARMC9/AFG3L2/PPP2R2B/KCNJ6/PRNP/CACNB4/KCNQ3/GABRD/HTT/PSAP/ZNHIT3	17
C1445953	C1445953	Poor eye contact	23/2684	73/21671	1.41386e-05	0.000637135	0.000590449	CDKL5/NDUFS1/NEXMIF/ACTL6B/MEF2C/UBA5/NDUFAF5/NALCN/AP3B2/CUX2/SLC25A12/NDUFAF4/ARFGEF2/GRIA3/AGTPBP1/NDUFS4/GFM1/FRMPD4/TMEM126B/NEUROD2/FOXG1/GRIN1/MAGEL2	23
C0023014	C0023014	Language Development Disorders	10/2684	18/21671	1.41821e-05	0.000637135	0.000590449	MEF2A/DLD/PCDH11X/BCL11A/FOXP2/AZIN2/CNTNAP2/KCNA2/NRXN1/GRIN2A	10
C0236733	C0236733	Amphetamine-Related Disorders	24/2684	78/21671	1.45329e-05	0.000649166	0.000601598	CTNNA2/ACHE/RGS17/PDYN/OPRM1/GABRG2/PDE4D/PRDM2/LARGE1/MAP2K5/CDH13/SNCA/ZNF385D/AK5/PSD3/NRG1/ACSL6/BDNF/HS3ST4/CSMD1/DRD1/ANKS1B/SMYD3/AGBL4	24
C1136249	C1136249	Mental Retardation, X-Linked	36/2684	141/21671	1.49245e-05	0.000662869	0.000614298	SYN1/CDKL5/XK/NEXMIF/RASGRF1/ACSL4/CLCN4/PAK3/SMARCA2/DLG3/STS/SYP/SMS/MAGED2/NCS1/OCRL/IQSEC2/GRIA3/FGF13/ARHGEF9/NLGN4X/ZNF711/RAB39B/AFF2/TSPAN7/CHD3/ZCCHC12/PJA1/ATP6AP2/AP1S2/PRKN/CHM/IL1RAP/SLC9A6/L1CAM/GDI1	36
C1321329	C1321329	Slowed saccades	13/2684	29/21671	1.54065e-05	0.000680409	0.000630552	ALS2/ATP2B3/PDYN/PLD3/AGTPBP1/VAMP1/AFG3L2/SNCA/ATP13A2/PRNP/MAPT/CHP1/TMEM240	13
C1865014	C1865014	Long philtrum	60/2684	282/21671	1.68297e-05	0.000739088	0.000684931	CDKL5/TRIO/SLC9A7/ACSL4/KCNAB2/CDC42/CLCN4/PAK3/SMARCA2/DLG3/SEC23A/SYP/NALCN/LIMK1/ATP6V1A/SATB2/OCRL/IQSEC2/SNRPB/BCL11B/ATP6V1E1/KRAS/STXBP1/GABBR2/PLAA/FBXO11/MAPK8IP3/YARS2/CLTC/KCNH1/TPM3/ZNF711/CAMK2G/CNKSR2/RAB39B/TSPAN7/BRAF/NTNG1/MOCS2/COG1/MAPRE2/CPLX1/MAP2K1/FRMPD4/CNTNAP2/TMEM70/FOXG1/NRXN1/EXT1/ACTG1/PCLO/KCNJ11/GABRD/TUBB/SLC6A17/RIPPLY2/GDI1/PEX26/TENM3/USP27X	60
C4023511	C4023511	Obtundation status	8/2684	12/21671	1.70723e-05	0.000741414	0.000687087	GABRA1/STX1B/GABRG2/SCN2A/STXBP1/SCN1A/HCN1/GABRD	8
C4551628	C4551628	Opiate Abuse	8/2684	12/21671	1.70723e-05	0.000741414	0.000687087	NAV3/PDYN/OPRM1/TTC9/MDH2/BMPER/PENK/DRD1	8
C0015644	C0015644	Muscular fasciculation	28/2684	99/21671	1.72742e-05	0.000746037	0.000691371	VPS13D/CYFIP2/SLC25A3/RAP1GAP/CHMP2B/NEFH/GLRB/ARFGEF2/SYNE1/PPT1/KRAS/ATAD1/SOD1/CNTN4/C9orf72/UCHL1/LY6E/VCP/HINT1/AMIGO1/NDN/ROBO2/MAPT/CPLANE1/PSAP/L1CAM/DCTN1/MAGEL2	28
C0028043	C0028043	Nicotine Dependence	41/2684	170/21671	1.75654e-05	0.000754442	0.00069916	NRXN3/TBPL1/OPRK1/ACHE/HTR2A/ARHGEF7/DNM1/GABRA4/OPRM1/WASF1/CNR1/CYP2E1/DLG4/GABBR2/NAAA/APP/SHC3/HTR3B/GABRA2/CAMK4/GRIA4/CACNA2D3/KCNJ6/CHRNB2/GRIK2/CHRM1/GRM5/HINT1/DRD5/CHRNA7/BDNF/ERBB4/NRXN1/CSMD1/DRD1/NRG3/CCK/GRM7/GRIN3A/GABBR1/LINC00460	41
C0022336	C0022336	Creutzfeldt-Jakob disease	35/2684	137/21671	1.92096e-05	0.000820554	0.000760428	MTMR7/MARK4/MDH1/RARB/ACHE/CHGB/MAPK1/CHGA/STMN2/GPI/ENO2/ATF2/OPTN/YWHAH/YWHAQ/SUCLA2/TUBB2A/APP/ARF1/SNCA/NRGN/RASA2/LY6E/HECTD2/PRDX2/PGAM1/PRNP/PLCXD3/RGS7/PRKN/MAPT/CD47/HTT/SPRN/NEFL	35
C0236736	C0236736	Cocaine-Related Disorders	32/2684	121/21671	2.03573e-05	0.000864855	0.000801483	SYT13/LRRC7/CAMK2B/CAMK2A/OPRK1/MAPK1/PDYN/HTR2A/CCKBR/OPRM1/GABRG2/CNR1/GRIA2/APOL2/GAD1/GAD2/CALM2/SNCA/GABRA2/HOMER1/CAMK4/GRIA1/GRM5/CFL1/SNCG/BDNF/GRIN1/ABAT/DRD1/CALM1/GABBR1/TENM3	32
C0019337	C0019337	Heroin Dependence	28/2684	100/21671	2.11857e-05	0.000895181	0.000829586	CTNNA2/OPRK1/EEF1A2/PDYN/HTR2A/MAPK8/ENO2/OPRM1/OPRD1/CNR1/HNRNPH2/GAD1/DLG4/GABRB2/HTR3B/GABRA2/CDK5/GABRB3/ZNF804A/BDNF/PENK/ABAT/GRIN2A/DRD1/ANKS1B/AGBL4/GRIN3A/GRIN2B	28
C0020796	C0020796	Profound Mental Retardation	39/2684	160/21671	2.14859e-05	0.000902986	0.000836819	CACNA1G/CDKL5/NRXN3/INPP4A/FRY/MEF2C/GNAS/NALCN/PDHX/WASF1/ALDH5A1/PRKCG/SNRPN/CHL1/AP4B1/AHI1/SCN2A/BBS7/SCAPER/SCN1A/SLC4A10/VIP/ARL14EP/RAB39B/ADK/SHANK2/PRRT2/FOXG1/BDNF/KCNA2/NRXN1/RGS7/DCC/SRGAP3/SCN8A/RAB40C/SLC9A6/TUBB3/GRIN2B	39
C0005587	C0005587	Depression, Bipolar	31/2684	116/21671	2.17892e-05	0.000910837	0.000844095	CAMK2A/RIMS1/GSK3B/GRK3/PVALB/HTR2A/ATP1A3/VGF/GAD1/SNAP25/SRPK2/SCN2A/GAD2/SSBP2/CPLX2/TENM4/CACNA1C/ANK3/SHANK2/NTNG1/GRIK2/PSIP1/TRANK1/FSTL5/CPLX1/DRD5/BDNF/MTHFR/GRIN2A/DRD1/CD47	31
C0276496	C0276496	Familial Alzheimer Disease (FAD)	56/2684	260/21671	2.19443e-05	0.000912441	0.000845582	NRXN3/CYP46A1/PIK3CB/MEF2A/CRMP1/GSK3B/ACHE/DNM1L/DOCK3/PEBP1/STS/PGRMC1/PCDH11X/MAPK8/TPI1/ENO2/SUMO1/DHCR24/PTK2B/DLG4/UBQLN1/SUCLA2/ITM2B/SORL1/DENR/MAP1LC3B/SOD1/APP/SNCA/CDCA5/C9orf72/ITPR1/ATP5F1A/CAMK4/NRGN/SYNJ1/CHRNB2/VSNL1/CTSB/HPRT1/PRKCB/TERF2IP/STIM1/PRRT2/PRNP/CHRNA7/BDNF/CDK5R1/MTHFR/ERBB4/TTC3/GRIN2A/MAPT/CALM1/GRIN2B/NEFL	56
C4024664	C4024664	Moderate sensorineural hearing impairment	14/2684	34/21671	2.37635e-05	0.000982852	0.000910834	SLC9A7/ACSL4/CLCN4/PAK3/DLG3/SYP/IQSEC2/ZNF711/CNKSR2/RAB39B/TSPAN7/FRMPD4/GDI1/USP27X	14
C0391957	C0391957	idiopathic epilepsy	13/2684	30/21671	2.41094e-05	0.000991911	0.000919228	SYN1/RBFOX1/ENO2/ADAM23/SCN1A/SCN2B/SYN2/CHRNB2/HCN1/VCP/RBFOX3/GABRG3/KCNQ3	13
C1848736	C1848736	Distal amyotrophy	29/2684	106/21671	2.45869e-05	0.00100626	0.000932527	ALS2/VPS13D/REEP1/JPH1/GDAP1/C19orf12/SNAP25/DCAF8/B4GALNT1/NDUFA9/VAMP1/AFG3L2/SOD1/PRPS1/LRP12/CCT5/SPTBN4/COA7/AGL/VCP/BSCL2/PLEKHG5/ANO5/KLC2/CHP1/ATL1/DCTN1/SDHAF1/NEFL	29
C0333463	C0333463	Senile Plaques	54/2684	249/21671	2.49453e-05	0.00101561	0.000941192	SYN1/APBA2/CYP46A1/XK/HDAC9/MAPK9/PIK3CB/SNCB/MAP2/RUNX1T1/CHMP2B/ACHE/ACOT7/MAPK1/CHGA/APMAP/SYP/GPI/RAB3A/MAPK8/PPARGC1A/ENO2/SLC30A3/RAB3GAP1/REEP5/NDFIP1/RTN3/HOOK1/SUCLA2/ITM2B/SORL1/RTN1/SOD1/APP/TRPC1/SNCA/SYBU/C9orf72/NRGN/VCP/NOLC1/HSPB3/UBB/PRNP/GAP43/SNCG/SEZ6L2/BDNF/GRIN1/ACTG1/MAPT/C1D/HTT/OGA	54
C0002622	C0002622	Amnesia	41/2684	173/21671	2.72761e-05	0.00110475	0.0010238	ADAM22/PDE4A/GSK3B/PREP/ACHE/MAPK1/PVALB/PDYN/FGF14/CALB1/CRTC1/MAPK8/NRXN2/PTPN5/FASTKD2/CNR1/GRIA2/NQO2/GAD1/DLG4/EPHB2/SUCLA2/GAD2/SOD1/APP/SNCA/SST/NEU3/PRKAA2/SLBP/CTSB/CDK5/PNOC/CHRM1/CHD3/BDNF/MTHFR/ABAT/GABRA5/MAPT/GRIN2B	41
C1142166	C1142166	Brugada Syndrome (disorder)	21/2684	66/21671	2.79283e-05	0.00112534	0.00104288	IDS/KCNAB2/SEMA3A/FGF14/SKP1/FGF12/KCNK1/CALM2/ANK2/SCN2B/CACNA1C/GPD1L/CACNA2D1/CACNB2/SCN3B/KCND3/SCN4B/EGR3/KCND2/RYR2/NOS1AP	21
C0266463	C0266463	Lissencephaly	22/2684	71/21671	2.88769e-05	0.00115394	0.00106939	PAFAH1B1/CTNNA2/WDR47/STS/CHCHD2/EXOSC3/TUBA1B/TUBG1/STXBP1/KIAA0319/FTO/KATNB1/CALM2/SYBU/VLDLR/CALM3/CDK5/NDEL1/ACTG1/CALM1/PEX26/TUBB3	22
C4021219	C4021219	Multifocal epileptiform discharges	18/2684	52/21671	2.89335e-05	0.00115394	0.00106939	C12orf4/ACTL6B/GNB1/DNM1L/FBXO31/TUSC3/FGF12/MBOAT7/PPP3CA/YARS2/FMN2/SLC45A1/GRIK2/TRAPPC9/RSRC1/SCN8A/PGAP1/FRRS1L	18
C0008489	C0008489	Chorea	40/2684	168/21671	3.0333e-05	0.00120362	0.00111542	RHOBTB2/C12orf4/CLCN4/UBA5/FGF9/FBXO31/TUSC3/MICU1/MECR/ACAT2/MBOAT7/DPP6/ATXN10/ATP8A2/IGLON5/C9orf72/GABRA2/GRIA4/PART1/JPH3/FMN2/SST/SLC45A1/GRIK2/PRRT2/TRAPPC9/PRNP/CNTNAP2/RSRC1/FOXG1/GRIN1/GPR88/PDE2A/PGAP1/HTT/PSAP/VPS13A/SLC9A6/FRRS1L/GRIN2B	40
C0234379	C0234379	Resting Tremor	19/2684	57/21671	3.21077e-05	0.0012638	0.0011712	CACNA1G/VPS35/ACHE/HTR2A/ATP1A3/CHCHD2/MICU1/DNAJC6/DNAJC13/SNCA/C9orf72/SLC25A4/RAB39B/SYNJ1/ATP6AP2/PRKN/MAPT/LRRK2/SCN8A	19
C0233763	C0233763	Hallucinations, Visual	15/2684	39/21671	3.2173e-05	0.0012638	0.0011712	VPS35/SNCB/ACHE/DNAJC5/FIG4/ATAD1/DNAJC13/SNCA/HOMER1/ATP13A2/GRM5/DRD1/CCK/CHM/LRRK2	15
C0391958	C0391958	Familial Epilepsies	9/2684	16/21671	3.40975e-05	0.0013195	0.00122282	ADAM22/FIG4/GABRG2/SCN1A/CHRNB2/PRRT2/CACNB4/KCNQ3/RORB	9
C0795953	C0795953	MASA SYNDROME (disorder)	9/2684	16/21671	3.40975e-05	0.0013195	0.00122282	PTHLH/RNF6/CALM2/ENOPH1/CALM3/F8/CALM1/L1CAM/PDXP	9
C3501611	C3501611	Mental Retardation, X-Linked Nonsyndromic	9/2684	16/21671	3.40975e-05	0.0013195	0.00122282	ACSL4/CLCN4/DLG3/SYP/RLIM/NLGN4X/ZNF711/AP1S2/GDI1	9
C4021538	C4021538	Mild neurosensory hearing impairment	14/2684	35/21671	3.51055e-05	0.00135182	0.00125277	SLC9A7/ACSL4/CLCN4/PAK3/DLG3/SYP/IQSEC2/ZNF711/CNKSR2/RAB39B/TSPAN7/FRMPD4/GDI1/USP27X	14
C0162701	C0162701	Polysomnography	31/2684	119/21671	3.74015e-05	0.00143317	0.00132816	ICA1/MATK/OPN3/SPTB/CAMK2A/PPP1R12B/GDAP1/PDE4D/MBOAT7/PCSK2/CHL1/PAK6/BUB1B-PAK6/MDGA2/FTO/TENM4/ITPR1/CACNA2D1/NMNAT2/DYNC1I1/SHANK2/SNRK/ARHGEF3/C8orf34/CACNB2/CAMK1D/CSMD1/DCC/SIPA1L1/TAFA2/RASGEF1A	31
C1855568	C1855568	Jerky head movements	7/2684	10/21671	3.78217e-05	0.00144221	0.00133653	GABRA1/GABRG2/VAMP1/DLAT/GABRB3/PRNP/MAPT	7
C0443306	C0443306	Spastic	8/2684	13/21671	3.95443e-05	0.00148614	0.00137725	PTHLH/CNR1/GRIA2/GRIA1/GRIK3/GRIK2/GRM7/PDXP	8
C1969623	C1969623	NEUROFIBROMATOSIS, TYPE 1-LIKE SYNDROME	8/2684	13/21671	3.95443e-05	0.00148614	0.00137725	SNAP91/MAPK1/EPHB2/CALM2/RASA1/BRAF/CALM3/CALM1	8
C3502809	C3502809	Generalized Epilepsy with Febrile Seizures Plus	8/2684	13/21671	3.95443e-05	0.00148614	0.00137725	STX1B/GABRG2/SCN2A/SCN1A/HCN1/PRRT2/KCNQ3/GABRD	8
C0393525	C0393525	Progressive cerebellar ataxia	34/2684	136/21671	4.0591e-05	0.00151818	0.00140694	SYN1/COX15/CNTN1/NDUFS1/ATP2B3/CLCN4/NDUFAF5/PDYN/FGF14/GLS/ELOVL4/PRKCG/TTBK2/ATXN10/SYNE1/KCNC3/NDUFA9/AFG3L2/C9orf72/AUH/ITPR1/PRDM8/PPP2R2B/BRAF/ATP13A2/NDUFS4/VCP/MTCL1/KCND3/PRNP/SPTBN2/NDUFA4/HTT/TMEM240	34
C0038868	C0038868	Progressive supranuclear palsy	41/2684	176/21671	4.16887e-05	0.00155181	0.0014381	PAFAH1B1/MAP2K4/TP53BP1/NSF/TPI1/GABRG2/PSPC1/CIT/PIN1/FOXP2/UNC13A/ROCK2/TRA2B/SOD1/APP/IGLON5/DLX1/SNCA/SYBU/C9orf72/PDK1/SPOCK1/ASAP1/UBASH3B/NRG1/BSN/CDK5/UBB/PRNP/BDNF/ERBB4/AP2A2/PRKN/MAPT/LRRK2/ANXA6/OGA/DCTN1/LCMT1/PPME1/NEFL	41
C0085632	C0085632	Apathy	24/2684	83/21671	4.54086e-05	0.00168173	0.0015585	VPS35/CHMP2B/ACHE/DNAJC6/ATXN10/DNAJC13/MAPK8IP3/SOD1/SNCA/C9orf72/JPH3/UCHL1/ATP13A2/VCP/MC4R/PRNP/BDNF/DRD1/PRKN/MAPT/PRKAR1B/LRRK2/DCTN1/TMEM240	24
C0150080	C0150080	Social Communication Disorder	15/2684	40/21671	4.56092e-05	0.00168173	0.0015585	PIK3CB/SMARCA2/DNAJC6/IQSEC2/TBR1/SNCA/UCHL1/CNTNAP2/BDNF/NRXN1/CAPS2/PRKN/GABRA5/LRRK2/TUBB3	15
C0427190	C0427190	Ataxia, Truncal	21/2684	68/21671	4.6019e-05	0.00168888	0.00156512	GABRA1/ATG5/ATP2B3/UBA5/FGF14/ATP1A3/GABRA4/ATP8A2/SYT14/VLDLR/POLR3A/ITPR1/HCN1/ATCAY/KCND3/PRNP/SPTBN2/EGR3/CACNB4/SCN8A/SLC9A6	21
C0751072	C0751072	Frontotemporal Lobar Degeneration	44/2684	195/21671	5.05767e-05	0.00184747	0.00171209	MATR3/MAP2K4/CDC42/SNCB/RAP1GAP/RUNX1T1/CHMP2B/CDC7/SYP/GTF2H1/PRMT8/GLS/KHDRBS1/OPTN/ZNF436/PIN1/RNF112/FOXP2/RAN/SNAP25/SOD1/APP/SNCA/TTBK1/C9orf72/INA/PDK1/VSNL1/VCP/GFRA2/TPPP/PRNP/SNCG/BDNF/CDK5R1/PPA1/MAPT/UBQLN2/LRRK2/HTT/PSAP/MAK16/DCTN1/NEFL	44
C1845977	C1845977	X- linked recessive	40/2684	172/21671	5.3514e-05	0.00194567	0.0018031	SYN1/IDS/MBTPS2/FHL1/NEXMIF/SLC9A7/ATP2B3/ATP6AP1/CLCN4/PAK3/DLG3/STS/SYP/PGK1/SMS/MAGED2/ARL6/OCRL/IQSEC2/GRIA3/TIMM8A/ARHGEF9/RLIM/SH3KBP1/PRPS1/RBMX/NSDHL/RAB39B/AFF2/TSPAN7/GPRASP2/HPRT1/FRMPD4/HS6ST2/ATP6AP2/AP1S2/F8/GK/L1CAM/USP27X	40
C0006325	C0006325	Bruxism	11/2684	24/21671	5.46436e-05	0.00197369	0.00182907	CDKL5/IQSEC2/STXBP1/GABBR2/ANK3/KCNB1/DRD5/CNTNAP2/FOXG1/NRXN1/HTT	11
C2931498	C2931498	Mental Retardation, X-Linked 1	16/2684	45/21671	5.47897e-05	0.00197369	0.00182907	SLC9A7/ACSL4/CLCN4/PAK3/DLG3/STS/SYP/IQSEC2/ZNF711/CNKSR2/RAB39B/AFF2/TSPAN7/FRMPD4/GDI1/USP27X	16
C0520966	C0520966	Abnormal coordination	19/2684	59/21671	5.51339e-05	0.00197698	0.00183212	TTC19/GABRA1/STX1B/ATP1A3/GABRA4/GABRG2/ATXN10/SCN2A/STXBP1/PPP3CA/SCN1A/HCN1/PRNP/SPTBN2/MTHFR/EGR3/CACNB4/GABRD/SCN8A	19
C0231688	C0231688	Gait, Shuffling	12/2684	28/21671	5.6728e-05	0.00201565	0.00186795	TTC19/VPS35/DNAJC6/TIMM8A/C19orf12/DNAJC13/SOD1/SNCA/RAB39B/SYNJ1/LRRK2/L1CAM	12
C1849156	C1849156	Spastic Ataxia	12/2684	28/21671	5.6728e-05	0.00201565	0.00186795	CACNA1G/DDHD2/PTHLH/TUBB2A/VAMP1/AFG3L2/APP/POLR3A/PRDM8/MMADHC/PDXP/TUBB3	12
C4511452	C4511452	Sporadic Parkinson disease	41/2684	179/21671	6.27536e-05	0.00221966	0.00205701	ATG5/MAP2K4/VPS35/SNCB/UBE2K/SMARCA2/ATG16L1/DNM1L/STX1B/CALB1/CHCHD2/MAPK8/PPARGC1A/GAPDH/MRPS30/PRDM2/MDGA2/SOD1/APP/SNCA/TNFRSF21/CSNK1G3/TMEM163/THY1/UCHL1/FBXO41/PAQR3/CDK5/LINGO1/SNCG/BDNF/MTHFR/TSHZ2/DRD1/PRKN/MAPT/CHM/LRRK2/KAZN/ATG7/STK39	41
C1963946	C1963946	Laryngeal dystonia	9/2684	17/21671	6.44772e-05	0.00227035	0.00210399	GNAS/TUBB4A/TOR1A/GNAL/PART1/PPP2R2B/PRRT2/DRD1/TUBB3	9
C0020505	C0020505	Hyperphagia	19/2684	60/21671	7.1393e-05	0.00248035	0.0022986	KCNAB2/OPRK1/GNAS/HTR2A/OPRM1/OPRD1/OPRL1/SNRPN/PREPL/BRAF/MC4R/BSCL2/PCSK1/BDNF/PENK/NDN/MAPT/GABRD/MAGEL2	19
C1843921	C1843921	Postural instability	19/2684	60/21671	7.1393e-05	0.00248035	0.0022986	VPS35/DDHD1/ATP1A3/DNAJC6/TIMM8A/KCNC3/C19orf12/DNAJC13/SNCA/UCHL1/SYNJ1/ATP13A2/KCND3/RNASEH1/CACNB4/PRKN/MAPT/PRKAR1B/LRRK2	19
C1955869	C1955869	Malformations of Cortical Development	19/2684	60/21671	7.1393e-05	0.00248035	0.0022986	PAFAH1B1/PIK3CB/TUBB4A/SLC1A1/AKT3/CNR1/TUBG1/CCNB1/TUBB2A/KATNB1/SCN1A/CNTNAP2/FOXG1/GRIN1/TUBA8/TUBB/DLGAP2/TUBB3/GRIN2B	19
C0427086	C0427086	Involuntary Movements	14/2684	37/21671	7.26253e-05	0.002512	0.00232793	INPP4A/PDYN/HTR2A/PPARGC1A/OPRM1/TOR1A/GNAL/ITPR1/CAMK4/NUS1/SV2A/GRIN1/DCC/HTT	14
C0041671	C0041671	Attention Deficit Disorder	31/2684	123/21671	7.38302e-05	0.00253915	0.00235309	PIK3CB/ADD2/BRINP1/STS/DNAJC12/CNR1/CALY/SNAP25/NTPCR/APP/C9orf72/ADGRL3/ADRA2A/CACNA1C/THRB/GRM1/CHRNB2/HPRT1/CACNG2/GRM5/DRD5/ZNF804A/CHRNA7/BDNF/CDK5R1/GRM8/BTBD9/NRG3/GRM7/SLC9A6/GRIN2B	31
C0034152	C0034152	Henoch-Schoenlein Purpura	44/2684	198/21671	7.40599e-05	0.00253915	0.00235309	ALS2/CX3CL1/REEP1/CRMP1/UBA5/DDHD2/DNM1L/PTHLH/PITPNM3/MAPK1/DDHD1/TUBB4A/PLD3/ASIC2/RNF170/MAD2L1BP/RNF6/REEP2/EPHB2/AP4B1/B4GALNT1/LRPPRC/NAAA/DENR/AFG3L2/SOD1/C9orf72/SEC24D/ITPR1/GRM1/ATP13A2/ATP1A1/SFXN1/VCP/BSCL2/NIPA1/ARL6IP1/MTHFR/KCNA2/SPTAN1/ATL1/L1CAM/PDXP/NEFL	44
C0013146	C0013146	Drug abuse	77/2684	405/21671	7.67414e-05	0.0026196	0.00242765	NRXN3/GABRA1/EIPR1/KITLG/ATG5/CAMK2B/AMPH/DDX1/CADPS2/OPRK1/GSK3B/NRCAM/MAPK1/PDYN/SMS/FGF14/HTR2A/ARHGEF7/STX1A/SIAE/OPRM1/WASF1/RASGRF2/GABRG2/GLS/OPRD1/PTBP2/DHDDS/CNR1/CCDC91/NQO2/OPRL1/DSTN/SYNE1/EPHB2/KRAS/FHOD3/CDH13/ADCYAP1/ATP1B1/AFF3/TENM2/TIAM2/MPP7/SLC2A13/ZNF385D/GABRA2/GRIA4/PART1/CDS1/GRIK2/CSMD3/OXR1/CDK5/HSPA12A/PRKCB/PNOC/GRM5/HSPB3/ZNF804A/PRKCE/MORN4/MACROD2/CERS6/MSRA/BDNF/MT…	77
C4281785	C4281785	Childhood Absence Epilepsy	13/2684	33/21671	8.05121e-05	0.00273128	0.00253115	CACNG3/CACNA1G/GABRA1/CACNA1I/GABRG2/KHDRBS3/NIPA2/HCN1/GABRB3/KCNQ3/GABRA5/GABRD/GABBR1	13
C0085271	C0085271	Self-Injurious Behavior	25/2684	91/21671	8.0712e-05	0.00273128	0.00253115	CDKL5/SYT1/KCNAB2/CLCN4/PAK3/ALDH5A1/GLS/OCRL/IQSEC2/RLIM/SCN2A/GAD2/STXBP1/GABBR2/HPRT1/NEUROD2/CNTNAP2/BDNF/GRIN1/SLC25A22/NRXN1/AP1S2/GABRD/VPS13A/GRIN2B	25
C0033958	C0033958	Psychosis, Brief Reactive	8/2684	14/21671	8.22176e-05	0.00277024	0.00256725	PVALB/HTR2A/SNAP25/CPLX2/CPLX1/DRD5/BDNF/GRIN1	8
C0600427	C0600427	Cocaine Dependence	44/2684	199/21671	8.38602e-05	0.00281346	0.0026073	SYT13/LRRC7/PIK3CB/CAMK2B/CAMK2A/NSF/OPRK1/MAPK1/GRK3/PDYN/HTR2A/NCS1/CCKBR/OPRM1/GABRG2/OPRD1/RGS4/CNR1/GRIA2/OPRL1/APOL2/GAD1/GAD2/CALM2/SNCA/GABRA2/HOMER1/CAMK4/GRIA1/SST/KALRN/NTNG1/CDK5/MC4R/SPINT2/PNOC/GRM5/MAP2K1/BDNF/GRIN1/DRD1/CALM1/GABBR1/TENM3	44
C1837458	C1837458	Impaired smooth pursuit	11/2684	25/21671	8.66751e-05	0.00289547	0.0026833	ACTL6B/GNB1/FGF14/ELOVL4/ATXN10/SYNE1/SYT14/ITPR1/KCND3/PRNP/SPTBN2	11
C0424296	C0424296	Social disinhibition	18/2684	56/21671	8.83458e-05	0.00293872	0.00272339	CHMP2B/PVALB/PDYN/HTR2A/OPRM1/PRKCG/SORL1/APP/VIP/C9orf72/HTR3B/SST/VCP/BDNF/ROBO2/MAPT/LRRK2/VPS13A	18
C0752121	C0752121	Spinocerebellar Ataxia Type 2	22/2684	76/21671	9.11379e-05	0.00301875	0.00279755	CACNA1G/HDAC9/UBA5/CIT/PRKCG/TTBK2/RGS8/AFG3L2/SOD1/APP/SYT14/GSTO1/ITPR1/GRM1/JPH3/PPP2R2B/ZFYVE9/LY6E/YWHAZ/SPTBN2/MTHFR/PRKN	22
C2748910	C2748910	Rett Syndrome, Atypical	7/2684	11/21671	9.28287e-05	0.00304892	0.00282551	CDKL5/MEF2C/HOOK1/STXBP1/GABBR2/NTNG1/FOXG1	7
C4014430	C4014430	EPILEPTIC ENCEPHALOPATHY, EARLY INFANTILE, 21	7/2684	11/21671	9.28287e-05	0.00304892	0.00282551	NECAP1/GOT2/STXBP1/SCN1A/HCN1/SLC25A22/SCN8A	7
C0037317	C0037317	Sleep disturbances	62/2684	311/21671	9.37279e-05	0.00306557	0.00284094	CDKL5/IDS/TRIO/C12orf4/CYFIP2/CAMK2B/VPS35/ACHE/TCF20/EEF1A2/NALCN/FBXO31/TUSC3/GLRB/SIAE/TPI1/SLC29A1/SATB2/IQSEC2/MBOAT7/GRIA3/GAD1/ATXN10/PPT1/AHI1/RNASEH2B/SCN2A/STXBP1/GABBR2/ATAD1/DNAJC13/IGLON5/SCN1A/SNCA/CISD2/VIP/NSDHL/CACNA1C/THRB/FMN2/SLC45A1/GRIK2/PSIP1/TRAPPC9/BSCL2/NEUROD2/PRNP/RSRC1/FOXG1/BDNF/SLC25A22/SLITRK1/DRD1/MAPT/KCNJ11/LRRK2/SCN8A/PGAP1/VPS13A/SLC9A6/DCTN1/FRRS1L	62
C0085633	C0085633	Mood swings	39/2684	171/21671	0.000103111	0.00335841	0.00311232	COX15/MATR3/NDUFS1/EIF2B3/PRKACA/GSK3B/CHMP2B/PREP/GNAS/NEFH/EEF1A2/NDUFAF5/PGK1/ATP1A3/PRKAR1A/PPARGC1A/FIG4/GABRG2/EPHA4/OPTN/UNC13A/C19orf12/B4GALNT1/NDUFA9/SOD1/C9orf72/NDUFS4/VCP/MAP6/PRNP/BDNF/ERBB4/GRIN2A/UBQLN2/NDUFA4/PSAP/VPS13A/DCTN1/TUBB3	39
C0340493	C0340493	Paroxysmal familial ventricular fibrillation	9/2684	18/21671	0.000114772	0.00372006	0.00344747	SNAP91/ACTN2/DPP6/CALM2/CACNA1C/CALM3/SCN3B/RYR2/CALM1	9
C0454651	C0454651	Specific language impairment	13/2684	34/21671	0.000115642	0.00372006	0.00344747	SYN1/DLD/RBFOX2/NAGPA/FOXP2/CCDC136/CALM2/CMIP/CALM3/CNTNAP2/BDNF/NRXN1/CALM1	13
C0752098	C0752098	Autosomal Dominant Parkinsonism	13/2684	34/21671	0.000115642	0.00372006	0.00344747	SNCB/PDYN/ATP1A3/SNCA/UCHL1/ATP13A2/LY6E/PNOC/SNCG/PRKN/MAPT/LRRK2/DCTN1	13
C0025261	C0025261	Memory Disorders	19/2684	62/21671	0.000117081	0.00373559	0.00346186	GSK3B/ACHE/SLC17A6/SYP/SLC17A7/CNR1/NQO2/CALY/APP/PNOC/CHRM1/CNTNAP2/CHRNA7/AKAP5/PRKN/GABRA5/PDE2A/MAPT/CPEB1	19
C1847514	C1847514	Postnatal microcephaly	19/2684	62/21671	0.000117081	0.00373559	0.00346186	PAFAH1B1/RHOBTB2/TRIO/NEXMIF/CTNNA2/UBA5/EEF1A2/GLS/SLC12A5/PPT1/CLTC/SCN1A/GABRB2/CACNA1B/TRAPPC2L/TRAPPC9/GRIN2A/ACTG1/RUSC2	19
C3179455	C3179455	Niemann-Pick Disease, Type C1	15/2684	43/21671	0.000119567	0.00379942	0.00352101	MTCH2/GRIA2/SEC16B/CRYZL2P-SEC16B/FABP3/SNAP25/FAIM2/SNCA/ACAD8/GRM1/GNPDA2/NEGR1/SPTBN2/BDNF/MAPT	15
C4021085	C4021085	Abnormality of brain morphology	27/2684	104/21671	0.000122787	0.00388594	0.0036012	CDC42/EPB41L1/USP11/RPGRIP1L/IQSEC2/SYNE1/PPT1/AP4B1/UBQLN1/VLDLR/INA/ANK3/ASTN1/TMEM237/GRIP1/SLITRK5/CPLX1/RAC3/FOXG1/PLCB1/PTPRT/OGDHL/CPLANE1/SPTAN1/PSAP/OPA1/MAGEL2	27
C0494463	C0494463	Alzheimer Disease, Late Onset	73/2684	385/21671	0.000126722	0.00397871	0.00368717	MARK4/PAFAH1B1/NISCH/ANK1/CYP46A1/CTNNA2/MEF2A/VPS35/AMPH/MEF2C/GSK3B/ACHE/FKBP1A/CD200/ACOT7/CDKN3/PGRMC1/PCDH11X/HTR2A/PLD3/SORCS1/PPARGC1A/GAPDH/TPI1/HMGCR/GLS/DHCR24/MTHFD1L/PTK2B/PSMF1/PIN1/SNAP25/UBQLN1/SUCLA2/SORL1/RBP4/APP/SNCA/PIK3R1/TTBK1/VLDLR/C9orf72/GSTO1/ANK3/ATP5F1A/SLC25A27/NRGN/NRG1/SV2A/CALM3/CHRNB2/VSNL1/LRPAP1/VCP/HECTD2/PRNP/CNTNAP2/CHRNA7/BDNF/MTHFR/ERBB4/NRXN1/AP2A2/SLC8A1/…	73
C0234132	C0234132	Pyramidal sign	36/2684	155/21671	0.000126737	0.00397871	0.00368717	ALS2/DNM1L/MSH2/NALCN/PHYH/DNAJC6/ELOVL4/PMS2/SLC12A5/MAD2L1BP/TTBK2/ATXN10/KCNC3/C19orf12/KRAS/RNASEH2B/STAT4/ITPR1/GRM1/PPP2R2B/SYNJ1/ADAR/LY6E/ERCC3/BSCL2/HSPB3/RNASEH1/SPTBN2/FUCA1/EXT1/POMK/MAPT/HTT/OPA1/TMEM240/NEFL	36
C1321905	C1321905	Minimal Brain Dysfunction	10/2684	22/21671	0.000130871	0.00409209	0.00379224	STS/CNR1/CALY/ADGRL3/GRM1/CHRNB2/GRM5/DRD5/GRM8/GRM7	10
C0006012	C0006012	Borderline Personality Disorder	47/2684	221/21671	0.000132573	0.00412879	0.00382625	NRXN3/APBA2/CAMK2A/P2RX5/GNAS/P2RX6/MAPK1/GRK3/MCAT/PVALB/VAPA/MCF2/HTR2A/ARHGEF7/FGF9/PRKAR1A/CAP2/WASF1/NRN1/MCHR1/GAD1/SYNE1/LDHA/GAD2/ADCYAP1/GABRB2/TENM4/CACNA1C/ANK3/MPPE1/SST/NRG1/SYNJ1/SHANK2/GRIK2/CACNG2/ZNF804A/CHRNA7/BDNF/MTHFR/SCN4B/ERBB4/KCNQ3/NIF3L1/HDAC2/SCN8A/CACNA1E	47
C4022588	C4022588	Fatigable weakness of swallowing muscles	14/2684	39/21671	0.000141031	0.00437476	0.0040542	MATR3/CHMP2B/NEFH/PPARGC1A/FIG4/EPHA4/OPTN/UNC13A/SOD1/C9orf72/VCP/ERBB4/UBQLN2/DCTN1	14
C0023015	C0023015	Language Disorders	25/2684	94/21671	0.000142533	0.00438655	0.00406513	MAPK1/CELF4/STS/PPP2CA/FOXP2/KIAA0319/SORL1/STAT4/PPP3CA/SOD1/APP/PRPS1/ZNF385D/CMIP/SHANK2/COA7/VCP/CPLX1/CNTNAP2/CHRNA7/BDNF/GRIN2A/MAPT/PRKAR1B/GRIN2B	25
C1720983	C1720983	Channelopathies	25/2684	94/21671	0.000142533	0.00438655	0.00406513	IDS/TBPL1/UBE2K/KCNK2/MCAT/NALCN/ATP1A3/PANX1/UNC79/SCN1A/UNC80/ANK2/CACNA1C/SCN3A/CACNA2D1/KCNJ6/KCNJ3/HCN1/STIM1/KCNK3/KCNA2/KCNA4/KCNJ11/RYR2/MCTS1	25
C0241210	C0241210	Speech Delay	18/2684	58/21671	0.000146727	0.0044979	0.00416832	CDKL5/PSD/ACSL4/TUSC3/DNM1/GPR63/PPP2R5D/BCL11A/FOXP2/ARHGEF9/SCN1A/CNTNAP2/KCNA2/NRXN1/GRIN2A/MYT1L/NDUFA4/FRRS1L	18
C1997740	C1997740	Segmental dystonia	8/2684	15/21671	0.000157018	0.00479458	0.00444326	TUBB4A/TOR1A/ARSG/GNAL/LY6E/PRRT2/BDNF/TUBB3	8
C0426980	C0426980	Motor symptoms	26/2684	100/21671	0.000158365	0.0048169	0.00446394	PAFAH1B1/SNCB/EEF1A2/SLC17A7/ATP1A3/PPARGC1A/PDE1B/C19orf12/SNAP25/DUSP26/TOR1A/SOD1/SNCA/GRM1/SYNJ1/GRM5/HSPB3/SNCG/BDNF/PENK/MAPT/LRRK2/HTT/L1CAM/GRIN2B/NEFL	26
C0431371	C0431371	Absence of septum pellucidum	23/2684	84/21671	0.000161715	0.0048808	0.00452316	HCCS/MBTPS2/C12orf4/FBXO31/TUSC3/DHCR24/MBOAT7/LARGE1/KRAS/POMGNT2/FMN2/PTDSS1/SLC45A1/GRIK2/TRAPPC9/CPLX1/B4GAT1/RSRC1/POMK/PGAP1/HYLS1/L1CAM/FRRS1L	23
C1504404	C1504404	Hippocampal sclerosis	23/2684	84/21671	0.000161715	0.0048808	0.00452316	MAP2/RBFOX1/PDYN/SLC12A5/KCNC3/CHRM3/SOD1/SCN1A/C9orf72/GRIA1/ADK/BRAF/CHRNB2/HCN1/CDK5/GRIK1/TPPP/CNTNAP2/BDNF/CDK5R1/GRIN1/GRIN2A/GABBR1	23
C0234376	C0234376	Action Tremor	25/2684	95/21671	0.00017097	0.00511967	0.00474453	ATP2B3/ACHE/SLC9A1/GSS/FIG4/ATXN10/ITM2B/PRICKLE1/AFG3L2/SNCA/VLDLR/POLR3A/TENM4/ITPR1/JPH3/PPP2R2B/LY6E/ERCC3/ATCAY/SPTBN2/TMEM70/ATP6AP2/SCN8A/SLC6A17/PSAP	25
C1836543	C1836543	Thick vermilion border	25/2684	95/21671	0.00017097	0.00511967	0.00474453	CDKL5/ADAM22/TRIO/ACSL4/AP4S1/CNTNAP1/ORC4/CIT/GRIA3/HNRNPH2/STXBP1/GABBR2/VPS33A/KCNH1/ATP6V1B2/AFF2/PTDSS1/BRAF/NTNG1/MOCS2/RET/FIBP/FOXG1/P4HTM/AP1S2	25
C1836440	C1836440	Increased serum lactate	38/2684	169/21671	0.000171594	0.00511967	0.00474453	AGK/COX15/NDUFS1/SLC25A3/DLD/NDUFAF5/TIMM50/PMPCB/C1QBP/MRPL3/FASTKD2/ACAT2/OCRL/TSFM/GOT2/LDHA/ISCA1/ISCU/LRPPRC/YARS2/NDUFA9/UQCRC2/SLC25A26/MDH2/SLC25A4/RMND1/SYNJ1/NDUFS4/GFM1/HS6ST2/TMEM126B/RNASEH1/TRMT10C/MRPS22/TMEM70/LYRM7/NDUFA4/SDHAF1	38
C0236664	C0236664	Alcohol-Related Disorders	17/2684	54/21671	0.000183193	0.00543048	0.00503256	CTNNA2/SEMA3A/NCALD/SLC29A1/MREG/CYP2E1/FTO/KCNJ6/PKNOX2/FSTL5/CSRNP3/NRXN1/C16orf72/ANKS1B/ARL15/AGBL4/ESRRG	17
C0751522	C0751522	Status Epilepticus, Subclinical	20/2684	69/21671	0.00018346	0.00543048	0.00503256	MEF2C/SLC8A3/CNR1/GRIA2/PTK2B/SLC12A5/BECN1/SSTR1/ANK3/GRM1/RET/GRM5/GAP43/ATP2A2/BDNF/SLC8A1/SCN8A/SRC/SLC9A6/SSTR3	20
C4087347	C4087347	Autosomal dominant cerebellar ataxia	12/2684	31/21671	0.000184096	0.00543048	0.00503256	CACNA1G/PDYN/FGF14/PRKCG/AFG3L2/ITPR1/CACNA1C/PPP2R2B/LY6E/KCND3/SPTBN2/ARHGEF28	12
C0001956	C0001956	Alcohol Use Disorder	46/2684	218/21671	0.000187881	0.0055213	0.00511673	GABRA1/ARNTL2/HDAC9/SNAP91/PDE4A/OPRK1/PDYN/SMS/HTR2A/GDAP1/TMEM97/OPRM1/WASF1/SLC29A1/GABRG2/CNR1/GLO1/OPRL1/APOL2/CYP2E1/CNTN6/CALM2/SNCA/PIK3R1/HTR3B/CNTN5/GABRA2/NRGN/CDK20/DMTN/CALM3/PRKCI/CDS1/PIP4K2C/PNOC/GRM5/MAP6/BDNF/MTHFR/EXT1/DRD1/PIP5K1C/CHM/CALM1/GABBR1/GRIN2B	46
C4021608	C4021608	Shortening of all distal phalanges of the fingers	14/2684	40/21671	0.000192412	0.00563327	0.0052205	SLC9A7/ACSL4/CLCN4/PAK3/DLG3/SYP/IQSEC2/ZNF711/CNKSR2/RAB39B/TSPAN7/FRMPD4/GDI1/USP27X	14
C0027412	C0027412	Opioid-Related Disorders	7/2684	12/21671	0.000198888	0.00575817	0.00533624	NAV3/ADGRL2/TTC9/CNIH3/BMPER/PENK/NKAIN2	7
C0423673	C0423673	Pain in spine	7/2684	12/21671	0.000198888	0.00575817	0.00533624	NCS1/PTPN5/CNTN3/SHANK2/PNOC/BDNF/GRIN2B	7
C0752323	C0752323	Focal Clonic Seizures	7/2684	12/21671	0.000198888	0.00575817	0.00533624	CDKL5/GABRA1/GABRG2/SCN2A/STXBP1/SCN1A/KCNQ3	7
C0240379	C0240379	Open mouth (finding)	25/2684	96/21671	0.000204331	0.00589393	0.00546205	ADAM22/NEXMIF/ACTL6B/PAK3/MEF2C/TCF20/TUBB4A/PPP2R1A/PRKAR1A/PPP2R5D/PDE4D/OCRL/IQSEC2/GRIA3/AHI1/CLTC/UNC80/TMEM237/KCNJ6/BRAF/AP1S2/SCN8A/SLC9A6/MAGEL2/ZNHIT3	25
C0266487	C0266487	Etat Marbre	10/2684	23/21671	0.000205906	0.00589585	0.00546384	XK/ACHE/PDYN/MICU1/OPRM1/CNR1/SCN1A/NRG1/DRD1/HTT	10
C4023683	C4023683	EEG with spike-wave complexes	10/2684	23/21671	0.000205906	0.00589585	0.00546384	CDKL5/STX1B/GABRG2/SCN2A/STXBP1/SCN1A/HCN1/NEUROD2/SLC25A22/GABRD	10
C0236807	C0236807	Amphetamine Abuse	21/2684	75/21671	0.000218429	0.00623159	0.00577497	ACHE/RGS17/PDYN/OPRM1/GABRG2/PDE4D/PRDM2/LARGE1/MAP2K5/CDH13/SNCA/ZNF385D/AK5/PSD3/NRG1/ACSL6/BDNF/HS3ST4/CSMD1/DRD1/SMYD3	21
C0236970	C0236970	Alcohol-Induced Disorders	16/2684	50/21671	0.000227654	0.00647118	0.005997	CTNNA2/SEMA3A/NCALD/SLC29A1/MREG/FTO/KCNJ6/PKNOX2/FSTL5/CSRNP3/NRXN1/C16orf72/ANKS1B/ARL15/AGBL4/ESRRG	16
C0017168	C0017168	Gastroesophageal reflux disease	81/2684	446/21671	0.000243131	0.00688607	0.00638149	CDKL5/HIVEP2/SLC4A7/NEDD4L/NEXMIF/CYFIP2/CAMK2B/SYT1/KCNAB2/CLCN4/ACTL6B/UBA5/NECAP1/EEF1A2/NALCN/HTR2A/AP3B2/LIMK1/DNM1/CNTNAP1/GLRB/GABRG2/FGF12/ATP6V1A/ORC4/FARSB/DHDDS/OCRL/KLHL7/ARFGEF2/IQSEC2/EFNB2/SNRPB/HNRNPH2/FOXP2/MAP1B/SNAP25/KRAS/STXBP1/GABBR2/ATAD1/FAM13A/PPP3CA/VAMP1/CLTC/ARF1/AFF3/GABRB2/CACNA1B/PAK1/CNKSR2/SLC25A4/SCN3A/NUS1/RETREG1/BRAF/KCNB1/SYNJ1/ADAR/NTNG1/SNRK/HCN1/RET/GRM5/C…	81
C0270834	C0270834	Complex partial seizure with impairment of consciousness	14/2684	41/21671	0.000259136	0.00731288	0.00677703	GABRA1/CLCN4/GNB1/STX1B/FIG4/GABRG2/ATXN10/ARHGEF9/SCN2A/STXBP1/SCN1A/HCN1/GABRD/SCN8A	14
C0013386	C0013386	Dyskinesia, Drug-Induced	12/2684	32/21671	0.000261548	0.00735439	0.0068155	RASGRF1/GSK3B/PDYN/DBN1/RGS4/GAD1/HOMER1/PENK/ABAT/DRD1/MAPT/CCK	12
C3489733	C3489733	Oculomotor apraxia	24/2684	92/21671	0.000263748	0.00738966	0.00684819	CACNA1G/SLC30A9/DNM1L/MAPK1/RPGRIP1L/CEP41/EXOSC3/B9D1/AHI1/ARMC9/SORL1/AFG3L2/APP/DLAT/ITPR1/TMEM237/BRAF/FOXG1/TMEM107/MAPT/CPLANE1/HYLS1/TMEM231/TUBB3	24
C0029095	C0029095	Opioid abuse	8/2684	16/21671	0.00027994	0.0077875	0.00721687	NAV3/OPRM1/RGS4/TTC9/PART1/BMPER/PENK/DRD1	8
C0393702	C0393702	Myoclonic Astatic Epilepsy	8/2684	16/21671	0.00027994	0.0077875	0.00721687	SMARCA2/STX1B/RAPGEF2/STXBP1/SCN1A/AP2M1/SAMD12/GRIN2B	8
C0376532	C0376532	Epilepsy, Rolandic	15/2684	46/21671	0.000281234	0.00779578	0.00722454	RBFOX1/RBFOX2/ASAH1/GABRG2/SCN2A/MDGA2/SCN1A/PRICKLE2/RBFOX3/CNTNAP2/GRIN1/PLCB1/GRIN2A/KCNQ3/SPTAN1	15
C0036337	C0036337	Schizoaffective Disorder	30/2684	126/21671	0.000282694	0.00780855	0.00723638	RARB/PVALB/PLCB4/PCDH11X/HTR2A/SLC1A1/TBC1D9/UXS1/FOXP2/GAD1/SULT4A1/SNAP25/RTN3/LMO7/GAD2/CPLX2/C9orf72/GRIA1/SST/NRG1/ACSL6/CPLX1/DRD5/KSR2/NEUROD2/BDNF/GRIN1/EGR3/RGS6/CSMD1	30
C0271270	C0271270	Oculovestibuloauditory syndrome	23/2684	87/21671	0.000284469	0.00782991	0.00725618	CACNA1G/SLC30A9/DNM1L/MAPK1/RPGRIP1L/CEP41/EXOSC3/B9D1/AHI1/ARMC9/SORL1/AFG3L2/APP/DLAT/ITPR1/TMEM237/BRAF/TMEM107/MAPT/CPLANE1/HYLS1/TMEM231/TUBB3	23
C0007760	C0007760	Cerebellar Diseases	19/2684	66/21671	0.000290368	0.00796425	0.00738067	MEF2A/PDYN/RPGRIP1L/SLC17A7/ATP1A3/PHF14/MAD2L1BP/PRKCG/GAD1/SYNE1/AHI1/AFG3L2/C9orf72/GRM1/LY6E/TPPP/PRNP/SPTBN2/NDUFA4	19
C4275179	C4275179	Young onset Parkinson disease	16/2684	51/21671	0.000293953	0.00803438	0.00744567	SNCB/MICU1/DNAJC6/CIT/TRAP1/LRRC4/TOR1A/SNCA/RAB39B/SYNJ1/ATP13A2/C1orf52/SNCG/PRKN/LRRK2/NIF3L1	16
C0009171	C0009171	Cocaine Abuse	33/2684	144/21671	0.000308063	0.0083907	0.00777587	SYT13/LRRC7/CAMK2B/CAMK2A/OPRK1/MAPK1/GRK3/PDYN/HTR2A/CCKBR/OPRM1/GABRG2/CNR1/GRIA2/APOL2/GAD1/GAD2/CALM2/SNCA/GABRA2/HOMER1/CAMK4/NRGN/GRIA1/PRKAA2/GRM5/BDNF/GRIN1/DRD1/LRRK2/CALM1/GABBR1/TENM3	33
C0236773	C0236773	Depressed bipolar I disorder	13/2684	37/21671	0.000310174	0.00841886	0.00780196	MYO16/SLC25A17/SYNE1/CACNA1C/ANK3/AK5/BABAM2/FSTL5/MACROD2/ATP2A2/CADM2/ANKS1B/MRPL33	13
C0007787	C0007787	Transient Ischemic Attack	65/2684	344/21671	0.000318146	0.00860534	0.00797479	CX3CL1/ANK1/PIK3CB/MAP2K4/CAMK2A/NSF/KCNK2/GSK3B/SLC17A6/NEFH/SRP54/MAP1LC3A/SMPD3/HMOX2/CALB1/NEFM/SLC17A7/SLC1A1/HSPA8/MADD/PTPN5/ATP5F1B/WASF1/PDE4D/HRH2/DBN1/ATF2/DHCR24/GOT1/OPTN/BECN1/LRRC4/SERPINF1/KRAS/CCNH/CAB39/SOD1/ANK2/ITPR1/PPP1R9A/C1orf52/CTSB/CDK5/WNK2/RET/MC4R/BEX3/MAP6/CYCS/ABCD2/GLRX/CADM2/PCSK1/BNIP3/BDNF/MTHFR/GRINA/NRXN1/MCFD2/ACTG1/HDAC2/ADARB1/HTT/OPA1/NEFL	65
C0917801	C0917801	Sleeplessness	38/2684	174/21671	0.000320129	0.00862913	0.00799684	OAT/OPRK1/GSK3B/ACHE/ACOT7/STS/HTR2A/MET/LIMK1/PPARGC1A/SIAE/FBXO3/MADD/OPRM1/WASF1/DNAJC6/GAD1/ZNF365/UNC80/SNCA/VIP/STAR/ADRA2A/PART1/UCHL1/UBE2Z/NDUFS4/GABRB3/TPPP/MAP6/PRNP/BDNF/CDK5R1/ACTG1/PRKN/LRRK2/DCTN1/TUBB3	38
C1270972	C1270972	Mild cognitive disorder	78/2684	430/21671	0.000325649	0.00874776	0.00810677	CX3CL1/PAFAH1B1/PRSS3/NRXN3/CYP46A1/PIK3CB/ATG5/PDE4A/CAMK2A/RUNX1T1/OPRK1/GSK3B/ACHE/PTPN4/DOCK3/ACOT7/SYP/HTR2A/ARHGEF7/HMOX2/PLD3/STX1A/BLVRA/ENO2/OPRM1/WASF1/HMGCR/DHDDS/CNR1/PPL/KLC1/PIN1/VGF/SYNE1/SNAP25/IMPA1/UBQLN1/SUCLA2/SORL1/RAP1GDS1/SOD1/APP/RAB5A/SNCA/PLK2/PAM/GABRB2/VIP/C9orf72/CACNA1C/THY1/NRGN/SYNJ1/VSNL1/CTSB/SOSTDC1/NPTX1/PRNP/SYNPO/GAP43/CHRNA7/BNIP3/BDNF/MTHFR/ACTG1/EFNA5/MAPT…	78
C0234162	C0234162	Cerebellar Dysmetria	30/2684	127/21671	0.000326944	0.00875247	0.00811113	CACNA1G/TTC19/ATG5/SLC9A1/PDYN/PLD3/ATP1A3/PMPCB/LIMK1/PRKCG/KCNC1/ATXN10/SYNE1/B4GALNT1/SCN2A/PRICKLE1/AFG3L2/VLDLR/POLR3A/ITPR1/GRM1/UCHL1/PPP2R2B/COA7/SLC25A46/PRNP/SPTBN2/ATP6AP2/SCN8A/OPA1	30
C0085281	C0085281	Addictive Behavior	63/2684	332/21671	0.000346277	0.00923838	0.00856144	NRXN3/SLC4A7/PIK3CB/ATG5/PDE4A/SYT1/RBFOX1/OPRK1/ACHE/PEBP1/NRCAM/MAPK1/PDYN/HTR2A/MET/LIMK1/C1QBP/OPRM1/STAT1/GLS/OPRD1/CNR1/OPRL1/DSTN/FGF13/SNAP25/EPHB2/KRAS/GABBR2/RBP4/PPP3CA/FTO/CNIH3/CALM2/ATP6V1B2/ADRA2A/GABRA2/HOMER1/CAMK4/GRM1/KCNJ6/BRAF/CALM3/KCNJ9/CDK5/PNOC/GRM5/ZNF804A/BDNF/MTHFR/GPR88/CSMD1/GRIN2A/PSMG1/DRD1/ANKS1B/ATG7/VPS13A/MAK16/CALM1/GRIN3A/GABBR1/GRIN2B	63
C0683322	C0683322	Mental impairment	19/2684	67/21671	0.000358808	0.0095078	0.00881112	CACNA1G/NEXMIF/MEF2C/UBA5/DLG3/HERC1/TUBB4A/DLG4/CHL1/SCN2A/BSCL2/CNTNAP2/FOXG1/BDNF/TUBB/TAFA2/SLC9A6/CPEB1/GRIN2B	19
C1868675	C1868675	PARKINSON DISEASE 2, AUTOSOMAL RECESSIVE JUVENILE	19/2684	67/21671	0.000358808	0.0095078	0.00881112	UBE2K/PDYN/ATP1A3/PACRG/DNAJC6/CNTN6/SNCA/CNTN5/SYNJ1/ATP13A2/GRIK2/PNOC/RNF41/UBE2E2/PRKN/MAPT/DCC/LRRK2/DCTN1	19
C0852733	C0852733	Completed Suicide	12/2684	33/21671	0.000364997	0.0096294	0.00892381	CDH10/CDH9/GAD1/SUCLA2/GAD2/FTO/ACP1/STAR/BDNF/MTHFR/NRXN1/LSAMP	12
C0020608	C0020608	Hypodontia	45/2684	218/21671	0.00036586	0.0096294	0.00892381	MBTPS2/TRIO/CYFIP2/ACTL6B/UBA5/NECAP1/MAPK1/EEF1A2/AP3B2/DLX5/LIMK1/DNM1/TRIM37/PRKAR1A/GABRG2/FGF12/ATP6V1A/SUMO1/DHDDS/SATB2/BCL11B/EPHB2/STXBP1/DYNC2LI1/PPP3CA/CLTC/KCNH1/PIK3R1/GABRB2/ATP6V1B2/CACNA1B/POLR3A/CNKSR2/SCN3A/NUS1/KCNB1/SYNJ1/HCN1/CPLX1/WNT10B/YWHAG/KCNA2/GREM2/SCN8A/LAMB3	45
C0853193	C0853193	Bipolar I disorder	22/2684	83/21671	0.000367154	0.00963102	0.0089253	NRXN3/RARB/GSK3B/GRK3/HTR2A/RGS4/GAD1/RTN3/NRG1/CDS1/GRIK3/GABRB3/ZNF804A/MSRA/BDNF/MTHFR/EGR3/TUBA8/DRD1/NRG3/GABRA5/GRM7	22
C0085583	C0085583	Choreoathetosis	24/2684	94/21671	0.000373205	0.00972448	0.00901192	CDKL5/SLC30A9/SYT1/GNAS/NDUFAF5/TUBB4A/ATP1A3/ATP8A2/SCN2A/TOR1A/STXBP1/NDUFA9/CACNA1B/DLAT/CACNA1C/ADAR/HPRT1/PRRT2/NEUROD2/SLC25A22/AP1S2/KCNQ3/SCN8A/FRRS1L	24
C1263857	C1263857	Peripheral axonal neuropathy	24/2684	94/21671	0.000373205	0.00972448	0.00901192	ALS2/VPS13D/NEFH/GDAP1/MICU1/TRIM2/RAB3GAP1/MAD2L1BP/SYNE1/DCAF8/KRAS/NDUFA9/AFG3L2/CCT5/SLC25A4/RETREG1/COA7/HINT1/KLC2/KCNJ11/ATL1/OPA1/TUBB3/NEFL	24
C0026847	C0026847	Spinal Muscular Atrophy	61/2684	320/21671	0.000376319	0.00976045	0.00904526	CNTN1/NCDN/HDAC9/CELF2/SYT1/GSK3B/ACHE/SLC23A2/MAPK1/NEFH/PVALB/PGK1/ARHGEF7/NCALD/ASAH1/DNM1/EXOSC3/CNTNAP1/MAPK10/PPARGC1A/NRXN2/GTF2H1/GTF2H3/GAPDH/EPHA4/STMN1/KHDRBS1/COPA/MAD2L1BP/BECN1/SNRPN/MAP1B/EMX1/TRA2B/RAB1A/SOD1/SNCA/CDCA5/ATP6V1B2/C9orf72/PART1/UCHL1/NRG1/ELAVL4/ERCC3/SLC25A46/HCN1/CDK5/VDAC2/PLEKHG5/POP7/CDK5R1/ERBB4/GRIN2A/CHP1/HDAC2/CD47/HTT/CHML/SNURF/NEFL	61
C1858036	C1858036	Periorbital fullness	17/2684	57/21671	0.000377083	0.00976045	0.00904526	SLC9A7/ACSL4/CLCN4/PAK3/DLG3/SYP/PPP2CA/IQSEC2/ZNF711/RBMX/CNKSR2/RAB39B/TSPAN7/FRMPD4/TUBB/GDI1/USP27X	17
C1849340	C1849340	Long palpebral fissure	20/2684	73/21671	0.000418282	0.0107139	0.00992886	SLC9A7/ACSL4/CLCN4/PAK3/DLG3/SYP/IQSEC2/KRAS/ZNF711/CAMK2G/CNKSR2/RAB39B/TSPAN7/BRAF/MAP2K1/FRMPD4/ACTG1/PCLO/GDI1/USP27X	20
C0751262	C0751262	Adult Learning Disorders	11/2684	29/21671	0.000419401	0.0107139	0.00992886	ACHE/SLC17A6/SYP/SLC17A7/MICU1/PDE1B/APP/GRIA1/PNOC/PRKN/MAPT	11
C0751263	C0751263	Learning Disturbance	11/2684	29/21671	0.000419401	0.0107139	0.00992886	ACHE/SLC17A6/SYP/SLC17A7/MICU1/PDE1B/APP/GRIA1/PNOC/PRKN/MAPT	11
C1330966	C1330966	Developmental Academic Disorder	11/2684	29/21671	0.000419401	0.0107139	0.00992886	ACHE/SLC17A6/SYP/SLC17A7/MICU1/PDE1B/APP/GRIA1/PNOC/PRKN/MAPT	11
C0205696	C0205696	Anaplastic carcinoma	47/2684	232/21671	0.000427693	0.0108901	0.0100922	TMSB10/PSMA4/KITLG/PKM/CDC42/PEBP1/SNRPD3/GSS/MAP1LC3A/SYP/CORO1A/ASAH1/MET/CCDC6/LIN7A/ENO2/GPLD1/RASGRF2/STMN1/GDA/ATP5IF1/RAN/KRAS/CCNH/SYTL2/RBP4/SSTR1/MAP1LC3B/TPM3/PLK2/PIK3R1/RASA1/MDH2/BRAF/CDS1/YWHAZ/RET/SPINT2/PRDX2/PGAM1/SNCG/BNIP3/BASP1/NDN/ACTG1/DLEU7/NME1	47
C0234146	C0234146	Absent reflex	42/2684	201/21671	0.000432344	0.0109728	0.0101688	CNTN1/FHL1/XK/REEP1/CHMP2B/DNM1L/JPH1/GDAP1/ASAH1/ATP1A3/CNTNAP1/TRIM2/FIG4/TRIM32/RNF170/PYROXD1/OCRL/PEX11B/SNAP25/DCAF8/LARGE1/VAMP1/TPM3/POMGNT2/PRPS1/LRP12/RETREG1/RMND1/SPTBN4/CHRNB2/ATP1A1/CDK5/VCP/PLEKHG5/PRNP/B4GAT1/ABAT/POMK/VPS13A/GFPT1/OPA1/NEFL	42
C0266483	C0266483	Pachygyria	30/2684	129/21671	0.000434223	0.0109849	0.01018	PAFAH1B1/CDKL5/CTNNA2/NUP133/FIG4/ATP6V1A/RAB3GAP1/DHCR24/CIT/ATP6V1E1/TUBG1/LARGE1/ISCA1/SCN2A/TBR1/STXBP1/TUBB2A/KATNB1/POMGNT2/NSDHL/VLDLR/RMND1/NEUROD2/CNTNAP2/B4GAT1/FOXG1/SLC25A22/ACTG1/POMK/ZNHIT3	30
C0393734	C0393734	Complex Partial Status Epilepticus	19/2684	68/21671	0.000440844	0.0110451	0.0102358	MEF2C/SLC8A3/CNR1/GRIA2/PTK2B/SLC12A5/BECN1/SSTR1/ANK3/GRM1/RET/GRM5/GAP43/ATP2A2/BDNF/SLC8A1/SCN8A/SRC/SSTR3	19
C0522224	C0522224	Paralysed	19/2684	68/21671	0.000440844	0.0110451	0.0102358	ALS2/MATR3/CHMP2B/NEFH/CNTNAP1/PPARGC1A/FIG4/EPHA4/OPTN/UNC13A/KRAS/SOD1/APP/C9orf72/HK1/VCP/ERBB4/UBQLN2/DCTN1	19
C0751524	C0751524	Simple Partial Status Epilepticus	19/2684	68/21671	0.000440844	0.0110451	0.0102358	MEF2C/SLC8A3/CNR1/GRIA2/PTK2B/SLC12A5/BECN1/SSTR1/ANK3/GRM1/RET/GRM5/GAP43/ATP2A2/BDNF/SLC8A1/SCN8A/SRC/SSTR3	19
C1277241	C1277241	Delayed myelination	27/2684	112/21671	0.000451032	0.0112184	0.0103964	CDKL5/RHOBTB2/ASNS/CLCN4/GNB1/UBA5/PPP2R1A/PHACTR1/PPP2CA/GLS/ISCA1/SCN2A/STXBP1/PLAA/PPP3CA/MAPK8IP3/ARF1/MDH2/PRPS1/RMND1/TRAPPC2L/GFM1/FRMPD4/NEUROD2/MRPS22/FOXG1/SLC25A22	27
C0751292	C0751292	Age-Related Memory Disorders	14/2684	43/21671	0.000453502	0.0112184	0.0103964	ACHE/SLC17A6/SYP/SLC17A7/NQO2/CALY/APP/PNOC/CHRM1/CHRNA7/AKAP5/PRKN/GABRA5/MAPT	14
C0751293	C0751293	Memory Disorder, Semantic	14/2684	43/21671	0.000453502	0.0112184	0.0103964	ACHE/SLC17A6/SYP/SLC17A7/NQO2/CALY/APP/PNOC/CHRM1/CHRNA7/AKAP5/PRKN/GABRA5/MAPT	14
C0751294	C0751294	Memory Disorder, Spatial	14/2684	43/21671	0.000453502	0.0112184	0.0103964	ACHE/SLC17A6/SYP/SLC17A7/NQO2/CALY/APP/PNOC/CHRM1/CHRNA7/AKAP5/PRKN/GABRA5/MAPT	14
C0973461	C0973461	Dysphasia	18/2684	63/21671	0.000459561	0.0113324	0.0105021	HCCS/SMARCA2/CHMP2B/STS/OCRL/KRAS/SCN2A/SCN1A/NSDHL/C9orf72/VCP/PRRT2/GRIN2A/ACTG1/KCNQ3/MAPT/SCN8A/L1CAM	18
C4049830	C4049830	Focal seizures, afebril	10/2684	25/21671	0.000465468	0.011442	0.0106036	CDKL5/GABRG2/SCN2A/STXBP1/POLR3A/PRRT2/NEUROD2/SLC25A22/GRIN2A/TUBB3	10
C0159020	C0159020	Convulsions in the newborn	8/2684	17/21671	0.000471462	0.0114729	0.0106323	SLC30A3/SLC12A5/SCN2A/STXBP1/SCN1A/SCN3A/KCNQ3/KCNQ5	8
C0595948	C0595948	Atypical absence seizure	8/2684	17/21671	0.000471462	0.0114729	0.0106323	DNM1/MAPK10/CUX2/GABRG2/SCN1A/KCNT2/GABRB3/GRIN2A	8
C3897558	C3897558	Soluble Interleukin 6 Receptor Measurement	8/2684	17/21671	0.000471462	0.0114729	0.0106323	ICA1/VPS13D/CHRM3/MDGA2/ITPR1/SORBS2/PLCL2/KSR2	8
C0086189	C0086189	Drug Withdrawal Symptoms	17/2684	58/21671	0.000472596	0.0114729	0.0106323	OPRK1/GNAS/MAPK1/CCKBR/HRH2/OPRD1/CNR1/GRIA2/OPRL1/ARL6IP5/GRIA1/CHRNB2/ADCY1/PNOC/CHRNA7/BDNF/GRIN2A	17
C1853394	C1853394	Gaze-evoked horizontal nystagmus	6/2684	10/21671	0.000482746	0.0116831	0.010827	CACNA1G/SYNE1/SYT14/ITPR1/GRM1/KCND3	6
C0743332	C0743332	Focal Dystonia	9/2684	21/21671	0.000489708	0.011815	0.0109492	ALDH5A1/PRKCG/TIMM8A/TOR1A/ARSG/GNAL/DRD5/BDNF/MAPT	9
C0038506	C0038506	Stuttering	12/2684	34/21671	0.000501009	0.0120504	0.0111674	SLC26A4/DLD/NEFH/NAGPA/FOXP2/INA/PART1/CHD3/CNTNAP2/DRD1/MAPT/GRIN2B	12
C4022738	C4022738	Neurodevelopmental delay	13/2684	39/21671	0.000557157	0.0133598	0.0123809	GABRA1/ACTL6B/GNB1/DLD/TCF20/EXOSC3/GABRG2/SCN2A/STXBP1/SCN1A/MYSM1/RAC3/KCNK4	13
C4553765	C4553765	Memory Impairment, CTCAE 5.0	26/2684	108/21671	0.000582616	0.0139014	0.0128828	EIF2B3/CHMP2B/MSH2/FGF14/PMS2/PRKCG/REEP2/KRAS/SCN2A/SORL1/STAT4/VAMP1/AFG3L2/APP/ECM1/C9orf72/JPH3/VCP/PRRT2/PRNP/KCNQ3/MAPT/PRKAR1B/SCN8A/PSAP/VPS13A	26
C0242184	C0242184	Hypoxia	17/2684	59/21671	0.00058822	0.0139014	0.0128828	CS/GNAS/PDYN/HTR2A/ATP5F1B/GAPDH/SERPINF1/ESD/SOD1/DGKZ/ITPR1/ATP5F1A/ADK/NPPC/BDNF/NME1/GRIN2B	17
C0454596	C0454596	Dysarthria, Spastic	11/2684	30/21671	0.000588636	0.0139014	0.0128828	ALS2/ATP2B3/AP4S1/PDE8B/SYNE1/AP4B1/VAMP1/AFG3L2/POLR3A/PRNP/MAPT	11
C4302185	C4302185	Atypical Parkinsonism	11/2684	30/21671	0.000588636	0.0139014	0.0128828	VPS35/CIT/SNCA/C9orf72/SYNJ1/ATP13A2/LY6E/PRNP/PRKN/MAPT/LRRK2	11
C4310512	C4310512	Sporadic CJD	11/2684	30/21671	0.000588636	0.0139014	0.0128828	RARB/PVALB/STMN2/ENO2/YWHAQ/RASA2/HECTD2/PRDX2/PRNP/PLCXD3/MAPT	11
C0311335	C0311335	Grand Mal Status Epilepticus	20/2684	75/21671	0.000612425	0.0143764	0.0133229	MEF2C/SLC8A3/CNR1/GRIA2/PTK2B/SLC12A5/BECN1/SSTR1/SCN1A/ANK3/GRM1/RET/GRM5/GAP43/ATP2A2/BDNF/SLC8A1/SCN8A/SRC/SSTR3	20
C1527366	C1527366	Salaam Seizures	20/2684	75/21671	0.000612425	0.0143764	0.0133229	CDKL5/C12orf4/GNB5/SMARCA2/FBXO31/TUSC3/MBOAT7/STXBP1/CACNA1C/FMN2/BRAF/SLC45A1/GRIK2/PRRT2/TRAPPC9/RSRC1/GRIN2A/SCN8A/PGAP1/FRRS1L	20
C1865017	C1865017	Thin upper lip vermilion	43/2684	211/21671	0.000644547	0.0150851	0.0139797	RHOBTB2/SLC9A7/SYT1/ACSL4/CDC42/CLCN4/PAK3/DLG3/MAPK1/TCF20/SEC23A/SYP/NALCN/BCL11A/OCRL/CIT/IQSEC2/BCL11B/SNRPN/MAPK8IP3/CLTC/UNC80/ZNF711/POLR3A/CNKSR2/CACNA1C/RAB39B/TSPAN7/AGL/COG1/TRAPPC9/CPLX1/FRMPD4/CNTNAP2/ZBTB18/NRXN1/EXT1/NDN/ACTG1/PBX1/GDI1/MAGEL2/USP27X	43
C0523465	C0523465	Serum albumin measurement	77/2684	433/21671	0.000649485	0.0151553	0.0140448	SYT7/SLC45A4/ARNTL2/PHLPP2/CELF2/RBFOX1/PCDHA6/FAM234B/ATXN7L3/ZNF821/HERC1/AP3B2/PIP5K1B/TBC1D9/INPP4B/PPARGC1A/SIAE/KIAA1549L/HMGCR/PDE4D/FGF12/ADGRL2/FGF13/SYNE1/F12/DLG4/DAGLA/GLS2/DGKB/PLAA/CNIH3/RSPO3/THRB/AMN1/PXYLP1/GRIP1/ATP2B2/NRG1/SSBP3/RNF111/BABAM2/CADPS/SYNPR/LRRC2/LMBRD2/ZMAT4/NELL1/GABRB3/FEN1/LRP1B/GRM5/KSR2/NEGR1/CERS6/CNTNAP2/LRRTM4/EXT1/TSHZ2/ABAT/CSMD1/OPCML/RALYL/ANKS1B/PRKN…	77
C0520947	C0520947	Clumsiness - motor delay	71/2684	393/21671	0.000660196	0.0153594	0.0142339	ALS2/AGK/TRIO/C12orf4/PSD/ATP2B3/PDK3/MEF2C/SLC9A1/FBXO31/DMXL2/GDAP1/TUSC3/ASAH1/TUBB4A/ATP1A3/MICU1/ALDH5A1/ATP6V1A/FASTKD2/MBOAT7/GRIA3/SNRPN/SYNE1/ATP6V1E1/KCNC3/SNAP25/LARGE1/AGTPBP1/PREPL/VAMP1/TPM3/SCN1A/ZNF711/PRPS1/AUH/PAK1/ITPR1/GRM1/FMN2/SLC45A1/GRIK2/TRPV6/HPRT1/MAPRE2/TRAPPC9/GFM1/LINGO1/RSRC1/KLC2/FOXG1/ATP6AP2/KCNA4/KCNK4/NDN/PBX1/POMK/KCNJ11/ACADSB/TUBB/NIF3L1/PGAP1/GFPT1/ATL1/OPA…	71
C0026106	C0026106	Mild Mental Retardation	63/2684	340/21671	0.000662909	0.0153767	0.01425	PAFAH1B1/CDKL5/TRIO/C12orf4/NCKAP1/CLCN4/TCF20/DNAL4/SRP54/SMS/FGF14/ARHGEF7/FBXO31/TUSC3/DNAJC12/GORAB/OCRL/IQSEC2/MBOAT7/GRIA3/KCNC3/PEX11B/B4GALNT1/AHI1/SELENOI/SCAPER/AFG3L2/SCN1A/NSDHL/POLR3A/CNKSR2/DLAT/ANK3/TADA1/FMN2/AFF2/TSPAN7/BRAF/ADAR/SHANK2/SLC45A1/AGL/GRIK2/HPRT1/COG1/PRRT2/TRAPPC9/BSCL2/CPLX1/HINT1/FIBP/SPTBN2/ATP2A2/RSRC1/TSPYL2/POMK/RTN4RL1/DCC/PGAP1/TAFA2/SLC9A6/RORB/FRRS1L	63
C1963167	C1963167	Memory Impairment, CTCAE 3.0	26/2684	109/21671	0.000676419	0.0156017	0.0144585	EIF2B3/CHMP2B/MSH2/FGF14/PMS2/PRKCG/REEP2/KRAS/SCN2A/SORL1/STAT4/VAMP1/AFG3L2/APP/ECM1/C9orf72/JPH3/VCP/PRRT2/PRNP/KCNQ3/MAPT/PRKAR1B/SCN8A/PSAP/VPS13A	26
C0038443	C0038443	Stress, Psychological	41/2684	199/21671	0.0006766	0.0156017	0.0144585	HDAC9/OPRK1/GSK3B/ACHE/MAPK1/MCAT/TRIM9/CHGA/HTR2A/CALB1/SLC1A1/MAPK8/OPRM1/OPRD1/CNR1/GRIA3/FTO/CDH13/ADCYAP1/APP/CALM2/VIP/ADRA2A/CACNA1C/ANK3/ACAD8/GABRA2/HOMER1/HTR5A/KCNJ6/CALM3/PRKCB/PRRT2/GRM5/ABCD2/BDNF/GRIN1/PSMG1/CALM1/CORT/GRIN2B	41
C0236804	C0236804	Amphetamine Addiction	21/2684	81/21671	0.000679633	0.0156256	0.0144806	ACHE/RGS17/PDYN/OPRM1/GABRG2/PDE4D/PRDM2/LARGE1/MAP2K5/CDH13/SNCA/ZNF385D/AK5/PSD3/NRG1/ACSL6/BDNF/HS3ST4/CSMD1/DRD1/SMYD3	21
C0424290	C0424290	Compulsive hoarding	7/2684	14/21671	0.000687359	0.015665	0.0145171	CHMP2B/HTR2A/SLC1A1/C9orf72/VCP/BDNF/MAPT	7
C1846131	C1846131	Photosensitive tonic-clonic seizures	7/2684	14/21671	0.000687359	0.015665	0.0145171	GABRA1/STXBP1/CPLX1/CACNB4/KCNQ3/GABRD/SLC9A6	7
C1856408	C1856408	Infantile encephalopathy	7/2684	14/21671	0.000687359	0.015665	0.0145171	GABRA1/UBA5/STXBP1/MDH2/IDH3A/SLC25A22/ZNHIT3	7
C1847879	C1847879	X-linked dominant inheritance	18/2684	65/21671	0.000693733	0.0157643	0.0146091	HCCS/SYN1/CDKL5/FHL1/NEXMIF/PDK3/ACSL4/CLCN4/SYP/IQSEC2/HNRNPH2/NSDHL/NDUFS4/UBQLN2/CHM/SLC9A6/GK/GDI1	18
C0424230	C0424230	Motor retardation	24/2684	98/21671	0.000716591	0.0162365	0.0150468	COX15/GABRA1/RDH11/HACE1/NALCN/ALDH5A1/GABRG2/PCCB/SCN2A/STXBP1/LRPPRC/SYT14/SCN1A/VLDLR/DLAT/ERCC3/ATCAY/NFU1/MRPS22/TMEM70/ABAT/POMK/GK/VDAC1	24
C0034194	C0034194	Pyloric Stenosis	28/2684	121/21671	0.000720167	0.0162704	0.0150781	NEDD4L/SLC9A7/ACSL4/KCNAB2/CLCN4/PAK3/DLG3/MAPK1/NEFH/SYP/FIG4/PPP2R5D/ARFGEF2/IQSEC2/MAP1B/PEX11B/ARF1/ZNF711/CNKSR2/RAB39B/TSPAN7/BSCL2/FRMPD4/GABRD/LAMB3/GDI1/PEX26/USP27X	28
C0752105	C0752105	Parkinsonism, Juvenile	13/2684	40/21671	0.000732775	0.0165075	0.0152979	PDYN/ATP1A3/DNAJC6/SNCA/RAB39B/SYNJ1/ATP13A2/PNOC/PRKN/MAPT/LRRK2/NIF3L1/DCTN1	13
C1740801	C1740801	Exaggerated startle response	8/2684	18/21671	0.000756813	0.0169513	0.0157092	ASNS/UBA5/GLRB/ARHGEF9/PLAA/UNC80/KLC2/SCN8A	8
C1834433	C1834433	Obsessive-compulsive trait	8/2684	18/21671	0.000756813	0.0169513	0.0157092	STX1B/GABRG2/SCN2A/SCN1A/SLC45A1/HCN1/YWHAG/GABRD	8
C0008073	C0008073	Developmental Disabilities	65/2684	355/21671	0.000760904	0.0169826	0.0157382	HCCS/CDKL5/KITLG/PIK3CB/CDC42/HLTF/CRMP1/UBA5/CADPS2/GNAS/DNM1L/DOCK3/MAPK1/ATP1A3/MAST1/STX1A/GTF2H1/GTF2H3/PDE4D/AKT3/TRIM32/FOXP2/PPT1/KCNC3/SNAP25/DSTYK/COG6/EPHB2/KRAS/AHI1/SCN2A/KIAA0319/DENR/APP/KCNH1/CNTN4/DLG2/ITPR1/PART1/RAB39B/AFF2/NRG1/KCNJ6/BRAF/BABAM2/ERCC3/BMPER/VCP/RET/STIM1/PRRT2/ATP2A2/FOXG1/BDNF/MTHFR/ZBTB18/NRXN1/NDN/KCNQ3/PCLO/GABRD/CACNA1E/GRIN2B/DACH1/PEG13	65
C0575059	C0575059	Spastic tetraparesis	15/2684	50/21671	0.000764729	0.0169826	0.0157382	ALS2/PAFAH1B1/REEP1/GSS/ATP6V1A/ITM2B/PRPS1/AUH/POLR3A/PRDM8/KCNJ6/ADAR/LYRM7/PSAP/SDHAF1	15
C1842364	C1842364	Central hypotonia	15/2684	50/21671	0.000764729	0.0169826	0.0157382	CDKL5/RHOBTB2/TUBB4A/CNTNAP1/SNAP25/RNASEH2B/TBR1/PLAA/VAMP1/IQSEC1/CACNA1B/FHIP2A/BRAF/OXR1/P4HTM	15
C0751523	C0751523	Non-Convulsive Status Epilepticus	19/2684	71/21671	0.000791542	0.0175283	0.0162439	MEF2C/SLC8A3/CNR1/GRIA2/PTK2B/SLC12A5/BECN1/SSTR1/ANK3/GRM1/RET/GRM5/GAP43/ATP2A2/BDNF/SLC8A1/SCN8A/SRC/SSTR3	19
C0813217	C0813217	Expressionless face	11/2684	31/21671	0.000811133	0.0178609	0.0165522	VPS35/ATP1A3/DNAJC6/PLAA/DNAJC13/SNCA/SLC25A4/SYNJ1/ATP13A2/ATP6AP2/LRRK2	11
C3542025	C3542025	AMYOTROPHIC LATERAL SCLEROSIS 1, AUTOSOMAL RECESSIVE	11/2684	31/21671	0.000811133	0.0178609	0.0165522	INPP4B/SLC25A12/UNC13A/SOD1/C9orf72/ANK3/PSD3/SNCG/CLVS1/ERBB4/OPCML	11
C0424101	C0424101	Inattention	18/2684	66/21671	0.000844994	0.0185543	0.0171947	SYT1/EIF2AK1/STS/SMS/HTR2A/ENO2/DHDDS/SNAP25/MAP2K5/ADRA2A/COA7/GNPDA2/DRD5/CADM2/BAIAP2/BDNF/DRD1/GRIN2B	18
C0751212	C0751212	Hyperalgesia, Secondary	22/2684	88/21671	0.000872544	0.0191055	0.0177056	MAPK9/PRKCZ/CAMK2A/PTHLH/MAPK1/PDYN/HTR2A/MAPK8/CCKBR/OPRM1/CNR1/SLC12A5/PRKCG/VIP/CACNA2D1/SYN2/PRKCB/PRRT2/PNOC/PRKCE/GRIN1/GRIN2B	22
C0154409	C0154409	Recurrent major depressive episodes	12/2684	36/21671	0.000902506	0.0196481	0.0182084	GSK3B/CRTC1/TSNAX/SYNE1/TOR1A/CACNA1C/NRG1/GRIK3/BDNF/MTHFR/GABRA5/GRM7	12
C1720189	C1720189	Episodic Ataxia	12/2684	36/21671	0.000902506	0.0196481	0.0182084	CDKL5/FGF14/ATP1A3/PRKCG/SCN2A/STXBP1/PPP2R2B/PRRT2/NEUROD2/KCNA2/SLC25A22/CACNB4	12
C1854301	C1854301	Motor delay	69/2684	384/21671	0.000904862	0.0196481	0.0182084	ALS2/AGK/TRIO/C12orf4/ATP2B3/PDK3/MEF2C/SLC9A1/FBXO31/DMXL2/GDAP1/TUSC3/ASAH1/TUBB4A/ATP1A3/MICU1/ALDH5A1/ATP6V1A/FASTKD2/MBOAT7/GRIA3/SNRPN/SYNE1/ATP6V1E1/KCNC3/SNAP25/LARGE1/AGTPBP1/PREPL/VAMP1/TPM3/SCN1A/ZNF711/PRPS1/AUH/PAK1/ITPR1/GRM1/FMN2/SLC45A1/GRIK2/TRPV6/HPRT1/MAPRE2/TRAPPC9/GFM1/RSRC1/KLC2/FOXG1/ATP6AP2/KCNA4/KCNK4/NDN/PBX1/POMK/KCNJ11/ACADSB/TUBB/SCN8A/PGAP1/GFPT1/ATL1/OPA1/SDHAF1/MAG…	69
C0018790	C0018790	Cardiac Arrest	73/2684	411/21671	0.000913455	0.0197797	0.0183304	CACNA1G/SYN1/CYP46A1/PIK3CB/OAT/PDE4A/PVR/SEMA3A/ACHE/NLK/DNM1L/DYNLL1/CDC7/MAPK1/PDYN/SYP/FGF14/ARHGEF7/ATP1A3/PRKAG2/GAPDH/ENO2/SLC4A3/ELOVL4/BCL11A/PMS2/PRKCG/TTBK2/ATXN10/KCNC3/ACLY/RAN/KRAS/SCN2A/GAD2/SSTR1/AFG3L2/SOD1/AZIN2/CALM2/C9orf72/UGCG/SCN2B/ITPR1/CACNA1C/SLC25A4/GPD1L/PART1/CACNA2D1/UBASH3B/PPP2R2B/SST/CALM3/LY6E/YWHAZ/CACNB2/SCN3B/KCND3/ZNRD2/SPTBN2/BDNF/MTHFR/SLITRK1/KCND2/BTBD8/T…	73
C0043352	C0043352	Xerostomia	16/2684	56/21671	0.000933657	0.0200401	0.0185716	MATR3/CHMP2B/NEFH/PPARGC1A/FIG4/EPHA4/OPTN/UNC13A/CHRM3/AFG3L2/SOD1/C9orf72/VCP/ERBB4/UBQLN2/DCTN1	16
C0023012	C0023012	Language Delay	6/2684	11/21671	0.000950647	0.0200401	0.0185716	BCL11A/FOXP2/CNTNAP2/KCNA2/NRXN1/GRIN2A	6
C0438414	C0438414	Myoclonic Encephalopathy	6/2684	11/21671	0.000950647	0.0200401	0.0185716	CDKL5/RAPGEF2/STXBP1/SCN1A/SLC25A22/SAMD12	6
C0454655	C0454655	Semantic-Pragmatic Disorder	6/2684	11/21671	0.000950647	0.0200401	0.0185716	BCL11A/FOXP2/CNTNAP2/KCNA2/NRXN1/GRIN2A	6
C0751257	C0751257	Auditory Processing Disorder, Central	6/2684	11/21671	0.000950647	0.0200401	0.0185716	BCL11A/FOXP2/CNTNAP2/KCNA2/NRXN1/GRIN2A	6
C1844690	C1844690	Limited knee extension	6/2684	11/21671	0.000950647	0.0200401	0.0185716	STX1B/GABRG2/SCN2A/SCN1A/HCN1/GABRD	6
C1868596	C1868596	Atypical Parkinson Disease	6/2684	11/21671	0.000950647	0.0200401	0.0185716	VPS35/DNAJC6/SNCA/SYNJ1/ATP13A2/LRRK2	6
C3494976	C3494976	Migrating partial seizures in infancy	6/2684	11/21671	0.000950647	0.0200401	0.0185716	SCN2A/SCN1A/SLC25A22/PLCB1/KCNQ3/SCN8A	6
C4019167	C4019167	Speech Sound Disorders	6/2684	11/21671	0.000950647	0.0200401	0.0185716	BCL11A/NRN1/FOXP2/KIAA0319/PRKCB/CNTNAP2	6
C0338430	C0338430	Limbic Encephalitis	10/2684	27/21671	0.000951114	0.0200401	0.0185716	SYN1/ADAM22/AMPH/GAD1/GAD2/ARHGAP26/AK5/GRM5/CNTNAP2/GABBR1	10
C0023186	C0023186	Learning Disorders	14/2684	46/21671	0.000969525	0.0203731	0.0188802	ACHE/SLC17A6/SYP/SLC17A7/MICU1/PDE1B/SLC12A5/APP/GRIA1/ELAVL4/PNOC/PRKN/MAPT/GRIN2B	14
C0206663	C0206663	Neuroectodermal Tumor, Primitive	38/2684	184/21671	0.000993183	0.0208142	0.0192891	HDAC9/PIK3CB/MAP2/OPRK1/CHGB/CHGA/MCF2/SYP/SMS/RHOV/TBC1D9/ENO2/STMN1/PMS2/PCSK2/SERPINF1/DCLK1/KRAS/TPM3/VIP/UGCG/INA/GRM1/UCHL1/SST/NRG1/PSIP1/BTRC/MAP2K1/NEUROD2/SCG2/BDNF/BHLHE22/CCK/DCC/CHP1/SRC/TUBB3	38
C4049938	C4049938	Physical Activity Measurement	34/2684	160/21671	0.00106629	0.0222866	0.0206535	NRXN3/MEF2C/UQCC1/CRTC1/MTCH2/CCDC91/EXOC4/MAP2K5/FTO/VPS53/FBXL17/RSPO3/AKAP6/JAZF1/CMIP/CDH12/RASA2/GPR61/ATP13A2/NDUFS4/NEGR1/C11orf80/DPY19L1/CNTNAP2/CADM2/BDNF/CALN1/TAFA1/EFNA5/PRKN/CCK/SIPA1L1/DNM3/TSEN15	34
C0270764	C0270764	Motor Neuron Disease, Lower	9/2684	23/21671	0.00108028	0.0223321	0.0206957	STMN1/SNRPN/C19orf12/AGTPBP1/SOD1/PLEKHG5/MAPT/DCTN1/SNURF	9
C0877017	C0877017	Generalized tonic-clonic seizures with focal onset	9/2684	23/21671	0.00108028	0.0223321	0.0206957	GABRA1/DNM1L/GABRG2/SLC12A5/SCN2A/STXBP1/YARS2/SCN1A/GRIN2A	9
C1842587	C1842587	Sensory axonal neuropathy	9/2684	23/21671	0.00108028	0.0223321	0.0206957	NEFH/FGF14/PLD3/PRICKLE1/CCT5/ATP13A2/VCP/HINT1/KLC2	9
C1865412	C1865412	Abnormal lower motor neuron morphology	9/2684	23/21671	0.00108028	0.0223321	0.0206957	ALS2/MATR3/CHMP2B/C19orf12/C9orf72/VCP/PLEKHG5/MAPT/DCTN1	9
C0431399	C0431399	Familial aplasia of the vermis	23/2684	95/21671	0.00108275	0.0223321	0.0206957	RASGRF1/MEF2C/RPGRIP1L/DMXL2/CEP41/B9D1/NXPH1/MKKS/TIMM8A/ITFG1/AHI1/ARMC9/TIPRL/RASA1/ITPR1/TMEM237/SYNJ1/TMEM107/RGS6/CEND1/CPLANE1/HYLS1/TMEM231	23
C4551993	C4551993	Amyotrophic Lateral Sclerosis, Familial	29/2684	130/21671	0.00108901	0.022402	0.0207605	ALS2/MATR3/GABRA1/KIF3C/NEFH/AKT3/STMN1/APAF1/OPTN/GRIA3/TUBA4A/SOD1/APP/SNCA/C9orf72/INA/LY6E/VCP/PRDX2/GRIK1/PRNP/PENK/LMLN/MAPT/UBQLN2/MAK16/GDI1/DCTN1/ARHGEF28	29
C0751217	C0751217	Hyperkinesia, Generalized	11/2684	32/21671	0.00109901	0.0224894	0.0208415	HTR2A/GRIA2/GRIA1/NPPC/ADCY1/MAP6/SNCG/CNTNAP2/DRD1/CCK/GABBR1	11
C2750737	C2750737	DIARRHEA 5, WITH TUFTING ENTEROPATHY, CONGENITAL	11/2684	32/21671	0.00109901	0.0224894	0.0208415	MAP2/GSK3B/TUBB4A/SYNGR3/CYP2E1/SNCA/SPINT2/PRNP/CFL1/MAPT/TUBB3	11
C0221355	C0221355	Macrocephaly	66/2684	367/21671	0.00112863	0.0230352	0.0213473	SYN1/CDKL5/IDS/PIK3CB/SLC9A7/ACSL4/EIF2B3/CLCN4/PAK3/DLG3/SNX10/GNAS/PTHLH/SEC23A/PLCB4/SYP/SMS/RPGRIP1L/HERC1/MAST1/RHEB/SHOC2/TRIM37/PPP2R5D/DHCR24/AKT3/CCND2/IQSEC2/GRIA3/SULT4A1/PEX11B/LARGE1/KRAS/STXBP1/GABBR2/POMGNT2/TBC1D7/ZNF711/POLR3A/CAMK2G/PAK1/CNKSR2/SEC24D/ANK3/RAB39B/AFF2/ADK/TSPAN7/PTDSS1/BRAF/MOCS2/MAP2K1/FRMPD4/CHD3/B4GAT1/CHRNA7/FOXG1/AP1S2/POMK/CACNA1E/L1CAM/RIPPLY2/GDI1/PEX26/…	66
C0005910	C0005910	Body Weight	16/2684	57/21671	0.00115086	0.0232572	0.0215531	HIVEP2/NRXN3/SEC16B/CRYZL2P-SEC16B/FAIM2/MAP2K5/FTO/DLG2/PXYLP1/GNPDA2/MC4R/CADM2/PCSK1/MSRA/BDNF/ILRUN	16
C0201899	C0201899	Aspartate aminotransferase measurement	16/2684	57/21671	0.00115086	0.0232572	0.0215531	CELF2/SHOC2/PANX1/CUX2/KHDRBS2/CNNM1/GOT1/GOT2/CHL1/STAM/TMEM132D/NMNAT2/C8orf34/CACNB2/KCNIP4/AGBL4	16
C0751088	C0751088	Dyskinesia, Medication-Induced	7/2684	15/21671	0.00115141	0.0232572	0.0215531	RASGRF1/PDYN/GAD1/HOMER1/PENK/DRD1/CCK	7
C4477055	C4477055	Limb myoclonus	7/2684	15/21671	0.00115141	0.0232572	0.0215531	GABRA1/GABRG2/KCNC1/TOR1A/GABRB3/MAPT/SCN8A	7
C1720037	C1720037	Supranuclear gaze palsy	8/2684	19/21671	0.00116604	0.0234922	0.0217708	ELOVL4/VAMP1/C9orf72/SYNJ1/ATP13A2/VCP/PRNP/MAPT	8
C1850496	C1850496	Neuronal loss in central nervous system	12/2684	37/21671	0.00118682	0.0238494	0.0221018	CHMP2B/PDYN/FIG4/C9orf72/SERPINI1/BSCL2/PRNP/MAPT/HTT/PSAP/SLC9A6/ZNHIT3	12
C0027126	C0027126	Myotonic Dystrophy	33/2684	155/21671	0.00121035	0.0242598	0.0224822	GGCT/SYN1/CELF2/MEF2A/CDC42/AMPH/RBFOX1/MEF2C/GSK3B/MSH2/RANGAP1/ASB2/ATP1A3/WASL/ATRNL1/MMD/QPCT/PRKCG/RAN/ARF3/ROCK2/CELF6/C9orf72/JPH3/RAB6B/PRKAA2/PRKCB/PRRT2/FEN1/PRNP/PLCB1/MAPT/MAK16	33
C0042928	C0042928	Vocal Cord Paralysis	13/2684	42/21671	0.00122519	0.0244943	0.0226995	MATR3/FHL1/FH/GDAP1/TRIM2/MAD2L1BP/SYNE1/TMEM127/SOD1/MDH2/RET/DCTN1/TUBB3	13
C0017639	C0017639	Gliosis	24/2684	102/21671	0.0013069	0.0260614	0.0241517	COX15/VPS35/EIF2B3/MAPK1/SLC17A7/ATP6V1A/LRPPRC/DNAJC13/SCN1A/SNCA/TNFRSF21/C9orf72/NRG1/SERPINI1/MOCS2/VCP/KCNK3/PRNP/BDNF/GRM8/MAPT/UBQLN2/LRRK2/HTT	24
C1275081	C1275081	Cardio-facio-cutaneous syndrome	10/2684	28/21671	0.00131679	0.0261917	0.0242725	MAPK1/SHOC2/EPHB2/KRAS/RASA1/RASA2/BRAF/NPPC/YWHAZ/MAP2K1	10
C4551570	C4551570	2-3 toe syndactyly	21/2684	85/21671	0.00132949	0.0263771	0.0244444	CDKL5/RHOBTB2/TRIO/NEDD4L/SLC9A7/ACSL4/CLCN4/PAK3/DLG3/SYP/IQSEC2/KCTD1/ZNF711/POLR3A/CNKSR2/RAB39B/TSPAN7/FRMPD4/SCN8A/GDI1/USP27X	21
C1836296	C1836296	Muscle Weakness Lower Limb	19/2684	74/21671	0.00135881	0.0268906	0.0249202	GABRA3/FHL1/PDK3/REEP1/DDHD2/NEFH/DDHD1/RTN2/DSTYK/AFG3L2/TPM3/ADAR/BSCL2/HSPB3/NIPA1/ANO5/PRNP/ATL1/DCTN1	19
C0751213	C0751213	Tactile Allodynia	26/2684	114/21671	0.00136993	0.0270423	0.0250608	MAPK9/PRKCZ/CAMK2A/PTHLH/MAPK1/PDYN/HTR2A/SLC17A7/MAPK8/CCKBR/OPRM1/ATF2/AAK1/CNR1/SLC12A5/PRKCG/VIP/CACNA2D1/SYN2/ADAR/CDK5/PNOC/PRKCE/GRIN1/NIPSNAP1/GRIN2B	26
C0087169	C0087169	Withdrawal Symptoms	28/2684	126/21671	0.00139751	0.0273793	0.025373	SNAP91/OPRK1/GNAS/MAPK1/CCKBR/OPRM1/WASF1/HRH2/OPRD1/CNR1/GRIA2/OPRL1/CALM2/ARL6IP5/ADRA2A/GRIA1/SST/CALM3/CHRNB2/ADCY1/PNOC/CHRNA7/BDNF/MTHFR/GRIN2A/CCK/CALM1/GRIN2B	28
C2700439	C2700439	MAJOR AFFECTIVE DISORDER 8	28/2684	126/21671	0.00139751	0.0273793	0.025373	CLCN4/GSK3B/GRK3/HTR2A/ATP1A3/CUX2/GRIA3/GNAZ/MCHR1/GAD1/SYNE1/DCLK1/CACNA1C/ANK3/MAGI1/SLC25A4/NRG1/YWHAZ/GABRB3/DRD5/ATP2A2/CHRNA7/BDNF/ERBB4/DRD1/GABRA5/ADARB1/VAMP2	28
C2700440	C2700440	MAJOR AFFECTIVE DISORDER 9	28/2684	126/21671	0.00139751	0.0273793	0.025373	CLCN4/GSK3B/GRK3/HTR2A/ATP1A3/CUX2/GRIA3/GNAZ/MCHR1/GAD1/SYNE1/DCLK1/CACNA1C/ANK3/MAGI1/SLC25A4/NRG1/YWHAZ/GABRB3/DRD5/ATP2A2/CHRNA7/BDNF/ERBB4/DRD1/GABRA5/ADARB1/VAMP2	28
C2267233	C2267233	Neonatal Hypotonia	35/2684	169/21671	0.00145973	0.0283792	0.0262997	CNTN1/NEXMIF/SYT1/ATP2B3/CLCN4/EEF1A2/TIMM50/CNTNAP1/PRKAR1A/PDHX/GLS/OCRL/TSFM/SNRPN/AP4B1/TBR1/PREPL/MAPK8IP3/VPS53/TPM3/PRPS1/DLAT/GRIA4/BRAF/FOXG1/SLC25A22/NDN/ABAT/TUBA8/POMK/PCLO/PGAP1/SDHAF1/PEX26/MAGEL2	35
C0036346	C0036346	Schizophrenia, Childhood	11/2684	33/21671	0.00146602	0.0283792	0.0262997	SEZ6/ATP1A3/MEST/GAD1/STAC2/TTBK1/NRG1/CHRNA7/MTHFR/MYT1L/RYR2	11
C0752100	C0752100	Autosomal Recessive Parkinsonism	11/2684	33/21671	0.00146602	0.0283792	0.0262997	UBE2K/PDYN/ATP1A3/SNCA/SYNJ1/ATP13A2/PNOC/PRKN/MAPT/LRRK2/DCTN1	11
C1845251	C1845251	Facial hypotonia	11/2684	33/21671	0.00146602	0.0283792	0.0262997	ZBTB11/AP4S1/PPP2R1A/PPP2R5D/GRIA3/AP4B1/UNC80/CAMK2G/CACNA1C/KCNK4/SCN8A	11
C0038587	C0038587	Substance Withdrawal Syndrome	20/2684	80/21671	0.0014667	0.0283792	0.0262997	OPRK1/GSK3B/GNAS/MAPK1/GPI/CCKBR/HRH2/OPRD1/CNR1/GRIA2/OPRL1/ARL6IP5/GRIA1/CHRNB2/ADCY1/PNOC/CHRNA7/BDNF/GRIN2A/GRIN2B	20
C0266470	C0266470	Cerebellar Hypoplasia	44/2684	226/21671	0.00148761	0.0287127	0.0266088	CACNA1G/PAFAH1B1/RHOBTB2/MBTPS2/WDR37/ATG5/CTNNA2/ATP2B3/ASNS/CDC42/MAST1/EXOSC3/FIG4/ATP6V1A/RAB3GAP1/CIT/ATP6V1E1/LARGE1/MAPK8IP3/AFG3L2/SOD1/POMGNT2/SRD5A1/SYBU/VLDLR/POLR3A/ITPR1/ATP5F1A/NMNAT2/CDK5/TRAPPC9/ATCAY/TPPP/GAP43/B4GAT1/TMEM107/ABAT/POMK/PCLO/TUBB/MYO5A/L1CAM/PI4KA/TUBB3	44
C0152421	C0152421	Macrotia	38/2684	188/21671	0.00150163	0.0289118	0.0267933	CDKL5/RHOBTB2/MBTPS2/TRIO/NEXMIF/NUP133/ASNS/ACTL6B/PAK3/NALCN/HERC1/LIMK1/SHOC2/ATP6V1A/RAB3GAP1/CIT/IQSEC2/GRIA3/KRAS/HECW2/PIK3R1/ZNF711/RBMX/GRIA4/PTDSS1/BRAF/BSCL2/MAP2K1/FIBP/CHRNA7/AP1S2/PCLO/SLC6A17/PGAP1/SLC9A6/TENM3/GRIN2B/ZNHIT3	38
C0266449	C0266449	Congenital anomaly of brain	24/2684	103/21671	0.00150743	0.0289522	0.0268308	PAFAH1B1/NEDD4L/CDC42/ACTL6B/MEF2C/DLG3/CRTC1/AKT3/CCND2/BCL11A/TUBA1B/TUBG1/AHI1/EMX1/TUBB2A/KATNB1/RAC3/ANO5/IP6K1/TUBA8/ACTG1/TUBB/L1CAM/TUBB3	24
C0221765	C0221765	Chronic schizophrenia	14/2684	48/21671	0.0015356	0.0293893	0.0272358	PAK3/CHGB/HTR2A/ASAH1/RTN4/FOXP2/FTO/CALM2/NRG1/CALM3/NDEL1/BDNF/NRG3/CALM1	14
C0151564	C0151564	Cogwheel Rigidity	9/2684	24/21671	0.00154008	0.0293893	0.0272358	PDE8B/SLC25A4/RAB39B/ADAR/KCND3/ATP6AP2/KCNA4/PRKN/TMEM240	9
C1838681	C1838681	Rapidly progressive	12/2684	38/21671	0.00154146	0.0293893	0.0272358	FHL1/CHMP2B/DNAJC5/GDAP1/DNAJC6/SNCA/C9orf72/ATP13A2/PLEKHG5/PRNP/LYRM7/DCTN1	12
C0085623	C0085623	Akinesia	13/2684	43/21671	0.00155958	0.0295904	0.0274222	CNTN1/VPS35/EEF1A2/FGF14/DNAJC6/DNAJC13/SNCA/SYNJ1/ATP13A2/PRKN/MAPT/LRRK2/TMEM240	13
C0234144	C0234144	Dysgraphia	13/2684	43/21671	0.00155958	0.0295904	0.0274222	CHMP2B/MSH2/FGF14/LIMK1/PMS2/KRAS/SORL1/APP/C9orf72/VCP/MAPT/VPS13A/TMEM240	13
C0149940	C0149940	Sciatic Neuropathy	26/2684	115/21671	0.00156542	0.0296292	0.0274581	RARB/MAP2/GSK3B/RANBP1/NEFH/CACNA1I/RANGAP1/NEFM/SLC17A7/PPARGC1A/DBN1/KCNC4/OPRL1/AKAP12/RAN/SOD1/NRG1/ELAVL4/RCHY1/MC4R/BDNF/GRIN1/KCNJ11/NOS1AP/GRIN2B/NEFL	26
C0239174	C0239174	Late tooth eruption	30/2684	139/21671	0.00157414	0.0297223	0.0275444	IDS/SLC9A7/ACSL4/CLCN4/PAK3/UBA5/DLG3/SNX10/GNAS/SEC23A/SYP/PRKAR1A/PDE4D/OCRL/IQSEC2/KCTD1/DYNC2LI1/KCNH1/PIK3R1/ZNF711/POLR3A/CNKSR2/SEC24D/ABCA5/RAB39B/TSPAN7/FRMPD4/LIG4/GDI1/USP27X	30
C2700438	C2700438	MAJOR AFFECTIVE DISORDER 7	28/2684	127/21671	0.0015849	0.0298534	0.0276659	CLCN4/GSK3B/GRK3/HTR2A/ATP1A3/CUX2/GRIA3/GNAZ/MCHR1/GAD1/SYNE1/DCLK1/CACNA1C/ANK3/MAGI1/SLC25A4/NRG1/YWHAZ/GABRB3/DRD5/ATP2A2/CHRNA7/BDNF/ERBB4/DRD1/GABRA5/ADARB1/VAMP2	28
C0012569	C0012569	Diplopia	19/2684	75/21671	0.00161204	0.0302917	0.0280721	CACNA1G/VPS35/DNAJC6/SNAP25/DNAJC13/VAMP1/AFG3L2/SNCA/UCHL1/ERCC3/SERPINI1/KCND3/PRNP/SPTBN2/PRKN/MAPT/LRRK2/MYO5A/TMEM240	19
C0264893	C0264893	Nodal rhythm disorder	6/2684	12/21671	0.00170241	0.0316098	0.0292936	SCN2B/GPD1L/CACNA2D1/CACNB2/SCN3B/KCND3	6
C0278097	C0278097	Abnormal male sexual function	6/2684	12/21671	0.00170241	0.0316098	0.0292936	DNAJC6/RTN2/SNCA/UCHL1/PRKN/LRRK2	6
C0348626	C0348626	Other specified cardiac arrhythmias	6/2684	12/21671	0.00170241	0.0316098	0.0292936	SCN2B/GPD1L/CACNA2D1/CACNB2/SCN3B/KCND3	6
C0426900	C0426900	Tibial torsion	6/2684	12/21671	0.00170241	0.0316098	0.0292936	STX1B/GABRG2/SCN2A/SCN1A/HCN1/GABRD	6
C1112443	C1112443	Male sexual dysfunction	6/2684	12/21671	0.00170241	0.0316098	0.0292936	DNAJC6/RTN2/SNCA/UCHL1/PRKN/LRRK2	6
C0037822	C0037822	Speech Disorders	37/2684	183/21671	0.00170887	0.0316545	0.029335	PAFAH1B1/PSD/PAK3/MEF2C/SLC26A4/FH/EEF1A2/STS/NALCN/ASAH1/ARL6/SATB2/TRIM32/IQSEC2/MKKS/FOXP2/LARGE1/BBS7/NIPA2/SCAPER/CNTN4/PIK3R1/HNRNPDL/RAB39B/HK1/LZTFL1/TTC8/STIM1/PRRT2/TRAPPC9/CHD3/ABCD2/CNTNAP2/FOXG1/GRIN2A/MAPT/TUBGCP5	37
C0086769	C0086769	Panic Attacks	16/2684	59/21671	0.00171474	0.0316882	0.0293662	FH/CCKBR/DNAJC6/GLO1/SNAP25/DUSP26/TMEM127/TOR1A/SNCA/MDH2/ADRA2A/UCHL1/RET/PRKN/CCK/LRRK2	16
C0036358	C0036358	Schizophreniform Disorders	8/2684	20/21671	0.00173391	0.0318918	0.0295549	PVALB/HTR2A/SNAP25/CPLX2/CPLX1/DRD5/BDNF/GRIN1	8
C0265216	C0265216	X-linked hydrocephalus syndrome	8/2684	20/21671	0.00173391	0.0318918	0.0295549	NRCAM/CNTN6/CALM2/ENOPH1/CNTN5/CALM3/CALM1/L1CAM	8
C0455829	C0455829	Waist Circumference	18/2684	70/21671	0.00176379	0.0323651	0.0299936	NRXN3/SEMA3A/GDAP1/SEC16B/CRYZL2P-SEC16B/ATXN10/FAIM2/MAP2K5/FTO/RSPO3/GRM1/PTPRK/GPR61/BABAM2/ZMAT4/CADM2/AGBL4/SYT3	18
C0851578	C0851578	Sleep Disorders	64/2684	360/21671	0.0017778	0.0325459	0.0301611	CDKL5/IDS/ARNTL2/TRIO/C12orf4/OAT/VPS35/SLC25A3/ACHE/TCF20/NALCN/FBXO31/TUSC3/GLRB/SIAE/TPI1/SLC29A1/SATB2/IQSEC2/MBOAT7/GAD1/DPP6/ATXN10/PPT1/SCN2A/STXBP1/GABBR2/ATAD1/DNAJC13/IGLON5/SCN1A/SNCA/CISD2/VIP/NSDHL/CACNA1C/THRB/ACAD8/MPPE1/FMN2/CHRNB2/LY6E/SLC45A1/GRIK2/PSIP1/BTRC/TRAPPC9/BSCL2/NEUROD2/PRNP/CNTNAP2/RSRC1/BDNF/SLC25A22/SLITRK1/DRD1/MAPT/KCNJ11/LRRK2/PGAP1/VPS13A/SLC9A6/DCTN1/FRRS1L	64
C0393682	C0393682	Epilepsy, Lateral Temporal	10/2684	29/21671	0.0017891	0.0326761	0.0302818	ADAM22/SLC1A1/ADAM23/KCNC4/CNR1/SLC12A5/SLIT2/GRM1/GRM5/KCNAB1	10
C0917981	C0917981	Progressive Muscular Atrophy	7/2684	16/21671	0.00182922	0.0332534	0.0308168	STMN1/SNRPN/SOD1/C9orf72/VCP/BDNF/SNURF	7
C4023528	C4023528	Abnormality of skin morphology	7/2684	16/21671	0.00182922	0.0332534	0.0308168	CDKL5/PHACTR1/SCN2A/STXBP1/PLCB1/SPTAN1/GRIN2B	7
C0234979	C0234979	Dysdiadochokinesis	14/2684	49/21671	0.0019084	0.0346124	0.0320762	TTC19/SLC9A1/TUBB4A/PDE8B/ELOVL4/KCNC1/ATXN10/AFG3L2/VLDLR/ITPR1/GRM1/PPP2R2B/BRAF/SPTBN2	14
C1833662	C1833662	INCLUSION BODY MYOPATHY WITH EARLY-ONSET PAGET DISEASE AND FRONTOTEMPORAL DEMENTIA	11/2684	34/21671	0.00192754	0.0348787	0.032323	ATG5/ZFAND1/SHOC2/TUBA1B/SOD1/APP/CTSB/VCP/MOAP1/PSMD2/ATG7	11
C0024667	C0024667	Animal Mammary Neoplasms	31/2684	147/21671	0.00195974	0.0353795	0.032787	PSMA4/KITLG/PKM/CDC42/PEBP1/SNRPD3/GSS/CORO1A/LIN7A/RASGRF2/STMN1/GDA/ATP5IF1/RAN/CCNH/RBP4/SOD1/TPM3/PLK2/PIK3R1/RASA1/MDH2/CDS1/YWHAZ/SPINT2/PRDX2/PGAM1/SNCG/BASP1/NDN/ACTG1	31
C2938983	C2938983	Focal cortical dysplasia	13/2684	44/21671	0.00196614	0.0354132	0.0328183	PIK3CB/NUP133/GSK3B/TESC/PANX1/PTK2B/SLC12A5/TRPC1/RASA1/SV2A/CDK5/BDNF/RGS6	13
C1519383	C1519383	Smoking Behaviors	47/2684	249/21671	0.00203658	0.0365976	0.0339159	HECW1/NRXN3/PSMA4/MYO16/PIK3CB/PLEKHA5/RBFOX1/CADPS2/SNX10/DOCK3/ASB2/PAK5/CELF4/ASIC2/MTCH2/KIAA1217/CCDC91/YWHAQ/DAGLA/FAM13A/FTO/CDH13/RSPO3/ITPR1/SPOCK1/JAZF1/CMIP/PID1/CLSTN2/BDH1/SYNPR/RET/RBFOX3/TRAPPC9/LRP1B/RAB3B/REPS2/KSR2/MRPS22/BDNF/NRXN1/PLCB1/CAMK1D/MORF4L1/PPIA/DNM3/TSEN15	47
C1854418	C1854418	Biparietal narrowing	16/2684	60/21671	0.00207381	0.0371811	0.0344567	RPGRIP1L/CEP41/B9D1/KLHL7/KRAS/AHI1/ARMC9/TUBGCP4/TMEM237/BRAF/MAP2K1/LIG4/CPLANE1/HYLS1/TMEM231/ZNHIT3	16
C0751214	C0751214	Hyperalgesia, Thermal	32/2684	154/21671	0.00214865	0.0384347	0.0356184	MAPK9/PRKCZ/CAMK2A/P2RX5/PTHLH/P2RX6/MAPK1/PDYN/HTR2A/MAPK8/CCKBR/OPRM1/SLC4A3/AKT3/CNR1/SLC12A5/PRKCG/SULT4A1/PPT1/GAD2/NAAA/VIP/CACNA2D1/SYN2/PRKAA2/HCN1/CDK5/PNOC/PRKCE/BDNF/GRIN1/GRIN2B	32
C0013363	C0013363	Dysautonomia	31/2684	148/21671	0.0021909	0.0389233	0.0360712	PIK3CB/SNCB/ACHE/DNAJC6/GAD1/GAD2/GABBR2/CALM2/SNCA/CISD2/ANK2/CCT5/SCN3A/UCHL1/RMND1/NPPC/RET/PRNP/SNCG/BDNF/SCN4B/P4HTM/ATP6AP2/PRKN/MAPT/LRRK2/TSPYL1/ATL1/CALM1/NOS1AP/TUBB3	31
C0024433	C0024433	Macrostomia	31/2684	148/21671	0.0021909	0.0389233	0.0360712	CDKL5/CDC42/ACTL6B/SMARCA2/DLG3/AP4S1/SEC23A/NALCN/RPGRIP1L/LIMK1/HNRNPH2/AP4B1/STXBP1/GABBR2/HECW2/FRAS1/KCNH1/ATP6V1B2/PTDSS1/BRAF/NTNG1/MAP2K1/LIG4/TMEM70/FOXG1/FUCA1/NRXN1/AP1S2/KCNK4/ACTG1/PGAP1	31
C0917816	C0917816	Mental deficiency	31/2684	148/21671	0.0021909	0.0389233	0.0360712	CACNA1G/INPP4A/FRY/MEF2C/GNAS/PDHX/ALDH5A1/PRKCG/TIMM8A/CHL1/AHI1/BBS7/SCAPER/SCN1A/SLC4A10/VIP/ARL14EP/RAB39B/ADK/SHANK2/PRRT2/FOXG1/BDNF/KCNA2/NRXN1/RGS7/DCC/SRGAP3/SCN8A/L1CAM/GRIN2B	31
C0025363	C0025363	Mental Retardation, Psychosocial	30/2684	142/21671	0.002228	0.0394927	0.0365988	CACNA1G/INPP4A/FRY/MEF2C/GNAS/PDHX/ALDH5A1/PRKCG/SNAP25/CHL1/AHI1/BBS7/SCAPER/SCN1A/SLC4A10/VIP/ARL14EP/RAB39B/ADK/SHANK2/PRRT2/FOXG1/BDNF/KCNA2/NRXN1/RGS7/DCC/SRGAP3/SCN8A/GRIN2B	30
C4048268	C4048268	Cortical visual impairment	29/2684	136/21671	0.0022589	0.0399497	0.0370224	CDKL5/C12orf4/ASNS/CLCN4/GNB1/UBA5/FBXO31/TUSC3/RAB3GAP1/MBOAT7/TIMM8A/SCN1A/GABRB2/CACNA1B/CACNA1C/SLC25A4/FMN2/SPTBN4/SLC45A1/GRIK2/TRAPPC9/NEUROD2/RSRC1/P4HTM/PGAP1/CACNA1E/VAMP2/FRRS1L/GRIN2B	29
C0262405	C0262405	Cerebral dysfunction	13/2684	45/21671	0.00245612	0.0433397	0.0401639	ACHE/PTPN4/DNAJC5/ENO2/ELOVL4/TOR1A/APP/SCN1A/SNCA/C9orf72/SST/BDNF/MAPT	13
C1846566	C1846566	Degeneration of the lateral corticospinal tracts	8/2684	21/21671	0.00249958	0.0440072	0.0407826	NEFH/RTN2/SOD1/C9orf72/VCP/NIPA1/ATL1/DCTN1	8
C0279530	C0279530	Malignant Bone Neoplasm	27/2684	125/21671	0.00259142	0.0455217	0.0421861	RHOBTB2/HDAC9/PIK3CB/DLG3/OPRK1/MAPK1/CRTC1/OPRM1/STAT1/SLC12A5/CHRM3/EPHB2/SOD1/AZIN2/SLIT2/GRM1/VSNL1/PRKCB/PRRT2/GRM5/SYNPO/BDNF/KCNA2/PENK/HDAC2/VDAC1/GRIN2B	27
C0270823	C0270823	Petit mal status	19/2684	78/21671	0.00262345	0.045981	0.0426118	MEF2C/SLC8A3/CNR1/GRIA2/PTK2B/SLC12A5/BECN1/SSTR1/ANK3/GRM1/RET/GRM5/GAP43/ATP2A2/BDNF/SLC8A1/SCN8A/SRC/SSTR3	19
C0234230	C0234230	Pain, Burning	15/2684	56/21671	0.00269265	0.0470883	0.0436379	OPRK1/SLC9A1/PDYN/CNR1/AZIN2/VIP/HTR3B/CACNA2D1/NRG1/PNOC/GAP43/BDNF/GRIN1/PENK/PLCB1	15
C0458247	C0458247	Allodynia	20/2684	84/21671	0.00274083	0.0477072	0.0442114	MAPK9/PRKCZ/CAMK2A/PTHLH/MAPK1/PDYN/HTR2A/MAPK8/CCKBR/OPRM1/CNR1/SLC12A5/PRKCG/VIP/CACNA2D1/SYN2/PNOC/PRKCE/GRIN1/GRIN2B	20
C0751211	C0751211	Hyperalgesia, Primary	20/2684	84/21671	0.00274083	0.0477072	0.0442114	MAPK9/PRKCZ/CAMK2A/PTHLH/MAPK1/PDYN/HTR2A/MAPK8/CCKBR/OPRM1/CNR1/SLC12A5/PRKCG/VIP/CACNA2D1/SYN2/PNOC/PRKCE/GRIN1/GRIN2B	20
C0270496	C0270496	Schizoaffective disorder, bipolar type	7/2684	17/21671	0.00277964	0.0477072	0.0442114	NRXN3/HTR2A/ARHGEF7/GABRA4/SCN3B/CHRNA7/PCLO	7
C0270724	C0270724	Infantile Neuroaxonal Dystrophy	7/2684	17/21671	0.00277964	0.0477072	0.0442114	NALCN/C19orf12/SNCA/PANK1/ATP13A2/YWHAZ/TOMM20	7
C1868394	C1868394	Elevated calcitonin	7/2684	17/21671	0.00277964	0.0477072	0.0442114	GNAS/FH/PRKAR1A/PDE4D/TMEM127/MDH2/RET	7
C4520981	C4520981	Abnormality of the basal ganglia	7/2684	17/21671	0.00277964	0.0477072	0.0442114	TUBB4A/FOXP2/SUCLA2/AUH/POLR3A/PRNP/AP1S2	7
C1257925	C1257925	Mammary Carcinoma, Animal	30/2684	144/21671	0.00278301	0.0477072	0.0442114	PSMA4/KITLG/PKM/CDC42/PEBP1/SNRPD3/GSS/CORO1A/LIN7A/RASGRF2/STMN1/GDA/ATP5IF1/RAN/CCNH/RBP4/TPM3/PLK2/PIK3R1/RASA1/MDH2/CDS1/YWHAZ/SPINT2/PRDX2/PGAM1/SNCG/BASP1/NDN/ACTG1	30
C0149886	C0149886	Seizure, Febrile, Simple	6/2684	13/21671	0.00283179	0.0477072	0.0442114	STX1B/GABRG2/ANO3/SCN2A/SCN1A/CSNK1G3	6
C0231471	C0231471	Abnormal posture	6/2684	13/21671	0.00283179	0.0477072	0.0442114	TUBB4A/ATP1A3/TIMM8A/TOR1A/UNC80/PRNP	6
C0521175	C0521175	Neuropil Threads	6/2684	13/21671	0.00283179	0.0477072	0.0442114	MAP2/DSTN/APP/SYBU/UBB/MAPT	6
C1328931	C1328931	Multiple lentigines	6/2684	13/21671	0.00283179	0.0477072	0.0442114	KITLG/PRKAR1A/DSTYK/KRAS/BRAF/MAP2K1	6
C1399226	C1399226	Ectopic rhythm	6/2684	13/21671	0.00283179	0.0477072	0.0442114	SCN2B/GPD1L/CACNA2D1/CACNB2/SCN3B/KCND3	6
C1866986	C1866986	Social and occupational deterioration	6/2684	13/21671	0.00283179	0.0477072	0.0442114	RTN4R/HTR2A/APOL2/SYN2/MTHFR/MAPT	6
C2748542	C2748542	CARDIAC CONDUCTION DEFECT, NONSPECIFIC (disorder)	6/2684	13/21671	0.00283179	0.0477072	0.0442114	SCN2B/GPD1L/CACNA2D1/CACNB2/SCN3B/KCND3	6
C3888102	C3888102	Frontotemporal Dementia With Motor Neuron Disease	6/2684	13/21671	0.00283179	0.0477072	0.0442114	CHMP2B/SOD1/SNCA/C9orf72/VCP/UBQLN2	6
C4021799	C4021799	Restrictive behavior	6/2684	13/21671	0.00283179	0.0477072	0.0442114	CHMP2B/SNRPN/NLGN4X/C9orf72/VCP/MAPT	6
C4551804	C4551804	Brugada Syndrome 1	6/2684	13/21671	0.00283179	0.0477072	0.0442114	SCN2B/GPD1L/CACNA2D1/CACNB2/SCN3B/KCND3	6
C0282513	C0282513	Primary Progressive Aphasia (disorder)	14/2684	51/21671	0.00287996	0.0484143	0.0448668	ACHE/PTPN4/FOXP2/SOD1/C9orf72/PSIP1/VCP/PRNP/BDNF/PPA1/ABAT/MAPT/LRRK2/NEFL	14

## Sheet: DisGeNET_Blue
ID	Description	GeneRatio	BgRatio	pvalue	p.adjust	qvalue	geneID	Count
umls:C1621958	Glioblastoma Multiforme	38/454	434/17381	7.15738e-11	1.93965e-07	1.491e-07	GFAP/CDK2/ITGA5/ANXA1/ADAMTS1/ADGRL4/ANGPT1/GJA1/BCL6/ACKR3/TIMP3/ERBB2/LRIG1/NOTCH2/PDGFRB/STAT3/ORAI1/MSN/PODXL/TNFRSF10B/HLA-E/MCL1/EGFR/NFKB1/SP1/ANXA5/SOX2/YBX1/SLC3A2/EPAS1/PTBP1/AGT/MXI1/CFLAR/ABCC4/ROCK1/APPL2/NOTCH1	38
umls:C0151650	Renal fibrosis	21/454	157/17381	8.55609e-10	1.15935e-06	8.91184e-07	DCN/FOXC1/VIM/GJA1/EZR/TLR4/STAT3/MSN/DDR1/EGFR/EPAS1/GLI3/NFE2L2/PPARA/TRAM1/FERMT2/AGT/MXI1/LIMS1/GABPA/BMP7	21
umls:C0853879	Invasive breast carcinoma	32/454	369/17381	3.03758e-09	2.74395e-06	2.10925e-06	FOXC1/VIM/PARD3/SPARC/BCL6/ANTXR1/MMP14/ERG/CSF1/MYOF/PALLD/PAX6/LTBP1/TBL1X/ERBB2/CSRP1/HLA-E/EPS8/EGFR/ETS1/NFKB1/NEDD9/KLF6/PXN/BCAR3/SORBS1/SOX2/GSN/YBX1/KAT2B/AXL/HDAC1	32
umls:C0007193	Cardiomyopathy, Dilated	32/454	400/17381	2.1238e-08	1.43888e-05	1.10605e-05	TNFRSF11B/APLNR/GFAP/WWTR1/TGFB2/RHOJ/GJA1/TGM2/MMP14/TLR4/TIMP3/ERBB2/STAT3/NEBL/CSRP1/ITGB1/HLA-E/ECE1/PDLIM5/DDR1/EGFR/NFKB1/TNFRSF1B/SLC3A2/PTBP1/PPARA/CHPT1/CPT1A/LIFR/AGT/AXL/PGM1	32
umls:C0494165	Secondary malignant neoplasm of liver	34/454	452/17381	3.49198e-08	1.89265e-05	1.45487e-05	PECAM1/ITGA5/YAP1/SRGN/ANGPT1/SPARC/EZR/CALD1/CSF1/SDC2/TIMP3/ERBB2/SASH1/YES1/ITGB1/TNFRSF10B/ELK3/GNA13/EGFR/NFKB1/ZNF217/ANXA5/DPYSL3/TNFRSF1B/SOX2/GSN/WASF2/KAT2B/AXL/ITGAV/MOB1A/BMP7/NTRK2/NOTCH1	34
umls:C0555198	Malignant Glioma	32/454	412/17381	4.25449e-08	1.92161e-05	1.47713e-05	DCN/APLNR/GFAP/WWTR1/CDK2/VIM/TGFB2/ANGPT1/SPARC/GJA1/ACSL5/MMP14/ERBB2/LRIG1/PDGFRB/STAT3/TNFRSF10B/ACSBG1/ABCA1/RHPN2/MCL1/EGFR/NFKB1/SOX2/TNS1/EPAS1/NFE2L2/DOCK1/MXI1/CFLAR/GABPA/ROCK1	32
umls:C1519670	Tumor Angiogenesis	33/454	443/17381	7.03334e-08	2.72291e-05	2.09308e-05	DCN/PECAM1/SRGN/ANGPT1/SPARC/EZR/ITGB5/ANTXR1/MMP14/ACKR3/TLR4/ELF1/TIMP3/ERBB2/CD151/STAT3/ABCA1/EGFR/ETS1/NFKB1/SP1/PXN/YBX1/EPAS1/NFE2L2/PPARA/AGT/CAT/AXL/GABPA/ITGAV/HDAC1/NOTCH1	33
umls:C0025500	Mesothelioma	30/454	381/17381	8.42293e-08	2.85327e-05	2.19329e-05	AHNAK/CDK2/VIM/YAP1/GJA1/SMO/MMP14/ACKR3/EPHB4/CSF1/SCARA3/NOTCH2/STAT3/WLS/TNFRSF10B/EPHX1/KCTD11/RELA/EGFR/FYN/GSN/NFE2L2/TWSG1/CFLAR/CAT/AXL/GABPA/ABCC4/CADM1/NOTCH1	30
umls:C0153690	Secondary malignant neoplasm of bone	25/454	287/17381	1.5388e-07	4.6335e-05	3.56174e-05	TNFRSF11B/DCN/PECAM1/WWTR1/VIM/ITGA5/ADAMTS1/ANGPT1/EZR/MMP14/CSF1/VCAN/ERBB2/STAT3/TAB2/DDR1/MCL1/EGFR/NFKB1/SMAD5/DLC1/ITGAV/BMP7/BACH1/NOTCH1	25
umls:C0034069	Pulmonary Fibrosis	28/454	356/17381	2.34536e-07	6.35593e-05	4.88576e-05	DCN/IL1R1/ANXA1/PARD3/TGFB2/ANGPT1/SPARC/EZR/FSTL1/CSF1/PARP9/SDC2/TIMP3/ERBB2/DDAH2/GNA12/CD151/CSRP1/MSN/HLA-E/ECE1/EGFR/TSPO/EPAS1/NFE2L2/LTBR/AGT/BMP7	28
umls:C0279000	Liver and Intrahepatic Biliary Tract Carcinoma	34/454	496/17381	3.19479e-07	7.8708e-05	6.05023e-05	TNFRSF11B/DCN/CDK2/YAP1/ACKR3/TLR4/VCAN/TBL1X/PDGFRB/STAT3/WLS/RELA/MCL1/RIN2/EGFR/NFKB1/KLF6/RIT1/TNS1/SLC3A2/EPAS1/NFE2L2/PTBP1/PPARA/CHPT1/ZNF395/DLC1/AGT/GABPA/HDAC1/PREX2/TP53INP1/CADM1/NOTCH1	34
umls:C0027626	Neoplasm Invasiveness	18/454	168/17381	4.31104e-07	9.73577e-05	7.48382e-05	ITGA5/ANXA1/ADAMTS1/ANGPT1/MMP14/ID4/TLR4/PAX6/TIMP3/ITGB1/EPS8/RELA/EGFR/ETS1/SP1/TLN1/CAT/NTRK2	18
umls:C0947751	Vascular inflammations	15/454	119/17381	4.92374e-07	0.000102641	7.88995e-05	PECAM1/ANGPT1/MMP14/TLR4/TIMP3/KLF15/CSRP1/ABCA1/ETS1/NFKB1/NFE2L2/PTBP1/AGT/ZC3H12C/GABPA	15
umls:C0346429	Multiple malignancy	19/454	190/17381	6.04582e-07	0.00011703	8.99599e-05	CDK2/YAP1/TGM2/ANTXR1/MMP14/ACKR3/ERG/TIMP3/ERBB2/STAT3/HLA-E/EGFR/ETS1/NEDD9/SP1/NFE2L2/AXL/GABPA/ALDH7A1	19
umls:C0002448	Ameloblastoma	11/454	64/17381	7.30731e-07	0.000132019	0.000101482	VIM/ITGA5/SMO/EZR/CSF1/SDC2/NOTCH2/ITGB1/EGFR/SOX2/NOTCH1	11
umls:C0007112	Adenocarcinoma of prostate	17/454	159/17381	9.28489e-07	0.000157263	0.000120887	ANXA1/TGM2/ERG/TLR4/VCAN/ERBB2/STAT3/KCTD11/ADCYAP1R1/EGFR/KLF6/PSAT1/FYN/TSPO/PLPP1/PPARA/NOTCH1	17
umls:C0025286	Meningioma	30/454	429/17381	1.06413e-06	0.000169635	0.000130397	GFAP/CDK2/VIM/YAP1/FBLN1/SPARC/GJA1/SMO/TGM2/BCL6/EZR/ACKR3/TLR4/TIMP3/VCAN/ERBB2/NOTCH2/PDGFRB/STAT3/MSN/SP100/EGFR/ETS1/NFKB1/SLC3A2/PPARA/DLC1/LEPROT/CADM1/NOTCH1	30
umls:C0008497	Choriocarcinoma	23/454	279/17381	1.2685e-06	0.000184946	0.000142167	IL1R1/MMP14/ACKR3/CSF1/TIMP3/ERBB2/PLIN2/PDGFRB/STAT3/ZFP36L2/HLA-E/MCL1/RIN2/EGFR/TP53BP2/CHST3/TSPO/SLC3A2/GLI3/AGT/CFLAR/CAT/NOTCH1	23
umls:C0238198	Gastrointestinal Stromal Tumors	25/454	322/17381	1.32532e-06	0.000184946	0.000142167	CDK2/VIM/ANGPT1/GJA1/SMO/BCL6/EZR/CALD1/FLI1/PRCP/VCAN/ERBB2/PDGFRB/STAT3/TIE1/ABCA1/EGFR/ETS1/NEDD9/ANXA5/SLC3A2/PTBP1/AXL/BMP1/NTRK2	25
umls:C0279702	Conventional (Clear Cell) Renal Cell Carcinoma	27/454	367/17381	1.419e-06	0.000184946	0.000142167	TNFRSF11B/PECAM1/YBX3/ITGA5/YAP1/TGFBR3/ANGPT1/MMP14/TIMP3/MYL12A/PLIN2/STAT3/ITGB1/EGFR/SLC39A1/ETS1/NFKB1/AMOT/TNFRSF1B/SLC3A2/EPAS1/TWSG1/MXI1/CTDSP1/ROCK1/CADM1/NOTCH1	27
umls:C0011853	Diabetes Mellitus, Experimental	32/454	482/17381	1.43316e-06	0.000184946	0.000142167	DCN/PECAM1/ANXA1/TGFB2/ANGPT1/GJA1/CALD1/NFKB2/TLR4/PAX6/LTBP1/PDGFRB/STAT3/ITGB1/PLCB3/ECE1/RELA/EGFR/ETS1/SOX2/PHKA1/NFE2L2/PPARA/CPT1A/MAP3K5/GPAM/AGT/CAT/RAP1B/HDAC1/PRKCA/IKBKB	32
umls:C0035412	Rhabdomyosarcoma	27/454	370/17381	1.65794e-06	0.000204228	0.000156988	VIM/PARD3/SMO/EZR/ACKR3/ERG/FLI1/CAVIN1/ERBB2/PDGFRB/TNFRSF10B/HLA-E/RELA/MCL1/EGFR/NFKB1/SP1/YBX1/SLC3A2/NFE2L2/PPARA/CHPT1/LIFR/ACTL6A/KAT2B/GABPA/ROCK1	27
umls:C0017658	Glomerulonephritis	19/454	204/17381	1.78173e-06	0.000209934	0.000161375	TNFRSF11B/DCN/C4B/FLI1/TLR4/LTBP1/ERBB2/PDGFRB/STAT3/ITGB1/HLA-E/DDR1/NFKB1/ANXA5/TNFRSF1B/SLC3A2/PPARA/AGT/AXL	19
umls:C0041956	Ureteral obstruction	15/454	132/17381	1.87969e-06	0.000212248	0.000163154	APLNR/FOXC1/ADAMTS1/TGFB2/CSF1/TLR4/PDGFRB/MSN/NFKB1/TNFRSF1B/NFE2L2/FERMT2/AGT/CAT/GABPA	15
umls:C0024668	Mammary Neoplasms, Experimental	19/454	207/17381	2.21649e-06	0.000240268	0.000184692	ID3/ANXA1/EZR/ID4/CNN3/ERBB2/STAT3/EPHX1/TRPS1/DDR1/EGFR/SOX9/GSN/NFE2L2/PTBP1/PPARA/AGT/MPZL1/GATM	19
umls:C1800706	Idiopathic Pulmonary Fibrosis	25/454	338/17381	3.17362e-06	0.000330789	0.000254275	DCN/VIM/ANXA1/PARD3/SPARC/PARP9/SDC2/TIMP3/LTBP1/SLC2A10/CD151/PDGFRB/CSRP1/ITGB8/HLA-E/ECE1/PRKD3/DDR1/EGFR/NFKB1/TNFRSF1B/GLI3/NFE2L2/AGT/CFLAR	25
umls:C1762616	Meningioma, benign, no ICD-O subtype	19/454	217/17381	4.45019e-06	0.000446667	0.00034335	CDK2/YAP1/SPARC/TGM2/BCL6/ACKR3/TLR4/TIMP3/ERBB2/PDGFRB/STAT3/SP100/EGFR/NFKB1/SLC3A2/PPARA/DLC1/LEPROT/CADM1	19
umls:C0034067	Pulmonary Emphysema	17/454	179/17381	4.77783e-06	0.000462425	0.000355463	WWTR1/ITGA5/TGFBR3/MMP14/TLR4/VCAN/STAT3/PLTP/EPHX1/NFKB1/EPAS1/NFE2L2/CAT/GABPA/ITGAV/IKBKB/CADM1	17
umls:C1658953	tumor vasculature	13/454	109/17381	5.31441e-06	0.000496622	0.00038175	APLNR/PECAM1/ANTXR2/ANGPT1/ANTXR1/CALD1/PDGFRB/STAT3/TNFRSF10B/ABCA1/ANXA5/NFE2L2/GABPA	13
umls:C0008479	Chondrosarcoma	19/454	223/17381	6.61802e-06	0.000597827	0.000459546	DCN/GFAP/CDK2/VIM/TGFB2/ANGPT1/SMO/MMP14/SDC2/VCAN/SLC2A10/EGFR/SOX9/NFKB1/ANXA5/IFI16/EPAS1/ITGAV/BMP7	19
umls:C1512409	Hepatocarcinogenesis	30/454	471/17381	6.99784e-06	0.000611747	0.000470245	DCN/CDK2/FZD7/YAP1/SPARC/GJA1/TGM2/CALD1/ACKR3/TLR4/ERBB2/NOTCH2/STAT3/PTPN13/PDLIM5/MCL1/EGFR/ETS1/NFKB1/KLF6/GLI3/NFE2L2/PTBP1/PPARA/DLC1/AGT/GABPA/HDAC1/PRKCA/NOTCH1	30
umls:C0149721	Left Ventricular Hypertrophy	19/454	229/17381	9.69602e-06	0.000821132	0.000631198	TNFRSF11B/APLNR/TGM2/ACKR3/TLR4/HLA-E/ECE1/RELA/EGFR/SLC3A2/PPARA/CPT1A/LIFR/AGT/PON2/CAT/CPE/PRKCA/ROCK1	19
umls:C0243038	Carcinoma, Lewis Lung	11/454	83/17381	1.01579e-05	0.000826326	0.000635191	PECAM1/ITGA5/ADAMTS1/TLR4/SDC2/VCAN/EGFR/NFKB1/AMOT/EPAS1/PRDX6	11
umls:C0016057	Fibrosarcoma	20/454	251/17381	1.03672e-05	0.000826326	0.000635191	GFAP/ITGA5/TGFB2/FBLN1/TGM2/MMP14/EPHB4/SDC2/ERBB2/PDGFRB/HLA-E/ABCA1/RELA/NFKB1/TNFRSF1B/CHST3/MAP3K5/CPE/HDAC1/ROCK1	20
umls:C0002793	Anaplasia	19/454	231/17381	1.09775e-05	0.000849971	0.000653367	DCN/VIM/ANGPT1/ACSL5/CALD1/ERG/EPHB4/MAML2/ERBB2/NOTCH2/TAB2/EGFR/SOX9/ETS1/PSAT1/MAOA/SOX2/TLN1/NFE2L2	19
umls:C0149782	Squamous cell carcinoma of lung	17/454	192/17381	1.21822e-05	0.000917052	0.000704931	VIM/PARD3/TGM2/CSF1/EHD2/ERBB2/PDGFRB/STAT3/ZFP36L2/EPHX1/HLA-E/PTPN13/EGFR/SOX2/NFE2L2/PTBP1/WASF2	17
umls:C0339543	Epiretinal Membrane	7/454	32/17381	1.5138e-05	0.00110875	0.000852292	APLNR/GFAP/ANGPT1/SPARC/NFKB1/SP1/TNFRSF1B	7
umls:C0239946	Fibrosis, Liver	23/454	327/17381	1.77093e-05	0.00126295	0.000970822	DCN/ADAMTS1/ANGPT1/SPARC/PRRX1/TGM2/MMP14/TLR4/SDC2/STAT3/PYGL/PTPN13/EGFR/BAMBI/NFKB1/KLF6/TNS1/NFE2L2/PTBP1/AGT/GABPA/BMP7/INPP5D	23
umls:C1559271	Non-Malignant Ascites Adverse Event	16/454	181/17381	2.23331e-05	0.00154882	0.00119057	IL1R1/PECAM1/VIM/EZR/CSF1/ERBB2/STAT3/MCL1/EGFR/NFKB1/CHST3/TSPO/PTBP1/CHPT1/DLC1/CFLAR	16
umls:C0151744	Myocardial Ischemia	29/454	476/17381	2.28608e-05	0.00154882	0.00119057	TNFRSF11B/DCN/APLNR/ID3/PECAM1/ANGPT1/SPARC/MMP14/TLR4/ERBB2/GNA12/STAT3/CSRP1/MSN/HLA-E/ABCA1/PDLIM5/PLCD1/ANXA5/TNFRSF1B/MAPRE1/PPARA/PRDX6/PARP4/AGT/PON2/GATM/PGM1/SNAP23	29
umls:C0020542	Pulmonary Hypertension	23/454	333/17381	2.36321e-05	0.00156202	0.00120071	APLNR/ANGPT1/SLC39A12/GJA1/TLR4/CHDH/STAT3/EPHX1/ARHGEF6/ECE1/RELA/PXN/SLC3A2/EPAS1/NFE2L2/NFATC3/SMAD5/AGT/SMAD9/HDAC1/ABCC4/BMP7/ROCK1	23
umls:C0005967	Bone neoplasms	11/454	91/17381	2.46957e-05	0.00159346	0.00122488	TNFRSF11B/VIM/SPARC/ACKR3/SDC2/EHD2/ERBB2/HLA-E/RELA/PLOD2/EGFR	11
umls:C0936223	Metastatic Prostate Carcinoma	18/454	224/17381	2.54981e-05	0.00160698	0.00123527	TNFRSF11B/CDK2/VIM/SPARC/MMP14/ERG/PARP9/CAVIN1/ERBB2/ABCA1/RELA/EGFR/PARP14/NFKB1/DLC1/HDAC1/ABCC4/BMP7	18
umls:C3539878	Triple Negative Breast Neoplasms	28/454	456/17381	2.74991e-05	0.00169369	0.00130193	TNFRSF11B/VIM/FZD7/TGFBR3/BCL6/ANTXR1/ITGA6/ERBB2/PDGFRB/STAT3/TNFRSF10B/PRKD3/DDR1/MCL1/EGFR/ETS1/NFKB1/NEDD9/ANXA5/TLN1/YBX1/EPAS1/PTBP1/PPARA/DOK1/AXL/SPPL2A/PRKCA	28
umls:C1709246	Non-Neoplastic Disorder	28/454	461/17381	3.33924e-05	0.00197872	0.00152103	TNFRSF11B/PECAM1/VIM/ANXA1/SPARC/PRRX1/EZR/PALLD/SDC2/ERBB2/LRIG1/STAT3/ORAI1/MSN/MCL1/EGFR/SOX9/KLF6/SOX2/YBX1/EPAS1/NEO1/AGT/TEP1/CAT/AXL/BMP1/PLXNB1	28
umls:C0268731	Renal glomerular disease	11/454	94/17381	3.35872e-05	0.00197872	0.00152103	DCN/TGFB2/VCAN/PODXL/HLA-E/DDR1/TNFRSF1B/EPAS1/NFE2L2/AGT/GABPA	11
umls:C0027809	Neurilemmoma	13/454	130/17381	3.62051e-05	0.00208757	0.0016047	GFAP/ANGPT1/EZR/ERBB2/PDGFRB/STAT3/MSN/TIE1/EGFR/ETS1/NFKB1/TNFRSF1B/AXL	13
umls:C0026848	Myopathy	21/454	298/17381	3.97279e-05	0.00224297	0.00172415	GFAP/COLEC12/DTNA/B4GALT1/CALD1/NFKB2/PRKCH/CAVIN1/LPP/HLA-E/PDLIM5/TNFRSF1B/ATP6V0E1/MAOA/SLC3A2/MEGF10/PTBP1/PPARA/GATM/PRKCA/ROCK1	21
umls:C0235782	Gallbladder Carcinoma	16/454	192/17381	4.59895e-05	0.0025435	0.00195517	CDK2/YAP1/SPARC/BCL6/CLIC1/MMP14/TLR4/PLCE1/ERBB2/EGFR/NFKB1/NFE2L2/DLC1/AXL/GABPA/HDAC1	16
umls:C0017601	Glaucoma	17/454	214/17381	4.92153e-05	0.00266747	0.00205047	FOXC1/GFAP/WWTR1/TGFB2/SPARC/GJA1/TGM2/TLR4/NOTCH2/ABCA1/NFKB1/SLC1A3/PLEKHA7/PRDX6/AGT/NTRK2/ROCK1	17
umls:C2945695	Limb ischemia	9/454	66/17381	5.16875e-05	0.00274653	0.00211124	TNFRSF11B/EPHB4/TLR4/CD151/TNFRSF1B/NFE2L2/PEX2/GABPA/BACH1	9
umls:C1334274	Invasive Carcinoma	14/454	154/17381	5.30544e-05	0.00276495	0.0021254	VIM/MMP14/ERG/CSF1/ERBB2/FYCO1/DDR1/EGFR/NFKB1/NEDD9/KLF6/GSN/AGT/NOTCH1	14
umls:C0278996	Cancer of Head and Neck	26/454	430/17381	6.84694e-05	0.00350098	0.00269118	PECAM1/CDK2/YAP1/ANXA1/SPARC/MMP14/ACKR3/TLR4/ITGA6/TIMP3/ERBB2/LRIG1/STAT3/ITGB1/TNFRSF10B/EPHX1/PTPN13/EGFR/SOX9/NFKB1/PSAT1/TNS1/PARP4/CAT/IKBKB/NOTCH1	26
umls:C0024667	Animal Mammary Neoplasms	16/454	200/17381	7.50141e-05	0.0037646	0.00289382	ID3/ANXA1/EZR/ID4/CNN3/ERBB2/STAT3/EPHX1/TRPS1/EGFR/SOX9/PTBP1/PPARA/AGT/MPZL1/GATM	16
umls:C0038013	Ankylosing spondylitis	19/454	268/17381	8.48266e-05	0.00417964	0.00321286	TNFRSF11B/GEM/IL1R1/ANO6/ANTXR2/SPARC/CSF1/TLR4/CPQ/STAT3/CSRP1/ORAI1/HLA-E/ETS1/NFKB1/TNFRSF1B/SLC3A2/CARD8/LTBR	19
umls:C0017639	Gliosis	6/454	29/17381	8.75815e-05	0.00423832	0.00325797	GFAP/VIM/ITGA5/ITGB1/EGFR/BMP7	6
umls:C0282612	Prostatic Intraepithelial Neoplasias	13/454	142/17381	9.07559e-05	0.0042861	0.00329469	VIM/ANXA1/TGFB2/EZR/ERG/ERBB2/MYO1C/RELA/EGFR/NFKB1/PSAT1/FYN/TSPO	13
umls:C0026850	Muscular Dystrophy	17/454	225/17381	9.1732e-05	0.0042861	0.00329469	DCN/ANXA1/ITPR3/ANGPT1/TGM2/DTNA/MYOF/TIMP3/EHD2/CAVIN1/ORAI1/HLA-E/RELA/SSPN/NFKB1/SLC3A2/MAP3K5	17
umls:C0029456	Osteoporosis	26/454	439/17381	9.60059e-05	0.00429769	0.00330361	TNFRSF11B/ANTXR2/TGFBR3/SPARC/CSF1/ID4/LRP4/NOTCH2/WLS/NFKB1/SP1/TNFRSF1B/FYN/CHST3/PLEKHG1/TLN1/GSN/PPARA/AGT/SFT2D2/CAT/MPZL1/ITGAV/LEPROT/ALDH9A1/ALDH7A1	26
umls:C0029401	Osteitis Deformans	7/454	42/17381	9.68495e-05	0.00429769	0.00330361	TNFRSF11B/CSF1/NFKB2/RIN3/NFE2L2/GABPA/INPP5D	7
umls:C0015695	Fatty Liver	23/454	365/17381	9.68845e-05	0.00429769	0.00330361	TLR4/KLF15/TBL1X/PLIN2/STAT3/ABCA1/RELA/EGFR/BAMBI/NFKB1/KLF6/SP1/NFE2L2/PPARA/CHPT1/CPT1A/GPAM/AGT/CAT/GABPA/HADHB/IKBKB/APPL2	23
umls:C0971858	Arthritis, Collagen-Induced	14/454	163/17381	9.83236e-05	0.00429769	0.00330361	PECAM1/IL17RB/TGFB2/ANGPT1/SPARC/FSTL1/ERG/TLR4/STAT3/HLA-E/SH3BP2/EGFR/NFKB1/MAP3K5	14
umls:C0206663	Neuroectodermal Tumor, Primitive	12/454	125/17381	0.000106733	0.00453833	0.00348858	CDK2/ANXA1/SPARC/SMO/ERG/CSF1/FLI1/EHD2/NOTCH2/EGFR/SOX9/TNFRSF1B	12
umls:C0005695	Bladder Neoplasm	26/454	442/17381	0.000107178	0.00453833	0.00348858	CDK2/ANXA1/EPHB4/ID4/TLR4/PAX6/FGFRL1/SLC12A7/ERBB2/S100A11/STAT3/ITGB1/EPHX1/EGFR/SOX9/BAMBI/NFKB1/SP1/ZNF217/ANXA5/GSN/EPAS1/PPARA/DLG5/FERMT2/MXI1	26
umls:C1519666	Tumor-Associated Vasculature	7/454	43/17381	0.000113108	0.00471574	0.00362496	PECAM1/ITGA5/ANTXR1/ACKR3/ABCA1/EGFR/ITGAV	7
umls:C0011644	Scleroderma	14/454	166/17381	0.000119507	0.00484496	0.00372429	GEM/ITGA5/SPARC/FLI1/TLR4/TIMP3/ERBB2/PDGFRB/HLA-E/RELA/PLOD2/SP1/PTBP1/ITGAV	14
umls:C0553723	Squamous cell carcinoma of skin	13/454	146/17381	0.000120433	0.00484496	0.00372429	PARD3/EZR/ACKR3/ERBB2/STAT3/MCL1/EGFR/NFKB1/SOX2/YBX1/DLC1/CADM1/NOTCH1	13
umls:C1378703	Renal carcinoma	27/454	471/17381	0.000121571	0.00484496	0.00372429	KANK2/PECAM1/CDK2/VIM/SPARC/ACKR3/EHD2/ERBB2/PLIN2/STAT3/HLA-E/DDR1/MCL1/EGFR/NFKB1/ANXA5/TNS1/SLC3A2/EPAS1/PPARA/CHPT1/HEPACAM/TEP1/MXI1/CFLAR/IKBKB/TP53INP1	27
umls:C0026640	Mouth Neoplasms	16/454	210/17381	0.000133053	0.00522569	0.00401695	DCN/IL1R1/ANXA1/TLR4/LTBP1/ERBB2/EPHX1/MCL1/EGFR/ETS1/NFKB1/ANXA5/TNFRSF1B/AGT/CAT/NOTCH1	16
umls:C0524910	Hepatitis C, Chronic	26/454	451/17381	0.000148003	0.00572982	0.00440447	TNFRSF11B/GEM/IL1R1/CDK2/TGFB2/TGFBR3/BCL6/MMP14/ERG/TLR4/TIMP3/LTBP1/BOC/STAT3/EPHX1/ACSBG1/HLA-E/NFKB1/SORBS1/SLC3A2/CPT1A/AGT/MAPKAPK3/HDAC1/INPP5D/BACH1	26
umls:C0333516	Tumor necrosis	14/454	170/17381	0.000153834	0.0058717	0.00451353	SPARC/EZR/ANTXR1/TLR4/TIMP3/ERBB2/STAT3/HLA-E/EGFR/NFKB1/TNFRSF1B/IFI16/CHPT1/IKBKB	14
umls:C0001486	Adenovirus Infections	9/454	76/17381	0.00015805	0.00594883	0.00457282	VIM/ITGB5/CALD1/MYO1C/ELK3/TRPS1/EGFR/KLF6/EIF4EBP2	9
umls:C0032285	Pneumonia	24/454	403/17381	0.000162985	0.00605055	0.00465101	IL1R1/VIM/ITGA5/ANGPT1/ESAM/TLR4/PARP9/PRCP/STAT3/CSRP1/EPHX1/ECE1/MCL1/NFKB1/TNFRSF1B/NFE2L2/NEO1/GABPA/ITGAV/BMP1/RAP1B/ROCK1/IKBKB/ALDH7A1	24
umls:C1561643	Chronic Kidney Diseases	19/454	284/17381	0.000180843	0.00662276	0.00509087	TNFRSF11B/PECAM1/GJA1/CHDH/VCAN/DDAH2/CSRP1/ABCA1/EGFR/NFKB1/ANXA5/SLC3A2/NFE2L2/AGT/ALPK1/CAT/GABPA/BMP1/BMP7	19
umls:C0281361	Adenocarcinoma of pancreas	20/454	309/17381	0.000191714	0.00686378	0.00527614	ANGPT1/EYA2/ACKR3/PALLD/SDC2/ERBB2/ABCA1/RELA/EGFR/ETS1/NFKB1/PXN/GLI3/MXI1/CAT/TULP3/BMP1/HDAC1/ABCC4/CADM1	20
umls:C1619692	Nephrogenic Fibrosing Dermopathy	4/454	12/17381	0.00019249	0.00686378	0.00527614	DCN/TGM2/TLR4/VCAN	4
umls:C0238301	Cancer of Nasopharynx	10/454	96/17381	0.000203284	0.00715454	0.00549965	GJA1/TLR4/STAT3/HLA-E/RELA/EGFR/ETS1/TRIP6/NFKB1/YBX1	10
umls:C1269683	Major Depressive Disorder	27/454	487/17381	0.000209063	0.00726361	0.00558349	GFAP/VCAN/GNA12/ELK3/TRPS1/MYO10/PDLIM5/ADCYAP1R1/EGFR/SOX9/NFKB1/SLC1A3/TNFRSF1B/CRY1/MAOA/TSPO/EPAS1/MKLN1/WASF2/CDH20/LAPTM4A/CAT/BMP1/HDAC1/BMP7/NTRK2/ALDH7A1	27
umls:C0278838	Prostate cancer recurrent	6/454	34/17381	0.000222029	0.00761645	0.00585471	ERBB2/EGFR/SOX9/KLF6/PSAT1/BMP7	6
umls:C0022680	Polycystic Kidney Diseases	11/454	116/17381	0.000228863	0.00772785	0.00594034	WWTR1/GLIS3/ERBB2/STAT3/EGFR/NEDD9/SP1/EPAS1/AGT/MXI1/NEK9	11
umls:C0024796	Marfan Syndrome	7/454	48/17381	0.00023098	0.00772785	0.00594034	DCN/TGFB2/LAMC1/TIMP3/MCL1/AGT/CAT	7
umls:C0020429	Hyperalgesia	14/454	177/17381	0.000234603	0.00775335	0.00595994	TNFRSF11B/IL1R1/GFAP/ITGA5/ANXA1/SPARC/GJA1/TLR4/STAT3/ITGB1/TNFRSF1B/AGT/CAT/NTRK2	14
umls:C0238394	Female Pseudohermaphroditism	7/454	49/17381	0.000263496	0.00850089	0.00653458	YAP1/EZR/MSN/EGFR/PTBP1/FERMT2/CADM1	7
umls:C0751674	Lymphangioleiomyomatosis	7/454	49/17381	0.000263496	0.00850089	0.00653458	TNFRSF11B/GJA1/TIMP3/STAT3/DDR1/EGFR/AGT	7
umls:C0152101	Hypoplastic Left Heart Syndrome	5/454	23/17381	0.000271161	0.00864526	0.00664555	GJA1/HLA-E/ETS1/ROCK1/NOTCH1	5
umls:C0206659	Embryonal Carcinoma	14/454	181/17381	0.000295412	0.00930891	0.00715569	VIM/TGFB2/PLSCR4/TLR4/PODXL/TNFRSF10B/ABCA1/MCL1/EGFR/KLF6/SOX2/CAT/HDAC1/NOTCH1	14
umls:C1516170	Cancer Cell Growth	20/454	320/17381	0.000303268	0.00939135	0.00721906	DCN/PECAM1/CDK2/SPARC/ACKR3/ERBB2/PHGDH/MCL1/EGFR/SOX9/NFKB1/SP1/YBX1/SLC3A2/DLC1/AGT/KAT2B/CPE/HDAC1/NOTCH1	20
umls:C1135868	Gestational Trophoblastic Neoplasms	6/454	36/17381	0.000307682	0.00939135	0.00721906	ERBB2/STAT3/ZFP36L2/MCL1/EGFR/TP53BP2	6
umls:C0039538	Teratoma	10/454	101/17381	0.000308424	0.00939135	0.00721906	GFAP/PLSCR4/ITGB1/PTPN13/MCL1/SOX2/SLC3A2/HDAC1/PGM1/NOTCH1	10
umls:C0006287	Bronchopulmonary Dysplasia	15/454	204/17381	0.000314332	0.00946489	0.00727559	ANGPT1/MMP14/TLR4/PDGFRB/STAT3/IMPA2/SERPINB1/PLOD2/EGFR/NFKB1/EPAS1/NFE2L2/GABRG1/CAT/HDAC1	15
umls:C0346957	Disseminated Malignant Neoplasm	13/454	162/17381	0.000337828	0.0100606	0.00773352	TGM2/ERBB2/S100A11/STAT3/PODXL/ABCA1/DDR1/EGFR/KLF6/TNS1/MAP3K5/ALPK1/AXL	13
umls:C2945759	aggressive cancer	8/454	67/17381	0.000344434	0.0100687	0.00773973	SRGN/EZR/FLI1/PHGDH/PLPP1/VANGL2/APPL2/NOTCH1	8
umls:C1704272	Benign Prostatic Hyperplasia	22/454	373/17381	0.000345531	0.0100687	0.00773973	ANXA1/TGFB2/ACKR3/ERG/ITGA6/VCAN/ERBB2/SWAP70/S100A11/HLA-E/ABCA1/TRPS1/ADCYAP1R1/EGFR/ETS1/KLF6/PSAT1/FYN/SOX2/TSPO/STAG1/DLC1	22
umls:C0035222	Respiratory Distress Syndrome, Adult	12/454	142/17381	0.000354089	0.0102083	0.00784706	IL1R1/ANGPT1/TLR4/STAT3/SERPINB1/NFKB1/EPAS1/NFE2L2/CHPT1/LTBR/AGT/GABPA	12
umls:C0010964	Dandy-Walker Syndrome	4/454	14/17381	0.000373409	0.0103412	0.00794924	FOXC1/ZIC5/ZIC2/ZNF423	4
umls:C0344460	Carcinoma ex pleomorphic adenoma	4/454	14/17381	0.000373409	0.0103412	0.00794924	MAML2/ERBB2/STAT3/EGFR	4
umls:C1368354	Mixed Neoplasm	4/454	14/17381	0.000373409	0.0103412	0.00794924	ERBB2/HLA-E/EGFR/NFKB1	4
umls:C0005940	Bone Diseases	13/454	164/17381	0.000380418	0.0103412	0.00794924	TNFRSF11B/SPARC/CSF1/LRP4/ERBB2/EPHX1/SH3BP2/RELA/EGFR/NFKB1/FYN/BMP7/ALDH7A1	13
umls:C0007115	Malignant neoplasm of thyroid	25/454	453/17381	0.00038134	0.0103412	0.00794924	ID3/PECAM1/CDK2/VIM/YAP1/ANXA1/MMP14/PTTG1IP/ERBB2/NOTCH2/STAT3/WLS/HLA-E/RELA/EGFR/NFKB1/TSPO/NFE2L2/PLPP1/ZNF395/MR1/CAT/GABPA/VANGL2/NOTCH1	25
umls:C0153392	Malignant neoplasm of nasopharynx	8/454	68/17381	0.000381596	0.0103412	0.00794924	GJA1/STAT3/RELA/EGFR/ETS1/TRIP6/NFKB1/YBX1	8
umls:C0032927	Precancerous Conditions	25/454	455/17381	0.000406991	0.0109202	0.00839431	DCN/CDK2/VIM/IFITM1/GJA1/TGM2/TLR4/VCAN/ERBB2/YES1/NOTCH2/STAT3/ITGB1/HLA-E/DDR1/MCL1/EGFR/SOX9/ETS1/PXN/SOX2/CAT/HDAC1/CADM1/NOTCH1	25
umls:C0003486	Aortic Aneurysm	15/454	210/17381	0.00042787	0.0113679	0.00873844	TNFRSF11B/DCN/PECAM1/MMP14/CALD1/TIMP3/VCAN/KLF15/SLC2A10/STAT3/ABCA1/CARD8/AGT/ROCK1/NOTCH1	15
umls:C0206180	Ki-1+ Anaplastic Large Cell Lymphoma	17/454	258/17381	0.000464723	0.0120635	0.00927315	IL1R1/NFKB2/S100A11/PDGFRB/STAT3/MSN/MCL1/ETS1/NFKB1/TNFRSF1B/SLC3A2/GLI3/ZNF395/CFLAR/TP53INP1/BACH1/NOTCH1	17
umls:C0020255	Hydrocephalus	8/454	70/17381	0.000465714	0.0120635	0.00927315	FOXC1/B4GALT1/ITGB1/ADCYAP1R1/NFKB1/KLF6/PPARA/DLG5	8
umls:C1290884	Inflammatory disorder	16/454	235/17381	0.000473896	0.0120635	0.00927315	GEM/ANXA1/ANGPT1/FSTL1/CSF1/TLR4/CSRP1/TIE1/HLA-E/RELA/NFKB1/TNFRSF1B/TSPO/EPAS1/NFE2L2/MAP3K5	16
umls:C0024232	Lymphatic Metastasis	13/454	168/17381	0.000479418	0.0120635	0.00927315	APLNR/ANXA1/CLIC1/EZR/MMP14/ERBB2/PDGFRB/STAT3/EGFR/TNFRSF1B/EPAS1/PLXNB1/CADM1	13
umls:C0153452	Malignant neoplasm of gallbladder	13/454	168/17381	0.000479418	0.0120635	0.00927315	CDK2/YAP1/SPARC/CLIC1/MMP14/TLR4/PLCE1/ERBB2/EGFR/NFE2L2/DLC1/AXL/GABPA	13
umls:C0024131	Lupus Vulgaris	19/454	307/17381	0.00048076	0.0120635	0.00927315	GEM/C4B/ERG/CSF1/FLI1/TLR4/ERBB2/PHGDH/STAT3/HLA-E/EGFR/ETS1/NFKB1/KLF6/TNFRSF1B/IFI16/TNS1/SLC3A2/RO60	19
umls:C0917804	Arteriovenous Malformations, Cerebral	4/454	15/17381	0.000498736	0.0121763	0.00935987	EPHB4/TLR4/STAT3/ITGB8	4
umls:C1335729	Refractory Neoplasm	4/454	15/17381	0.000498736	0.0121763	0.00935987	ITGB1/NFE2L2/CHPT1/GABPA	4
umls:C1568363	Tendinosis	4/454	15/17381	0.000498736	0.0121763	0.00935987	DCN/TIMP3/VCAN/TNFRSF1B	4
umls:C0035369	Retroviridae Infections	8/454	71/17381	0.000513083	0.0124148	0.00954314	GJA1/EZR/MSN/HLA-E/EGFR/KLF6/ZNF217/IKBKB	8
umls:C0497406	Overweight	15/454	215/17381	0.000547746	0.0131362	0.0100977	IL1R1/TGFB2/TLR4/CHDH/ERBB2/CSRP1/ABCA1/NFKB1/TNFRSF1B/MAOA/PPARA/CPT1A/AGT/CAT/LEPROT	15
umls:C0032064	Plague	6/454	40/17381	0.000555194	0.013198	0.0101452	CDK2/NOTCH2/ABCA1/MCL1/EGFR/NOTCH1	6
umls:C0026277	Mixed Salivary Gland Tumor	10/454	109/17381	0.000568943	0.0132596	0.0101926	GFAP/PECAM1/ANTXR2/MAML2/ERBB2/STAT3/HLA-E/EGFR/NFKB1/BMP7	10
umls:C0345905	Intrahepatic Cholangiocarcinoma	10/454	109/17381	0.000568943	0.0132596	0.0101926	VIM/YAP1/TGFB2/ERBB2/S100A11/EGFR/PPARA/TEP1/SPPL2A/HDAC1	10
umls:C0279671	Cervical Squamous Cell Carcinoma	11/454	129/17381	0.000572463	0.0132596	0.0101926	VIM/OSMR/ACKR3/TIMP3/ERBB2/HLA-E/EGFR/NFKB1/SP1/SOX2/CADM1	11
umls:C0020456	Hyperglycemia	24/454	441/17381	0.000604931	0.013661	0.0105011	TNFRSF11B/GFAP/SMO/CSF1/TLR4/DDAH2/ECE1/ABCA1/RELA/NFKB1/SLC1A3/SP1/EPAS1/NFE2L2/PPARA/ELOVL5/MAP3K5/AGT/KAT2B/CAT/GABPA/ABCC4/PRKCA/ROCK1	24
umls:C0027832	Neurofibromatosis 2	7/454	56/17381	0.000608129	0.013661	0.0105011	YAP1/EZR/CSRP1/MSN/PDLIM5/PXN/CADM1	7
umls:C0334463	Malignant Fibrous Histiocytoma	7/454	56/17381	0.000608129	0.013661	0.0105011	VIM/EZR/VCAN/STAT3/EGFR/MAP3K5/BMP7	7
umls:C0007786	Brain Ischemia	23/454	415/17381	0.000609958	0.013661	0.0105011	TNFRSF11B/GFAP/ANXA1/ADAMTS1/GJA1/MMP14/PRKCH/TLR4/PALLD/CYBRD1/STAT3/IMPA2/ITGB1/ABCA1/RELA/NFKB1/TNFRSF1B/EPAS1/PPARA/AGT/PON2/CAT/PRKCA	23
umls:C0345967	Malignant mesothelioma	17/454	266/17381	0.000656647	0.0145862	0.0112123	CDK2/YAP1/GJA1/SMO/MMP14/CSF1/LTBP1/NOTCH2/STAT3/EPHX1/KCTD11/MCL1/EGFR/TNFRSF1B/TNS1/CFLAR/CAT	17
umls:C0729233	Dissecting aneurysm of the thoracic aorta	13/454	174/17381	0.000668383	0.0147262	0.0113199	TNFRSF11B/DCN/TGFB2/TIMP3/SLC2A10/CSRP1/EGFR/ETS1/NFKB1/FYN/NFE2L2/GABPA/BMP7	13
umls:C0009363	Congenital ocular coloboma (disorder)	7/454	57/17381	0.000677931	0.0147806	0.0113617	YAP1/BCL6/PAX6/SOX2/HDAC1/BMP7/ALDH7A1	7
umls:C0206754	Neuroendocrine Tumors	16/454	243/17381	0.000681762	0.0147806	0.0113617	TNFRSF11B/ANGPT1/FLI1/PAX6/ERBB2/GNA12/PLCB3/ELK3/ADCYAP1R1/EGFR/NFKB1/KLF6/PTPRZ1/CPE/NTRK2/NOTCH1	16
umls:C0751688	Malignant Squamous Cell Neoplasm	11/454	132/17381	0.000694658	0.0148174	0.01139	CDK2/PLCE1/S100A11/CSRP1/EGFR/ETS1/NFKB1/SOX2/PTBP1/CHPT1/NOTCH1	11
umls:C0151526	Premature Birth	18/454	292/17381	0.000703202	0.0148174	0.01139	IL1R1/PECAM1/SPARC/MMP14/CSF1/NFKB2/TLR4/TIMP3/VCAN/EPHX1/HLA-E/NFKB1/TNFRSF1B/PPARA/AGT/PON2/CAT/PRKCA	18
umls:C0039101	synovial sarcoma	13/454	175/17381	0.00070529	0.0148174	0.01139	VIM/BCL6/EZR/ERG/EPHB4/FLI1/ERBB2/PDGFRB/HLA-E/EGFR/NFKB1/YBX1/SNAP23	13
umls:C0278488	Carcinoma breast stage IV	20/454	342/17381	0.000705331	0.0148174	0.01139	TNFRSF11B/DCN/VIM/GJA1/TGM2/BCL6/ANTXR1/TLR4/ITGA6/TIMP3/ERBB2/SASH1/STAT3/HLA-E/EGFR/NFKB1/CHPT1/MAP3K5/LIMS1/ROCK1	20
umls:C2919945	Cavernous Hemangioma of Brain	5/454	28/17381	0.000711265	0.0148271	0.0113975	PECAM1/HEG1/SLC3A2/GLI3/ROCK1	5
umls:C0007114	Malignant neoplasm of skin	15/454	221/17381	0.000728415	0.0150687	0.0115832	PARD3/ANGPT1/SPARC/MMP14/ACKR3/VCAN/ERBB2/STAT3/EGFR/NFE2L2/AGT/CAT/GABPA/PRKCA/NOTCH1	15
umls:C1511789	Desmoplastic	8/454	75/17381	0.000743116	0.0152564	0.0117275	GFAP/PECAM1/TGM2/MMP14/PALLD/ERBB2/NFKB1/PTBP1	8
umls:C2711227	Steatohepatitis	15/454	222/17381	0.000762975	0.0155463	0.0119504	DCN/TGM2/TLR4/TBL1X/ABCA1/EGFR/KLF6/SP1/NFE2L2/PPARA/GPAM/AGT/GABPA/IKBKB/APPL2	15
umls:C0280324	Laryngeal Squamous Cell Carcinoma	11/454	134/17381	0.000787599	0.0158103	0.0121533	ANXA1/GJA1/EZR/MYCT1/VCAN/ERBB2/STAT3/MSN/EGFR/PXN/CADM1	11
umls:C0333307	Superficial ulcer	11/454	134/17381	0.000787599	0.0158103	0.0121533	TNFRSF11B/DCN/VIM/GJA1/MMP14/CSF1/VCAN/GNA12/CSRP1/SH3BP2/LTBR	11
umls:C1176475	Ductal Carcinoma	15/454	223/17381	0.000798917	0.0159196	0.0122373	PECAM1/SPARC/SCARA3/TIMP3/PBXIP1/ERBB2/STAT3/EGFR/KLF6/PXN/SOX2/YBX1/PLEKHA7/CAT/BMP7	15
umls:C0162872	Aortic Aneurysm, Thoracic	10/454	114/17381	0.000809306	0.0159448	0.0122566	TGFB2/TGM2/TLR4/TIMP3/ERBB2/HLA-E/TSPO/AGT/CAT/NOTCH1	10
umls:C0018203	Chronic granulomatous disease	8/454	76/17381	0.000811947	0.0159448	0.0122566	ELF1/CSRP1/ELK3/HLA-E/ABCA1/SLC3A2/GLI3/CAT	8
umls:C0333559	Infarction, Lacunar	4/454	17/17381	0.00083428	0.0162655	0.0125031	FOXC1/PRKCH/SORBS1/AGT	4
umls:C0376634	Craniofacial Abnormalities	14/454	201/17381	0.000843182	0.0163216	0.0125463	ANXA1/TGFB2/ZIC5/CHDH/PAX6/EPHX1/ECE1/TRPS1/EGFR/SOX9/RIT1/GLI3/SH3PXD2B/NOTCH1	14
umls:C0013537	Eclampsia	13/454	179/17381	0.000870553	0.0166141	0.0127711	GEM/ANGPT1/MMP14/TLR4/TIMP3/EPHX1/ABCA1/RELA/ANXA5/MAOA/WASF2/AGT/ROCK1	13
umls:C0041341	Tuberous Sclerosis	13/454	179/17381	0.000870553	0.0166141	0.0127711	TNFRSF11B/VIM/ANXA1/GJA1/GNA12/PDGFRB/STAT3/ORAI1/HLA-E/EGFR/NFKB1/DPYSL3/IKBKB	13
umls:C0595989	Carcinoma of larynx	13/454	180/17381	0.000916597	0.0170769	0.0131269	VIM/ANXA1/MMP14/ERBB2/STAT3/EPHX1/MCL1/EGFR/ANXA5/SOX2/ITGAV/CADM1/NOTCH1	13
umls:C0085413	Polycystic Kidney, Autosomal Dominant	12/454	158/17381	0.000922245	0.0170769	0.0131269	WWTR1/TGFB2/SPARC/ITGA6/EHD2/ERBB2/PHGDH/GNA12/STAT3/PRKD3/EGFR/AGT	12
umls:C3241937	Nonalcoholic Steatohepatitis	12/454	158/17381	0.000922245	0.0170769	0.0131269	TGM2/ACSL5/ERG/TLR4/TIMP3/SULT1C4/TNFRSF10B/TNFRSF1B/MAOA/NFE2L2/PPARA/GABPA	12
umls:C0028259	Nodule	10/454	116/17381	0.000926313	0.0170769	0.0131269	VIM/SPARC/ERG/TLR4/VCAN/ERBB2/EGFR/SLC3A2/AXL/NOTCH1	10
umls:C0858252	Breast adenocarcinoma	10/454	116/17381	0.000926313	0.0170769	0.0131269	GJA1/MMP14/TBL1X/ERBB2/STAT3/ORAI1/ACSBG1/MCL1/EGFR/NOTCH1	10
umls:C0015393	Eye Abnormalities	6/454	44/17381	0.000935101	0.0171225	0.0131619	FOXC1/TGFB2/LAMC1/PAX6/SOX2/SH3PXD2B	6
umls:C0334579	Anaplastic astrocytoma	11/454	137/17381	0.000946186	0.0172091	0.0132285	GFAP/CDK2/VIM/ITGA5/NOTCH2/PDGFRB/STAT3/HLA-E/EGFR/ETS1/ITGAV	11
umls:C0279628	Adenocarcinoma Of Esophagus	18/454	300/17381	0.000959586	0.0173365	0.0133265	VIM/ANXA1/SPARC/SMO/MMP14/TLR4/TIMP3/PLCE1/ERBB2/PDGFRB/STAT3/CSRP1/EGFR/SOX9/SELENBP1/NFKB1/AXL/ITGAV	18
umls:C0750952	Biliary Tract Cancer	9/454	97/17381	0.000979836	0.0175851	0.0135176	CDK2/ITGA5/ERBB2/NOTCH2/EGFR/SOX9/NFE2L2/GABPA/ITGAV	9
umls:C1368683	Epithelioma	17/454	276/17381	0.00098889	0.0176309	0.0135527	VIM/TGFB2/FBLN1/ACSL5/MMP14/CSF1/TLR4/ERBB2/GNA12/TNFRSF10B/HLA-E/ABCA1/EGFR/SP1/TSPO/LTBR/NOTCH1	17
umls:C0598935	Tumor Initiation	13/454	182/17381	0.00101483	0.017975	0.0138173	DCN/WWTR1/ERG/ITGA6/ERBB2/STAT3/EGFR/ETS1/NFKB1/SOX2/YBX1/PRKCA/NOTCH1	13
umls:C0242231	Coronary Stenosis	8/454	79/17381	0.00104967	0.0182521	0.0140302	IL1R1/PECAM1/CALD1/TLR4/ABCA1/PPARA/AGT/ITGAV	8
umls:C0344559	Irido-corneo-trabecular dysgenesis (disorder)	4/454	18/17381	0.00105067	0.0182521	0.0140302	FOXC1/TGFB2/GJA1/PAX6	4
umls:C0349532	Gastric lymphoma	4/454	18/17381	0.00105067	0.0182521	0.0140302	BCL6/TLR4/MAP3K20/SLC3A2	4
umls:C0010692	Cystitis	9/454	99/17381	0.00113381	0.0195709	0.015044	DCN/VIM/TLR4/ERBB2/ADCYAP1R1/RELA/NFKB1/LTBR/PRDX6	9
umls:C1449563	Cardiomyopathy, Familial Idiopathic	13/454	185/17381	0.00117858	0.0202149	0.0155391	APLNR/PECAM1/VIM/GJA1/ACKR3/PAX6/ERBB2/PLIN2/HLA-E/PXN/SOX2/AXL/NOTCH1	13
umls:C0003130	Anoxia	19/454	332/17381	0.0012252	0.0207519	0.0159518	TGFB2/ANGPT1/CSF1/TLR4/ERBB2/PLIN2/STAT3/ITGB1/TNFRSF10B/EPHX1/SOX9/NFKB1/KLF6/SP1/EPAS1/KAT2B/CFLAR/HDAC1/NOTCH1	19
umls:C0035078	Kidney Failure	19/454	332/17381	0.0012252	0.0207519	0.0159518	TGFB2/FLI1/TLR4/LIMK2/DDAH2/CRB2/STAT3/PODXL/PLTP/SLC39A8/PDLIM5/RELA/EGFR/SLC3A2/NFE2L2/AGT/GABPA/ABCC4/BMP7	19
umls:C0403447	Chronic Kidney Insufficiency	13/454	186/17381	0.00123784	0.0208357	0.0160162	TNFRSF11B/GJA1/TLR4/VCAN/DDAH2/CSRP1/ANXA5/NFE2L2/AGT/ALPK1/CAT/GABPA/BMP7	13
umls:C1292753	Primary Effusion Lymphoma	10/454	121/17381	0.00128054	0.0213785	0.0164335	BCL6/ACKR3/NFKB2/KCNN3/STAT3/SLC3A2/NFE2L2/CFLAR/GABPA/NOTCH1	10
umls:C0006413	Burkitt Lymphoma	14/454	210/17381	0.00128586	0.0213785	0.0164335	ID3/ANTXR2/SMO/BCL6/CALD1/NFKB2/NOTCH2/GNA13/MCL1/NFKB1/TCF7L1/SLC3A2/EPAS1/DOK1	14
umls:C3472614	Plasmablastic lymphoma	4/454	19/17381	0.00130361	0.0215414	0.0165587	BCL6/HLA-E/SLC3A2/NOTCH1	4
umls:C0028880	Odontogenic Tumors	5/454	32/17381	0.00133762	0.0217408	0.016712	IL1R1/VIM/TGFB2/SMO/EZR	5
umls:C2931618	Gestational trophoblastic disease	5/454	32/17381	0.00133762	0.0217408	0.016712	ERBB2/STAT3/MCL1/EGFR/TP53BP2	5
umls:C0007273	Carotid Artery Diseases	12/454	165/17381	0.00134282	0.0217408	0.016712	ID3/ANO6/TLR4/TIMP3/PODXL/PLTP/ECE1/ABCA1/NFKB1/GABRG1/AGT/PON2	12
umls:C0278701	Gastric Adenocarcinoma	17/454	284/17381	0.00134904	0.0217408	0.016712	CDK2/YAP1/SPARC/CLIC1/PLCE1/ERBB2/NOTCH2/PHGDH/STAT3/MCL1/EGFR/ETS1/NFKB1/SP1/SOX2/KAT2B/NOTCH1	17
umls:C2986665	Early-Stage Breast Carcinoma	7/454	64/17381	0.00136238	0.0217408	0.016712	CDK2/IL17RB/ERBB2/TNFRSF10B/EGFR/SOX2/TWSG1	7
umls:C0242647	Mucosa-Associated Lymphoid Tissue Lymphoma	13/454	188/17381	0.00136381	0.0217408	0.016712	VIM/BCL6/CALD1/TLR4/PARP9/MAP3K20/TIMP3/CNN3/NOTCH2/RELA/NFKB1/TNFRSF1B/SLC3A2	13
umls:C0595921	Intraocular pressure disorder	9/454	102/17381	0.00140091	0.0222016	0.0170662	FOXC1/PECAM1/TGFB2/ABCA1/SELENBP1/TSPO/AGT/ABCC4/ROCK1	9
umls:C0275524	Coinfection	11/454	144/17381	0.00142077	0.0223853	0.0172075	GFAP/TLR4/PARP9/PRCP/PHGDH/HLA-E/ABCA1/NFKB1/CARD8/BMP1/BACH1	11
umls:C0019189	Hepatitis, Chronic	13/454	189/17381	0.00143069	0.0224114	0.0172275	DCN/GEM/PECAM1/ITGA5/TGFB2/TIMP3/STAT3/TNFRSF10B/HLA-E/SLC3A2/AGT/CAT/ITGAV	13
umls:C0007138	Carcinoma, Transitional Cell	21/454	389/17381	0.00143934	0.0224173	0.017232	CDK2/ITGA5/ANXA1/TGFB2/TGM2/BCL6/ANTXR1/MMP14/EPHB4/ERBB2/STAT3/EMP2/HLA-E/EGFR/NFKB1/PPARA/HEPACAM/TWSG1/MXI1/NTRK2/NOTCH1	21
umls:C0205698	Undifferentiated carcinoma	8/454	83/17381	0.00144982	0.0224515	0.0172583	CDK2/SPARC/TIMP3/STAT3/MSN/TIE1/RELA/EGFR	8
umls:C0020445	Hypercholesterolemia, Familial	12/454	167/17381	0.00148857	0.0229206	0.0176189	CALD1/TLR4/CHDH/SDC2/CSRP1/ABCA1/EGFR/SP1/ANXA5/TNFRSF1B/AGT/PON2	12
umls:C0023896	Alcoholic Liver Diseases	9/454	103/17381	0.00150042	0.0229725	0.0176588	TLR4/STAT3/EPHX1/NFKB1/TNFRSF1B/CHST3/NFE2L2/PPARA/AGT	9
umls:C0278688	Stage IV Ovarian Carcinoma	5/454	33/17381	0.0015431	0.0232323	0.0178585	CSF1/ERBB2/EGFR/AXL/RAP1B	5
umls:C0678213	Complete hydatidiform mole	5/454	33/17381	0.0015431	0.0232323	0.0178585	ERBB2/ZFP36L2/HLA-E/EGFR/PGM1	5
umls:C1402294	Primary Lesion	5/454	33/17381	0.0015431	0.0232323	0.0178585	VIM/TLR4/ERBB2/STAT3/EGFR	5
umls:C0016059	Fibrosis	13/454	191/17381	0.00157264	0.0234168	0.0180003	DCN/VIM/TGFB2/ANGPT1/SPARC/KLF15/GNA12/PDGFRB/STAT3/EGFR/SSPN/AGT/PRKCA	13
umls:C0023893	Liver Cirrhosis, Experimental	13/454	191/17381	0.00157264	0.0234168	0.0180003	CDK2/ANXA1/ANGPT1/SPARC/TLR4/PDGFRB/ECE1/SELENBP1/GSN/YBX1/NFE2L2/AGT/BMP7	13
umls:C0023267	Fibroid Tumor	18/454	315/17381	0.00165857	0.0245613	0.0188801	PECAM1/CDK2/FBLN1/ANGPT1/GJA1/BCL6/LTBP1/VCAN/ERBB2/S100A11/ITGB1/TIE1/MCL1/EGFR/ETS1/CHST3/SLC3A2/FERMT2	18
umls:C0812413	Malignant Pleural Mesothelioma	15/454	240/17381	0.00166789	0.0245652	0.0188831	VIM/ANGPT1/SMO/MMP14/EMX2/PDGFRB/STAT3/KCTD11/RELA/MCL1/EGFR/SP1/ANXA5/CFLAR/CAT	15
umls:C0854917	Rhabdoid Tumor of the Kidney	9/454	105/17381	0.00171646	0.0250238	0.0192357	WWTR1/YAP1/GJA1/ERBB2/LRIG1/PDGFRB/STAT3/EGFR/AXL	9
umls:C0024138	Lupus Erythematosus, Discoid	18/454	316/17381	0.0017175	0.0250238	0.0192357	GEM/FOXC1/C4B/CSF1/FLI1/TLR4/ERBB2/PHGDH/STAT3/HLA-E/EGFR/ETS1/NFKB1/TNFRSF1B/IFI16/TNS1/SLC3A2/RO60	18
umls:C0024143	Lupus Nephritis	14/454	217/17381	0.00175199	0.0252548	0.0194132	CSF1/FLI1/TLR4/ERBB2/STAT3/CSRP1/HLA-E/DDR1/ETS1/NFKB1/NFE2L2/AGT/GABPA/PGM1	14
umls:C0149678	Epstein-Barr Virus Infections	14/454	217/17381	0.00175199	0.0252548	0.0194132	DCN/VIM/ANTXR2/SRGN/BCL6/ANTXR1/ITGA6/STAT3/RELA/EGFR/SOX9/NFKB1/SLC3A2/DOK1	14
umls:C0030524	Paratuberculosis	5/454	34/17381	0.00177087	0.0252583	0.0194159	C1R/ANXA1/TLR4/TSPO/GSN	5
umls:C0340629	Aortic aneurysm without mention of rupture NOS	5/454	34/17381	0.00177087	0.0252583	0.0194159	TNFRSF11B/KLF15/STAT3/AGT/NOTCH1	5
umls:C0015944	Fetal Membranes, Premature Rupture	13/454	194/17381	0.00180731	0.0255683	0.0196542	IL1R1/PECAM1/SPARC/MMP14/CSF1/TLR4/VCAN/HLA-E/RELA/NFKB1/TNFRSF1B/PPARA/AGT	13
umls:C0085669	Acute leukemia	24/454	478/17381	0.00181148	0.0255683	0.0196542	ANGPT1/BCL6/ERG/FLI1/TLR4/PARP9/LPP/STAT3/WLS/ZFP36L2/ZNF423/PDLIM5/ADCYAP1R1/MCL1/ETS1/KLF6/TP53BP2/TNFRSF1B/SLC3A2/PTBP1/MXI1/KAT6A/INPP5D/NOTCH1	24
umls:C0008354	Cholera	8/454	86/17381	0.00182265	0.0255926	0.0196729	GFAP/ANGPT1/CAVIN1/ERBB2/EGFR/ANXA5/CHST3/CTBS	8
umls:C0220654	Meningeal Carcinomatosis	3/454	10/17381	0.00185268	0.0256162	0.019691	ERBB2/EGFR/SLC3A2	3
umls:C1516061	Astler-Coller B1 Rectal Carcinoma	3/454	10/17381	0.00185268	0.0256162	0.019691	BCL6/NFKB1/PLXNB1	3
umls:C2216702	malignant neoplasm of breast staging	3/454	10/17381	0.00185268	0.0256162	0.019691	ERBB2/TRPS1/ZNF217	3
umls:C0740457	Malignant neoplasm of kidney	21/454	398/17381	0.00190104	0.0259623	0.0199571	PECAM1/CDK2/VIM/ACKR3/TIMP3/EHD2/ERBB2/STAT3/HLA-E/DDR1/EGFR/NFKB1/ANXA5/TNS1/SLC3A2/EPAS1/PPARA/HEPACAM/MXI1/PRKCA/IKBKB	21
umls:C0006012	Borderline Personality Disorder	12/454	172/17381	0.00191083	0.0259623	0.0199571	ANGPT1/TLR4/PDGFRB/STAT3/IMPA2/SERPINB1/PLOD2/EGFR/NFKB1/MAOA/GABRG1/HDAC1	12
umls:C0003076	Aniridia	4/454	21/17381	0.00193149	0.0259623	0.0199571	FOXC1/PAX6/LGR4/CAT	4
umls:C1960469	Left ventricular noncompaction	4/454	21/17381	0.00193149	0.0259623	0.0199571	WWTR1/DTNA/SLC3A2/NOTCH1	4
umls:C2242826	Myeloblastic leukemia	4/454	21/17381	0.00193149	0.0259623	0.0199571	FLI1/MCL1/ETS1/SLC3A2	4
umls:C0019621	Histiocytosis, Langerhans-Cell	7/454	68/17381	0.00194478	0.0259623	0.0199571	PECAM1/CSF1/MCL1/GSN/SLC3A2/CFLAR/NOTCH1	7
umls:C0206638	Giant Cell Tumor of Bone	7/454	68/17381	0.00194478	0.0259623	0.0199571	TNFRSF11B/DCN/SPARC/GJA1/FLI1/HLA-E/EGFR	7
umls:C1318485	Liver regeneration disorder	8/454	87/17381	0.00196245	0.0260698	0.0200397	CDK2/STAT3/EGFR/NFKB1/SLC3A2/NFE2L2/PPARA/GABPA	8
umls:C0007787	Transient Ischemic Attack	12/454	173/17381	0.00200606	0.026476	0.0203519	IL1R1/ADAMTS1/GJA1/TLR4/PAX6/LTBP1/STAT3/CSRP1/NFKB1/MAP3K5/AGT/IKBKB	12
umls:C0021051	Immunologic Deficiency Syndromes	22/454	427/17381	0.00201606	0.026476	0.0203519	ANGPT1/GJA1/ACKR3/NFKB2/FLI1/TLR4/PAX6/ERBB2/STAT3/ORAI1/HLA-E/EGFR/NFKB1/MCC/SOX2/SLC3A2/NFE2L2/LTBR/ZNF395/GABPA/SP110/NOTCH1	22
umls:C0340643	Dissection of aorta	5/454	35/17381	0.00202233	0.026476	0.0203519	FBLN1/MMP14/TIMP3/SLC3A2/AGT	5
umls:C1851841	ECTRODACTYLY, ECTODERMAL DYSPLASIA, AND CLEFT LIP/PALATE SYNDROME 1	6/454	51/17381	0.00204635	0.0266616	0.0204946	FOXC1/CLIC1/ERBB2/NFE2L2/PRDX6/GABPA	6
umls:C0023487	Acute Promyelocytic Leukemia	22/454	428/17381	0.00207515	0.0269074	0.0206835	PECAM1/VIM/SRGN/SMO/TGM2/BCL6/CALD1/ERG/CSF1/ERBB2/STAT3/HLA-E/SP100/MCL1/EGFR/SOX9/NFKB1/KLF6/NFE2L2/GABPA/HDAC1/NOTCH1	22
umls:C1519689	Tumor Promotion	8/454	88/17381	0.00211057	0.0272364	0.0209364	STAT3/PDLIM5/EPS8/SOX9/NFKB1/SLC3A2/PRKCA/IKBKB	8
umls:C0004623	Bacterial Infections	15/454	247/17381	0.00220552	0.0281931	0.0216719	TNFRSF11B/GJA1/TLR4/PARP9/STAT3/HLA-E/RELA/EGFR/NFKB1/SOX2/CARD8/NFE2L2/LTBR/CFLAR/GABPA	15
umls:C0023448	Lymphoid leukemia	15/454	247/17381	0.00220552	0.0281931	0.0216719	PARD3/BCL6/ERG/NFKB2/TLR4/ZFP36L2/DDR1/ETS1/NFKB1/NEDD9/TCF7L1/TP53BP2/SLC3A2/PPARA/NOTCH1	15
umls:C0007117	Basal cell carcinoma	9/454	109/17381	0.00222313	0.028264	0.0217263	SMO/STAT3/MCL1/EGFR/SOX9/CFLAR/CAT/ITGAV/PRKCA	9
umls:C0023479	Acute myelomonocytic leukemia	6/454	52/17381	0.00226322	0.028264	0.0217263	CSF1/FLI1/MCL1/ETS1/SLC3A2/KAT6A	6
umls:C1527349	Ductal Breast Carcinoma	8/454	89/17381	0.00226734	0.028264	0.0217263	ERG/TIMP3/PBXIP1/ERBB2/STAT3/SLC30A1/EGFR/CAT	8
umls:C0031039	Pericardial effusion	4/454	22/17381	0.00231252	0.028264	0.0217263	ERBB2/EMP2/EGFR/CAT	4
umls:C0153601	Malignant neoplasm of penis	4/454	22/17381	0.00231252	0.028264	0.0217263	ANXA1/EGFR/GLI3/CADM1	4
umls:C0155733	Atherosclerosis of aorta	4/454	22/17381	0.00231252	0.028264	0.0217263	TLR4/PLTP/ABCA1/AGT	4
umls:C0334438	Superficial spreading malignant melanoma of skin	4/454	22/17381	0.00231252	0.028264	0.0217263	WWTR1/YAP1/PRKCA/ALDH7A1	4
umls:C0850639	premalignant lesion	4/454	22/17381	0.00231252	0.028264	0.0217263	SOX9/NFKB1/PTBP1/NOTCH1	4
umls:C0854988	Adenocarcinoma of lung, stage IV	4/454	22/17381	0.00231252	0.028264	0.0217263	ERBB2/EGFR/SP1/SPPL2A	4
umls:C0027726	Nephrotic Syndrome	12/454	176/17381	0.00231535	0.028264	0.0217263	IL1R1/KANK2/LAMC1/PLCE1/CRB2/EMP2/ECE1/ABCA1/RELA/GSN/GPAM/AGT	12
umls:C0334634	Malignant lymphoma, lymphocytic, intermediate differentiation, diffuse	18/454	325/17381	0.00233216	0.0283415	0.0217859	PECAM1/CDK2/TGFB2/ARHGAP29/TGM2/BCL6/ANTXR1/TLR4/NOTCH2/STAT3/ACSBG1/MCL1/SOX9/NFKB1/SLC3A2/CCDC50/BMP7/NOTCH1	18
umls:C1704231	Metastatic Malignant Neoplasm to the Leptomeninges	3/454	11/17381	0.00249831	0.0302251	0.0232338	ERBB2/EGFR/SLC3A2	3
umls:C0007095	Carcinoid Tumor	12/454	178/17381	0.00254238	0.0305767	0.0235041	CDK2/FZD7/TIMP3/ERBB2/GNA12/PDGFRB/ELK3/EGFR/ETS1/NFKB1/SOX2/NOTCH1	12
umls:C2937358	Cerebral Hemorrhage	14/454	226/17381	0.00254994	0.0305767	0.0235041	TNFRSF11B/PECAM1/ANXA1/NFKB2/PRKCH/DDAH2/ABCA1/RELA/NFKB1/MCC/DOCK1/AGT/TMEM39A/ITGAV	14
umls:C0003175	Anthrax disease	5/454	37/17381	0.00260196	0.0308656	0.0237262	ANTXR2/ANTXR1/MMP14/ERBB2/HLA-E	5
umls:C0856742	Post MI	5/454	37/17381	0.00260196	0.0308656	0.0237262	DCN/MMP14/TLR4/LTBP1/TSPO	5
umls:C0003507	Aortic Valve Stenosis	8/454	91/17381	0.0026082	0.0308656	0.0237262	TNFRSF11B/APLNR/MMP14/KLF15/PLTP/ECE1/DDR1/AGT	8
umls:C0022876	Premature Obstetric Labor	13/454	203/17381	0.00269079	0.0317045	0.024371	IL1R1/PECAM1/SPARC/MMP14/CSF1/TLR4/VCAN/HLA-E/ABCA1/NFKB1/TNFRSF1B/PPARA/AGT	13
umls:C0750974	Brain Tumor, Primary	6/454	54/17381	0.00274838	0.0322429	0.0247849	CDK2/GJA1/TGM2/EGFR/SOX9/SOX2	6
umls:C0035126	Reperfusion Injury	17/454	305/17381	0.00285593	0.0333602	0.0256437	ID3/PECAM1/VIM/ITGA5/TLR4/TIMP3/STAT3/ADCYAP1R1/RELA/ETS1/ANXA5/NFE2L2/PPARA/AGT/CAT/PRKCA/INPP5D	17
umls:C1271104	Blood pressure finding	20/454	386/17381	0.00297029	0.0345471	0.0265561	TNFRSF11B/DCN/ANXA1/SLC39A12/ARHGAP42/ID4/CD109/TLR4/PLCD3/PLCE1/ITPR2/TRPS1/FBXL7/SLC39A8/NXN/PLEKHG1/PLEKHA7/GABRG1/AGT/ITGAV	20
umls:C1272641	Systemic arterial pressure	22/454	442/17381	0.0030698	0.035552	0.0273286	TNFRSF11B/DCN/ANXA1/SLC39A12/ARHGAP42/ID4/CD109/TLR4/PLCD3/PLCE1/ITPR2/ECE1/TRPS1/FBXL7/SLC39A8/NXN/PLEKHG1/PLEKHA7/PPARA/GABRG1/AGT/ITGAV	22
umls:C0948089	Acute Coronary Syndrome	17/454	308/17381	0.00315628	0.0356989	0.0274415	TNFRSF11B/GEM/PECAM1/VIM/FSTL1/TLR4/CHDH/STAT3/CSRP1/ABCA1/EGFR/NFKB1/ANXA5/GSN/PPARA/AGT/PON2	17
umls:C0023465	Acute monocytic leukemia	7/454	74/17381	0.00315926	0.0356989	0.0274415	MMP14/TLR4/WLS/MCL1/ETS1/KAT6A/CADM1	7
umls:C2936349	Plaque, Amyloid	13/454	207/17381	0.00318342	0.0356989	0.0274415	DCN/GFAP/VIM/MMP14/TLR4/PTPN13/ABCA1/DDR1/TMEM176B/TNFRSF1B/TSPO/GSN/ABCC4	13
umls:C0206681	Adenocarcinoma, Clear Cell	8/454	94/17381	0.00319315	0.0356989	0.0274415	VCAN/ERBB2/RELA/EGFR/NFKB1/SP1/ZNF217/LIMS1	8
umls:C3809250	ESTROGEN RESISTANCE	4/454	24/17381	0.00322369	0.0356989	0.0274415	ERBB2/EGFR/NFKB1/NEDD9	4
umls:C1623038	Cirrhosis	20/454	389/17381	0.00324163	0.0356989	0.0274415	TNFRSF11B/DCN/GEM/IL1R1/VIM/ANGPT1/STEAP3/MMP14/TLR4/ERBB2/STAT3/EPHX1/DDR1/EGFR/KLF6/MCC/AGT/TWSG1/BMP7/ROCK1	20
umls:C0035335	Retinoblastoma	23/454	472/17381	0.00324761	0.0356989	0.0274415	DCN/CDK2/BCL6/ACKR3/NFKB2/FLI1/PAX6/ELF1/ERBB2/NOTCH2/HLA-E/ADCYAP1R1/MCL1/EGFR/NFKB1/NEDD9/KLF6/SP1/SOX2/SMAD5/TWSG1/MXI1/HDAC1	23
umls:C0007772	Intracranial Arteriovenous Malformation	3/454	12/17381	0.00326691	0.0356989	0.0274415	ITGB5/ITGB1/ITGAV	3
umls:C0023003	Langer-Giedion Syndrome	3/454	12/17381	0.00326691	0.0356989	0.0274415	VIM/TRPS1/BMP1	3
umls:C0024586	Malignant Carcinoid Syndrome	3/454	12/17381	0.00326691	0.0356989	0.0274415	GNA12/MAOA/NOTCH1	3
umls:C0278619	Extramedullary Plasmacytoma	3/454	12/17381	0.00326691	0.0356989	0.0274415	PECAM1/ANGPT1/SPARC	3
umls:C1318020	Stromal keratitis	3/454	12/17381	0.00326691	0.0356989	0.0274415	PECAM1/TSPO/INPP5D	3
umls:C2348820	Triple-Negative Breast Carcinoma	3/454	12/17381	0.00326691	0.0356989	0.0274415	ITGB5/ERBB2/EGFR	3
umls:C2828150	Human Papillomavirus Positive Oropharyngeal Squamous Cell Carcinoma	3/454	12/17381	0.00326691	0.0356989	0.0274415	TIMP3/EGFR/CADM1	3
umls:C0036220	Kaposi Sarcoma	12/454	184/17381	0.00333439	0.03629	0.0278958	PECAM1/YAP1/ANTXR1/MMP14/ACKR3/EPHB4/TLR4/STAT3/SLC3A2/NFE2L2/AXL/GABPA	12
umls:C0021831	Intestinal Diseases	7/454	75/17381	0.00340798	0.0369425	0.0283974	ANXA1/TGFB2/TGM2/TLR4/STAT3/TNFRSF1B/LTBR	7
umls:C0220641	Lip and Oral Cavity Carcinoma	21/454	419/17381	0.00348696	0.0376481	0.0289398	DCN/PECAM1/WWTR1/MMP14/ERG/TLR4/ERBB2/GNA12/ZNF423/SERPINB1/RELA/MCL1/EGFR/ETS1/NFKB1/SP1/ANXA5/TNFRSF1B/SOX2/TLN1/CAT	21
umls:C0878544	Cardiomyopathies	23/454	475/17381	0.00350952	0.0377413	0.0290114	KANK2/WWTR1/RHOJ/GJA1/MMP14/MYOF/MYL12A/ERBB2/STAT3/PYGL/ITGB1/HLA-E/SSPN/SLC3A2/NFE2L2/PPARA/MAP3K5/AGT/CAT/GABPA/PRKCA/ROCK1/TP53INP1	23
umls:C0004610	Bacteremia	8/454	96/17381	0.00363649	0.0389521	0.0299422	VIM/TGFBR3/TLR4/CSRP1/ELK3/TNFRSF1B/LTBR/CAT	8
umls:C0684337	Ewings sarcoma-primitive neuroectodermal tumor (PNET)	7/454	76/17381	0.00367135	0.0390041	0.0299821	VIM/SPARC/ERG/CSF1/FLI1/EHD2/EGFR	7
umls:C0879615	Stromal Neoplasm	7/454	76/17381	0.00367135	0.0390041	0.0299821	TNFRSF11B/SPARC/MMP14/CSF1/VCAN/EGFR/NFKB1	7
umls:C0206630	Endometrial Stromal Sarcoma	5/454	40/17381	0.00368452	0.0390041	0.0299821	VIM/IFITM1/PDGFRB/EGFR/HDAC1	5
umls:C0042373	Vascular Diseases	20/454	394/17381	0.00373986	0.0394358	0.0303141	TNFRSF11B/PECAM1/ANGPT1/FSTL1/MMP14/TLR4/VCAN/KLF15/NOTCH2/HLA-E/ABCA1/NFKB1/TNFRSF1B/MAOA/NFE2L2/AGT/CAT/GABPA/ABCC4/NOTCH1	20
umls:C2919032	Infection of amniotic sac and membranes, unspecified, unspecified trimester, not applicable or unspecified	12/454	187/17381	0.00379924	0.0399067	0.030676	IL1R1/PECAM1/SPARC/MMP14/CSF1/TLR4/VCAN/HLA-E/NFKB1/TNFRSF1B/PPARA/AGT	12
umls:C0008312	Primary biliary cirrhosis	15/454	262/17381	0.00385014	0.0402852	0.030967	C4B/ITGA5/TLR4/STAT3/WLS/HLA-E/SP100/DDR1/NFKB1/NFE2L2/CALCOCO2/GABPA/GATM/ITGAV/ABCC4	15
umls:C0086543	Cataract	13/454	212/17381	0.0039	0.04065	0.0312474	VIM/ANXA1/TGFB2/RHOJ/GJA1/TGM2/PAX6/MGST1/EGFR/NFE2L2/PRDX6/CAT/CPE	13
umls:C3542024	AORTIC VALVE DISEASE 2	6/454	58/17381	0.0039472	0.0409843	0.0315044	PLTP/ECE1/DDR1/AGT/IKBKB/NOTCH1	6
umls:C2745900	Promyelocytic leukemia	14/454	238/17381	0.00405765	0.0419704	0.0322623	VIM/SRGN/BCL6/SP100/RELA/EGFR/SOX9/NFKB1/CTDSP2/NFE2L2/CHPT1/GABPA/HDAC1/CTDSP1	14
umls:C0349566	Squamous cell carcinoma of tongue	9/454	120/17381	0.00424634	0.0436894	0.0335837	FOXC1/EZR/ITGB5/MMP14/EGFR/NFKB1/NFE2L2/PTBP1/GABPA	9
umls:C0014170	Endometrial Neoplasms	15/454	265/17381	0.00427675	0.0436894	0.0335837	DCN/FSTL1/MMP14/TLR4/VCAN/ERBB2/ITGB1/EMP2/DDR1/EGFR/ETS1/NFKB1/NFE2L2/CFLAR/HDAC1	15
umls:C0027404	Narcolepsy	15/454	265/17381	0.00427675	0.0436894	0.0335837	PRKCH/PARD3B/PLCE1/ADGRA3/HLA-E/TRPS1/NEK6/SP100/EPS8/MCL1/TNFRSF1B/MAOA/BMP7/CADM1/SUCLG2	15
umls:C0206698	Cholangiocarcinoma	20/454	399/17381	0.00430031	0.0436894	0.0335837	PECAM1/VIM/YAP1/NFKB2/TIMP3/ERBB2/NOTCH2/STAT3/CSRP1/PODXL/EPS8/DDR1/MCL1/EGFR/SOX9/NFKB1/ANXA5/MAOA/SOX2/NOTCH1	20
umls:C0007873	Uterine Cervical Neoplasm	11/454	166/17381	0.00430629	0.0436894	0.0335837	ANTXR2/NOTCH2/STAT3/EGFR/ETS1/GSN/EPAS1/NFE2L2/BMP7/PLXNB1/NOTCH1	11
umls:C0001420	Papillary adenocarcinoma	4/454	26/17381	0.00435282	0.0436894	0.0335837	ERBB2/EGFR/NFE2L2/GABPA	4
umls:C0037090	Signs and Symptoms, Respiratory	4/454	26/17381	0.00435282	0.0436894	0.0335837	TLR4/PRCP/NFKB1/BMP1	4
umls:C0079746	Immunoblastic Large-Cell Lymphoma	4/454	26/17381	0.00435282	0.0436894	0.0335837	BCL6/HLA-E/SLC3A2/NOTCH1	4
umls:C0600452	Hepatopulmonary Syndrome	8/454	99/17381	0.00438907	0.0438907	0.0337385	ANGPT1/NFKB2/TIE1/ECE1/RELA/NFKB1/PPARA/PRKCA	8
umls:C0007124	Noninfiltrating Intraductal Carcinoma	16/454	292/17381	0.00441691	0.0440067	0.0338277	FOXC1/VIM/TGFB2/BCL6/PAX6/ERBB2/NOTCH2/TIE1/TRPS1/DDR1/EGFR/BCAR3/SOX2/GSN/PTBP1/NOTCH1	16
umls:C0026936	Mycoplasma Infections	7/454	79/17381	0.00455477	0.0448219	0.0344543	TLR4/PARP9/CPQ/HLA-E/EGFR/NFKB1/TNFRSF1B	7
umls:C0272138	Erythroblastosis	5/454	42/17381	0.00456489	0.0448219	0.0344543	ERBB2/EGFR/ETS1/PSAT1/GSN	5
umls:C0701807	Acute anterior uveitis	5/454	42/17381	0.00456489	0.0448219	0.0344543	GEM/ANTXR2/TLR4/CSRP1/HLA-E	5
umls:C1260959	Drusen	5/454	42/17381	0.00456489	0.0448219	0.0344543	ERG/TIMP3/ABCA1/NFE2L2/GABPA	5
umls:C0079774	Peripheral T-Cell Lymphoma	9/454	122/17381	0.00473328	0.0463075	0.0355963	PECAM1/ANGPT1/RHOJ/BCL6/ACSBG1/MCL1/NFKB1/FYN/SLC3A2	9
umls:C0024291	Lymphohistiocytosis, Hemophagocytic	7/454	80/17381	0.00488219	0.0475926	0.0365841	RHOJ/ID4/STAT3/ACSBG1/ZNF395/MXI1/SNAP23	7
umls:C0015923	Fetal Alcohol Syndrome	4/454	27/17381	0.00500602	0.0482787	0.0371115	BCL6/NFE2L2/PPARA/GABPA	4
umls:C0162359	Christ-Siemens-Touraine syndrome	4/454	27/17381	0.00500602	0.0482787	0.0371115	TAB2/EGFR/NFKB1/SLC3A2	4
umls:C0392784	Dermatofibrosarcoma Protuberans	4/454	27/17381	0.00500602	0.0482787	0.0371115	VIM/VCAN/PDGFRB/EGFR	4
umls:C0206718	Ganglioneuroblastoma	5/454	43/17381	0.00505691	0.0484248	0.0372238	ITGA5/PDLIM5/EGFR/ITGAV/NTRK2	5
umls:C0268800	Simple renal cyst	5/454	43/17381	0.00505691	0.0484248	0.0372238	SPARC/NFKB2/NOTCH2/EGFR/DLG5	5
umls:C0850666	Helicobacter pylori infection	16/454	297/17381	0.00518948	0.0488625	0.0375602	IL1R1/ITGA5/GJA1/TLR4/ERBB2/STAT3/HLA-E/RELA/EGFR/NFKB1/SOX2/CARD8/NFE2L2/AGT/CAT/GABPA	16
umls:C0085576	Iron-Refractory Iron Deficiency Anemia	3/454	14/17381	0.00519944	0.0488625	0.0375602	STEAP3/BDH2/CAT	3
umls:C0265264	Holt-Oram syndrome	3/454	14/17381	0.00519944	0.0488625	0.0375602	WWTR1/CHDH/BMP7	3
umls:C2697932	Loeys-Dietz Syndrome	3/454	14/17381	0.00519944	0.0488625	0.0375602	TGFB2/SLC2A10/AGT	3
umls:C3495488	Axenfeld-Rieger syndrome	3/454	14/17381	0.00519944	0.0488625	0.0375602	FOXC1/GJA1/PAX6	3
umls:C0017665	Membranous glomerulonephritis	7/454	81/17381	0.00522701	0.0488625	0.0375602	PECAM1/TGFB2/SPARC/ABCA1/MAP3K5/AGT/PRKCA	7
umls:C0038525	Subarachnoid Hemorrhage	14/454	245/17381	0.00522882	0.0488625	0.0375602	GFAP/PECAM1/ANGPT1/TLR4/TIMP3/STAT3/ABCA1/MCC/NFE2L2/DOCK1/AGT/TMEM39A/NTRK2/ROCK1	14
umls:C0008495	Chorioamnionitis	12/454	195/17381	0.00529775	0.0491675	0.0377947	IL1R1/PECAM1/SPARC/MMP14/CSF1/TLR4/VCAN/HLA-E/NFKB1/TNFRSF1B/PPARA/AGT	12
umls:C0023440	Acute Erythroblastic Leukemia	12/454	195/17381	0.00529775	0.0491675	0.0377947	ID3/SRGN/ACKR3/ERG/FLI1/ERBB2/STAT3/INPPL1/RELA/MCL1/EGFR/NOTCH1	12
umls:C0004943	Behcet Syndrome	17/454	325/17381	0.00539442	0.0498938	0.038353	GEM/WWTR1/TGFBR3/TLR4/STAT3/ACSBG1/HLA-E/FYCO1/DDR1/ETS1/NFKB1/TNFRSF1B/IFI16/GLI3/LTBR/CAT/ROCK1	17

## Sheet: DisGeNET_Black
ID	Description	GeneRatio	BgRatio	pvalue	p.adjust	qvalue	geneID	Count
umls:C0270922	Peripheral demyelinating neuropathy	9/457	29/17381	3.4842e-08	7.67222e-05	7.42686e-05	SOX10/PLLP/NDRG1/PMP22/PLP1/SCARB2/SH3TC2/GJB1/LITAF	9
umls:C0030552	Paresis	13/457	111/17381	6.98883e-06	0.0076947	0.00744862	DNM2/NDRG1/PMP22/MYOT/FLNC/DYSF/BIN1/NCAM1/LMNA/BEST1/CYP7B1/GLDN/CD55	13
umls:C0011303	Demyelinating Diseases	11/457	83/17381	1.08046e-05	0.00793061	0.00767698	NDRG1/PMP22/CRYAB/QKI/SPP1/PLP1/NFASC/KLK6/CNP/GJC2/MOG	11
umls:C0235031	Neurologic Symptoms	11/457	97/17381	4.78783e-05	0.026357	0.0255141	CD9/PSEN1/SOX10/HIP1/CYP27A1/NPC1/ATM/XPC/ITGA2/GJB1/MOG	11
umls:C0007959	Charcot-Marie-Tooth Disease	14/457	157/17381	7.02984e-05	0.0309594	0.0299693	ERBB3/DNM2/SOX10/SUN2/NDRG1/MAG/PMP22/SORT1/BIN1/LMNA/SH3TC2/GJB1/LITAF/LPAR1	14
umls:C0023520	Leukodystrophy	8/457	55/17381	8.8441e-05	0.0324578	0.0314198	SOX10/FA2H/MAG/ASPA/CLCN2/PLP1/GJB1/GJC2	8
