# Supplementary material for: Moesin is an effector of tau-induced actin overstabilization, cell cycle activation, and neurotoxicity in Alzheimer’s disease
Source: iScience. 2023 Feb 8;26(3):106152. doi: 10.1016/j.isci.2023.106152 (PMC9984563; doi:10.1016/j.isci.2023.106152)
Supplement: Table S5. Gene Ontology analysis of modules within the tau transgenic WGCNA, related to Figure 2 [file mmc6.xlsx]

## Sheet: GO_Enrichment_Tau_BlueModule
	ID	Description	GeneRatio	BgRatio	pvalue	p.adjust	qvalue	geneID	Count
GO:0045785	GO:0045785	positive regulation of cell adhesion	67/845	442/23355	1.57135e-23	7.92747e-20	5.05148e-20	Lgals9/Cd74/Rhoa/Il4ra/Apbb1ip/Ptprc/Col16a1/Icam1/Itga6/Ccdc80/Lgals1/Triobp/Tnfsf13b/Pycard/Rasal3/Cav1/Dock8/Vsir/Mdk/Cd81/Ptpn6/Nedd9/Cd83/Cd86/Epb41l5/Spp1/Gpam/Cd274/Sash3/Nckap1l/Sdc4/Irf1/Rras/Stat5a/Kdr/Podxl/Ninj1/Il6st/Ets1/Havcr2/Cd63/Erbb2/Vav1/Ccn1/Itpkb/Myo10/Rsu1/Hsd17b12/Dock1/Angpt1/Cxcl13/Runx1/Itga5/Plpp3/Pdpn/Syk/Fadd/Ptafr/Plekha2/Rela/H2-Ab1/Sox2/Csf1/P4hb/Ikzf1/Smoc1/Aif1	67
GO:0001819	GO:0001819	positive regulation of cytokine production	67/845	452/23355	5.66826e-23	1.42982e-19	9.11099e-20	Lgals9/Slc11a1/Cd74/Hgf/Ifngr1/Cyba/Eif2ak2/Cd84/Bcl3/Il4ra/Ptprc/Mavs/Pycard/Zc3hav1/Unc93b1/Mdk/Cd81/Cd83/Ifih1/Cd274/Sash3/Irf1/Frmd8/Stat5a/Ticam1/Irf5/Havcr2/Agt/Tlr4/Il33/Ripk1/Tlr2/Irf8/Adam17/Gbp5/Fcer1g/Runx1/Il6ra/Laptm5/Mapkapk2/Fzd5/Tlr3/Syk/B2m/Gprc5b/Serpinf2/Fadd/Stat3/Ptafr/Agpat2/Adora2b/Cd14/Myd88/Rela/Tlr9/F2r/Csf1r/Tlr7/Plcg2/Aif1/Gpsm3/1810058I24Rik/Fcgr3/Clec5a/Ccl4/Ccl3/Rab…	67
GO:0071706	GO:0071706	tumor necrosis factor superfamily cytokine production	40/845	177/23355	6.879e-21	9.11474e-18	5.80803e-18	Lgals9/Ifngr1/Cyba/Cd84/Bcl3/Ptprc/Mavs/Tspo/Pycard/Vsir/Ptpn6/Ifih1/Cd274/Sash3/Frmd8/Ticam1/Havcr2/Gpnmb/Tlr4/Il33/Ripk1/Tlr2/Angpt1/Fcer1g/Mapkapk2/Fzd5/Tlr3/Syk/Axl/Fadd/Cx3cr1/Stat3/Ptafr/Cd14/Myd88/Tlr9/Tmem106a/Fcgr3/Ccl4/Ccl3	40
GO:0050900	GO:0050900	leukocyte migration	57/845	364/23355	7.22675e-21	9.11474e-18	5.80803e-18	Lgals9/Cd9/Cd74/Rhoa/Slc8b1/Icam1/Itga6/Hsd3b7/Rin3/Lgmn/Pycard/Rarres2/Dock8/Mdk/Cd81/Selplg/Padi2/Spp1/Csf3r/Nckap1l/Cxcl5/Rac2/Podxl/Mtus1/Lgals3/P2rx4/Ednrb/Il33/Tlr2/Vav1/Msn/Ednra/Adam17/Jam2/Cxcl13/Fcer1g/Cxcl16/Syk/Ppib/Fadd/Cx3cr1/Ptafr/Gpr183/Myd88/Cmklr1/Rhog/Ano6/Csf1r/Csf1/Gcnt1/Irak4/Aif1/Gpsm3/Fcgr3/Lyn/Ccl4/Ccl3	57
GO:1903555	GO:1903555	regulation of tumor necrosis factor superfamily cytokine production	39/845	170/23355	1.19651e-20	1.20728e-17	7.69291e-18	Lgals9/Ifngr1/Cyba/Cd84/Bcl3/Ptprc/Mavs/Tspo/Pycard/Vsir/Ptpn6/Ifih1/Cd274/Sash3/Frmd8/Ticam1/Havcr2/Gpnmb/Tlr4/Il33/Ripk1/Tlr2/Angpt1/Fcer1g/Mapkapk2/Fzd5/Tlr3/Syk/Axl/Fadd/Cx3cr1/Stat3/Ptafr/Cd14/Myd88/Tlr9/Fcgr3/Ccl4/Ccl3	39
GO:0032640	GO:0032640	tumor necrosis factor production	39/845	174/23355	2.90718e-20	2.44446e-17	1.55764e-17	Lgals9/Ifngr1/Cyba/Cd84/Bcl3/Ptprc/Mavs/Tspo/Pycard/Vsir/Ptpn6/Ifih1/Sash3/Frmd8/Ticam1/Havcr2/Gpnmb/Tlr4/Il33/Ripk1/Tlr2/Angpt1/Fcer1g/Mapkapk2/Fzd5/Tlr3/Syk/Axl/Fadd/Cx3cr1/Stat3/Ptafr/Cd14/Myd88/Tlr9/Tmem106a/Fcgr3/Ccl4/Ccl3	39
GO:0032103	GO:0032103	positive regulation of response to external stimulus	59/845	405/23355	5.6416e-20	3.55927e-17	2.26801e-17	Lgals9/Btk/Cd74/Grn/Cyba/Ifi35/Srebf1/Mavs/Lag3/Lgmn/Pycard/Pik3cg/Zc3hav1/Rarres2/Ctsc/Mdk/Cd81/Ly86/Nckap1l/Stat5a/Kdr/Rac2/Nectin2/Cd180/Ets1/Havcr2/P2rx4/Tlr4/Il33/Ripk1/Tlr2/Parp9/Vav1/Fcgr1/Ednra/Adam17/Gbp5/Cxcl13/Fcer1g/Ctss/Tlr3/Gprc5b/Serpinf2/Fadd/Adora2b/Tlr9/Cmklr1/Ano6/Csf1r/Csf1/Lamp1/Plscr1/Aif1/Gpsm3/Cntf/Fcgr3/Cebpa/Ccl4/Ccl3	59
GO:0042063	GO:0042063	gliogenesis	54/845	343/23355	6.14388e-20	3.55927e-17	2.26801e-17	Cd9/Vim/Fas/Ifngr1/Tnfrsf1b/Grn/Hexb/Rhoa/Mt3/Trf/Phgdh/Sun2/Tspo/Metrn/Mag/Pmp22/Mdk/Qk/Id2/Sox9/Smo/Atp1b2/Gfap/Il6st/P2rx4/Agt/Serpine2/Tlr4/Myc/Il33/Tlr2/Erbb2/Cers2/Ntrk2/Nkx6-2/Lgi4/Apcdd1/Dbi/Plpp3/Cx3cr1/Stat3/Atf5/Gpr183/Gpr37l1/Rela/C1qa/Kcnj10/Csf1r/Olig1/Csf1/Gjc2/Cntf/Lyn/Ccl3	54
GO:0032680	GO:0032680	regulation of tumor necrosis factor production	38/845	168/23355	6.34954e-20	3.55927e-17	2.26801e-17	Lgals9/Ifngr1/Cyba/Cd84/Bcl3/Ptprc/Mavs/Tspo/Pycard/Vsir/Ptpn6/Ifih1/Sash3/Frmd8/Ticam1/Havcr2/Gpnmb/Tlr4/Il33/Ripk1/Tlr2/Angpt1/Fcer1g/Mapkapk2/Fzd5/Tlr3/Syk/Axl/Fadd/Cx3cr1/Stat3/Ptafr/Cd14/Myd88/Tlr9/Fcgr3/Ccl4/Ccl3	38
GO:0032760	GO:0032760	positive regulation of tumor necrosis factor production	30/845	102/23355	1.70885e-19	8.62115e-17	5.49351e-17	Lgals9/Ifngr1/Cyba/Cd84/Ptprc/Mavs/Pycard/Ifih1/Sash3/Frmd8/Ticam1/Havcr2/Tlr4/Il33/Ripk1/Tlr2/Fcer1g/Mapkapk2/Fzd5/Tlr3/Syk/Fadd/Stat3/Ptafr/Cd14/Myd88/Tlr9/Fcgr3/Ccl4/Ccl3	30
GO:1903557	GO:1903557	positive regulation of tumor necrosis factor superfamily cytokine production	30/845	103/23355	2.32958e-19	1.06843e-16	6.80816e-17	Lgals9/Ifngr1/Cyba/Cd84/Ptprc/Mavs/Pycard/Ifih1/Sash3/Frmd8/Ticam1/Havcr2/Tlr4/Il33/Ripk1/Tlr2/Fcer1g/Mapkapk2/Fzd5/Tlr3/Syk/Fadd/Stat3/Ptafr/Cd14/Myd88/Tlr9/Fcgr3/Ccl4/Ccl3	30
GO:0002274	GO:0002274	myeloid leukocyte activation	44/845	238/23355	3.25497e-19	1.36844e-16	8.71988e-17	Slc7a2/Lgals9/Btk/Slc11a1/Ifngr1/Grn/Cd84/Spi1/Ifi35/Il4ra/Cst7/Lat2/Hmox1/Pycard/Cd37/Itgb8/Ctsc/Ltbr/Cd48/Cxcl5/Ticam1/Rac2/Nectin2/Dock2/Havcr2/Tlr4/Il33/Tlr2/Anxa3/Fcer1g/Tlr3/Syk/Cx3cr1/Ptafr/Adora2b/Myd88/Tlr9/C1qa/Tmem106a/Plscr1/Aif1/Fcgr3/Cebpa/Lyn	44
GO:0002683	GO:0002683	negative regulation of immune system process	57/845	417/23355	5.08613e-18	1.97381e-15	1.25774e-15	Tmem176a/Lgals9/Btk/Cd74/Fas/Grn/Parp3/Cd84/Il4ra/Cst7/Ptprc/Lag3/Ezr/Hmox1/Rin3/Cd37/Tmem176b/Vsir/Lpxn/Mdk/Ptpn6/Cd86/Id2/Padi2/Tjp2/Gpam/Cd274/Elf1/Sdc4/Irf1/Sox9/Stat5a/Lgals3/Havcr2/Gpnmb/Myc/Il33/Erbb2/Angpt1/Samsn1/Fcer1g/C1qc/Runx1/Nlrx1/Laptm5/Tnfaip8l2/Axl/Fadd/Tap1/Inpp5d/Parp14/A2m/H2-Ab1/Mafb/Tap2/Gpx1/Lyn	57
GO:0022407	GO:0022407	regulation of cell-cell adhesion	57/845	432/23355	2.64234e-17	9.52187e-15	6.06745e-15	Lgals9/Cd9/Cd74/Rhoa/Il4ra/Ptprc/Lag3/Icam1/Itga6/Lgals1/Tnfsf13b/Pycard/Rasal3/Cav1/Akna/Dock8/Vsir/Mdk/Cd81/Ptpn6/Cd83/Cd86/Epb41l5/Gpam/Cd274/Sash3/Nckap1l/Sdc4/Irf1/Stat5a/Podxl/Lgals3/Il6st/Ets1/Havcr2/Serpine2/Gpnmb/Erbb2/Itpkb/Myo10/Fermt3/Cxcl13/Runx1/Plpp3/Pdpn/Laptm5/Tnfaip8l2/Syk/Fadd/Ptafr/Rela/H2-Ab1/Sox2/Zfp703/Ikzf1/Aif1/Lyn	57
GO:0007159	GO:0007159	leukocyte cell-cell adhesion	51/845	353/23355	2.86757e-17	9.64461e-15	6.14566e-15	Lgals9/Cd74/Rhoa/Il4ra/Ptprc/Lag3/Icam1/Lgals1/Tnfsf13b/Pycard/Rasal3/Cav1/Dock8/Vsir/Mdk/Cd81/Selplg/Ptpn6/Cd83/Cd86/Gpam/Cd274/Sash3/Nckap1l/Sdc4/Irf1/Stat5a/Rac2/Lgals3/Il6st/Ets1/Havcr2/Gpnmb/Erbb2/Itpkb/Msn/Fermt3/Jam2/Runx1/Itga5/Laptm5/Tnfaip8l2/Syk/Fadd/Cx3cr1/Ptafr/Rela/H2-Ab1/Ikzf1/Gcnt1/Aif1	51
GO:0002685	GO:0002685	regulation of leukocyte migration	39/845	217/23355	9.68147e-17	3.05269e-14	1.94521e-14	Lgals9/Cd9/Cd74/Rhoa/Slc8b1/Icam1/Rin3/Lgmn/Pycard/Rarres2/Dock8/Mdk/Cd81/Padi2/Nckap1l/Rac2/Mtus1/Lgals3/P2rx4/Il33/Tlr2/Msn/Ednra/Adam17/Jam2/Cxcl13/Fadd/Cx3cr1/Ptafr/Myd88/Cmklr1/Rhog/Ano6/Csf1r/Csf1/Aif1/Gpsm3/Lyn/Ccl4	39
GO:0070663	GO:0070663	regulation of leukocyte proliferation	42/845	252/23355	1.07773e-16	3.19832e-14	2.03801e-14	Lgals9/Btk/Cd74/Tnfrsf1b/St6gal1/Ptprc/Tnfsf13b/Pycard/Rasal3/Vsir/Cd81/Ptpn6/Cd86/Gpam/Cd274/Sash3/Nckap1l/Sdc4/Irf1/Stat5a/Ticam1/Rac2/Lgals3/Il6st/Havcr2/Gpnmb/Tlr4/Il33/Erbb2/Laptm5/Syk/Fadd/Inpp5d/Gpr183/Bcl2/Myd88/Tlr9/H2-Ab1/Csf1r/Csf1/Aif1/Lyn	42
GO:0032675	GO:0032675	regulation of interleukin-6 production	33/845	157/23355	1.84113e-16	5.16027e-14	3.28819e-14	Lgals9/Cd74/Hgf/Cyba/Cd84/Mavs/Pycard/Unc93b1/Ptpn6/Ifih1/Nckap1l/Ticam1/Havcr2/Tlr4/Il33/Tlr2/Fcer1g/Nlrx1/Il6ra/Laptm5/Mapkapk2/Tlr3/Syk/Stat3/Inpp5d/Ptafr/Adora2b/Myd88/Tlr9/F2r/Tlr7/Aif1/Rab7b	33
GO:0050727	GO:0050727	regulation of inflammatory response	49/845	344/23355	2.18636e-16	5.80537e-14	3.69926e-14	Slc7a2/Lgals9/Btk/Hgf/Tnfrsf1b/Grn/Ifi35/Cst7/Pycard/Pik3cg/Akna/Pmp22/Nfkb1/Ctsc/Mdk/Cd81/Stat5a/Apoe/Serpinf1/Ets1/Agt/Ednrb/Tlr4/Il33/Ripk1/Tlr2/Ptges/Fcgr1/Ednra/Pik3ap1/Fcer1g/Nlrx1/Ctss/Tnfaip8l2/Tlr3/Gprc5b/Cx3cr1/Adora2b/Myd88/Rela/Tlr9/Lacc1/Socs3/Gpsm3/Gpx1/Fcgr3/Cebpa/Lyn/Ccl3	49
GO:0032635	GO:0032635	interleukin-6 production	34/845	169/23355	2.63328e-16	6.62279e-14	4.22013e-14	Lgals9/Cd74/Hgf/Cyba/Cd84/Mavs/Pycard/Unc93b1/Ptpn6/Ifih1/Nckap1l/Ticam1/Havcr2/Tlr4/Il33/Tlr2/Fcer1g/Nlrx1/Il6ra/Laptm5/Mapkapk2/Tlr3/Syk/Stat3/Inpp5d/Ptafr/Adora2b/Myd88/Tlr9/F2r/Tmem106a/Tlr7/Aif1/Rab7b	34
GO:0032944	GO:0032944	regulation of mononuclear cell proliferation	40/845	235/23355	2.75676e-16	6.62279e-14	4.22013e-14	Lgals9/Btk/Cd74/Tnfrsf1b/St6gal1/Ptprc/Tnfsf13b/Pycard/Rasal3/Vsir/Cd81/Ptpn6/Cd86/Gpam/Cd274/Sash3/Nckap1l/Sdc4/Irf1/Stat5a/Ticam1/Rac2/Lgals3/Il6st/Havcr2/Gpnmb/Tlr4/Erbb2/Laptm5/Syk/Fadd/Inpp5d/Gpr183/Bcl2/Myd88/Tlr9/H2-Ab1/Csf1/Aif1/Lyn	40
GO:0070661	GO:0070661	leukocyte proliferation	49/845	348/23355	3.50759e-16	8.04354e-14	5.12544e-14	Lgals9/Btk/Slc11a1/Cd74/Tnfrsf1b/St6gal1/Ptprc/Tnfsf13b/Pycard/Rasal3/Dock8/Vsir/Cd81/Ptpn6/Ccnd3/Cd86/Gpam/Cd274/Sash3/Nckap1l/Sdc4/Irf1/Stat5a/Ticam1/Rac2/Lgals3/Cd180/Il6st/Dock2/Havcr2/Gpnmb/Tlr4/Il33/Erbb2/Msn/Laptm5/Syk/Fadd/Inpp5d/Gpr183/Bcl2/Myd88/Tlr9/Cd151/H2-Ab1/Csf1r/Csf1/Aif1/Lyn	49
GO:0032943	GO:0032943	mononuclear cell proliferation	47/845	323/23355	3.91043e-16	8.57744e-14	5.46565e-14	Lgals9/Btk/Slc11a1/Cd74/Tnfrsf1b/St6gal1/Ptprc/Tnfsf13b/Pycard/Rasal3/Dock8/Vsir/Cd81/Ptpn6/Ccnd3/Cd86/Gpam/Cd274/Sash3/Nckap1l/Sdc4/Irf1/Stat5a/Ticam1/Rac2/Lgals3/Cd180/Il6st/Dock2/Havcr2/Gpnmb/Tlr4/Erbb2/Msn/Laptm5/Syk/Fadd/Inpp5d/Gpr183/Bcl2/Myd88/Tlr9/Cd151/H2-Ab1/Csf1/Aif1/Lyn	47
GO:0022409	GO:0022409	positive regulation of cell-cell adhesion	42/845	267/23355	9.05236e-16	1.90288e-13	1.21254e-13	Lgals9/Cd74/Rhoa/Il4ra/Ptprc/Icam1/Itga6/Lgals1/Tnfsf13b/Pycard/Rasal3/Cav1/Dock8/Vsir/Mdk/Cd81/Cd83/Cd86/Gpam/Cd274/Sash3/Nckap1l/Irf1/Stat5a/Podxl/Il6st/Ets1/Havcr2/Itpkb/Myo10/Cxcl13/Runx1/Plpp3/Pdpn/Syk/Fadd/Ptafr/Rela/H2-Ab1/Sox2/Ikzf1/Aif1	42
GO:0019221	GO:0019221	cytokine-mediated signaling pathway	50/845	372/23355	1.18242e-15	2.3815e-13	1.51752e-13	Cd74/Ifngr1/Spi1/Ptprc/Mt3/Mavs/Pycard/Cav1/Il10ra/Ptpn6/Ghr/Padi2/Tjp2/Csf3r/Cxcl5/Irf1/Stat5a/Irf5/Il13ra1/Il6st/Il33/Ripk1/Yap1/Parp9/Nol3/Osmr/Ccdc3/Adam17/Angpt1/Cxcl13/Fcer1g/Ifnar2/Adipor1/Il6ra/Laptm5/Syk/Axl/Fadd/Cx3cr1/Stat3/Myd88/Rela/Parp14/Csf1r/Csf1/Irak4/Cntf/Cebpa/Ccl4/Ccl3	50
GO:0032722	GO:0032722	positive regulation of chemokine production	22/845	68/23355	1.22733e-15	2.3815e-13	1.51752e-13	Lgals9/Cd74/Eif2ak2/Cd84/Il4ra/Mavs/Pycard/Ticam1/Havcr2/Tlr4/Il33/Tlr2/Adam17/Il6ra/Tlr3/Syk/Adora2b/Myd88/Tlr9/Csf1r/Tlr7/Aif1	22
GO:0006066	GO:0006066	alcohol metabolic process	46/845	324/23355	2.09325e-15	3.91127e-13	2.49231e-13	Retsat/Soat1/Srebf1/Rest/Mt3/Hsd3b7/Cyb5r3/Abhd4/Gdpd3/Pmp22/Nfkb1/Fgf1/Acadl/Plek/Scp2/Npc2/Rdh10/Cat/Cln6/Apoe/Apoc1/Fmo5/Fdx1/Idh1/Naaa/Plpp2/Itpkb/Plcb3/Qdpr/Dhrs4/Pth1r/Ip6k3/Lrp5/Plpp3/Dhrs3/Pex2/Abca1/Aldh1a1/Inppl1/Ptafr/P2ry6/Plcd1/Asah2/Plcg2/Slc5a3/Cebpa	46
GO:0002697	GO:0002697	regulation of immune effector process	54/845	437/23355	3.17511e-15	5.72087e-13	3.64541e-13	Lgals9/Btk/Cd74/Tnfrsf1b/Grn/Parp3/Cd84/Il4ra/Ptprc/Mavs/Lag3/Hmox1/Apobec3/Pycard/Cd37/Zc3hav1/Vsir/Cd81/Ptpn6/Sash3/Cxcl5/Irf1/Stat5a/Ticam1/Rac2/Nectin2/Lgals3/Havcr2/Tlr4/Il33/Tlr2/Parp9/Vav1/Fcgr1/Mr1/Angpt1/Fcer1g/Nlrx1/Laptm5/Fzd5/Tlr3/Syk/B2m/Gprc5b/Fadd/Tap1/Ptafr/Adora2b/Tlr9/A2m/Lamp1/Tap2/Fcgr3/Lyn	54
GO:0060326	GO:0060326	cell chemotaxis	44/845	304/23355	4.23135e-15	7.36109e-13	4.69058e-13	Cd74/Hgf/Slc8b1/Hsd3b7/Rin3/Lgmn/Rarres2/Mdk/Lox/Fgf1/Padi2/Spp1/Csf3r/Nckap1l/Cxcl5/Kdr/Rac2/Mtus1/Arhgef16/Lgals3/P2rx4/Ednrb/Vav1/Ednra/Adam17/Cxcl13/Fcer1g/Cxcl16/Syk/Ppib/Cx3cr1/Gpr183/Cmklr1/Rhog/Ano6/Csf1r/Csf1/Aif1/Gpsm3/Fcgr3/Lyn/Ccl4/Ccl3/Rab13	44
GO:0050670	GO:0050670	regulation of lymphocyte proliferation	38/845	232/23355	5.62937e-15	9.46672e-13	6.03231e-13	Lgals9/Btk/Cd74/Tnfrsf1b/Ptprc/Tnfsf13b/Pycard/Rasal3/Vsir/Cd81/Ptpn6/Cd86/Gpam/Cd274/Sash3/Nckap1l/Sdc4/Irf1/Stat5a/Ticam1/Rac2/Lgals3/Il6st/Havcr2/Gpnmb/Tlr4/Erbb2/Laptm5/Syk/Fadd/Inpp5d/Gpr183/Bcl2/Myd88/Tlr9/H2-Ab1/Aif1/Lyn	38
GO:0046651	GO:0046651	lymphocyte proliferation	45/845	320/23355	6.07509e-15	9.88673e-13	6.29995e-13	Lgals9/Btk/Slc11a1/Cd74/Tnfrsf1b/Ptprc/Tnfsf13b/Pycard/Rasal3/Dock8/Vsir/Cd81/Ptpn6/Ccnd3/Cd86/Gpam/Cd274/Sash3/Nckap1l/Sdc4/Irf1/Stat5a/Ticam1/Rac2/Lgals3/Cd180/Il6st/Dock2/Havcr2/Gpnmb/Tlr4/Erbb2/Msn/Laptm5/Syk/Fadd/Inpp5d/Gpr183/Bcl2/Myd88/Tlr9/Cd151/H2-Ab1/Aif1/Lyn	45
GO:0031349	GO:0031349	positive regulation of defense response	40/845	259/23355	8.33846e-15	1.31461e-12	8.37686e-13	Lgals9/Btk/Cd74/Grn/Cyba/Ifi35/Srebf1/Mavs/Lag3/Pycard/Pik3cg/Ctsc/Mdk/Cd81/Stat5a/Nectin2/Ets1/Havcr2/Tlr4/Il33/Ripk1/Tlr2/Parp9/Vav1/Fcgr1/Ednra/Gbp5/Fcer1g/Ctss/Tlr3/Gprc5b/Fadd/Adora2b/Tlr9/Lamp1/Plscr1/Gpsm3/Fcgr3/Cebpa/Ccl3	40
GO:0019884	GO:0019884	antigen processing and presentation of exogenous antigen	16/845	34/23355	8.98243e-15	1.37322e-12	8.75034e-13	Cd74/Psme1/Psme2/Unc93b1/Fcgr1/Mr1/Fcer1g/Ctss/B2m/Tap1/H2-Ab1/Ctse/Tap2/Tapbp/H2-DMb1/Fcgr3	16
GO:0002366	GO:0002366	leukocyte activation involved in immune response	43/845	298/23355	9.7314e-15	1.44397e-12	9.20114e-13	Lgals9/Btk/Slc11a1/Cd74/Grn/Parp3/Cd84/Ifi35/Bcl3/Il4ra/Apbb1ip/Ptprc/Lat2/Icam1/Lgals1/Hmox1/Pycard/Mdk/Cd81/Irf1/Ticam1/Rac2/Lgals3/Cd180/Dock2/Havcr2/Lcp1/Tlr4/Il33/Anxa3/Rorc/Fcer1g/Il6ra/Syk/Cx3cr1/Stat3/Ptafr/Gpr183/Adora2b/Myd88/Lamp1/Plcg2/Lyn	43
GO:0002263	GO:0002263	cell activation involved in immune response	43/845	302/23355	1.57303e-14	2.26741e-12	1.44482e-12	Lgals9/Btk/Slc11a1/Cd74/Grn/Parp3/Cd84/Ifi35/Bcl3/Il4ra/Apbb1ip/Ptprc/Lat2/Icam1/Lgals1/Hmox1/Pycard/Mdk/Cd81/Irf1/Ticam1/Rac2/Lgals3/Cd180/Dock2/Havcr2/Lcp1/Tlr4/Il33/Anxa3/Rorc/Fcer1g/Il6ra/Syk/Cx3cr1/Stat3/Ptafr/Gpr183/Adora2b/Myd88/Lamp1/Plcg2/Lyn	43
GO:0032642	GO:0032642	regulation of chemokine production	24/845	93/23355	1.87706e-14	2.63049e-12	1.67618e-12	Lgals9/Cd74/Eif2ak2/Cd84/Il4ra/Mavs/Pycard/Erbin/Cxcl5/Ticam1/Havcr2/Tlr4/Il33/Tlr2/Adam17/Il6ra/Tlr3/Syk/Adora2b/Myd88/Tlr9/Csf1r/Tlr7/Aif1	24
GO:0032755	GO:0032755	positive regulation of interleukin-6 production	25/845	102/23355	1.96378e-14	2.67765e-12	1.70623e-12	Lgals9/Cd74/Cyba/Mavs/Pycard/Unc93b1/Ifih1/Ticam1/Tlr4/Il33/Tlr2/Fcer1g/Il6ra/Laptm5/Tlr3/Syk/Stat3/Ptafr/Adora2b/Myd88/Tlr9/F2r/Tlr7/Aif1/Rab7b	25
GO:0030595	GO:0030595	leukocyte chemotaxis	36/845	220/23355	3.02942e-14	4.02195e-12	2.56284e-12	Cd74/Slc8b1/Hsd3b7/Rin3/Lgmn/Rarres2/Mdk/Padi2/Spp1/Csf3r/Nckap1l/Cxcl5/Rac2/Mtus1/Lgals3/Ednrb/Vav1/Ednra/Adam17/Cxcl13/Fcer1g/Cxcl16/Syk/Ppib/Cx3cr1/Gpr183/Cmklr1/Ano6/Csf1r/Csf1/Aif1/Gpsm3/Fcgr3/Lyn/Ccl4/Ccl3	36
GO:1903131	GO:1903131	mononuclear cell differentiation	54/845	468/23355	5.62364e-14	7.27469e-12	4.63552e-12	Tmem176a/Lgals9/Btk/Cd74/Fas/Spi1/Rhoa/Bcl3/Il4ra/Ptprc/Lag3/Lgals1/Itgb8/Tmem176b/Vsir/Mdk/Ltbr/Ptpn6/Cd83/Id2/Sash3/Nckap1l/Irf1/Stat5a/Nfatc1/Dock2/Myc/Irf8/Erbb2/Vav1/Rorc/Itpkb/Adam17/Zfp36l2/Mr1/Fcer1g/Runx1/Il6ra/Fzd5/Syk/B2m/Axl/Fadd/Stat3/Inpp5d/Gpr183/Bcl2/Tlr9/H2-Ab1/Csf1/Ikzf1/Plcg2/Mafb/Lyn	54
GO:1903706	GO:1903706	regulation of hemopoiesis	49/845	396/23355	5.94922e-14	7.48139e-12	4.76723e-12	Tmem176a/Lgals9/Cd74/Fas/Spi1/Rhoa/Il4ra/Ptprc/Lag3/Car2/Tmem176b/Vsir/Mdk/Ptpn6/Cd83/Lox/Id2/Tjp2/Csf3r/Sash3/Prxl2a/Nckap1l/Irf1/Stat5a/Ets1/Myc/Ripk1/Erbb2/Rorc/Itpkb/Zfp36l2/C1qc/Runx1/Syk/B2m/Axl/Fadd/Stat3/Inpp5d/Tlr9/Hcls1/Csf1r/Csf1/Ikzf1/Mafb/Lyn/H4c9/Ccl3/Rab7b	49
GO:0050866	GO:0050866	negative regulation of cell activation	35/845	213/23355	6.08002e-14	7.48139e-12	4.76723e-12	Lgals9/Cd9/Btk/Cd74/Fas/Grn/Parp3/Cd84/Il4ra/Cst7/Lag3/Hmox1/Cd37/Vsir/Mdk/Ptpn6/Cd86/Id2/Cd274/Sdc4/Irf1/Apoe/Lgals3/Havcr2/Serpine2/Gpnmb/Erbb2/Samsn1/Runx1/Laptm5/Tnfaip8l2/Axl/Inpp5d/H2-Ab1/Lyn	35
GO:1903037	GO:1903037	regulation of leukocyte cell-cell adhesion	43/845	314/23355	6.30931e-14	7.49547e-12	4.77621e-12	Lgals9/Cd74/Rhoa/Il4ra/Ptprc/Lag3/Icam1/Lgals1/Tnfsf13b/Pycard/Rasal3/Cav1/Dock8/Vsir/Mdk/Cd81/Ptpn6/Cd83/Cd86/Gpam/Cd274/Sash3/Nckap1l/Sdc4/Irf1/Stat5a/Lgals3/Il6st/Ets1/Havcr2/Gpnmb/Erbb2/Itpkb/Runx1/Laptm5/Tnfaip8l2/Syk/Fadd/Ptafr/Rela/H2-Ab1/Ikzf1/Aif1	43
GO:0002221	GO:0002221	pattern recognition receptor signaling pathway	30/845	157/23355	6.38861e-14	7.49547e-12	4.77621e-12	Lgals9/Cyba/Ifi35/Mavs/Zc3hav1/Cav1/Unc93b1/Slc15a3/Erbin/Cd86/Mapkapk3/Ifih1/Irf1/Ticam1/Havcr2/Tlr4/Tlr2/Tifa/Pik3ap1/Nlrx1/Mapkapk2/Tlr3/Cd14/Myd88/Rela/Tlr9/Lacc1/Tlr7/Lyn/Rab7b	30
GO:0002703	GO:0002703	regulation of leukocyte mediated immunity	39/845	264/23355	7.96108e-14	9.1281e-12	5.81654e-12	Lgals9/Btk/Tnfrsf1b/Parp3/Cd84/Il4ra/Ptprc/Mavs/Lag3/Hmox1/Vsir/Cd81/Ptpn6/Sash3/Cxcl5/Stat5a/Ticam1/Rac2/Nectin2/Havcr2/Tlr4/Tlr2/Vav1/Fcgr1/Mr1/Fcer1g/Fzd5/Tlr3/Syk/B2m/Fadd/Tap1/Ptafr/Adora2b/Tlr9/Lamp1/Tap2/Fcgr3/Lyn	39
GO:0070371	GO:0070371	ERK1 and ERK2 cascade	44/845	332/23355	1.04181e-13	1.16799e-11	7.44255e-12	Cd74/Fgfr2/Ptprc/Mt3/Icam1/Trf/Ezr/Pycard/Ctsh/Cav1/Slc9a3r1/Ptpn6/Gnai2/Glipr2/Sox9/Rras/Kdr/Apoe/Chil1/Havcr2/Agt/Gpnmb/Tlr4/Myc/Tlr2/Erbb2/Ccn1/Ednra/Adam17/Zfp36l2/Angpt1/Atf3/Syk/Ndrg2/Serpinf2/Ntsr2/Gpr183/Cavin3/P2ry6/F2r/Csf1r/Lyn/Ccl4/Ccl3	44
GO:0032602	GO:0032602	chemokine production	24/845	101/23355	1.37003e-13	1.50257e-11	9.57453e-12	Lgals9/Cd74/Eif2ak2/Cd84/Il4ra/Mavs/Pycard/Erbin/Cxcl5/Ticam1/Havcr2/Tlr4/Il33/Tlr2/Adam17/Il6ra/Tlr3/Syk/Adora2b/Myd88/Tlr9/Csf1r/Tlr7/Aif1	24
GO:0002237	GO:0002237	response to molecule of bacterial origin	48/845	393/23355	1.76473e-13	1.89427e-11	1.20705e-11	Lgals9/Mgst1/Slc11a1/Vim/Tnfrsf1b/Eif2ak2/Cd84/Rhoa/Ggt5/Pycard/Nfkb1/Ly86/Erbin/Cd86/Mapkapk3/Ncf2/Cd274/Cxcl5/Ticam1/Irf5/Cd180/Havcr2/Ednrb/Tlr4/Tlr2/Irf8/Ednra/Adam17/Cxcl13/Cxcl16/Gbp2/Mapkapk2/Fzd5/Abca1/B2m/Axl/Cx3cr1/Ptafr/Cd14/Myd88/Rela/Tlr9/F2r/Plscr1/Litaf/Plcg2/Tap2/Lyn	48
GO:0097529	GO:0097529	myeloid leukocyte migration	35/845	221/23355	1.87933e-13	1.97525e-11	1.25866e-11	Cd9/Cd74/Rin3/Lgmn/Rarres2/Mdk/Cd81/Spp1/Csf3r/Nckap1l/Cxcl5/Rac2/Mtus1/Lgals3/P2rx4/Ednrb/Vav1/Ednra/Cxcl13/Fcer1g/Syk/Ppib/Cx3cr1/Myd88/Cmklr1/Rhog/Ano6/Csf1r/Csf1/Irak4/Aif1/Fcgr3/Lyn/Ccl4/Ccl3	35
GO:1903039	GO:1903039	positive regulation of leukocyte cell-cell adhesion	35/845	223/23355	2.47043e-13	2.54353e-11	1.62077e-11	Lgals9/Cd74/Rhoa/Il4ra/Ptprc/Icam1/Lgals1/Tnfsf13b/Pycard/Rasal3/Cav1/Dock8/Vsir/Mdk/Cd81/Cd83/Cd86/Gpam/Cd274/Sash3/Nckap1l/Irf1/Stat5a/Il6st/Ets1/Havcr2/Itpkb/Runx1/Syk/Fadd/Ptafr/Rela/H2-Ab1/Ikzf1/Aif1	35
GO:0018108	GO:0018108	peptidyl-tyrosine phosphorylation	42/845	318/23355	4.28855e-13	4.30184e-11	2.74119e-11	Btk/Mvp/Cd74/Hgf/Fgfr2/Ptprc/Icam1/Hck/Ehd4/Cav1/Cd81/Ptpn6/Nedd9/Ghr/Irf1/Stat5a/Kdr/Il6st/Tec/Agt/Tlr4/Parp9/Erbb2/Fcgr1/Adam17/Gfra1/Angpt1/Samsn1/Il6ra/Itga5/Plpp3/Tgfa/Syk/Gprc5b/Parp14/Yes1/Hcls1/Csf1r/Socs3/Ddr1/Cntf/Lyn	42
GO:0042098	GO:0042098	T cell proliferation	34/845	215/23355	4.34874e-13	4.30184e-11	2.74119e-11	Lgals9/Slc11a1/Tnfrsf1b/Ptprc/Tnfsf13b/Pycard/Rasal3/Dock8/Vsir/Cd81/Ptpn6/Ccnd3/Cd86/Gpam/Cd274/Sash3/Nckap1l/Sdc4/Irf1/Stat5a/Rac2/Lgals3/Il6st/Dock2/Havcr2/Gpnmb/Erbb2/Msn/Laptm5/Syk/Fadd/Cd151/H2-Ab1/Aif1	34
GO:0002695	GO:0002695	negative regulation of leukocyte activation	32/845	192/23355	4.88049e-13	4.73502e-11	3.01721e-11	Lgals9/Btk/Cd74/Fas/Grn/Parp3/Cd84/Il4ra/Cst7/Lag3/Hmox1/Cd37/Vsir/Mdk/Ptpn6/Cd86/Id2/Cd274/Sdc4/Irf1/Lgals3/Havcr2/Gpnmb/Erbb2/Samsn1/Runx1/Laptm5/Tnfaip8l2/Axl/Inpp5d/H2-Ab1/Lyn	32
GO:1902105	GO:1902105	regulation of leukocyte differentiation	41/845	307/23355	5.65026e-13	5.37841e-11	3.42719e-11	Tmem176a/Lgals9/Cd74/Fas/Rhoa/Il4ra/Ptprc/Lag3/Car2/Tmem176b/Vsir/Mdk/Ptpn6/Cd83/Id2/Tjp2/Sash3/Prxl2a/Nckap1l/Irf1/Stat5a/Myc/Ripk1/Erbb2/Rorc/Itpkb/Zfp36l2/C1qc/Runx1/Syk/Axl/Fadd/Inpp5d/Tlr9/Hcls1/Csf1r/Csf1/Ikzf1/Mafb/Lyn/Ccl3	41
GO:0018212	GO:0018212	peptidyl-tyrosine modification	42/845	321/23355	5.89952e-13	5.51168e-11	3.51211e-11	Btk/Mvp/Cd74/Hgf/Fgfr2/Ptprc/Icam1/Hck/Ehd4/Cav1/Cd81/Ptpn6/Nedd9/Ghr/Irf1/Stat5a/Kdr/Il6st/Tec/Agt/Tlr4/Parp9/Erbb2/Fcgr1/Adam17/Gfra1/Angpt1/Samsn1/Il6ra/Itga5/Plpp3/Tgfa/Syk/Gprc5b/Parp14/Yes1/Hcls1/Csf1r/Socs3/Ddr1/Cntf/Lyn	42
GO:0050863	GO:0050863	regulation of T cell activation	42/845	323/23355	7.28007e-13	6.67781e-11	4.25519e-11	Lgals9/Cd74/Tnfrsf1b/Rhoa/Il4ra/Ptprc/Lag3/Lgals1/Tnfsf13b/Pycard/Rasal3/Cav1/Dock8/Vsir/Mdk/Cd81/Ptpn6/Cd83/Cd86/Gpam/Cd274/Sash3/Nckap1l/Sdc4/Irf1/Stat5a/Rac2/Lgals3/Il6st/Havcr2/Gpnmb/Erbb2/Rorc/Itpkb/Runx1/Laptm5/Tnfaip8l2/Syk/Fadd/H2-Ab1/Ikzf1/Aif1	42
GO:0042116	GO:0042116	macrophage activation	23/845	100/23355	9.25963e-13	8.34193e-11	5.31558e-11	Slc7a2/Lgals9/Slc11a1/Ifngr1/Grn/Cd84/Ifi35/Il4ra/Cst7/Ctsc/Ticam1/Havcr2/Tlr4/Il33/Tlr2/Tlr3/Syk/Cx3cr1/Tlr9/C1qa/Tmem106a/Aif1/Cebpa	23
GO:0002687	GO:0002687	positive regulation of leukocyte migration	28/845	151/23355	9.509e-13	8.4163e-11	5.36297e-11	Lgals9/Cd74/Rhoa/Icam1/Lgmn/Pycard/Rarres2/Dock8/Mdk/Nckap1l/Rac2/Lgals3/P2rx4/Tlr2/Ednra/Adam17/Jam2/Cxcl13/Fadd/Cx3cr1/Ptafr/Cmklr1/Ano6/Csf1r/Csf1/Aif1/Gpsm3/Ccl4	28
GO:0042060	GO:0042060	wound healing	44/845	357/23355	1.33833e-12	1.16411e-10	7.41788e-11	Tnfrsf12a/Cd9/Slc11a1/Entpd2/Celsr1/Hmox1/Timp1/Cav1/Elk3/Ptpn6/Lox/Fgf1/Plek/Nfe2l2/Stxbp3/Gna13/Plau/Sdc4/Kdr/Apoe/Tec/Serpine2/Tlr4/Prcp/Yap1/Erbb2/Ccn1/Fermt3/Cd109/Fcer1g/Plpp3/Pdpn/Anxa5/Syk/Vkorc1/Axl/Serpinf2/Ano6/Cd151/F2r/Papss2/Ddr1/Gpx1/Lyn	44
GO:0032637	GO:0032637	interleukin-8 production	20/845	75/23355	1.45313e-12	1.23963e-10	7.89907e-11	Cd74/Bcl3/Ptprc/Mavs/Pycard/Chil1/Tlr4/Ripk1/Tlr2/Tlr3/Syk/Fadd/Stat3/Cd14/Myd88/Rela/Tlr9/F2r/Tlr7/Anxa4	20
GO:0031589	GO:0031589	cell-substrate adhesion	44/845	358/23355	1.47429e-12	1.23963e-10	7.89907e-11	Tnfrsf12a/Rhoa/St6gal1/Ntn4/Itgb5/Col16a1/Itga6/Ccdc80/Lgals1/Triobp/Itgb8/Lpxn/Mdk/Nedd9/Epb41l5/Spp1/Sorbs3/Plau/Sdc4/Rras/Kdr/Rac2/Atp1b2/Ninj1/Cd63/Agt/Ccn1/Rsu1/Hsd17b12/Fermt3/Dock1/Angpt1/Itga5/Pdpn/Micall2/Axl/Fam107a/Plekha2/Bcl2/Csf1/P4hb/Parvb/Smoc1/Ddr1	44
GO:0008360	GO:0008360	regulation of cell shape	28/845	154/23355	1.57293e-12	1.30089e-10	8.28941e-11	Hexb/Rhoa/Epb41l2/Icam1/Ezr/Hck/Myl12a/Slc9a3r1/Gna13/Rhoj/Kdr/Cdc42ep1/Rac2/Limd1/Myo10/Msn/Rhoc/S100b/Fmnl3/Fblim1/Pdpn/Rhog/Cdc42ep4/Csf1r/Arap1/Parvb/S100a13/Ccl3	28
GO:0002478	GO:0002478	antigen processing and presentation of exogenous peptide antigen	13/845	27/23355	2.08544e-12	1.69695e-10	1.08131e-10	Cd74/Unc93b1/Fcgr1/Fcer1g/Ctss/B2m/Tap1/H2-Ab1/Ctse/Tap2/Tapbp/H2-DMb1/Fcgr3	13
GO:0010632	GO:0010632	regulation of epithelial cell migration	35/845	240/23355	2.22188e-12	1.77926e-10	1.13377e-10	Grn/Rhoa/Hmox1/Lgmn/Ctsh/Pik3cg/Gpld1/Sparc/Fgf1/Epb41l5/Nfe2l2/Gadd45a/Glipr2/Sox9/Rras/Stat5a/Rhoj/Kdr/Apoe/Serpinf1/Ets1/P2rx4/Cd63/Agt/Prcp/Anxa3/Dock1/Adam17/Angpt1/Cxcl13/Adipor1/Plpp3/Amotl1/Adora2b/Plcg2	35
GO:0032677	GO:0032677	regulation of interleukin-8 production	19/845	70/23355	3.73045e-12	2.94065e-10	1.87382e-10	Cd74/Bcl3/Ptprc/Mavs/Pycard/Tlr4/Ripk1/Tlr2/Tlr3/Syk/Fadd/Stat3/Cd14/Myd88/Rela/Tlr9/F2r/Tlr7/Anxa4	19
GO:0070665	GO:0070665	positive regulation of leukocyte proliferation	27/845	152/23355	6.9611e-12	5.40288e-10	3.44278e-10	Cd74/St6gal1/Ptprc/Tnfsf13b/Pycard/Rasal3/Cd81/Cd86/Gpam/Cd274/Sash3/Nckap1l/Stat5a/Ticam1/Il6st/Havcr2/Tlr4/Syk/Fadd/Gpr183/Bcl2/Myd88/Tlr9/Csf1r/Csf1/Aif1/Lyn	27
GO:0010631	GO:0010631	epithelial cell migration	39/845	304/23355	7.40313e-12	5.65891e-10	3.60593e-10	Grn/Rhoa/Hmox1/Lgmn/Ctsh/Pik3cg/Tgfbr1/Lpxn/Gpld1/Sparc/Fgf1/Epb41l5/Nfe2l2/Gadd45a/Glipr2/Sox9/Rras/Stat5a/Rhoj/Kdr/Apoe/Serpinf1/Ets1/P2rx4/Cd63/Agt/Prcp/Anxa3/Dock1/Adam17/Angpt1/Cxcl13/Adipor1/Plpp3/Amotl1/Adora2b/Plcg2/Gpx1/Rab13	39
GO:0030099	GO:0030099	myeloid cell differentiation	47/845	422/23355	8.81879e-12	6.64041e-10	4.23135e-10	Cd74/Fas/Spi1/Trf/Car2/Dnase2a/Itgb8/Cd81/Ltbr/Ptpn6/Lox/Id2/Tjp2/Csf3r/Prxl2a/Nckap1l/Glo1/Stat5a/Nfatc1/Ets1/Myc/Ripk1/Tlr2/Irf8/Itpkb/Cd109/Wasf2/Fcer1g/C1qc/Runx1/B2m/Fadd/Stat3/Inpp5d/Gpr183/Hcls1/Csf1r/Csf1/Ikzf1/Plscr1/Mafb/Cebpa/Lyn/Clec5a/H4c9/Ccl3/Rab7b	47
GO:0090132	GO:0090132	epithelium migration	39/845	306/23355	9.08143e-12	6.72875e-10	4.28765e-10	Grn/Rhoa/Hmox1/Lgmn/Ctsh/Pik3cg/Tgfbr1/Lpxn/Gpld1/Sparc/Fgf1/Epb41l5/Nfe2l2/Gadd45a/Glipr2/Sox9/Rras/Stat5a/Rhoj/Kdr/Apoe/Serpinf1/Ets1/P2rx4/Cd63/Agt/Prcp/Anxa3/Dock1/Adam17/Angpt1/Cxcl13/Adipor1/Plpp3/Amotl1/Adora2b/Plcg2/Gpx1/Rab13	39
GO:0050870	GO:0050870	positive regulation of T cell activation	31/845	201/23355	9.20286e-12	6.72875e-10	4.28765e-10	Lgals9/Cd74/Rhoa/Il4ra/Ptprc/Lgals1/Tnfsf13b/Pycard/Rasal3/Cav1/Dock8/Vsir/Mdk/Cd81/Cd83/Cd86/Gpam/Cd274/Sash3/Nckap1l/Irf1/Stat5a/Il6st/Havcr2/Itpkb/Runx1/Syk/Fadd/H2-Ab1/Ikzf1/Aif1	31
GO:0001667	GO:0001667	ameboidal-type cell migration	48/845	439/23355	1.02148e-11	7.36194e-10	4.69112e-10	Grn/Rhoa/Hmox1/Lgmn/Timp1/Ctsh/Syde1/Pik3cg/Tgfbr1/Pmp22/Lpxn/Arhgdib/Gpld1/Sparc/Fgf1/Epb41l5/Nfe2l2/Gadd45a/Glipr2/Sdc4/Sox9/Rras/Stat5a/Rhoj/Kdr/Smo/Apoe/Serpinf1/Ets1/P2rx4/Cd63/Agt/Ednrb/Prcp/Anxa3/Dock1/Adam17/Angpt1/Cxcl13/Wasf2/Adipor1/Lrp5/Plpp3/Amotl1/Adora2b/Plcg2/Gpx1/Rab13	48
GO:0090130	GO:0090130	tissue migration	39/845	308/23355	1.1119e-11	7.84538e-10	4.99917e-10	Grn/Rhoa/Hmox1/Lgmn/Ctsh/Pik3cg/Tgfbr1/Lpxn/Gpld1/Sparc/Fgf1/Epb41l5/Nfe2l2/Gadd45a/Glipr2/Sox9/Rras/Stat5a/Rhoj/Kdr/Apoe/Serpinf1/Ets1/P2rx4/Cd63/Agt/Prcp/Anxa3/Dock1/Adam17/Angpt1/Cxcl13/Adipor1/Plpp3/Amotl1/Adora2b/Plcg2/Gpx1/Rab13	39
GO:0010634	GO:0010634	positive regulation of epithelial cell migration	27/845	155/23355	1.11966e-11	7.84538e-10	4.99917e-10	Grn/Hmox1/Lgmn/Ctsh/Pik3cg/Gpld1/Sparc/Fgf1/Epb41l5/Nfe2l2/Glipr2/Sox9/Rras/Stat5a/Rhoj/Kdr/Ets1/P2rx4/Agt/Anxa3/Dock1/Adam17/Angpt1/Plpp3/Amotl1/Adora2b/Plcg2	27
GO:0002699	GO:0002699	positive regulation of immune effector process	36/845	268/23355	1.25011e-11	8.63947e-10	5.50518e-10	Btk/Cd74/Cd84/Il4ra/Ptprc/Mavs/Lag3/Hmox1/Cd37/Cd81/Sash3/Irf1/Stat5a/Ticam1/Rac2/Nectin2/Tlr4/Il33/Tlr2/Vav1/Fcgr1/Mr1/Fcer1g/Laptm5/Fzd5/Syk/B2m/Gprc5b/Fadd/Ptafr/Adora2b/Tlr9/Lamp1/Tap2/Fcgr3/Lyn	36
GO:0010001	GO:0010001	glial cell differentiation	35/845	255/23355	1.30011e-11	8.86361e-10	5.648e-10	Vim/Ifngr1/Tnfrsf1b/Grn/Rhoa/Mt3/Phgdh/Metrn/Mag/Pmp22/Mdk/Qk/Id2/Sox9/Smo/Gfap/Il6st/Agt/Serpine2/Tlr4/Il33/Tlr2/Erbb2/Ntrk2/Nkx6-2/Lgi4/Plpp3/Stat3/Atf5/Gpr37l1/Rela/C1qa/Kcnj10/Olig1/Cntf	35
GO:0050729	GO:0050729	positive regulation of inflammatory response	25/845	135/23355	1.6184e-11	1.08864e-09	6.93695e-10	Btk/Grn/Ifi35/Pik3cg/Ctsc/Mdk/Cd81/Stat5a/Ets1/Tlr4/Il33/Ripk1/Tlr2/Fcgr1/Ednra/Fcer1g/Ctss/Tlr3/Gprc5b/Adora2b/Tlr9/Gpsm3/Fcgr3/Cebpa/Ccl3	25
GO:0032496	GO:0032496	response to lipopolysaccharide	43/845	372/23355	2.04963e-11	1.36058e-09	8.66976e-10	Lgals9/Mgst1/Slc11a1/Vim/Tnfrsf1b/Eif2ak2/Cd84/Rhoa/Ggt5/Pycard/Nfkb1/Ly86/Erbin/Cd86/Mapkapk3/Ncf2/Cd274/Cxcl5/Ticam1/Cd180/Havcr2/Ednrb/Tlr4/Irf8/Ednra/Adam17/Cxcl13/Cxcl16/Gbp2/Mapkapk2/Abca1/B2m/Axl/Cx3cr1/Ptafr/Cd14/Myd88/Rela/F2r/Plscr1/Litaf/Plcg2/Lyn	43
GO:0016042	GO:0016042	lipid catabolic process	40/845	330/23355	2.39184e-11	1.55683e-09	9.92028e-10	Hexb/Mt3/Hsd3b7/Abhd4/Gdpd3/Decr1/Etfb/Pik3cg/Rarres2/Lipa/Gpld1/Ehhadh/Acadl/Scp2/Spp1/Acads/Apoe/Apoc1/Hadhb/Plce1/Idh1/Naaa/Hadh/Nudt7/Plcb3/Dbi/Cpt2/Pafah2/Abhd3/Bdh2/Pex2/Aspg/Plaat3/Pnpla2/Plcd1/Asah2/Plcg2/Hsd17b11/Hexa/Acad11	40
GO:0051250	GO:0051250	negative regulation of lymphocyte activation	27/845	160/23355	2.40698e-11	1.55683e-09	9.92028e-10	Lgals9/Btk/Cd74/Fas/Parp3/Il4ra/Lag3/Vsir/Mdk/Ptpn6/Cd86/Id2/Cd274/Sdc4/Irf1/Lgals3/Havcr2/Gpnmb/Erbb2/Samsn1/Runx1/Laptm5/Tnfaip8l2/Axl/Inpp5d/H2-Ab1/Lyn	27
GO:0050730	GO:0050730	regulation of peptidyl-tyrosine phosphorylation	35/845	263/23355	3.14657e-11	2.00271e-09	1.27615e-09	Mvp/Cd74/Hgf/Ptprc/Icam1/Ehd4/Cav1/Cd81/Ptpn6/Nedd9/Ghr/Irf1/Il6st/Tec/Agt/Tlr4/Parp9/Fcgr1/Adam17/Gfra1/Angpt1/Samsn1/Il6ra/Itga5/Plpp3/Tgfa/Syk/Gprc5b/Parp14/Yes1/Hcls1/Csf1r/Socs3/Cntf/Lyn	35
GO:0032757	GO:0032757	positive regulation of interleukin-8 production	16/845	53/23355	3.17576e-11	2.00271e-09	1.27615e-09	Cd74/Mavs/Pycard/Tlr4/Ripk1/Tlr2/Tlr3/Syk/Fadd/Stat3/Cd14/Myd88/Rela/Tlr9/F2r/Tlr7	16
GO:0030098	GO:0030098	lymphocyte differentiation	46/845	423/23355	3.34281e-11	2.08204e-09	1.3267e-09	Lgals9/Btk/Cd74/Fas/Spi1/Rhoa/Bcl3/Il4ra/Ptprc/Lag3/Lgals1/Vsir/Mdk/Ptpn6/Cd83/Id2/Sash3/Nckap1l/Irf1/Stat5a/Nfatc1/Dock2/Erbb2/Vav1/Rorc/Itpkb/Adam17/Zfp36l2/Mr1/Fcer1g/Runx1/Il6ra/Fzd5/Syk/B2m/Axl/Fadd/Stat3/Inpp5d/Gpr183/Bcl2/Tlr9/H2-Ab1/Ikzf1/Plcg2/Mafb	46
GO:0032946	GO:0032946	positive regulation of mononuclear cell proliferation	25/845	140/23355	3.70382e-11	2.27876e-09	1.45205e-09	Cd74/St6gal1/Ptprc/Tnfsf13b/Pycard/Rasal3/Cd81/Cd86/Gpam/Cd274/Sash3/Nckap1l/Stat5a/Ticam1/Il6st/Havcr2/Tlr4/Syk/Fadd/Gpr183/Bcl2/Myd88/Tlr9/Csf1/Aif1	25
GO:0042129	GO:0042129	regulation of T cell proliferation	28/845	176/23355	4.38982e-11	2.66827e-09	1.70026e-09	Lgals9/Tnfrsf1b/Ptprc/Tnfsf13b/Pycard/Rasal3/Vsir/Cd81/Ptpn6/Cd86/Gpam/Cd274/Sash3/Nckap1l/Sdc4/Irf1/Stat5a/Rac2/Lgals3/Il6st/Havcr2/Gpnmb/Erbb2/Laptm5/Syk/Fadd/H2-Ab1/Aif1	28
GO:0002275	GO:0002275	myeloid cell activation involved in immune response	21/845	99/23355	4.68698e-11	2.81498e-09	1.79374e-09	Btk/Grn/Cd84/Ifi35/Il4ra/Lat2/Hmox1/Pycard/Ticam1/Rac2/Dock2/Havcr2/Il33/Anxa3/Fcer1g/Syk/Cx3cr1/Ptafr/Adora2b/Myd88/Lyn	21
GO:0071675	GO:0071675	regulation of mononuclear cell migration	22/845	110/23355	5.53385e-11	3.2845e-09	2.09293e-09	Lgals9/Rhoa/Slc8b1/Lgmn/Pycard/Rarres2/Dock8/Mdk/Padi2/Lgals3/Msn/Adam17/Jam2/Cxcl13/Fadd/Cmklr1/Ano6/Csf1r/Csf1/Aif1/Lyn/Ccl4	22
GO:0002831	GO:0002831	regulation of response to biotic stimulus	37/845	297/23355	6.07294e-11	3.56256e-09	2.27011e-09	Lgals9/Cd74/Grn/Cyba/Cd84/Ifi35/Srebf1/Mavs/Lag3/Apobec3/Pycard/Cd37/Zc3hav1/Ly86/Cd274/Cxcl5/Irf1/Stat5a/Nectin2/Apoe/Cd180/Havcr2/Tlr4/Tlr2/Parp9/Vav1/Mr1/Gbp5/Nlrx1/Fadd/Tap1/Parp14/Tlr9/A2m/Lamp1/Plscr1/Tap2	37
GO:0050867	GO:0050867	positive regulation of cell activation	50/845	494/23355	6.25225e-11	3.62558e-09	2.31027e-09	Lgals9/Cd74/Rhoa/Il4ra/Ptprc/Lgals1/Tnfsf13b/Pycard/Rasal3/Cav1/Dock8/Vsir/Ctsc/Mdk/Cd81/Cd83/Cd86/Plek/Rps6ka1/Gpam/Cd274/Sash3/Nckap1l/Irf1/Stat5a/Ticam1/Nectin2/Il6st/Havcr2/Tlr4/Il33/Itpkb/Fcer1g/Runx1/Pdpn/Syk/Axl/Fadd/Inpp5d/Ptafr/Gpr183/Adora2b/Bcl2/Myd88/Tlr9/H2-Ab1/Ikzf1/Lamp1/Aif1/Cebpa	50
GO:0070372	GO:0070372	regulation of ERK1 and ERK2 cascade	38/845	312/23355	6.56515e-11	3.74877e-09	2.38876e-09	Cd74/Fgfr2/Ptprc/Mt3/Icam1/Ezr/Pycard/Cav1/Slc9a3r1/Ptpn6/Gnai2/Glipr2/Rras/Kdr/Apoe/Chil1/Havcr2/Gpnmb/Tlr4/Tlr2/Erbb2/Ccn1/Ednra/Adam17/Angpt1/Atf3/Syk/Ndrg2/Serpinf2/Ntsr2/Gpr183/Cavin3/P2ry6/F2r/Csf1r/Lyn/Ccl4/Ccl3	38
GO:0001818	GO:0001818	negative regulation of cytokine production	35/845	270/23355	6.61329e-11	3.74877e-09	2.38876e-09	Lgals9/Btk/Slc11a1/Hgf/Cd84/Bcl3/Ptprc/Lag3/Ezr/Hmox1/Tspo/Pycard/Vsir/Nfkb1/Ptpn6/Cd83/Erbin/Cd274/Srgn/Nckap1l/Havcr2/Gpnmb/Tlr4/Il33/Tlr2/Angpt1/Nlrx1/Laptm5/Ndrg2/Axl/Cx3cr1/Inpp5d/Tlr9/Cmklr1/Anxa4	35
GO:0002833	GO:0002833	positive regulation of response to biotic stimulus	26/845	156/23355	7.49399e-11	4.2008e-09	2.6768e-09	Lgals9/Cd74/Grn/Cyba/Ifi35/Srebf1/Mavs/Lag3/Pycard/Zc3hav1/Ly86/Cd274/Stat5a/Nectin2/Cd180/Havcr2/Tlr4/Tlr2/Parp9/Vav1/Mr1/Gbp5/Fadd/Tlr9/Lamp1/Plscr1	26
GO:0043542	GO:0043542	endothelial cell migration	31/845	218/23355	7.76249e-11	4.30349e-09	2.74224e-09	Grn/Rhoa/Hmox1/Lgmn/Pik3cg/Tgfbr1/Lpxn/Gpld1/Sparc/Fgf1/Nfe2l2/Gadd45a/Rras/Stat5a/Rhoj/Kdr/Apoe/Serpinf1/Ets1/P2rx4/Agt/Prcp/Anxa3/Adam17/Angpt1/Cxcl13/Plpp3/Amotl1/Adora2b/Gpx1/Rab13	31
GO:0033002	GO:0033002	muscle cell proliferation	33/845	245/23355	8.33435e-11	4.5703e-09	2.91225e-09	Cyba/Fgfr2/Rhoa/Notch3/Hmox1/Cav1/Tgfbr1/Bmpr1a/Fgf1/Gnai2/Igfbp5/Id2/Gna13/Abcc4/Agt/Myc/Ripk1/Yap1/Nol3/Rgs5/Ednra/Angpt1/Adamts1/Il6ra/Hpgd/Ndrg2/Serpinf2/Stat3/Ptafr/P2ry6/Myd88/Irak4/Aif1	33
GO:0032606	GO:0032606	type I interferon production	20/845	92/23355	8.45321e-11	4.58564e-09	2.92203e-09	Mavs/Pycard/Zc3hav1/Ifih1/Irf1/Ticam1/Irf5/Havcr2/Tlr4/Tlr2/Irf8/Nlrx1/Tlr3/Syk/Trim56/Cd14/Myd88/Tlr9/Tlr7/Plcg2	20
GO:0072593	GO:0072593	reactive oxygen species metabolic process	37/845	301/23355	8.96785e-11	4.81307e-09	3.06695e-09	Slc7a2/Cyba/Rhoa/Icam1/Tspo/Ncf4/Cav1/Sod3/Gnai2/Nfe2l2/Ncf2/Gadd45a/Prdx1/Cat/Plau/Hvcn1/Ticam1/Rfk/P2rx4/Agt/Tlr4/Ripk1/Tlr2/Prcp/Vav1/Ccn1/Ddah1/Syk/Cx3cr1/Stat3/Bcl2/Sh3pxd2b/Tmem106a/Slc5a3/Aif1/Gpx3/Gpx1	37
GO:0097191	GO:0097191	extrinsic apoptotic signaling pathway	32/845	233/23355	9.66767e-11	5.13404e-09	3.27147e-09	Tnfrsf12a/Hgf/Fas/Tnfrsf1b/Ctnna1/Ptprc/Icam1/Itga6/Hmox1/Pycard/Cav1/Tgfbr1/Ltbr/Eya4/Lgals3/Agt/Tmbim1/Il33/Ripk1/Yap1/Nol3/Lcn2/Bag3/Atf3/Tlr3/Fadd/Cx3cr1/Gabarap/Bcl2/Rela/Gpx1/Tnfsf12	32
GO:0050731	GO:0050731	positive regulation of peptidyl-tyrosine phosphorylation	29/845	195/23355	1.06054e-10	5.57336e-09	3.55141e-09	Cd74/Hgf/Ptprc/Icam1/Ehd4/Cd81/Nedd9/Ghr/Il6st/Tec/Agt/Tlr4/Parp9/Fcgr1/Adam17/Gfra1/Angpt1/Il6ra/Itga5/Plpp3/Tgfa/Syk/Gprc5b/Parp14/Yes1/Hcls1/Csf1r/Cntf/Lyn	29
GO:0010594	GO:0010594	regulation of endothelial cell migration	27/845	171/23355	1.16365e-10	5.99041e-09	3.81716e-09	Grn/Rhoa/Hmox1/Lgmn/Pik3cg/Gpld1/Sparc/Fgf1/Nfe2l2/Gadd45a/Rras/Stat5a/Rhoj/Kdr/Apoe/Serpinf1/Ets1/P2rx4/Agt/Prcp/Anxa3/Adam17/Angpt1/Cxcl13/Plpp3/Amotl1/Adora2b	27
GO:0071674	GO:0071674	mononuclear cell migration	27/845	171/23355	1.16365e-10	5.99041e-09	3.81716e-09	Lgals9/Rhoa/Slc8b1/Icam1/Hsd3b7/Lgmn/Pycard/Rarres2/Dock8/Mdk/Padi2/Lgals3/Msn/Adam17/Jam2/Cxcl13/Cxcl16/Fadd/Gpr183/Cmklr1/Ano6/Csf1r/Csf1/Aif1/Lyn/Ccl4/Ccl3	27
GO:0002367	GO:0002367	cytokine production involved in immune response	21/845	104/23355	1.25135e-10	6.37684e-09	4.0634e-09	Slc11a1/Cd74/Tnfrsf1b/Mavs/Hmox1/Vsir/Cd81/Sash3/Ticam1/Tlr4/Tlr2/Mr1/Angpt1/Fcer1g/Laptm5/Fzd5/Tlr3/B2m/Gprc5b/Tlr9/Lacc1	21
GO:0002573	GO:0002573	myeloid leukocyte differentiation	31/845	225/23355	1.74882e-10	8.82282e-09	5.62201e-09	Cd74/Spi1/Trf/Car2/Itgb8/Cd81/Ltbr/Id2/Tjp2/Prxl2a/Glo1/Stat5a/Nfatc1/Myc/Ripk1/Tlr2/Cd109/Fcer1g/C1qc/Runx1/Fadd/Inpp5d/Gpr183/Hcls1/Csf1r/Csf1/Ikzf1/Mafb/Cebpa/Lyn/Ccl3	31
GO:0032479	GO:0032479	regulation of type I interferon production	19/845	86/23355	1.85976e-10	9.19853e-09	5.86142e-09	Mavs/Pycard/Zc3hav1/Ifih1/Irf1/Ticam1/Irf5/Havcr2/Tlr4/Tlr2/Irf8/Nlrx1/Tlr3/Syk/Cd14/Myd88/Tlr9/Tlr7/Plcg2	19
GO:0048708	GO:0048708	astrocyte differentiation	19/845	86/23355	1.85976e-10	9.19853e-09	5.86142e-09	Vim/Ifngr1/Grn/Mt3/Mag/Id2/Sox9/Smo/Gfap/Il6st/Agt/Serpine2/Tlr4/Plpp3/Stat3/Atf5/Gpr37l1/C1qa/Cntf	19
GO:0007249	GO:0007249	I-kappaB kinase/NF-kappaB signaling	30/845	215/23355	2.51307e-10	1.23092e-08	7.84356e-09	Btk/Cd74/Rhoa/Bcl3/Pycard/Zc3hav1/Ltbr/Trim25/Irf1/Ticam1/Tnfrsf19/Tlr4/Ripk1/Tlr2/Tifa/Angpt1/S100b/Nlrx1/Tlr3/Gprc5b/Cx3cr1/Myd88/Rela/Tlr9/Tmem106a/S100a13/S100a4/Tlr7/Irak4/Tifab	30
GO:0048659	GO:0048659	smooth muscle cell proliferation	27/845	177/23355	2.59674e-10	1.25967e-08	8.02677e-09	Cyba/Fgfr2/Rhoa/Notch3/Hmox1/Cav1/Bmpr1a/Gnai2/Igfbp5/Id2/Gna13/Abcc4/Agt/Myc/Nol3/Rgs5/Ednra/Adamts1/Il6ra/Hpgd/Ndrg2/Serpinf2/Ptafr/P2ry6/Myd88/Irak4/Aif1	27
GO:0010595	GO:0010595	positive regulation of endothelial cell migration	21/845	108/23355	2.62791e-10	1.26265e-08	8.04576e-09	Grn/Hmox1/Lgmn/Pik3cg/Gpld1/Sparc/Fgf1/Nfe2l2/Rras/Stat5a/Rhoj/Kdr/Ets1/P2rx4/Agt/Anxa3/Adam17/Angpt1/Plpp3/Amotl1/Adora2b	21
GO:0033627	GO:0033627	cell adhesion mediated by integrin	17/845	70/23355	3.46524e-10	1.64926e-08	1.05093e-08	Itgb5/Col16a1/Icam1/Itga6/Itgb8/Lpxn/Ptpn6/Plau/Nckap1l/Podxl/Fermt3/Adam17/Cxcl13/Itga5/Plpp3/Syk/Lyn	17
GO:0032733	GO:0032733	positive regulation of interleukin-10 production	13/845	38/23355	3.89179e-10	1.83496e-08	1.16926e-08	Lgals9/Hgf/Bcl3/Pycard/Cd83/Cd274/Sash3/Tlr4/Tlr2/Fcer1g/Syk/Stat3/Tlr9	13
GO:0060759	GO:0060759	regulation of response to cytokine stimulus	22/845	122/23355	4.53608e-10	2.11894e-08	1.35021e-08	Cd74/Ptprc/Mavs/Pycard/Cav1/Ifih1/Padi2/Il6st/Tlr4/Ripk1/Tlr2/Parp9/Nol3/Ccdc3/Adam17/Angpt1/Laptm5/Syk/Axl/Fadd/Parp14/Csf1	22
GO:0030217	GO:0030217	T cell differentiation	35/845	290/23355	4.78333e-10	2.21394e-08	1.41075e-08	Lgals9/Cd74/Fas/Rhoa/Bcl3/Il4ra/Ptprc/Lag3/Vsir/Mdk/Cd83/Sash3/Nckap1l/Irf1/Stat5a/Dock2/Erbb2/Vav1/Rorc/Itpkb/Adam17/Zfp36l2/Mr1/Fcer1g/Runx1/Il6ra/Fzd5/Syk/B2m/Fadd/Stat3/Gpr183/Bcl2/Ikzf1/Mafb	35
GO:0010810	GO:0010810	regulation of cell-substrate adhesion	30/845	221/23355	4.96032e-10	2.27498e-08	1.44965e-08	Rhoa/St6gal1/Col16a1/Itga6/Ccdc80/Lgals1/Triobp/Mdk/Nedd9/Epb41l5/Spp1/Plau/Sdc4/Rras/Kdr/Rac2/Ninj1/Ccn1/Rsu1/Hsd17b12/Dock1/Itga5/Pdpn/Fam107a/Plekha2/Bcl2/Csf1/P4hb/Smoc1/Ddr1	30
GO:0014015	GO:0014015	positive regulation of gliogenesis	18/845	81/23355	5.05132e-10	2.29585e-08	1.46294e-08	Vim/Tnfrsf1b/Trf/Tspo/Mag/Mdk/Qk/Id2/Gfap/Il6st/Serpine2/Myc/Il33/Tlr2/Nkx6-2/Rela/Gjc2/Lyn	18
GO:0006631	GO:0006631	fatty acid metabolic process	43/845	412/23355	5.39014e-10	2.42797e-08	1.54713e-08	Elovl5/Cd74/Tbxas1/Elovl1/Srebf1/Ggt5/Acsbg1/Decr1/Ech1/Etfb/Cav1/Lipa/Qk/Ehhadh/Acadl/Scp2/Gpam/Acads/Sox9/Agt/Hadhb/Naaa/Hadh/Ptgr2/Nudt7/Degs1/Cyp4v3/Ptges/Dbi/Cpt2/Abhd3/Adipor1/Acot11/Pdpn/Bdh2/Hpgd/Pex2/Mid1ip1/Acsf2/Asah2/Hacd4/Gpx1/Acad11	43
GO:0045637	GO:0045637	regulation of myeloid cell differentiation	30/845	222/23355	5.5416e-10	2.4741e-08	1.57653e-08	Cd74/Fas/Spi1/Car2/Lox/Id2/Tjp2/Csf3r/Prxl2a/Nckap1l/Stat5a/Ets1/Myc/Ripk1/Itpkb/C1qc/Runx1/B2m/Fadd/Stat3/Inpp5d/Hcls1/Csf1r/Csf1/Ikzf1/Mafb/Lyn/H4c9/Ccl3/Rab7b	30
GO:0002224	GO:0002224	toll-like receptor signaling pathway	21/845	113/23355	6.32309e-10	2.77595e-08	1.76887e-08	Lgals9/Cyba/Ifi35/Cav1/Unc93b1/Cd86/Mapkapk3/Irf1/Ticam1/Havcr2/Tlr4/Tlr2/Pik3ap1/Mapkapk2/Tlr3/Cd14/Myd88/Tlr9/Tlr7/Lyn/Rab7b	21
GO:0045088	GO:0045088	regulation of innate immune response	27/845	184/23355	6.32773e-10	2.77595e-08	1.76887e-08	Lgals9/Cd74/Grn/Ifi35/Srebf1/Mavs/Lag3/Pycard/Irf1/Stat5a/Nectin2/Apoe/Havcr2/Tlr4/Tlr2/Parp9/Vav1/Gbp5/Nlrx1/Fadd/Tap1/Parp14/Tlr9/A2m/Lamp1/Plscr1/Tap2	27
GO:0032481	GO:0032481	positive regulation of type I interferon production	15/845	55/23355	6.49422e-10	2.82443e-08	1.79976e-08	Mavs/Zc3hav1/Ifih1/Irf1/Ticam1/Irf5/Tlr4/Tlr2/Tlr3/Syk/Cd14/Myd88/Tlr9/Tlr7/Plcg2	15
GO:0002696	GO:0002696	positive regulation of leukocyte activation	47/845	479/23355	6.64441e-10	2.86505e-08	1.82564e-08	Lgals9/Cd74/Rhoa/Il4ra/Ptprc/Lgals1/Tnfsf13b/Pycard/Rasal3/Cav1/Dock8/Vsir/Ctsc/Mdk/Cd81/Cd83/Cd86/Gpam/Cd274/Sash3/Nckap1l/Irf1/Stat5a/Ticam1/Nectin2/Il6st/Havcr2/Tlr4/Il33/Itpkb/Fcer1g/Runx1/Syk/Axl/Fadd/Inpp5d/Ptafr/Gpr183/Adora2b/Bcl2/Myd88/Tlr9/H2-Ab1/Ikzf1/Lamp1/Aif1/Cebpa	47
GO:0014013	GO:0014013	regulation of gliogenesis	22/845	125/23355	7.35542e-10	3.14476e-08	2.00388e-08	Vim/Fas/Tnfrsf1b/Trf/Tspo/Mag/Mdk/Qk/Id2/Gfap/Il6st/Serpine2/Myc/Il33/Tlr2/Cers2/Nkx6-2/Atf5/Gpr37l1/Rela/Gjc2/Lyn	22
GO:0002718	GO:0002718	regulation of cytokine production involved in immune response	18/845	83/23355	7.72094e-10	3.27329e-08	2.08578e-08	Cd74/Tnfrsf1b/Mavs/Hmox1/Vsir/Cd81/Sash3/Ticam1/Tlr4/Tlr2/Angpt1/Fcer1g/Laptm5/Fzd5/Tlr3/B2m/Gprc5b/Tlr9	18
GO:0050671	GO:0050671	positive regulation of lymphocyte proliferation	23/845	138/23355	9.27049e-10	3.89747e-08	2.48352e-08	Cd74/Ptprc/Tnfsf13b/Pycard/Rasal3/Cd81/Cd86/Gpam/Cd274/Sash3/Nckap1l/Stat5a/Ticam1/Il6st/Havcr2/Tlr4/Syk/Fadd/Gpr183/Bcl2/Myd88/Tlr9/Aif1	23
GO:0045765	GO:0045765	regulation of angiogenesis	35/845	298/23355	9.99543e-10	4.16752e-08	2.65559e-08	Hspb6/Tnfrsf12a/Hgf/Rnh1/Grn/Hmox1/Ctsh/Itgb8/Mdk/Sparc/Fgf1/Nfe2l2/Gadd45a/Id1/Rras/Rhoj/Kdr/Pak4/Lgals3/Serpinf1/Chil1/Ets1/Agt/Anxa3/Itgax/Slc39a12/Ddah1/Adamts1/Runx1/S100a1/Itga5/Tlr3/Cx3cr1/Stat3/Cldn5	35
GO:0002819	GO:0002819	regulation of adaptive immune response	29/845	216/23355	1.25125e-09	5.17422e-08	3.29708e-08	Btk/Slc11a1/Cd74/Tnfrsf1b/Parp3/Il4ra/Ptprc/Tnfsf13b/Pycard/Vsir/Cd81/Ptpn6/Cd48/Cd274/Sash3/Irf1/Nectin2/Havcr2/Il33/Fcgr1/Mr1/Samsn1/Fcer1g/Fzd5/B2m/Fadd/H2-Ab1/Tap2/Fcgr3	29
GO:2001236	GO:2001236	regulation of extrinsic apoptotic signaling pathway	25/845	165/23355	1.37591e-09	5.64347e-08	3.59609e-08	Tnfrsf12a/Hgf/Ctnna1/Ptprc/Icam1/Itga6/Hmox1/Pycard/Cav1/Tgfbr1/Ltbr/Eya4/Lgals3/Agt/Tmbim1/Ripk1/Yap1/Nol3/Atf3/Fadd/Cx3cr1/Bcl2/Rela/Gpx1/Tnfsf12	25
GO:1901342	GO:1901342	regulation of vasculature development	35/845	302/23355	1.42941e-09	5.80555e-08	3.69937e-08	Hspb6/Tnfrsf12a/Hgf/Rnh1/Grn/Hmox1/Ctsh/Itgb8/Mdk/Sparc/Fgf1/Nfe2l2/Gadd45a/Id1/Rras/Rhoj/Kdr/Pak4/Lgals3/Serpinf1/Chil1/Ets1/Agt/Anxa3/Itgax/Slc39a12/Ddah1/Adamts1/Runx1/S100a1/Itga5/Tlr3/Cx3cr1/Stat3/Cldn5	35
GO:1902107	GO:1902107	positive regulation of leukocyte differentiation	26/845	178/23355	1.44995e-09	5.80555e-08	3.69937e-08	Lgals9/Cd74/Rhoa/Il4ra/Ptprc/Car2/Vsir/Mdk/Cd83/Id2/Sash3/Nckap1l/Irf1/Stat5a/Ripk1/Itpkb/Runx1/Syk/Axl/Fadd/Inpp5d/Hcls1/Csf1r/Csf1/Ikzf1/Ccl3	26
GO:1903708	GO:1903708	positive regulation of hemopoiesis	26/845	178/23355	1.44995e-09	5.80555e-08	3.69937e-08	Lgals9/Cd74/Rhoa/Il4ra/Ptprc/Car2/Vsir/Mdk/Cd83/Id2/Sash3/Nckap1l/Irf1/Stat5a/Ripk1/Itpkb/Runx1/Syk/Axl/Fadd/Inpp5d/Hcls1/Csf1r/Csf1/Ikzf1/Ccl3	26
GO:0032653	GO:0032653	regulation of interleukin-10 production	15/845	58/23355	1.46735e-09	5.82897e-08	3.71429e-08	Lgals9/Hgf/Cd84/Bcl3/Pycard/Vsir/Cd83/Cd274/Sash3/Tlr4/Tlr2/Fcer1g/Syk/Stat3/Tlr9	15
GO:0021782	GO:0021782	glial cell development	21/845	119/23355	1.69831e-09	6.69374e-08	4.26534e-08	Vim/Ifngr1/Grn/Mt3/Phgdh/Mag/Pmp22/Mdk/Id2/Smo/Gfap/Agt/Tlr4/Tlr2/Ntrk2/Nkx6-2/Lgi4/C1qa/Kcnj10/Olig1/Cntf	21
GO:0048661	GO:0048661	positive regulation of smooth muscle cell proliferation	20/845	108/23355	1.72184e-09	6.73384e-08	4.29089e-08	Cyba/Fgfr2/Notch3/Hmox1/Bmpr1a/Gnai2/Igfbp5/Id2/Abcc4/Agt/Myc/Adamts1/Il6ra/Hpgd/Serpinf2/Ptafr/P2ry6/Myd88/Irak4/Aif1	20
GO:0097530	GO:0097530	granulocyte migration	24/845	155/23355	1.8737e-09	7.27141e-08	4.63343e-08	Cd74/Rarres2/Mdk/Spp1/Csf3r/Nckap1l/Cxcl5/Rac2/Lgals3/Vav1/Ednra/Cxcl13/Fcer1g/Syk/Ppib/Myd88/Cmklr1/Rhog/Csf1r/Csf1/Irak4/Fcgr3/Ccl4/Ccl3	24
GO:0007596	GO:0007596	blood coagulation	25/845	168/23355	2.01942e-09	7.77707e-08	4.95565e-08	Cd9/Entpd2/Cav1/Ptpn6/Plek/Nfe2l2/Stxbp3/Gna13/Plau/Apoe/Tec/Serpine2/Tlr4/Fermt3/Fcer1g/Pdpn/Anxa5/Syk/Vkorc1/Axl/Serpinf2/Ano6/F2r/Papss2/Lyn	25
GO:0002688	GO:0002688	regulation of leukocyte chemotaxis	21/845	121/23355	2.32646e-09	8.89164e-08	5.66586e-08	Cd74/Slc8b1/Rin3/Lgmn/Rarres2/Mdk/Padi2/Nckap1l/Rac2/Mtus1/Ednra/Adam17/Cxcl13/Cmklr1/Ano6/Csf1r/Csf1/Aif1/Gpsm3/Lyn/Ccl4	21
GO:0007599	GO:0007599	hemostasis	25/845	170/23355	2.59457e-09	9.8418e-08	6.27132e-08	Cd9/Entpd2/Cav1/Ptpn6/Plek/Nfe2l2/Stxbp3/Gna13/Plau/Apoe/Tec/Serpine2/Tlr4/Fermt3/Fcer1g/Pdpn/Anxa5/Syk/Vkorc1/Axl/Serpinf2/Ano6/F2r/Papss2/Lyn	25
GO:0048660	GO:0048660	regulation of smooth muscle cell proliferation	25/845	171/23355	2.93647e-09	1.09737e-07	6.99258e-08	Cyba/Fgfr2/Rhoa/Notch3/Hmox1/Cav1/Bmpr1a/Gnai2/Igfbp5/Id2/Gna13/Abcc4/Agt/Myc/Rgs5/Adamts1/Il6ra/Hpgd/Ndrg2/Serpinf2/Ptafr/P2ry6/Myd88/Irak4/Aif1	25
GO:0050817	GO:0050817	coagulation	25/845	171/23355	2.93647e-09	1.09737e-07	6.99258e-08	Cd9/Entpd2/Cav1/Ptpn6/Plek/Nfe2l2/Stxbp3/Gna13/Plau/Apoe/Tec/Serpine2/Tlr4/Fermt3/Fcer1g/Pdpn/Anxa5/Syk/Vkorc1/Axl/Serpinf2/Ano6/F2r/Papss2/Lyn	25
GO:2001233	GO:2001233	regulation of apoptotic signaling pathway	40/845	391/23355	3.85912e-09	1.43156e-07	9.12209e-08	Tnfrsf12a/Cd74/Hgf/Fas/Ctnna1/Ptprc/Icam1/Itga6/Hmox1/Pycard/Ctsh/Bmf/Cav1/Tgfbr1/Slc9a3r1/Pmp22/Ctsc/Ltbr/Eya4/Gnai2/Nfe2l2/Lgals3/Tpt1/Agt/Tmbim1/Myc/Ripk1/Yap1/Nol3/Atf3/Fadd/Cx3cr1/Bcl2/Rela/Pttg1ip/P4hb/Plscr1/Asah2/Gpx1/Tnfsf12	40
GO:0038061	GO:0038061	NIK/NF-kappaB signaling	20/845	113/23355	3.92153e-09	1.44409e-07	9.20195e-08	Eif2ak2/Rhoa/Ifi35/Nfkb2/Cd86/Prdx1/Chil1/Havcr2/Agt/Tlr4/Tlr2/Nol3/Adipor1/Laptm5/Tlr3/Cd14/Rela/Tlr9/Litaf/Tlr7	20
GO:0032613	GO:0032613	interleukin-10 production	15/845	62/23355	4.00978e-09	1.4659e-07	9.34087e-08	Lgals9/Hgf/Cd84/Bcl3/Pycard/Vsir/Cd83/Cd274/Sash3/Tlr4/Tlr2/Fcer1g/Syk/Stat3/Tlr9	15
GO:0007272	GO:0007272	ensheathment of neurons	25/845	174/23355	4.23194e-09	1.52501e-07	9.71756e-08	Cd9/Cldn11/Hgf/Tnfrsf1b/Hexb/Bcas1/Cst7/Trf/Pllp/Mag/Pmp22/Ctsc/Qk/Tlr2/Itgax/Erbb2/Degs1/Ntrk2/Nkx6-2/Lgi4/Jam2/S100b/Kcnj10/Cldn5/Hexa	25
GO:0008366	GO:0008366	axon ensheathment	25/845	174/23355	4.23194e-09	1.52501e-07	9.71756e-08	Cd9/Cldn11/Hgf/Tnfrsf1b/Hexb/Bcas1/Cst7/Trf/Pllp/Mag/Pmp22/Ctsc/Qk/Tlr2/Itgax/Erbb2/Degs1/Ntrk2/Nkx6-2/Lgi4/Jam2/S100b/Kcnj10/Cldn5/Hexa	25
GO:0009615	GO:0009615	response to virus	34/845	300/23355	4.36974e-09	1.5635e-07	9.96281e-08	Lgals9/Ifngr1/Eif2ak2/Bcl3/Ptprc/Mavs/Apobec3/Pycard/Cd37/Itgb8/Zc3hav1/Unc93b1/Apobec1/Cd86/Ifih1/Gpam/Trim25/Irf1/Ticam1/Irf5/Il33/Parp9/Itgax/Lcn2/Ifnar2/Nlrx1/Tlr3/Fadd/Trim56/Bcl2/Myd88/Tlr9/Plscr1/Tlr7	34
GO:0048002	GO:0048002	antigen processing and presentation of peptide antigen	16/845	72/23355	4.62809e-09	1.64427e-07	1.04775e-07	Slc11a1/Cd74/Pycard/Unc93b1/Fcgr1/Mr1/Fcer1g/Ctss/B2m/Tap1/H2-Ab1/Ctse/Tap2/Tapbp/H2-DMb1/Fcgr3	16
GO:0045766	GO:0045766	positive regulation of angiogenesis	25/845	175/23355	4.77097e-09	1.67149e-07	1.0651e-07	Hspb6/Hgf/Grn/Hmox1/Ctsh/Itgb8/Mdk/Fgf1/Nfe2l2/Rras/Kdr/Pak4/Lgals3/Chil1/Ets1/Anxa3/Itgax/Slc39a12/Ddah1/Runx1/S100a1/Itga5/Tlr3/Cx3cr1/Stat3	25
GO:1904018	GO:1904018	positive regulation of vasculature development	25/845	175/23355	4.77097e-09	1.67149e-07	1.0651e-07	Hspb6/Hgf/Grn/Hmox1/Ctsh/Itgb8/Mdk/Fgf1/Nfe2l2/Rras/Kdr/Pak4/Lgals3/Chil1/Ets1/Anxa3/Itgax/Slc39a12/Ddah1/Runx1/S100a1/Itga5/Tlr3/Cx3cr1/Stat3	25
GO:0071621	GO:0071621	granulocyte chemotaxis	21/845	126/23355	4.96089e-09	1.72605e-07	1.09986e-07	Cd74/Rarres2/Mdk/Spp1/Csf3r/Nckap1l/Cxcl5/Rac2/Lgals3/Vav1/Ednra/Cxcl13/Fcer1g/Syk/Ppib/Cmklr1/Csf1r/Csf1/Fcgr3/Ccl4/Ccl3	21
GO:0030865	GO:0030865	cortical cytoskeleton organization	15/845	63/23355	5.08827e-09	1.75824e-07	1.12037e-07	Ehd2/Rhoa/Epb41l2/Ezr/Plek/Pls1/Nckap1l/Rac2/Fhod1/Tln1/Rhoc/Fmnl3/Cavin3/Rhog/Rab13	15
GO:0032649	GO:0032649	regulation of interferon-gamma production	20/845	115/23355	5.37776e-09	1.84563e-07	1.17606e-07	Lgals9/Slc11a1/Bcl3/Pycard/Vsir/Cd274/Sash3/Havcr2/Tlr4/Il33/Irf8/Runx1/Laptm5/Fzd5/Tlr3/Axl/Fadd/Cd14/Tlr9/Tlr7	20
GO:0008347	GO:0008347	glial cell migration	15/845	64/23355	6.42549e-09	2.19031e-07	1.39569e-07	Cd9/Vim/Fas/Hexb/Sun2/Tspo/Pmp22/Atp1b2/P2rx4/Cers2/Apcdd1/Cx3cr1/Gpr183/Csf1/Ccl3	15
GO:0045619	GO:0045619	regulation of lymphocyte differentiation	26/845	191/23355	6.65631e-09	2.25377e-07	1.43613e-07	Lgals9/Cd74/Fas/Rhoa/Il4ra/Ptprc/Lag3/Vsir/Mdk/Ptpn6/Cd83/Id2/Sash3/Nckap1l/Irf1/Stat5a/Erbb2/Rorc/Itpkb/Zfp36l2/Runx1/Syk/Axl/Inpp5d/Tlr9/Ikzf1	26
GO:0010959	GO:0010959	regulation of metal ion transport	33/845	291/23355	7.26058e-09	2.44197e-07	1.55606e-07	Cyba/Cd84/Rhoa/Atp1b3/Slc8b1/Icam1/Tspo/Pik3cg/Cav1/Ptpn6/Gnai2/Atp1b2/Lgals3/P2rx4/Agt/Nol3/Ednra/Dbi/S100a1/1810037I17Rik/Gem/P2ry6/Bcl2/Tlr9/Kcne1l/Ano6/F2r/Plcg2/Gjc2/Lyn/Fxyd1/Ccl4/Orai1	33
GO:0030168	GO:0030168	platelet activation	17/845	85/23355	8.44585e-09	2.82181e-07	1.79809e-07	Cd9/Entpd2/Ptpn6/Plek/Stxbp3/Gna13/Apoe/Tec/Serpine2/Tlr4/Fermt3/Fcer1g/Pdpn/Syk/Axl/F2r/Lyn	17
GO:0002460	GO:0002460	adaptive immune response based on somatic recombination of immune receptors built from immunoglobulin superfamily domains	43/845	452/23355	9.00095e-09	2.98749e-07	1.90366e-07	Btk/Slc11a1/Cd74/Fas/Tnfrsf1b/Parp3/Bcl3/Nfkb2/Il4ra/Ptprc/Icam1/Tnfsf13b/Ctsh/Vsir/Ctsc/Cd81/Ptpn6/Cd274/Sash3/Irf1/Nectin2/Havcr2/Il33/Rorc/Fcgr1/Adam17/Mr1/Fcer1g/C1qc/Il6ra/Fzd5/B2m/Fadd/Stat3/Inpp5d/Klhl6/Myd88/C1qb/C1qa/H2-Ab1/Tap2/C4b/Fcgr3	43
GO:0007229	GO:0007229	integrin-mediated signaling pathway	18/845	96/23355	9.08678e-09	2.99626e-07	1.90926e-07	Ctnna1/Rhoa/Fyb/Itgb5/Itga6/Timp1/Itgb8/Plek/Cd63/Tec/Tln1/Itgax/Vav1/Fermt3/Fcer1g/Itga5/Plpp3/Syk	18
GO:0046486	GO:0046486	glycerolipid metabolic process	38/845	371/23355	9.15965e-09	3.00068e-07	1.91207e-07	Mtmr11/Srebf1/Lpcat2/Abhd4/Gdpd3/Pik3cg/Cav1/Chpt1/Apobec1/Gpld1/Plek/Gpam/Cat/Apoe/Apoc1/Il6st/Plce1/Naaa/Itpkb/Plcb3/Thrsp/Dbi/Abhd3/Ip6k3/Inppl1/Inpp5d/Agpat2/Plaat3/Pnpla2/Dpm3/Csf1r/Socs3/Pigp/Plcd1/Plscr1/Slc22a4/Plcg2/Gpx1	38
GO:0019882	GO:0019882	antigen processing and presentation	20/845	119/23355	9.89854e-09	3.22182e-07	2.05298e-07	Slc11a1/Cd74/Icam1/Psme1/Psme2/Pycard/Unc93b1/Fcgr1/Mr1/Fcer1g/Ctss/B2m/Tap1/H2-Ab1/Ctse/Psmb8/Tap2/Tapbp/H2-DMb1/Fcgr3	20
GO:0052547	GO:0052547	regulation of peptidase activity	41/845	422/23355	1.09879e-08	3.55347e-07	2.26431e-07	Hgf/Fas/Grn/Rhoa/Cst7/Rest/Psme1/Lgmn/Psme2/Cst3/Renbp/Timp1/Pycard/Ctsh/Cav1/Vsir/Rnf7/Rps6ka1/Serpinf1/Agt/Serpine2/Myc/Nol3/Ccn1/Gsn/Cd109/Cstb/Itih3/Laptm5/Syk/Serpinf2/Fadd/Stat3/Tmed10/A2m/F2r/Sox2/Rps27l/Psmb8/Gpx1/Lyn	41
GO:0001503	GO:0001503	ossification	40/845	406/23355	1.1234e-08	3.6099e-07	2.30027e-07	Wwtr1/Fgfr2/Rhoa/Trp53inp2/Rest/Bmpr1a/Mdk/Gpld1/Lox/Igfbp5/Id2/Id3/Spp1/Srgn/Sox9/Id1/Smo/Nfatc1/Il6st/Yap1/Atraid/Bmp2k/Ccn1/Limd1/Runx1/Pth1r/Lrp5/Dhrs3/Inppl1/Bcl2/Sh3pxd2b/Ano6/Sox2/Tmem119/Rflnb/Csf1/Smoc1/Clic1/Cebpa/Clec5a	40
GO:0019216	GO:0019216	regulation of lipid metabolic process	37/845	359/23355	1.21684e-08	3.88542e-07	2.47584e-07	Elovl5/Cd74/Srebf1/Rest/Tspo/Pik3cg/Cav1/Rarres2/Nfkb1/Cd81/Apobec1/Gpld1/Fgf1/Acadl/Id2/Scp2/Gpam/Rdh10/Ormdl2/Sox9/Stat5a/Apoe/Apoc1/Fmo5/Agt/Idh1/Ccn1/Rorc/Thrsp/Ccdc3/Dbi/Adipor1/Pex2/Mid1ip1/Adora2b/Pnpla2/Lyn	37
GO:0048015	GO:0048015	phosphatidylinositol-mediated signaling	24/845	170/23355	1.22499e-08	3.88684e-07	2.47674e-07	Hgf/Ezr/Pik3cg/Slc9a3r1/Ptpn6/Cat/Sox9/Kdr/Agt/Serpine2/Plce1/Erbb2/Ntrk2/Gsn/Plcb3/Angpt1/Pik3ap1/Ptafr/Hcls1/F2r/Csf1r/Plcd1/Entpd5/Cntf	24
GO:0002444	GO:0002444	myeloid leukocyte mediated immunity	19/845	109/23355	1.24343e-08	3.90218e-07	2.48652e-07	Btk/Cd84/Il4ra/Lat2/Mavs/Hmox1/Cxcl5/Ticam1/Rac2/Anxa3/Fcgr1/Fcer1g/Syk/Ptafr/Adora2b/Myd88/Irak4/Fcgr3/Lyn	19
GO:0022604	GO:0022604	regulation of cell morphogenesis	35/845	328/23355	1.24529e-08	3.90218e-07	2.48652e-07	Hexb/Rhoa/St6gal1/Epb41l2/Icam1/Ezr/Triobp/Hck/Myl12a/Slc9a3r1/Mdk/Nedd9/Sparc/Gna13/Rhoj/Kdr/Cdc42ep1/Rac2/Limd1/Myo10/Msn/Dock1/Rhoc/S100b/Fmnl3/Fblim1/Pdpn/Rhog/Cdc42ep4/Csf1r/P4hb/Arap1/Parvb/S100a13/Ccl3	35
GO:0061138	GO:0061138	morphogenesis of a branching epithelium	28/845	225/23355	1.32649e-08	4.13094e-07	2.63229e-07	Hgf/Fgfr2/Ntn4/Celsr1/Ctsz/Ctsh/Mdk/Fgf1/Gna13/Rdh10/Sox9/Kdr/Smo/Nfatc1/Agt/Myc/Yap1/St14/Ednra/Angpt1/Lrp5/Fzd5/Clic4/Bcl2/Sox2/Csf1/Socs3/Ddr1	28
GO:0010811	GO:0010811	positive regulation of cell-substrate adhesion	21/845	133/23355	1.34152e-08	4.15214e-07	2.64579e-07	Col16a1/Itga6/Ccdc80/Triobp/Mdk/Nedd9/Epb41l5/Spp1/Sdc4/Rras/Kdr/Ninj1/Ccn1/Rsu1/Hsd17b12/Dock1/Itga5/Plekha2/Csf1/P4hb/Smoc1	21
GO:0002700	GO:0002700	regulation of production of molecular mediator of immune response	23/845	158/23355	1.36228e-08	4.18506e-07	2.66677e-07	Cd74/Tnfrsf1b/Parp3/Il4ra/Ptprc/Mavs/Hmox1/Cd37/Vsir/Cd81/Sash3/Ticam1/Tlr4/Il33/Tlr2/Angpt1/Fcer1g/Laptm5/Fzd5/Tlr3/B2m/Gprc5b/Tlr9	23
GO:0042552	GO:0042552	myelination	24/845	171/23355	1.37705e-08	4.18506e-07	2.66677e-07	Cd9/Hgf/Tnfrsf1b/Hexb/Bcas1/Cst7/Trf/Pllp/Mag/Pmp22/Ctsc/Qk/Tlr2/Itgax/Erbb2/Degs1/Ntrk2/Nkx6-2/Lgi4/Jam2/S100b/Kcnj10/Cldn5/Hexa	24
GO:0046631	GO:0046631	alpha-beta T cell activation	24/845	171/23355	1.37705e-08	4.18506e-07	2.66677e-07	Lgals9/Rhoa/Bcl3/Il4ra/Ptprc/Rasal3/Vsir/Cd81/Cd83/Cd274/Sash3/Nckap1l/Irf1/Dock2/Rorc/Itpkb/Runx1/Il6ra/Syk/Stat3/Gpr183/Bcl2/H2-Ab1/Ikzf1	24
GO:0007015	GO:0007015	actin filament organization	42/845	445/23355	1.6846e-08	5.08909e-07	3.24283e-07	Capg/Rhoa/Itgb5/Asap3/Icam1/Trf/Ezr/Triobp/Pycard/Tgfbr1/Nedd9/Plek/Pls1/Sorbs3/Nckap1l/Sdc4/Id1/Cdc42ep1/Rac2/Arpc1b/Gmfg/Pdlim4/Fhod1/Lcp1/Tlr2/Gsn/Rhoc/Wasf2/Micall2/Inppl1/Serpinf2/Fam107a/Bcl2/Sh3pxd2b/Myo1d/Rhog/Cdc42ep4/Hcls1/Rflnb/Arap1/Msrb1/Aif1	42
GO:0048017	GO:0048017	inositol lipid-mediated signaling	24/845	173/23355	1.73521e-08	5.21079e-07	3.32038e-07	Hgf/Ezr/Pik3cg/Slc9a3r1/Ptpn6/Cat/Sox9/Kdr/Agt/Serpine2/Plce1/Erbb2/Ntrk2/Gsn/Plcb3/Angpt1/Pik3ap1/Ptafr/Hcls1/F2r/Csf1r/Plcd1/Entpd5/Cntf	24
GO:0001959	GO:0001959	regulation of cytokine-mediated signaling pathway	19/845	112/23355	1.9721e-08	5.88712e-07	3.75134e-07	Cd74/Ptprc/Mavs/Pycard/Cav1/Padi2/Il6st/Ripk1/Parp9/Nol3/Ccdc3/Adam17/Angpt1/Laptm5/Syk/Axl/Fadd/Parp14/Csf1	19
GO:0001763	GO:0001763	morphogenesis of a branching structure	29/845	244/23355	2.07561e-08	6.15967e-07	3.92502e-07	Hgf/Fgfr2/Ntn4/Celsr1/Ctsz/Ctsh/Cpe/Mdk/Fgf1/Gna13/Rdh10/Sox9/Kdr/Smo/Nfatc1/Agt/Myc/Yap1/St14/Ednra/Angpt1/Lrp5/Fzd5/Clic4/Bcl2/Sox2/Csf1/Socs3/Ddr1	29
GO:0001649	GO:0001649	osteoblast differentiation	27/845	216/23355	2.18519e-08	6.44696e-07	4.10808e-07	Wwtr1/Trp53inp2/Rest/Bmpr1a/Lox/Igfbp5/Id2/Id3/Spp1/Sox9/Id1/Smo/Nfatc1/Il6st/Yap1/Atraid/Ccn1/Limd1/Pth1r/Lrp5/Sh3pxd2b/Sox2/Tmem119/Smoc1/Clic1/Cebpa/Clec5a	27
GO:0034341	GO:0034341	response to interferon-gamma	21/845	137/23355	2.29563e-08	6.73341e-07	4.29061e-07	Slc11a1/Cd74/Vim/Capg/Stxbp3/Gbp3/Irf1/Tlr4/Tlr2/Parp9/Irf8/Gsn/Gbp5/Cxcl16/Gbp2/Parp14/H2-Ab1/Cdc42ep4/Ccl4/Ccl3/Rab7b	21
GO:0051251	GO:0051251	positive regulation of lymphocyte activation	40/845	417/23355	2.36611e-08	6.90002e-07	4.39678e-07	Lgals9/Cd74/Rhoa/Il4ra/Ptprc/Lgals1/Tnfsf13b/Pycard/Rasal3/Cav1/Dock8/Vsir/Mdk/Cd81/Cd83/Cd86/Gpam/Cd274/Sash3/Nckap1l/Irf1/Stat5a/Ticam1/Il6st/Havcr2/Tlr4/Itpkb/Runx1/Syk/Axl/Fadd/Inpp5d/Gpr183/Bcl2/Myd88/Tlr9/H2-Ab1/Ikzf1/Lamp1/Aif1	40
GO:0046395	GO:0046395	carboxylic acid catabolic process	26/845	203/23355	2.40159e-08	6.96324e-07	4.43707e-07	Aass/Renbp/Fah/Decr1/Etfb/Hibadh/Ehhadh/Acadl/Scp2/Acads/Npl/Aldh1l2/Hadhb/Hadh/Hdc/Nudt7/Aldh1l1/Qdpr/Ddah1/Dbi/Cpt2/Abhd3/Bdh2/Pex2/Ddo/Acad11	26
GO:0051607	GO:0051607	defense response to virus	29/845	246/23355	2.49181e-08	7.14272e-07	4.55143e-07	Ifngr1/Eif2ak2/Ptprc/Mavs/Apobec3/Pycard/Cd37/Zc3hav1/Unc93b1/Apobec1/Cd86/Ifih1/Gpam/Trim25/Irf1/Ticam1/Irf5/Il33/Parp9/Itgax/Ifnar2/Nlrx1/Tlr3/Fadd/Trim56/Bcl2/Tlr9/Plscr1/Tlr7	29
GO:0140546	GO:0140546	defense response to symbiont	29/845	246/23355	2.49181e-08	7.14272e-07	4.55143e-07	Ifngr1/Eif2ak2/Ptprc/Mavs/Apobec3/Pycard/Cd37/Zc3hav1/Unc93b1/Apobec1/Cd86/Ifih1/Gpam/Trim25/Irf1/Ticam1/Irf5/Il33/Parp9/Itgax/Ifnar2/Nlrx1/Tlr3/Fadd/Trim56/Bcl2/Tlr9/Plscr1/Tlr7	29
GO:0040018	GO:0040018	positive regulation of multicellular organism growth	12/845	43/23355	2.54037e-08	7.24078e-07	4.61391e-07	Ezr/Ghr/Gpam/Pls1/Stat5a/Smo/Agt/Ppib/Bcl2/Sh3pxd2b/Csf1/Ikzf1	12
GO:0070374	GO:0070374	positive regulation of ERK1 and ERK2 cascade	27/845	218/23355	2.65971e-08	7.53834e-07	4.80352e-07	Cd74/Fgfr2/Ptprc/Mt3/Icam1/Pycard/Gnai2/Glipr2/Kdr/Apoe/Chil1/Havcr2/Gpnmb/Tlr4/Tlr2/Ednra/Adam17/Angpt1/Serpinf2/Ntsr2/Gpr183/Cavin3/P2ry6/F2r/Csf1r/Ccl4/Ccl3	27
GO:1990266	GO:1990266	neutrophil migration	20/845	126/23355	2.70184e-08	7.61497e-07	4.85236e-07	Cd74/Mdk/Spp1/Csf3r/Nckap1l/Cxcl5/Rac2/Lgals3/Vav1/Ednra/Cxcl13/Fcer1g/Syk/Ppib/Myd88/Rhog/Irak4/Fcgr3/Ccl4/Ccl3	20
GO:0007162	GO:0007162	negative regulation of cell adhesion	32/845	293/23355	3.01968e-08	8.4635e-07	5.39305e-07	Lgals9/Cd9/Cd74/Rhoa/Il4ra/Ptprc/Lag3/Lgals1/Akna/Vsir/Lpxn/Mdk/Ptpn6/Cd86/Epb41l5/Cd274/Sdc4/Irf1/Podxl/Lgals3/Havcr2/Serpine2/Gpnmb/Erbb2/Angpt1/Jam2/Runx1/Laptm5/Tnfaip8l2/Fam107a/H2-Ab1/Zfp703	32
GO:0072676	GO:0072676	lymphocyte migration	18/845	104/23355	3.36196e-08	9.37077e-07	5.97117e-07	Lgals9/Rhoa/Slc8b1/Icam1/Hsd3b7/Pycard/Dock8/Padi2/Msn/Adam17/Jam2/Cxcl13/Cxcl16/Fadd/Gpr183/Aif1/Ccl4/Ccl3	18
GO:1901652	GO:1901652	response to peptide	39/845	406/23355	3.40948e-08	9.45099e-07	6.02229e-07	Vim/Srebf1/Snx5/Icam1/Lgmn/Car2/Slc39a14/Cav1/Rarres2/Nfkb1/Gpld1/Ccnd3/Erbin/Ghr/Gnai2/Stxbp3/Gpam/Irf1/Rpl23/Stat5a/Irf5/Serpinf1/Agt/Ednrb/Tlr4/Bcar3/Adipor1/Anxa5/Inppl1/Rab31/Stat3/Adora2b/Gatm/Rela/Agtrap/Socs3/Plcd1/Eif4ebp1/Rab13	39
GO:0045089	GO:0045089	positive regulation of innate immune response	19/845	116/23355	3.55717e-08	9.8065e-07	6.24883e-07	Lgals9/Cd74/Ifi35/Srebf1/Mavs/Lag3/Pycard/Stat5a/Nectin2/Havcr2/Tlr4/Tlr2/Parp9/Vav1/Gbp5/Fadd/Tlr9/Lamp1/Plscr1	19
GO:0016125	GO:0016125	sterol metabolic process	21/845	141/23355	3.84687e-08	1.05475e-06	6.72102e-07	Soat1/Srebf1/Mt3/Hsd3b7/Cyb5r3/Lipa/Pmp22/Fgf1/Acadl/Scp2/Npc2/Cat/Cln6/Apoe/Apoc1/Fmo5/Fdx1/Lrp5/Pex2/Abca1/Cebpa	21
GO:0022408	GO:0022408	negative regulation of cell-cell adhesion	25/845	194/23355	3.93727e-08	1.07084e-06	6.82351e-07	Lgals9/Cd9/Cd74/Il4ra/Lag3/Akna/Vsir/Mdk/Ptpn6/Cd86/Epb41l5/Cd274/Sdc4/Irf1/Podxl/Lgals3/Havcr2/Serpine2/Gpnmb/Erbb2/Runx1/Laptm5/Tnfaip8l2/H2-Ab1/Zfp703	25
GO:0001894	GO:0001894	tissue homeostasis	30/845	266/23355	3.94798e-08	1.07084e-06	6.82351e-07	Wwtr1/Trp53inp2/Trf/Ctsh/Car2/Lipa/Spp1/Tjp2/Sash3/Sox9/Kdr/Rac2/Smo/Atp1b2/Tlr4/Yap1/Angpt1/Pth1r/Ctss/Tnfrsf11b/Syk/Tpp1/Inpp5d/Bcl2/Tlr9/F2r/Csf1r/Tmem119/Cldn5/Csf1	30
GO:0032609	GO:0032609	interferon-gamma production	20/845	129/23355	4.06129e-08	1.09568e-06	6.9818e-07	Lgals9/Slc11a1/Bcl3/Pycard/Vsir/Cd274/Sash3/Havcr2/Tlr4/Il33/Irf8/Runx1/Laptm5/Fzd5/Tlr3/Axl/Fadd/Cd14/Tlr9/Tlr7	20
GO:1901222	GO:1901222	regulation of NIK/NF-kappaB signaling	17/845	94/23355	4.10525e-08	1.10165e-06	7.01984e-07	Eif2ak2/Rhoa/Ifi35/Cd86/Prdx1/Havcr2/Tlr4/Tlr2/Nol3/Adipor1/Laptm5/Tlr3/Cd14/Rela/Tlr9/Litaf/Tlr7	17
GO:0050767	GO:0050767	regulation of neurogenesis	41/845	443/23355	4.30952e-08	1.14842e-06	7.31787e-07	Tnfrsf12a/Vim/Fas/Tnfrsf1b/Ctnna1/Rest/Mt3/Trf/Tspo/Metrn/Mag/Bmpr1a/Mdk/Qk/Id2/Id1/Kdr/Smo/Apoe/Gfap/Serpinf1/Il6st/Serpine2/Myc/Il33/Tlr2/Yap1/Cers2/Ctdsp1/Ntrk2/Nkx6-2/B2m/Cx3cr1/Atf5/Gpr37l1/Rela/Sox2/Gjc2/Kctd11/Cntf/Lyn	41
GO:0002886	GO:0002886	regulation of myeloid leukocyte mediated immunity	15/845	73/23355	4.32506e-08	1.14842e-06	7.31787e-07	Btk/Cd84/Il4ra/Mavs/Hmox1/Cxcl5/Ticam1/Rac2/Fcgr1/Fcer1g/Syk/Ptafr/Adora2b/Fcgr3/Lyn	15
GO:0060760	GO:0060760	positive regulation of response to cytokine stimulus	13/845	54/23355	4.66045e-08	1.23099e-06	7.84404e-07	Cd74/Mavs/Ifih1/Tlr4/Ripk1/Tlr2/Parp9/Adam17/Laptm5/Axl/Fadd/Parp14/Csf1	13
GO:0002532	GO:0002532	production of molecular mediator involved in inflammatory response	16/845	84/23355	4.78676e-08	1.25777e-06	8.01467e-07	Slc7a2/Btk/Grn/Il4ra/Pycard/Ticam1/Tlr4/Adam17/Gbp5/Fcer1g/Syk/Pld4/Stat3/Myd88/Gpsm3/Lyn	16
GO:0032957	GO:0032957	inositol trisphosphate metabolic process	8/845	17/23355	5.16769e-08	1.35083e-06	8.60765e-07	Scp2/Itpkb/Plcb3/Inppl1/Ptafr/P2ry6/Plcd1/Plcg2	8
GO:0006907	GO:0006907	pinocytosis	9/845	23/23355	5.27159e-08	1.37088e-06	8.73545e-07	Snx5/Pycard/Ehd4/Cav1/Mapkapk3/Dock2/Mapkapk2/Axl/Snx33	9
GO:0016054	GO:0016054	organic acid catabolic process	26/845	211/23355	5.3291e-08	1.37873e-06	8.78546e-07	Aass/Renbp/Fah/Decr1/Etfb/Hibadh/Ehhadh/Acadl/Scp2/Acads/Npl/Aldh1l2/Hadhb/Hadh/Hdc/Nudt7/Aldh1l1/Qdpr/Ddah1/Dbi/Cpt2/Abhd3/Bdh2/Pex2/Ddo/Acad11	26
GO:0001774	GO:0001774	microglial cell activation	12/845	46/23355	5.83163e-08	1.50105e-06	9.56487e-07	Ifngr1/Grn/Cst7/Ctsc/Tlr4/Il33/Tlr2/Tlr3/Cx3cr1/Tlr9/C1qa/Aif1	12
GO:0048771	GO:0048771	tissue remodeling	25/845	198/23355	5.91736e-08	1.51538e-06	9.65622e-07	Trf/Timp1/Car2/Cav1/Lipa/Mdk/Igfbp5/Spp1/Stat5a/Rac2/Agt/Tmbim1/Gpnmb/Nol3/Pth1r/Lrp5/Ctss/Tnfrsf11b/Syk/Tpp1/Axl/Inpp5d/F2r/Csf1r/Tmem119	25
GO:0008203	GO:0008203	cholesterol metabolic process	20/845	132/23355	6.02785e-08	1.53588e-06	9.78684e-07	Soat1/Srebf1/Mt3/Hsd3b7/Cyb5r3/Pmp22/Fgf1/Acadl/Scp2/Npc2/Cat/Cln6/Apoe/Apoc1/Fmo5/Fdx1/Lrp5/Pex2/Abca1/Cebpa	20
GO:0001909	GO:0001909	leukocyte mediated cytotoxicity	21/845	145/23355	6.32071e-08	1.5944e-06	1.01597e-06	Lgals9/Ptprc/Lag3/Ctsh/Ctsc/Ptpn6/Prdx1/Cxcl5/Stat5a/Nectin2/Havcr2/Vav1/Fcgr1/Mr1/B2m/Fadd/Tap1/Myd88/Lamp1/Tap2/Fcgr3	21
GO:1902652	GO:1902652	secondary alcohol metabolic process	21/845	145/23355	6.32071e-08	1.5944e-06	1.01597e-06	Soat1/Srebf1/Mt3/Hsd3b7/Cyb5r3/Pmp22/Fgf1/Acadl/Scp2/Npc2/Cat/Cln6/Apoe/Apoc1/Fmo5/Fdx1/Idh1/Lrp5/Pex2/Abca1/Cebpa	21
GO:0030866	GO:0030866	cortical actin cytoskeleton organization	11/845	38/23355	6.41041e-08	1.60898e-06	1.02526e-06	Ehd2/Epb41l2/Ezr/Plek/Pls1/Nckap1l/Fhod1/Tln1/Fmnl3/Cavin3/Rab13	11
GO:0002822	GO:0002822	regulation of adaptive immune response based on somatic recombination of immune receptors built from immunoglobulin superfamily domains	25/845	200/23355	7.22258e-08	1.80386e-06	1.14944e-06	Btk/Slc11a1/Tnfrsf1b/Parp3/Il4ra/Ptprc/Tnfsf13b/Vsir/Cd81/Ptpn6/Cd274/Sash3/Irf1/Nectin2/Havcr2/Il33/Fcgr1/Mr1/Fcer1g/Fzd5/B2m/Fadd/H2-Ab1/Tap2/Fcgr3	25
GO:0014009	GO:0014009	glial cell proliferation	13/845	56/23355	7.43383e-08	1.84747e-06	1.17723e-06	Vim/Fas/Tspo/Pmp22/Gfap/Myc/Il33/Cers2/Lgi4/Dbi/Csf1r/Csf1/Lyn	13
GO:0002449	GO:0002449	lymphocyte mediated immunity	40/845	435/23355	7.49823e-08	1.85434e-06	1.18161e-06	Lgals9/Btk/Slc11a1/Cd74/Fas/Tnfrsf1b/Parp3/Bcl3/Il4ra/Ptprc/Lag3/Icam1/Ctsh/Vsir/Ctsc/Cd81/Ptpn6/Prdx1/Sash3/Stat5a/Nectin2/Havcr2/Vav1/Fcgr1/Mr1/Fcer1g/C1qc/Fzd5/B2m/Fadd/Tap1/Inpp5d/Myd88/C1qb/C1qa/H2-Ab1/Lamp1/Tap2/C4b/Fcgr3	40
GO:0043123	GO:0043123	positive regulation of I-kappaB kinase/NF-kappaB signaling	19/845	122/23355	8.20084e-08	2.01821e-06	1.28603e-06	Cd74/Zc3hav1/Ltbr/Trim25/Ticam1/Tnfrsf19/Tlr4/Ripk1/Tifa/S100b/Tlr3/Gprc5b/Myd88/Rela/Tlr9/Tmem106a/S100a13/S100a4/Irak4	19
GO:0032608	GO:0032608	interferon-beta production	13/845	57/23355	9.31354e-08	2.28091e-06	1.45343e-06	Mavs/Pycard/Zc3hav1/Ifih1/Irf1/Ticam1/Tlr4/Tlr2/Nlrx1/Tlr3/Trim56/Tlr9/Tlr7	13
GO:0044242	GO:0044242	cellular lipid catabolic process	26/845	218/23355	1.0337e-07	2.51934e-06	1.60536e-06	Hexb/Mt3/Gdpd3/Decr1/Etfb/Pik3cg/Gpld1/Ehhadh/Acadl/Scp2/Acads/Hadhb/Idh1/Hadh/Nudt7/Plcb3/Dbi/Cpt2/Abhd3/Bdh2/Pex2/Pnpla2/Asah2/Plcg2/Hexa/Acad11	26
GO:0050868	GO:0050868	negative regulation of T cell activation	19/845	124/23355	1.07016e-07	2.59566e-06	1.65399e-06	Lgals9/Cd74/Il4ra/Lag3/Vsir/Mdk/Ptpn6/Cd86/Cd274/Sdc4/Irf1/Lgals3/Havcr2/Gpnmb/Erbb2/Runx1/Laptm5/Tnfaip8l2/H2-Ab1	19
GO:0006790	GO:0006790	sulfur compound metabolic process	31/845	294/23355	1.1045e-07	2.66614e-06	1.6989e-06	Mgst1/Mpc1/Phgdh/Mtap/Ggt5/Gsr/Slc1a2/Ghr/Ehhadh/Nfe2l2/Scp2/Gpam/Glo1/Stat5a/Mpst/Tst/Sqor/Idh1/Nudt7/Mmut/Angpt1/Acot11/Mamdc2/Chst14/Suclg2/Oplah/Adi1/Gstk1/Papss2/Gpx3/Gpx1	31
GO:0071354	GO:0071354	cellular response to interleukin-6	10/845	32/23355	1.14035e-07	2.73955e-06	1.74567e-06	Entpd2/Spi1/Nfkb1/Il6st/Ripk1/Yap1/Il6ra/Stat3/Rela/Cebpa	10
GO:0032735	GO:0032735	positive regulation of interleukin-12 production	11/845	40/23355	1.15267e-07	2.75602e-06	1.75617e-06	Unc93b1/Mdk/Irf1/Tlr4/Tlr2/Irf8/Laptm5/Tlr3/Syk/Rela/Tlr9	11
GO:0046635	GO:0046635	positive regulation of alpha-beta T cell activation	14/845	68/23355	1.18635e-07	2.82318e-06	1.79896e-06	Rhoa/Il4ra/Ptprc/Rasal3/Cd81/Cd83/Sash3/Nckap1l/Irf1/Itpkb/Runx1/Syk/H2-Ab1/Ikzf1	14
GO:0050673	GO:0050673	epithelial cell proliferation	40/845	443/23355	1.2216e-07	2.89343e-06	1.84373e-06	Hgf/Grn/Cyba/Fgfr2/Hmox1/Cav1/Tgfbr1/Bmpr1a/Mdk/Sparc/Fgf1/Igfbp5/Id2/Rps6ka1/Plau/Sox9/Id1/Stat5a/Kdr/Smo/Apoe/Serpinf1/Rida/Ednrb/Tlr4/Myc/Yap1/Erbb2/Ednra/Adam17/Cd109/Tgfa/Fabp7/Pex2/B2m/Stat3/Adora2b/Sox2/Zfp703/Gpx1	40
GO:0030593	GO:0030593	neutrophil chemotaxis	17/845	101/23355	1.23002e-07	2.89975e-06	1.84776e-06	Cd74/Mdk/Spp1/Csf3r/Nckap1l/Cxcl5/Rac2/Lgals3/Vav1/Ednra/Cxcl13/Fcer1g/Syk/Ppib/Fcgr3/Ccl4/Ccl3	17
GO:0071346	GO:0071346	cellular response to interferon-gamma	18/845	113/23355	1.25876e-07	2.95369e-06	1.88213e-06	Vim/Capg/Stxbp3/Gbp3/Irf1/Tlr4/Tlr2/Parp9/Irf8/Gsn/Gbp5/Gbp2/Parp14/H2-Ab1/Cdc42ep4/Ccl4/Ccl3/Rab7b	18
GO:0045576	GO:0045576	mast cell activation	15/845	79/23355	1.31015e-07	3.06004e-06	1.9499e-06	Btk/Cd84/Il4ra/Lat2/Hmox1/Cd48/Rac2/Nectin2/Tlr4/Fcer1g/Syk/Adora2b/Plscr1/Fcgr3/Lyn	15
GO:0010038	GO:0010038	response to metal ion	30/845	281/23355	1.34382e-07	3.12424e-06	1.9908e-06	Fas/Cybrd1/Cpne3/Mt3/Trf/Hmox1/Lgmn/Cav1/Sod3/Apobec1/Gpld1/Id2/Nfe2l2/Hvcn1/P2rx4/Cpne2/Itpkb/Gsn/Anxa5/B2m/Clic4/Gatm/Bcl2/Sox2/Plcd1/Plscr1/S100a16/Plcg2/Mt2/Cebpa	30
GO:0032655	GO:0032655	regulation of interleukin-12 production	13/845	59/23355	1.4401e-07	3.3327e-06	2.12364e-06	Nfkb1/Unc93b1/Mdk/Irf1/Tlr4/Tlr2/Irf8/Laptm5/Tlr3/Syk/Rela/Tlr9/Cmklr1	13
GO:1902930	GO:1902930	regulation of alcohol biosynthetic process	12/845	50/23355	1.59268e-07	3.66899e-06	2.33792e-06	Srebf1/Rest/Nfkb1/Fgf1/Plek/Scp2/Apoe/Pth1r/Pex2/Ptafr/P2ry6/Plcd1	12
GO:0045621	GO:0045621	positive regulation of lymphocyte differentiation	18/845	115/23355	1.65597e-07	3.78329e-06	2.41076e-06	Lgals9/Cd74/Rhoa/Il4ra/Ptprc/Vsir/Mdk/Cd83/Sash3/Nckap1l/Irf1/Stat5a/Itpkb/Runx1/Syk/Axl/Inpp5d/Ikzf1	18
GO:0030258	GO:0030258	lipid modification	28/845	253/23355	1.6573e-07	3.78329e-06	2.41076e-06	Mtmr11/Soat1/Decr1/Etfb/Pik3cg/Ehhadh/Acadl/Scp2/Acads/Sox9/Apoe/Agt/Hadhb/Hadh/Plpp2/Itpkb/Cyp4v3/Dbi/Cpt2/Adipor1/Ip6k3/Plpp3/Bdh2/Pex2/Inppl1/Inpp5d/Socs3/Acad11	28
GO:0002285	GO:0002285	lymphocyte activation involved in immune response	25/845	209/23355	1.71143e-07	3.88927e-06	2.47829e-06	Lgals9/Slc11a1/Cd74/Parp3/Bcl3/Il4ra/Apbb1ip/Ptprc/Icam1/Lgals1/Mdk/Cd81/Irf1/Lgals3/Cd180/Havcr2/Lcp1/Tlr4/Rorc/Fcer1g/Il6ra/Stat3/Gpr183/Lamp1/Plcg2	25
GO:0030888	GO:0030888	regulation of B cell proliferation	14/845	70/23355	1.73968e-07	3.93574e-06	2.5079e-06	Btk/Cd74/Ptprc/Tnfsf13b/Cd81/Sash3/Nckap1l/Ticam1/Tlr4/Inpp5d/Gpr183/Bcl2/Tlr9/Lyn	14
GO:0043122	GO:0043122	regulation of I-kappaB kinase/NF-kappaB signaling	23/845	181/23355	1.76827e-07	3.95715e-06	2.52155e-06	Cd74/Rhoa/Pycard/Zc3hav1/Ltbr/Trim25/Ticam1/Tnfrsf19/Tlr4/Ripk1/Tifa/Angpt1/S100b/Nlrx1/Tlr3/Gprc5b/Myd88/Rela/Tlr9/Tmem106a/S100a13/S100a4/Irak4	23
GO:1905517	GO:1905517	macrophage migration	13/845	60/23355	1.778e-07	3.95715e-06	2.52155e-06	Cd9/Rarres2/Mdk/Cd81/Mtus1/Lgals3/P2rx4/Ednrb/Cx3cr1/Cmklr1/Csf1r/Csf1/Ccl3	13
GO:2000401	GO:2000401	regulation of lymphocyte migration	13/845	60/23355	1.778e-07	3.95715e-06	2.52155e-06	Lgals9/Rhoa/Slc8b1/Pycard/Dock8/Padi2/Msn/Adam17/Jam2/Cxcl13/Fadd/Aif1/Ccl4	13
GO:0050920	GO:0050920	regulation of chemotaxis	26/845	224/23355	1.78052e-07	3.95715e-06	2.52155e-06	Cd74/St6gal1/Slc8b1/Rin3/Lgmn/Rarres2/Mdk/Fgf1/Padi2/Nckap1l/Kdr/Rac2/Mtus1/P2rx4/Ednra/Adam17/Cxcl13/Gpr183/Cmklr1/Ano6/Csf1r/Csf1/Aif1/Gpsm3/Lyn/Ccl4	26
GO:0070741	GO:0070741	response to interleukin-6	10/845	34/23355	2.17043e-07	4.76378e-06	3.03554e-06	Entpd2/Spi1/Nfkb1/Il6st/Ripk1/Yap1/Il6ra/Stat3/Rela/Cebpa	10
GO:1901653	GO:1901653	cellular response to peptide	31/845	303/23355	2.17175e-07	4.76378e-06	3.03554e-06	Vim/Srebf1/Snx5/Icam1/Lgmn/Car2/Slc39a14/Cav1/Rarres2/Nfkb1/Gpld1/Ccnd3/Ghr/Gnai2/Gpam/Irf1/Rpl23/Stat5a/Agt/Tlr4/Bcar3/Adipor1/Anxa5/Inppl1/Rab31/Stat3/Rela/Agtrap/Socs3/Eif4ebp1/Rab13	31
GO:0008202	GO:0008202	steroid metabolic process	32/845	319/23355	2.17733e-07	4.76378e-06	3.03554e-06	Soat1/Srebf1/Rest/Mt3/Hsd3b7/Cyb5r3/Tspo/Lipa/Pmp22/Nfkb1/Fgf1/Acadl/Scp2/Spp1/Npc2/Cat/Stat5a/Cln6/Apoe/Apoc1/Fmo5/Agt/Fdx1/Rorc/Hsd17b12/Dhrs4/Lrp5/Pex2/Abca1/Adora2b/Hsd17b11/Cebpa	32
GO:0010720	GO:0010720	positive regulation of cell development	35/845	368/23355	2.18124e-07	4.76378e-06	3.03554e-06	Tnfrsf12a/Vim/Tnfrsf1b/Trf/Triobp/Tspo/Metrn/Mag/Mdk/Nedd9/Qk/Id2/Kdr/Smo/Apoe/Gfap/Serpinf1/Il6st/Serpine2/Myc/Il33/Tlr2/Ntrk2/Nkx6-2/Dock1/Runx1/Cx3cr1/Bcl2/Rela/Sox2/Cldn5/P4hb/Gjc2/Cntf/Lyn	35
GO:0046634	GO:0046634	regulation of alpha-beta T cell activation	17/845	105/23355	2.20234e-07	4.78914e-06	3.0517e-06	Lgals9/Rhoa/Il4ra/Ptprc/Rasal3/Vsir/Cd81/Cd83/Cd274/Sash3/Nckap1l/Irf1/Itpkb/Runx1/Syk/H2-Ab1/Ikzf1	17
GO:0050777	GO:0050777	negative regulation of immune response	21/845	156/23355	2.25797e-07	4.88903e-06	3.11535e-06	Lgals9/Grn/Parp3/Cd84/Il4ra/Ptprc/Hmox1/Vsir/Ptpn6/Irf1/Lgals3/Havcr2/Il33/Samsn1/Nlrx1/Tap1/Inpp5d/Parp14/A2m/Tap2/Gpx1	21
GO:0002761	GO:0002761	regulation of myeloid leukocyte differentiation	19/845	130/23355	2.29887e-07	4.95633e-06	3.15823e-06	Cd74/Car2/Id2/Tjp2/Prxl2a/Stat5a/Myc/Ripk1/C1qc/Runx1/Fadd/Inpp5d/Hcls1/Csf1r/Csf1/Ikzf1/Mafb/Lyn/Ccl3	19
GO:0002253	GO:0002253	activation of immune response	38/845	420/23355	2.39588e-07	5.1435e-06	3.2775e-06	Ptprc/Fyb/Lat2/Mavs/Ezr/Blnk/Pycard/Lpxn/Cd81/Ptpn6/Gpld1/Rab29/Elf1/Nckap1l/Nectin2/Themis2/Lgals3/Tec/Tlr4/Tlr2/Cmtm3/Fcer1g/C1qc/Laptm5/Syk/Bcl2/Klhl6/Rela/Tlr9/C1qb/C1qa/Cmklr1/A2m/H2-Ab1/Plscr1/Plcg2/C4b/Lyn	38
GO:0061081	GO:0061081	positive regulation of myeloid leukocyte cytokine production involved in immune response	8/845	20/23355	2.43079e-07	5.19634e-06	3.31117e-06	Cd74/Mavs/Ticam1/Tlr4/Tlr2/Fcer1g/Laptm5/Gprc5b	8
GO:0002706	GO:0002706	regulation of lymphocyte mediated immunity	24/845	199/23355	2.57969e-07	5.49137e-06	3.49917e-06	Lgals9/Btk/Tnfrsf1b/Parp3/Ptprc/Lag3/Vsir/Cd81/Ptpn6/Sash3/Stat5a/Nectin2/Havcr2/Vav1/Fcgr1/Mr1/Fcer1g/Fzd5/B2m/Fadd/Tap1/Lamp1/Tap2/Fcgr3	24
GO:0045860	GO:0045860	positive regulation of protein kinase activity	39/845	439/23355	2.67042e-07	5.64498e-06	3.59705e-06	Slc11a1/Cd74/Hgf/Eif2ak2/Rhoa/Ptprc/Trf/Pik3cg/Tgfbr1/Cd81/Fzd10/Nedd9/Ccnd3/Ghr/Fgf1/Cd86/Gadd45a/Sdc4/Pak4/Chil1/Agt/Tlr4/Ripk1/Plce1/Erbb2/Ccn1/Fcgr1/Adam17/Angpt1/Il6ra/Tgfa/Fzd5/Syk/Gprc5b/Tlr9/F2r/Csf1r/Dazap2/Csf1	39
GO:0032615	GO:0032615	interleukin-12 production	13/845	62/23355	2.67423e-07	5.64498e-06	3.59705e-06	Nfkb1/Unc93b1/Mdk/Irf1/Tlr4/Tlr2/Irf8/Laptm5/Tlr3/Syk/Rela/Tlr9/Cmklr1	13
GO:0070997	GO:0070997	neuron death	38/845	422/23355	2.70176e-07	5.67933e-06	3.61894e-06	Fas/Tnfrsf1b/Grn/Rhoa/Rest/Mt3/Hmox1/Lgmn/Ctsz/Mag/Mdk/Ghr/Gbe1/Ncf2/Rab29/Plau/Kdr/Smo/Apoe/Serpinf1/Agt/Gpnmb/Tlr4/Ntrk2/Angpt1/Rapsn/Axl/Fadd/Cx3cr1/Stat3/Bcl2/Sncg/C1qa/F2r/Csf1/Gpx1/Cntf/Ccl3	38
GO:0048872	GO:0048872	homeostasis of number of cells	34/845	355/23355	2.7541e-07	5.76532e-06	3.67373e-06	Cd74/Fas/Spi1/Hmox1/Tnfsf13b/Dnase2a/Lipa/Id2/Prdx1/Gpam/Sash3/Nckap1l/Cxcl5/Sox9/Stat5a/Smo/Ampd3/Ets1/Itpkb/Adam17/Fcer1g/B2m/Axl/Fadd/Stat3/Inpp5d/Gpr183/Bcl2/Hcls1/F2r/Csf1/Ikzf1/Mafb/Lyn	34
GO:0002690	GO:0002690	positive regulation of leukocyte chemotaxis	16/845	95/23355	2.85308e-07	5.92337e-06	3.77444e-06	Cd74/Lgmn/Rarres2/Mdk/Nckap1l/Rac2/Ednra/Adam17/Cxcl13/Cmklr1/Ano6/Csf1r/Csf1/Aif1/Gpsm3/Ccl4	16
GO:0033077	GO:0033077	T cell differentiation in thymus	16/845	95/23355	2.85308e-07	5.92337e-06	3.77444e-06	Cd74/Fas/Ptprc/Stat5a/Dock2/Erbb2/Rorc/Itpkb/Adam17/Zfp36l2/Mr1/Fzd5/B2m/Fadd/Bcl2/Mafb	16
GO:0071216	GO:0071216	cellular response to biotic stimulus	32/845	323/23355	2.88661e-07	5.95292e-06	3.79327e-06	Btk/Vim/Tnfrsf1b/Cd84/Rhoa/Pycard/Nfkb1/Ly86/Cd86/Cd274/Cxcl5/Ticam1/Cd180/Havcr2/Tlr4/Tlr2/Irf8/Cxcl13/Cxcl16/Gbp2/Fzd5/Syk/Abca1/B2m/Axl/Cx3cr1/Cd14/Myd88/Rela/Plscr1/Litaf/Lyn	32
GO:0061572	GO:0061572	actin filament bundle organization	22/845	172/23355	2.90395e-07	5.95292e-06	3.79327e-06	Rhoa/Itgb5/Asap3/Ezr/Triobp/Tgfbr1/Plek/Pls1/Sorbs3/Sdc4/Id1/Pdlim4/Fhod1/Lcp1/Rhoc/Wasf2/Serpinf2/Fam107a/Sh3pxd2b/Rflnb/Arap1/Aif1	22
GO:0046890	GO:0046890	regulation of lipid biosynthetic process	23/845	186/23355	2.90661e-07	5.95292e-06	3.79327e-06	Elovl5/Cd74/Srebf1/Rest/Tspo/Nfkb1/Gpld1/Fgf1/Acadl/Scp2/Gpam/Rdh10/Ormdl2/Apoe/Agt/Idh1/Ccn1/Thrsp/Ccdc3/Dbi/Pex2/Mid1ip1/Adora2b	23
GO:0045639	GO:0045639	positive regulation of myeloid cell differentiation	17/845	107/23355	2.91451e-07	5.95292e-06	3.79327e-06	Cd74/Car2/Id2/Nckap1l/Stat5a/Ets1/Ripk1/Runx1/Fadd/Stat3/Inpp5d/Hcls1/Csf1r/Csf1/Ikzf1/Ccl3/Rab7b	17
GO:0043254	GO:0043254	regulation of protein-containing complex assembly	39/845	441/23355	3.00064e-07	6.10413e-06	3.88963e-06	Fas/Capg/Eif2ak2/Rhoa/Icam1/Hck/Pycard/Bmf/Cav1/Plek/Nckap1l/Sox9/Ticam1/Cdc42ep1/Palld/Apoe/Arpc1b/Gmfg/Lgals3/Xaf1/Lcp1/Tlr4/Tlr2/Nol3/Msn/Gsn/Slc39a12/Gbp5/Rhoc/Cxcl13/Wasf2/Fblim1/Syk/Abca1/Cdc42ep4/Hcls1/Ikzf1/Eif4ebp1/1810058I24Rik	39
GO:0002720	GO:0002720	positive regulation of cytokine production involved in immune response	12/845	53/23355	3.16769e-07	6.41808e-06	4.08968e-06	Cd74/Mavs/Cd81/Sash3/Ticam1/Tlr4/Tlr2/Fcer1g/Laptm5/Fzd5/B2m/Gprc5b	12
GO:0050854	GO:0050854	regulation of antigen receptor-mediated signaling pathway	13/845	63/23355	3.25885e-07	6.57636e-06	4.19054e-06	Ptprc/Ezr/Lpxn/Cd81/Ptpn6/Rab29/Elf1/Nectin2/Lgals3/Cmtm3/Laptm5/Rela/Lyn	13
GO:0002702	GO:0002702	positive regulation of production of molecular mediator of immune response	17/845	108/23355	3.34397e-07	6.72125e-06	4.28287e-06	Cd74/Il4ra/Ptprc/Mavs/Cd37/Cd81/Sash3/Ticam1/Tlr4/Il33/Tlr2/Fcer1g/Laptm5/Fzd5/B2m/Gprc5b/Tlr9	17
GO:0048754	GO:0048754	branching morphogenesis of an epithelial tube	23/845	188/23355	3.52702e-07	7.06103e-06	4.49938e-06	Fgfr2/Celsr1/Ctsz/Ctsh/Mdk/Fgf1/Gna13/Rdh10/Sox9/Kdr/Smo/Nfatc1/Agt/Myc/Yap1/Ednra/Angpt1/Lrp5/Clic4/Bcl2/Sox2/Csf1/Ddr1	23
GO:0071402	GO:0071402	cellular response to lipoprotein particle stimulus	9/845	28/23355	3.78553e-07	7.54861e-06	4.81007e-06	Cd9/Cd81/Ticam1/Apoe/Tlr4/Adam17/Fcer1g/Syk/Myd88	9
GO:0002495	GO:0002495	antigen processing and presentation of peptide antigen via MHC class II	8/845	21/23355	3.80211e-07	7.55184e-06	4.81212e-06	Cd74/Pycard/Unc93b1/Fcer1g/Ctss/H2-Ab1/Ctse/H2-DMb1	8
GO:0050678	GO:0050678	regulation of epithelial cell proliferation	35/845	377/23355	3.88575e-07	7.68228e-06	4.89524e-06	Grn/Cyba/Fgfr2/Hmox1/Cav1/Tgfbr1/Bmpr1a/Mdk/Sparc/Fgf1/Plau/Sox9/Id1/Stat5a/Kdr/Smo/Apoe/Serpinf1/Rida/Ednrb/Tlr4/Myc/Yap1/Erbb2/Ednra/Adam17/Cd109/Tgfa/Pex2/B2m/Stat3/Adora2b/Sox2/Zfp703/Gpx1	35
GO:0032970	GO:0032970	regulation of actin filament-based process	37/845	411/23355	3.89824e-07	7.68228e-06	4.89524e-06	Capg/Rhoa/Celsr1/Asap3/Icam1/Hck/Pycard/Cav1/Tgfbr1/Mdk/Arhgdib/Fzd10/Plek/Sorbs3/Nckap1l/Sdc4/Id1/Cdc42ep1/Rac2/Arpc1b/Gmfg/Pdlim4/Fhod1/Tlr2/Gsn/Rhoc/Wasf2/Pdpn/Serpinf2/Fam107a/Sh3pxd2b/Rhog/Cdc42ep4/Hcls1/Csf1r/Arap1/Fxyd1	37
GO:0032728	GO:0032728	positive regulation of interferon-beta production	10/845	36/23355	3.93981e-07	7.73399e-06	4.92819e-06	Mavs/Zc3hav1/Ifih1/Irf1/Ticam1/Tlr4/Tlr2/Tlr3/Tlr9/Tlr7	10
GO:0030890	GO:0030890	positive regulation of B cell proliferation	11/845	45/23355	4.28973e-07	8.38824e-06	5.34509e-06	Cd74/Ptprc/Tnfsf13b/Cd81/Sash3/Nckap1l/Ticam1/Tlr4/Gpr183/Bcl2/Tlr9	11
GO:0001906	GO:0001906	cell killing	24/845	205/23355	4.47997e-07	8.72643e-06	5.56059e-06	Lgals9/Ptprc/Lag3/Ctsh/Ctsc/Ptpn6/Prdx1/Cxcl5/Stat5a/Nectin2/Lgals3/Havcr2/Vav1/Fcgr1/Mr1/Cxcl13/Syk/B2m/Fadd/Tap1/Myd88/Lamp1/Tap2/Fcgr3	24
GO:1901214	GO:1901214	regulation of neuron death	35/845	380/23355	4.68737e-07	9.09531e-06	5.79564e-06	Fas/Tnfrsf1b/Grn/Rhoa/Rest/Mt3/Hmox1/Lgmn/Ctsz/Mag/Mdk/Ghr/Gbe1/Ncf2/Rab29/Kdr/Smo/Apoe/Serpinf1/Agt/Gpnmb/Tlr4/Ntrk2/Angpt1/Rapsn/Axl/Cx3cr1/Stat3/Bcl2/Sncg/C1qa/F2r/Csf1/Cntf/Ccl3	35
GO:1903038	GO:1903038	negative regulation of leukocyte cell-cell adhesion	19/845	136/23355	4.71178e-07	9.10764e-06	5.8035e-06	Lgals9/Cd74/Il4ra/Lag3/Vsir/Mdk/Ptpn6/Cd86/Cd274/Sdc4/Irf1/Lgals3/Havcr2/Gpnmb/Erbb2/Runx1/Laptm5/Tnfaip8l2/H2-Ab1	19
GO:0071677	GO:0071677	positive regulation of mononuclear cell migration	13/845	65/23355	4.7817e-07	9.20751e-06	5.86714e-06	Lgals9/Rhoa/Lgmn/Pycard/Dock8/Lgals3/Adam17/Jam2/Cxcl13/Fadd/Ano6/Aif1/Ccl4	13
GO:0071219	GO:0071219	cellular response to molecule of bacterial origin	30/845	298/23355	4.80232e-07	9.21206e-06	5.87004e-06	Vim/Tnfrsf1b/Cd84/Rhoa/Pycard/Nfkb1/Ly86/Cd86/Cd274/Cxcl5/Ticam1/Cd180/Havcr2/Tlr4/Tlr2/Irf8/Cxcl13/Cxcl16/Gbp2/Fzd5/Abca1/B2m/Axl/Cx3cr1/Cd14/Myd88/Rela/Plscr1/Litaf/Lyn	30
GO:0032648	GO:0032648	regulation of interferon-beta production	12/845	55/23355	4.8743e-07	9.31472e-06	5.93545e-06	Mavs/Pycard/Zc3hav1/Ifih1/Irf1/Ticam1/Tlr4/Tlr2/Nlrx1/Tlr3/Tlr9/Tlr7	12
GO:0032956	GO:0032956	regulation of actin cytoskeleton organization	34/845	364/23355	4.93668e-07	9.39832e-06	5.98873e-06	Capg/Rhoa/Celsr1/Asap3/Icam1/Hck/Pycard/Tgfbr1/Mdk/Arhgdib/Fzd10/Plek/Sorbs3/Nckap1l/Sdc4/Id1/Cdc42ep1/Rac2/Arpc1b/Gmfg/Pdlim4/Fhod1/Tlr2/Gsn/Rhoc/Wasf2/Serpinf2/Fam107a/Sh3pxd2b/Rhog/Cdc42ep4/Hcls1/Csf1r/Arap1	34
GO:0032612	GO:0032612	interleukin-1 production	17/845	111/23355	4.99989e-07	9.44735e-06	6.01997e-06	Lgals9/Pycard/Havcr2/Tlr4/Tlr2/Mr1/Gbp5/Fzd5/Cx3cr1/Stat3/Tmed10/F2r/Tmem106a/S100a13/S1pr3/1810058I24Rik/Ccl3	17
GO:2000379	GO:2000379	positive regulation of reactive oxygen species metabolic process	17/845	111/23355	4.99989e-07	9.44735e-06	6.01997e-06	Cyba/Icam1/Tspo/Gnai2/Nfe2l2/Gadd45a/Plau/Hvcn1/Ticam1/Agt/Tlr4/Tlr2/Ddah1/Syk/Tmem106a/Slc5a3/Aif1	17
GO:0043299	GO:0043299	leukocyte degranulation	14/845	76/23355	5.0594e-07	9.52413e-06	6.06889e-06	Lgals9/Btk/Cd84/Il4ra/Lat2/Hmox1/Rac2/Anxa3/Fcer1g/Syk/Ptafr/Adora2b/Lamp1/Lyn	14
GO:0014909	GO:0014909	smooth muscle cell migration	16/845	99/23355	5.10697e-07	9.54247e-06	6.08058e-06	Rhoa/Bmpr1a/Mdk/Igfbp5/Nfe2l2/Gna13/Plau/Smo/Il6st/Agt/Myc/Adamts1/P2ry6/Bcl2/Aif1/Ddr1	16
GO:0045582	GO:0045582	positive regulation of T cell differentiation	16/845	99/23355	5.10697e-07	9.54247e-06	6.08058e-06	Lgals9/Cd74/Rhoa/Il4ra/Ptprc/Vsir/Mdk/Cd83/Sash3/Nckap1l/Irf1/Stat5a/Itpkb/Runx1/Syk/Ikzf1	16
GO:0052548	GO:0052548	regulation of endopeptidase activity	33/845	348/23355	5.1572e-07	9.60076e-06	6.11773e-06	Hgf/Fas/Rhoa/Cst7/Rest/Psme1/Lgmn/Psme2/Renbp/Timp1/Pycard/Vsir/Rnf7/Rps6ka1/Serpinf1/Agt/Serpine2/Myc/Nol3/Ccn1/Gsn/Laptm5/Syk/Serpinf2/Fadd/Stat3/Tmed10/F2r/Sox2/Rps27l/Psmb8/Gpx1/Lyn	33
GO:2000377	GO:2000377	regulation of reactive oxygen species metabolic process	24/845	207/23355	5.35694e-07	9.93595e-06	6.33131e-06	Cyba/Rhoa/Icam1/Tspo/Cav1/Gnai2/Nfe2l2/Gadd45a/Plau/Hvcn1/Ticam1/Agt/Tlr4/Ripk1/Tlr2/Prcp/Ddah1/Syk/Cx3cr1/Stat3/Bcl2/Tmem106a/Slc5a3/Aif1	24
GO:0044282	GO:0044282	small molecule catabolic process	31/845	316/23355	5.46934e-07	1.01073e-05	6.44047e-06	Aass/Mt3/Hsd3b7/Renbp/Fah/Decr1/Etfb/Hibadh/Ehhadh/Acadl/Scp2/Acads/Glo1/Apoe/Npl/Aldh1l2/Hadhb/Hadh/Hdc/Nudt7/Aldh1l1/Qdpr/Ddah1/Dbi/Cpt2/Abhd3/Lrp5/Bdh2/Pex2/Ddo/Acad11	31
GO:0002504	GO:0002504	antigen processing and presentation of peptide or polysaccharide antigen via MHC class II	8/845	22/23355	5.78531e-07	1.06134e-05	6.763e-06	Cd74/Pycard/Unc93b1/Fcer1g/Ctss/H2-Ab1/Ctse/H2-DMb1	8
GO:1903975	GO:1903975	regulation of glial cell migration	8/845	22/23355	5.78531e-07	1.06134e-05	6.763e-06	Vim/Fas/Atp1b2/P2rx4/Cers2/Cx3cr1/Gpr183/Csf1	8
GO:0042102	GO:0042102	positive regulation of T cell proliferation	16/845	100/23355	5.87817e-07	1.07447e-05	6.84665e-06	Ptprc/Tnfsf13b/Pycard/Rasal3/Cd81/Cd86/Gpam/Cd274/Sash3/Nckap1l/Stat5a/Il6st/Havcr2/Syk/Fadd/Aif1	16
GO:1901215	GO:1901215	negative regulation of neuron death	27/845	254/23355	6.14506e-07	1.1192e-05	7.13168e-06	Tnfrsf1b/Grn/Rhoa/Rest/Mt3/Hmox1/Lgmn/Mag/Mdk/Ghr/Gbe1/Kdr/Smo/Apoe/Serpinf1/Agt/Gpnmb/Ntrk2/Angpt1/Axl/Cx3cr1/Stat3/Bcl2/Sncg/F2r/Csf1/Cntf	27
GO:0031334	GO:0031334	positive regulation of protein-containing complex assembly	26/845	239/23355	6.34133e-07	1.15079e-05	7.33298e-06	Fas/Rhoa/Icam1/Pycard/Bmf/Cav1/Plek/Nckap1l/Cdc42ep1/Palld/Arpc1b/Gmfg/Lgals3/Lcp1/Tlr4/Msn/Gsn/Gbp5/Rhoc/Cxcl13/Wasf2/Syk/Abca1/Cdc42ep4/Ikzf1/1810058I24Rik	26
GO:0071887	GO:0071887	leukocyte apoptotic process	19/845	139/23355	6.63708e-07	1.20015e-05	7.64748e-06	Cd74/Fas/St6gal1/Dock8/Gpam/Cd274/Stat5a/Lgals3/Myc/Ripk1/Rorc/Itpkb/Adam17/Fcer1g/Axl/Fadd/Hcls1/Plekho2/Lyn	19
GO:0062012	GO:0062012	regulation of small molecule metabolic process	33/845	352/23355	6.67605e-07	1.20288e-05	7.66491e-06	Elovl5/Cd74/Srebf1/Slc4a4/Rest/Cav1/Nfkb1/Gpld1/Fgf1/Acadl/Plek/Scp2/Ppp1r3c/Rdh10/Sox9/Apoe/Fmo5/Agt/Myc/Rorc/Dbi/Slc7a7/Adipor1/Pth1r/Pex2/Mid1ip1/Stat3/Ptafr/Adora2b/P2ry6/Lacc1/Plcd1/Entpd5	33
GO:2001237	GO:2001237	negative regulation of extrinsic apoptotic signaling pathway	16/845	101/23355	6.75311e-07	1.21244e-05	7.72579e-06	Hgf/Ctnna1/Icam1/Itga6/Hmox1/Tgfbr1/Eya4/Lgals3/Tmbim1/Ripk1/Yap1/Nol3/Cx3cr1/Bcl2/Rela/Gpx1	16
GO:0019886	GO:0019886	antigen processing and presentation of exogenous peptide antigen via MHC class II	7/845	16/23355	6.80546e-07	1.2175e-05	7.75808e-06	Cd74/Unc93b1/Fcer1g/Ctss/H2-Ab1/Ctse/H2-DMb1	7
GO:0010543	GO:0010543	regulation of platelet activation	10/845	38/23355	6.86162e-07	1.2189e-05	7.76701e-06	Cd9/Plek/Apoe/Tec/Serpine2/Tlr4/Fcer1g/Pdpn/Syk/Lyn	10
GO:0014002	GO:0014002	astrocyte development	10/845	38/23355	6.86162e-07	1.2189e-05	7.76701e-06	Vim/Ifngr1/Grn/Mt3/Smo/Gfap/Agt/Tlr4/C1qa/Cntf	10
GO:1901224	GO:1901224	positive regulation of NIK/NF-kappaB signaling	13/845	67/23355	6.91099e-07	1.22337e-05	7.79544e-06	Eif2ak2/Rhoa/Ifi35/Cd86/Havcr2/Tlr4/Tlr2/Laptm5/Tlr3/Cd14/Rela/Tlr9/Tlr7	13
GO:0007264	GO:0007264	small GTPase mediated signal transduction	38/845	439/23355	7.2312e-07	1.27557e-05	8.12811e-06	Rhoa/Celsr1/Cyth4/Hmox1/Rasal3/Syde1/Pik3cg/Dock8/Arhgdib/Erbin/Gna13/Rras/Rhoj/Cdc42ep1/Rac2/Apoe/Arhgef16/Dock2/Bcar3/Plce1/Erbb2/Vav1/Itpkb/Rsu1/Dock1/Ednra/Rhoc/Wasf2/Pdpn/Abca1/Rhog/Cdc42ep4/F2r/Spata13/Csf1/Arhgap30/Aif1/Tax1bp3	38
GO:0014910	GO:0014910	regulation of smooth muscle cell migration	15/845	90/23355	7.68674e-07	1.35121e-05	8.61005e-06	Rhoa/Bmpr1a/Mdk/Igfbp5/Nfe2l2/Gna13/Plau/Smo/Il6st/Agt/Myc/Adamts1/P2ry6/Bcl2/Aif1	15
GO:0031099	GO:0031099	regeneration	20/845	154/23355	7.80813e-07	1.36305e-05	8.6855e-06	Cd9/Hgf/Fas/Grn/Hmox1/Mag/Mdk/Cd81/Plau/Cxcl5/Gfap/Ninj1/Tec/Yap1/Cers2/Adam17/Hopx/Bcl2/Gpx1/Cntf	20
GO:0045667	GO:0045667	regulation of osteoblast differentiation	20/845	154/23355	7.80813e-07	1.36305e-05	8.6855e-06	Wwtr1/Rest/Bmpr1a/Igfbp5/Id2/Id3/Sox9/Id1/Nfatc1/Il6st/Yap1/Atraid/Ccn1/Limd1/Lrp5/Sox2/Tmem119/Smoc1/Clic1/Cebpa	20
GO:0030198	GO:0030198	extracellular matrix organization	30/845	306/23355	8.417e-07	1.45924e-05	9.29843e-06	Tnfrsf1b/Bcl3/Ntn4/Nfkb2/Col16a1/Ccdc80/Cav1/Tgfbr1/Pmp22/Lox/Mmp19/Sox9/Gfap/Lgals3/Ets1/Agt/Lcp1/Ccn1/Hsd17b12/Adamts1/Adamtsl3/Pdpn/Ctss/Tnfrsf11b/Serpinf2/Scara3/Sh3pxd2b/Vwa1/Smoc1/Ddr1	30
GO:0051271	GO:0051271	negative regulation of cellular component movement	30/845	306/23355	8.417e-07	1.45924e-05	9.29843e-06	Cd9/Cd74/Fas/Ctnna1/Rhoa/Rin3/Timp1/Bmpr1a/Slc9a3r1/Arhgdib/Igfbp5/Nfe2l2/Gadd45a/Padi2/Gna13/Rras/Atp1b2/Apoe/Serpinf1/Cd63/Il33/Cers2/Cxcl13/Adipor1/Cx3cr1/Stat3/Clic4/Bcl2/Cldn5/Aif1	30
GO:0051017	GO:0051017	actin filament bundle assembly	21/845	169/23355	8.72297e-07	1.5071e-05	9.60344e-06	Rhoa/Itgb5/Asap3/Ezr/Triobp/Tgfbr1/Plek/Pls1/Sorbs3/Sdc4/Id1/Pdlim4/Fhod1/Lcp1/Rhoc/Wasf2/Serpinf2/Fam107a/Sh3pxd2b/Arap1/Aif1	21
GO:0014066	GO:0014066	regulation of phosphatidylinositol 3-kinase signaling	16/845	103/23355	8.86438e-07	1.52631e-05	9.72582e-06	Hgf/Slc9a3r1/Ptpn6/Cat/Sox9/Kdr/Agt/Serpine2/Erbb2/Ntrk2/Angpt1/Pik3ap1/Hcls1/F2r/Entpd5/Cntf	16
GO:2000403	GO:2000403	positive regulation of lymphocyte migration	10/845	39/23355	8.92983e-07	1.53235e-05	9.76431e-06	Lgals9/Rhoa/Pycard/Dock8/Adam17/Jam2/Cxcl13/Fadd/Aif1/Ccl4	10
GO:0043062	GO:0043062	extracellular structure organization	30/845	307/23355	9.01404e-07	1.53635e-05	9.78978e-06	Tnfrsf1b/Bcl3/Ntn4/Nfkb2/Col16a1/Ccdc80/Cav1/Tgfbr1/Pmp22/Lox/Mmp19/Sox9/Gfap/Lgals3/Ets1/Agt/Lcp1/Ccn1/Hsd17b12/Adamts1/Adamtsl3/Pdpn/Ctss/Tnfrsf11b/Serpinf2/Scara3/Sh3pxd2b/Vwa1/Smoc1/Ddr1	30
GO:0045229	GO:0045229	external encapsulating structure organization	30/845	307/23355	9.01404e-07	1.53635e-05	9.78978e-06	Tnfrsf1b/Bcl3/Ntn4/Nfkb2/Col16a1/Ccdc80/Cav1/Tgfbr1/Pmp22/Lox/Mmp19/Sox9/Gfap/Lgals3/Ets1/Agt/Lcp1/Ccn1/Hsd17b12/Adamts1/Adamtsl3/Pdpn/Ctss/Tnfrsf11b/Serpinf2/Scara3/Sh3pxd2b/Vwa1/Smoc1/Ddr1	30
GO:0060249	GO:0060249	anatomical structure homeostasis	37/845	426/23355	9.31461e-07	1.58223e-05	1.00822e-05	Wwtr1/Parp3/Trp53inp2/Trf/Ctsh/Car2/Lipa/Lox/Spp1/Tjp2/Sash3/Sox9/Kdr/Rac2/Smo/Atp1b2/Tep1/Tlr4/Myc/Yap1/Nek7/Bag3/Angpt1/Pth1r/Ctss/Tnfrsf11b/Syk/Tpp1/Inpp5d/Bcl2/Calb2/Tlr9/F2r/Csf1r/Tmem119/Cldn5/Csf1	37
GO:0019751	GO:0019751	polyol metabolic process	17/845	116/23355	9.46918e-07	1.60309e-05	1.02151e-05	Plek/Scp2/Naaa/Plpp2/Itpkb/Plcb3/Qdpr/Pth1r/Ip6k3/Plpp3/Inppl1/Ptafr/P2ry6/Plcd1/Asah2/Plcg2/Slc5a3	17
GO:0032729	GO:0032729	positive regulation of interferon-gamma production	14/845	80/23355	9.71018e-07	1.63839e-05	1.044e-05	Slc11a1/Bcl3/Pycard/Sash3/Havcr2/Tlr4/Irf8/Runx1/Fzd5/Tlr3/Fadd/Cd14/Tlr9/Tlr7	14
GO:0048535	GO:0048535	lymph node development	9/845	31/23355	1.00214e-06	1.67966e-05	1.0703e-05	Nfkb2/Nfkb1/Ltbr/Id2/Rorc/Cxcl13/Pdpn/Fadd/Ikzf1	9
GO:0061082	GO:0061082	myeloid leukocyte cytokine production	9/845	31/23355	1.00214e-06	1.67966e-05	1.0703e-05	Cd74/Mavs/Hmox1/Ticam1/Tlr4/Tlr2/Fcer1g/Laptm5/Gprc5b	9
GO:1902106	GO:1902106	negative regulation of leukocyte differentiation	16/845	105/23355	1.1554e-06	1.93012e-05	1.2299e-05	Tmem176a/Cd74/Il4ra/Lag3/Tmem176b/Mdk/Id2/Tjp2/Irf1/Myc/Erbb2/C1qc/Runx1/Inpp5d/Mafb/Lyn	16
GO:0051924	GO:0051924	regulation of calcium ion transport	28/845	280/23355	1.31174e-06	2.18407e-05	1.39172e-05	Cyba/Cd84/Rhoa/Slc8b1/Icam1/Tspo/Pik3cg/Cav1/Ptpn6/Gnai2/Lgals3/P2rx4/Agt/Nol3/Ednra/Dbi/S100a1/1810037I17Rik/Gem/P2ry6/Bcl2/Tlr9/F2r/Plcg2/Gjc2/Lyn/Ccl4/Orai1	28
GO:0072678	GO:0072678	T cell migration	12/845	60/23355	1.31681e-06	2.1853e-05	1.3925e-05	Lgals9/Rhoa/Icam1/Pycard/Dock8/Msn/Adam17/Cxcl13/Cxcl16/Fadd/Gpr183/Aif1	12
GO:0051090	GO:0051090	regulation of DNA-binding transcription factor activity	36/845	415/23355	1.34246e-06	2.22056e-05	1.41497e-05	Eif2ak2/Cd84/Mavs/Icam1/Hmox1/Hck/Pycard/Cav1/Erbin/Id2/Id3/Trim25/Cat/Ndp/Id1/Ticam1/Smo/Havcr2/Tlr4/Ripk1/Tlr2/Anxa3/Lrp5/Plpp3/Tlr3/Syk/Cx3cr1/Stat3/Myd88/Rela/Tlr9/Cmklr1/Hcls1/Commd6/Anxa4/Rab7b	36
GO:0032958	GO:0032958	inositol phosphate biosynthetic process	9/845	32/23355	1.34965e-06	2.22517e-05	1.4179e-05	Plek/Scp2/Itpkb/Pth1r/Ip6k3/Ptafr/P2ry6/Plcd1/Plcg2	9
GO:0062207	GO:0062207	regulation of pattern recognition receptor signaling pathway	15/845	94/23355	1.36392e-06	2.24136e-05	1.42822e-05	Cyba/Ifi35/Zc3hav1/Cav1/Slc15a3/Erbin/Irf1/Tlr4/Tlr2/Pik3ap1/Nlrx1/Tlr3/Tlr9/Lyn/Rab7b	15
GO:2000146	GO:2000146	negative regulation of cell motility	29/845	297/23355	1.3871e-06	2.27205e-05	1.44778e-05	Cd74/Fas/Ctnna1/Rhoa/Rin3/Timp1/Bmpr1a/Slc9a3r1/Arhgdib/Igfbp5/Nfe2l2/Gadd45a/Padi2/Gna13/Rras/Atp1b2/Apoe/Serpinf1/Cd63/Il33/Cers2/Cxcl13/Adipor1/Cx3cr1/Stat3/Clic4/Bcl2/Cldn5/Aif1	29
GO:0010952	GO:0010952	positive regulation of peptidase activity	21/845	174/23355	1.41112e-06	2.30392e-05	1.46808e-05	Fas/Grn/Rhoa/Rest/Psme1/Lgmn/Psme2/Pycard/Ctsh/Vsir/Rnf7/Myc/Ccn1/Gsn/Laptm5/Syk/Fadd/Stat3/F2r/Rps27l/Lyn	21
GO:0090407	GO:0090407	organophosphate biosynthetic process	37/845	434/23355	1.4519e-06	2.36285e-05	1.50564e-05	Hexb/Mpc1/Mocos/Lpcat2/Abhd4/Pygl/Pik3cg/Chpt1/Plek/Scp2/Gpam/Atp5e/Ampd3/Rfk/Myc/Idh1/Ak7/Itpkb/Naprt/Nadk2/Pth1r/Ip6k3/Inppl1/Ckb/Stat3/Ptafr/Agpat2/Adora2b/P2ry6/Plaat3/Dpm3/Adssl1/Pigp/Plcd1/Plscr1/Plcg2/Papss2	37
GO:1903707	GO:1903707	negative regulation of hemopoiesis	16/845	107/23355	1.49581e-06	2.42648e-05	1.54618e-05	Tmem176a/Cd74/Il4ra/Lag3/Tmem176b/Mdk/Id2/Tjp2/Irf1/Myc/Erbb2/C1qc/Runx1/Inpp5d/Mafb/Lyn	16
GO:0002286	GO:0002286	T cell activation involved in immune response	17/845	120/23355	1.53702e-06	2.48534e-05	1.58369e-05	Slc11a1/Cd74/Bcl3/Il4ra/Apbb1ip/Icam1/Mdk/Cd81/Irf1/Lgals3/Havcr2/Lcp1/Rorc/Fcer1g/Il6ra/Stat3/Gpr183	17
GO:0070664	GO:0070664	negative regulation of leukocyte proliferation	15/845	95/23355	1.56616e-06	2.52437e-05	1.60856e-05	Lgals9/Btk/Vsir/Ptpn6/Cd86/Cd274/Sdc4/Havcr2/Gpnmb/Il33/Erbb2/Laptm5/Inpp5d/H2-Ab1/Lyn	15
GO:0046165	GO:0046165	alcohol biosynthetic process	18/845	134/23355	1.68062e-06	2.70024e-05	1.72062e-05	Srebf1/Rest/Cyb5r3/Nfkb1/Fgf1/Plek/Scp2/Apoe/Itpkb/Qdpr/Pth1r/Ip6k3/Pex2/Ptafr/P2ry6/Plcd1/Asah2/Plcg2	18
GO:0030004	GO:0030004	cellular monovalent inorganic cation homeostasis	16/845	108/23355	1.69779e-06	2.71917e-05	1.73269e-05	Slc11a1/Grn/Atp1b3/Slc1a3/Slc4a4/Cln5/Car2/Spp1/Hvcn1/Cln6/Atp1b2/Agt/Clic4/Bcl2/Lacc1/Slc9a9	16
GO:0030336	GO:0030336	negative regulation of cell migration	28/845	284/23355	1.7365e-06	2.77236e-05	1.76658e-05	Cd74/Fas/Rhoa/Rin3/Timp1/Bmpr1a/Slc9a3r1/Arhgdib/Igfbp5/Nfe2l2/Gadd45a/Padi2/Gna13/Rras/Atp1b2/Apoe/Serpinf1/Cd63/Il33/Cers2/Cxcl13/Adipor1/Cx3cr1/Stat3/Clic4/Bcl2/Cldn5/Aif1	28
GO:0002821	GO:0002821	positive regulation of adaptive immune response	19/845	148/23355	1.7486e-06	2.78287e-05	1.77328e-05	Btk/Slc11a1/Cd74/Ptprc/Tnfsf13b/Pycard/Cd81/Cd274/Sash3/Nectin2/Fcgr1/Mr1/Fcer1g/Fzd5/B2m/Fadd/H2-Ab1/Tap2/Fcgr3	19
GO:0070102	GO:0070102	interleukin-6-mediated signaling pathway	7/845	18/23355	1.77665e-06	2.81861e-05	1.79606e-05	Spi1/Il6st/Ripk1/Yap1/Il6ra/Stat3/Cebpa	7
GO:0007265	GO:0007265	Ras protein signal transduction	32/845	352/23355	1.91197e-06	3.0226e-05	1.92604e-05	Rhoa/Celsr1/Cyth4/Rasal3/Syde1/Pik3cg/Arhgdib/Erbin/Gna13/Rras/Rhoj/Cdc42ep1/Rac2/Apoe/Arhgef16/Dock2/Plce1/Erbb2/Vav1/Itpkb/Rsu1/Ednra/Wasf2/Pdpn/Abca1/Rhog/Cdc42ep4/F2r/Spata13/Csf1/Aif1/Tax1bp3	32
GO:0006635	GO:0006635	fatty acid beta-oxidation	13/845	73/23355	1.92373e-06	3.0226e-05	1.92604e-05	Decr1/Etfb/Ehhadh/Acadl/Scp2/Acads/Hadhb/Hadh/Dbi/Cpt2/Bdh2/Pex2/Acad11	13
GO:0019395	GO:0019395	fatty acid oxidation	16/845	109/23355	1.92399e-06	3.0226e-05	1.92604e-05	Decr1/Etfb/Ehhadh/Acadl/Scp2/Acads/Sox9/Hadhb/Hadh/Cyp4v3/Dbi/Cpt2/Adipor1/Bdh2/Pex2/Acad11	16
GO:0055067	GO:0055067	monovalent inorganic cation homeostasis	20/845	163/23355	1.92919e-06	3.0226e-05	1.92604e-05	Slc11a1/Grn/Atp1b3/Slc1a3/Slc4a4/Cln5/Car2/Gnai2/Spp1/Hvcn1/Cln6/Atp1b2/Agt/Ednrb/Slc12a9/Clic4/Bcl2/Kcnj10/Lacc1/Slc9a9	20
GO:0006644	GO:0006644	phospholipid metabolic process	32/845	353/23355	2.03164e-06	3.17325e-05	2.02204e-05	Mtmr11/Hexb/Lpcat2/Abhd4/Gdpd3/Pik3cg/Chpt1/Gpld1/Plek/Scp2/Gpam/Idh1/Naaa/Plpp2/Itpkb/Plcb3/Dbi/Abhd3/Ip6k3/Plpp3/Inppl1/Aspg/Inpp5d/Agpat2/Plaat3/Dpm3/Csf1r/Socs3/Pigp/Plcd1/Plscr1/Plcg2	32
GO:0009062	GO:0009062	fatty acid catabolic process	15/845	97/23355	2.05312e-06	3.19691e-05	2.03711e-05	Decr1/Etfb/Ehhadh/Acadl/Scp2/Acads/Hadhb/Hadh/Nudt7/Dbi/Cpt2/Abhd3/Bdh2/Pex2/Acad11	15
GO:0002698	GO:0002698	negative regulation of immune effector process	18/845	136/23355	2.08876e-06	3.24239e-05	2.06609e-05	Lgals9/Grn/Parp3/Cd84/Il4ra/Ptprc/Hmox1/Vsir/Ptpn6/Irf1/Lgals3/Havcr2/Il33/Angpt1/Nlrx1/Tap1/A2m/Tap2	18
GO:0071222	GO:0071222	cellular response to lipopolysaccharide	28/845	288/23355	2.28479e-06	3.53582e-05	2.25307e-05	Vim/Tnfrsf1b/Cd84/Rhoa/Pycard/Nfkb1/Ly86/Cd86/Cd274/Cxcl5/Ticam1/Cd180/Havcr2/Tlr4/Irf8/Cxcl13/Cxcl16/Gbp2/Abca1/B2m/Axl/Cx3cr1/Cd14/Myd88/Rela/Plscr1/Litaf/Lyn	28
GO:0062208	GO:0062208	positive regulation of pattern recognition receptor signaling pathway	10/845	43/23355	2.36211e-06	3.64429e-05	2.32219e-05	Cyba/Ifi35/Zc3hav1/Cav1/Slc15a3/Tlr4/Tlr2/Pik3ap1/Tlr3/Tlr9	10
GO:0006641	GO:0006641	triglyceride metabolic process	16/845	111/23355	2.45937e-06	3.77128e-05	2.4031e-05	Srebf1/Pik3cg/Cav1/Apobec1/Gpld1/Gpam/Cat/Apoe/Apoc1/Il6st/Thrsp/Dbi/Plaat3/Pnpla2/Slc22a4/Gpx1	16
GO:2000106	GO:2000106	regulation of leukocyte apoptotic process	16/845	111/23355	2.45937e-06	3.77128e-05	2.4031e-05	Cd74/St6gal1/Dock8/Gpam/Cd274/Stat5a/Lgals3/Myc/Rorc/Itpkb/Adam17/Fcer1g/Axl/Fadd/Hcls1/Lyn	16
GO:0055094	GO:0055094	response to lipoprotein particle	8/845	26/23355	2.48503e-06	3.79909e-05	2.42082e-05	Cd9/Cd81/Ticam1/Apoe/Tlr4/Fcer1g/Syk/Myd88	8
GO:0071375	GO:0071375	cellular response to peptide hormone stimulus	26/845	257/23355	2.50704e-06	3.82116e-05	2.43489e-05	Srebf1/Snx5/Car2/Slc39a14/Cav1/Rarres2/Nfkb1/Gpld1/Ccnd3/Ghr/Gnai2/Gpam/Irf1/Stat5a/Agt/Bcar3/Adipor1/Anxa5/Inppl1/Rab31/Stat3/Rela/Agtrap/Socs3/Eif4ebp1/Rab13	26
GO:0002705	GO:0002705	positive regulation of leukocyte mediated immunity	20/845	166/23355	2.5674e-06	3.90136e-05	2.48599e-05	Btk/Ptprc/Mavs/Lag3/Cd81/Sash3/Stat5a/Ticam1/Nectin2/Vav1/Fcgr1/Mr1/Fcer1g/Fzd5/B2m/Fadd/Ptafr/Lamp1/Tap2/Fcgr3	20
GO:0098656	GO:0098656	anion transmembrane transport	36/845	427/23355	2.59471e-06	3.93102e-05	2.5049e-05	Slc7a2/Mpc1/Slc46a1/Slc1a3/Car2/Slc1a5/Sec61b/Abcc3/Slc1a2/Slc15a3/Slc1a4/Nfe2l2/Stxbp3/Tst/Gfap/Agt/Myc/Ripk1/Slc14a1/Slc12a9/Ednra/Slc16a1/Slc7a7/Pex2/Abca1/Slc3a2/Slc20a2/Ptafr/Yes1/Ano6/Kcnj10/Slc25a20/Slc25a18/Slc38a3/Slc22a4/Fxyd1	36
GO:0046889	GO:0046889	positive regulation of lipid biosynthetic process	15/845	99/23355	2.67153e-06	4.03529e-05	2.57134e-05	Elovl5/Cd74/Srebf1/Gpld1/Fgf1/Scp2/Gpam/Rdh10/Apoe/Agt/Ccn1/Ccdc3/Dbi/Mid1ip1/Adora2b	15
GO:0050769	GO:0050769	positive regulation of neurogenesis	28/845	291/23355	2.79594e-06	4.2106e-05	2.68305e-05	Tnfrsf12a/Vim/Tnfrsf1b/Trf/Tspo/Metrn/Mag/Mdk/Qk/Id2/Kdr/Smo/Apoe/Gfap/Serpinf1/Il6st/Serpine2/Myc/Il33/Tlr2/Ntrk2/Nkx6-2/Cx3cr1/Rela/Sox2/Gjc2/Cntf/Lyn	28
GO:0043434	GO:0043434	response to peptide hormone	31/845	342/23355	2.92979e-06	4.39904e-05	2.80312e-05	Srebf1/Snx5/Car2/Slc39a14/Cav1/Rarres2/Nfkb1/Gpld1/Ccnd3/Ghr/Gnai2/Stxbp3/Gpam/Irf1/Stat5a/Agt/Ednrb/Bcar3/Adipor1/Anxa5/Inppl1/Rab31/Stat3/Adora2b/Gatm/Rela/Agtrap/Socs3/Plcd1/Eif4ebp1/Rab13	31
GO:0043090	GO:0043090	amino acid import	11/845	54/23355	3.00543e-06	4.48591e-05	2.85848e-05	Slc7a2/Slc1a3/Slc1a5/Slc9a3r1/Slc1a2/Slc1a4/Gfap/Agt/Slc3a2/Kcnj10/Slc22a4	11
GO:0043300	GO:0043300	regulation of leukocyte degranulation	11/845	54/23355	3.00543e-06	4.48591e-05	2.85848e-05	Lgals9/Cd84/Il4ra/Hmox1/Rac2/Fcer1g/Syk/Ptafr/Adora2b/Lamp1/Lyn	11
GO:0002730	GO:0002730	regulation of dendritic cell cytokine production	6/845	13/23355	3.04095e-06	4.52554e-05	2.88373e-05	Mavs/Ticam1/Tlr4/Tlr2/Tlr3/Tlr9	6
GO:0050878	GO:0050878	regulation of body fluid levels	32/845	360/23355	3.08337e-06	4.57518e-05	2.91536e-05	Cd9/Cyba/Entpd2/Elovl1/Cav1/Ptpn6/Gnai2/Plek/Nfe2l2/Stxbp3/Gna13/Plau/Stat5a/Apoe/Tec/Serpine2/Ednrb/Tlr4/Fermt3/Fcer1g/Pdpn/Anxa5/Syk/Vkorc1/Axl/Serpinf2/Ano6/F2r/Papss2/Ddr1/Lyn/Tifab	32
GO:0014812	GO:0014812	muscle cell migration	16/845	113/23355	3.12493e-06	4.62324e-05	2.94599e-05	Rhoa/Bmpr1a/Mdk/Igfbp5/Nfe2l2/Gna13/Plau/Smo/Il6st/Agt/Myc/Adamts1/P2ry6/Bcl2/Aif1/Ddr1	16
GO:0001659	GO:0001659	temperature homeostasis	21/845	183/23355	3.19546e-06	4.71376e-05	3.00367e-05	Il4ra/Decr1/Cav1/Acadl/Id1/Ednrb/Tlr4/Hadh/Ptges/Lcn2/Adam17/Cpt2/Adipor1/Acot11/Syk/Aldh1a1/Stat3/Gatm/Cmklr1/Ucp2/Gpx1	21
GO:0006909	GO:0006909	phagocytosis	32/845	361/23355	3.26915e-06	4.80842e-05	3.06398e-05	Slc11a1/Cyba/Ptprc/Ncf4/Hck/Pycard/Ncf2/Nckap1l/Rac2/Dock2/Tlr4/Tlr2/Anxa3/Irf8/Vav1/Gsn/Fcgr1/Dock1/Fcer1g/Syk/Abca1/Pld4/Axl/Rab31/P2ry6/Myd88/Rhog/Ano6/Plscr1/Aif1/Fcgr3/Rab7b	32
GO:0003158	GO:0003158	endothelium development	17/845	127/23355	3.40779e-06	4.99776e-05	3.18463e-05	Rhoa/Icam1/Ezr/Tgfbr1/Fgf1/Tjp2/Id1/Kdr/Agt/Itgax/Msn/Pdpn/Clic4/Myd88/Cldn5/S1pr3/Gpx1	17
GO:0002064	GO:0002064	epithelial cell development	26/845	262/23355	3.57872e-06	5.20292e-05	3.31536e-05	Vim/Fgfr2/Rest/Icam1/Ezr/Triobp/Slc9a3r1/Epb41l5/Tfcp2l1/Tjp2/Pls1/Sox9/Id1/Smo/Palld/Il6st/Agt/Yap1/Msn/St14/Clic4/Myd88/Cldn5/S1pr3/Gpx1/Rab13	26
GO:0014068	GO:0014068	positive regulation of phosphatidylinositol 3-kinase signaling	13/845	77/23355	3.58604e-06	5.20292e-05	3.31536e-05	Hgf/Ptpn6/Cat/Sox9/Kdr/Agt/Erbb2/Ntrk2/Angpt1/Pik3ap1/Hcls1/F2r/Cntf	13
GO:0034109	GO:0034109	homotypic cell-cell adhesion	13/845	77/23355	3.58604e-06	5.20292e-05	3.31536e-05	Cd9/Lgals1/Ptpn6/Plek/Stxbp3/Tjp2/Serpine2/Fermt3/Plpp3/Pdpn/Syk/Zfp703/Lyn	13
GO:0032102	GO:0032102	negative regulation of response to external stimulus	33/845	380/23355	3.58893e-06	5.20292e-05	3.31536e-05	Lgals9/Cd9/Hgf/Tnfrsf1b/Grn/St6gal1/Cst7/Rin3/Nfkb1/Mdk/Padi2/Plau/Apoe/Serpinf1/Ets1/Havcr2/Serpine2/Cers2/Cxcl13/Cd109/Nlrx1/Tnfaip8l2/Anxa5/Fabp7/Serpinf2/Cx3cr1/Tap1/Parp14/A2m/Socs3/Tap2/Aif1/Gpx1	33
GO:0045687	GO:0045687	positive regulation of glial cell differentiation	11/845	55/23355	3.63493e-06	5.24141e-05	3.33989e-05	Tnfrsf1b/Mag/Mdk/Qk/Id2/Il6st/Serpine2/Il33/Tlr2/Nkx6-2/Rela	11
GO:0050672	GO:0050672	negative regulation of lymphocyte proliferation	14/845	89/23355	3.63626e-06	5.24141e-05	3.33989e-05	Lgals9/Btk/Vsir/Ptpn6/Cd86/Cd274/Sdc4/Havcr2/Gpnmb/Erbb2/Laptm5/Inpp5d/H2-Ab1/Lyn	14
GO:1905521	GO:1905521	regulation of macrophage migration	10/845	45/23355	3.68098e-06	5.29076e-05	3.37134e-05	Cd9/Rarres2/Mdk/Cd81/Mtus1/P2rx4/Cx3cr1/Cmklr1/Csf1r/Csf1	10
GO:0045927	GO:0045927	positive regulation of growth	29/845	312/23355	3.71454e-06	5.32383e-05	3.39241e-05	Tnfrsf12a/Cyba/Fgfr2/Rhoa/Ezr/Tgfbr1/Bmpr1a/Cd81/Ghr/Tfcp2l1/Gpam/Serp1/Pls1/Sash3/Stat5a/Smo/Apoe/Agt/Yap1/Erbb2/Adam17/Cxcl16/Ppib/Hopx/Bcl2/Sh3pxd2b/Csf1/Ikzf1/Cntf	29
GO:2001235	GO:2001235	positive regulation of apoptotic signaling pathway	19/845	156/23355	3.86707e-06	5.52673e-05	3.5217e-05	Tnfrsf12a/Fas/Ctnna1/Ptprc/Pycard/Ctsh/Bmf/Cav1/Tgfbr1/Slc9a3r1/Ctsc/Ltbr/Agt/Myc/Ripk1/Atf3/Fadd/Plscr1/Tnfsf12	19
GO:0002281	GO:0002281	macrophage activation involved in immune response	7/845	20/23355	4.06167e-06	5.76408e-05	3.67294e-05	Grn/Ifi35/Ticam1/Havcr2/Il33/Syk/Cx3cr1	7
GO:1990776	GO:1990776	response to angiotensin	7/845	20/23355	4.06167e-06	5.76408e-05	3.67294e-05	Car2/Cav1/Nfkb1/Agt/Adora2b/Rela/Agtrap	7
GO:0006575	GO:0006575	cellular modified amino acid metabolic process	20/845	171/23355	4.06742e-06	5.76408e-05	3.67294e-05	Mgst1/Ggt5/Gsr/Slc1a2/Acadl/Nfe2l2/Glo1/Aldh1l2/Idh1/Aldh1l1/Cpt2/Ctsb/Ckb/Gatm/Oplah/Plscr1/Slc22a4/Gstk1/Gpx3/Gpx1	20
GO:0008625	GO:0008625	extrinsic apoptotic signaling pathway via death domain receptors	13/845	78/23355	4.16229e-06	5.86869e-05	3.7396e-05	Hgf/Fas/Icam1/Hmox1/Lgals3/Tmbim1/Nol3/Bag3/Atf3/Fadd/Gabarap/Bcl2/Gpx1	13
GO:0032945	GO:0032945	negative regulation of mononuclear cell proliferation	14/845	90/23355	4.1645e-06	5.86869e-05	3.7396e-05	Lgals9/Btk/Vsir/Ptpn6/Cd86/Cd274/Sdc4/Havcr2/Gpnmb/Erbb2/Laptm5/Inpp5d/H2-Ab1/Lyn	14
GO:0045580	GO:0045580	regulation of T cell differentiation	19/845	157/23355	4.25297e-06	5.97666e-05	3.8084e-05	Lgals9/Cd74/Rhoa/Il4ra/Ptprc/Lag3/Vsir/Mdk/Cd83/Sash3/Nckap1l/Irf1/Stat5a/Erbb2/Rorc/Itpkb/Runx1/Syk/Ikzf1	19
GO:0048732	GO:0048732	gland development	38/845	473/23355	4.3193e-06	6.05302e-05	3.85706e-05	Hgf/Fgfr2/Ntn4/Hmox1/Cav1/Tgfbr1/Bmpr1a/Slc9a3r1/Mdk/Fgf1/Tfcp2l1/Igfbp5/Id2/Rps6ka1/Plau/Sox9/Stat5a/Mpst/Smo/Serpinf1/Serpine2/Msn/Runx1/Lrp5/Tgfa/Fadd/Bcl2/Rela/Sox2/Zfp703/Csf1/Ikzf1/Mafb/Ddr1/Lbh/Gpx1/Cebpa/Orai1	38
GO:0043647	GO:0043647	inositol phosphate metabolic process	11/845	56/23355	4.37677e-06	6.11657e-05	3.89756e-05	Plek/Scp2/Itpkb/Plcb3/Pth1r/Ip6k3/Inppl1/Ptafr/P2ry6/Plcd1/Plcg2	11
GO:0034440	GO:0034440	lipid oxidation	16/845	116/23355	4.42791e-06	6.17094e-05	3.9322e-05	Decr1/Etfb/Ehhadh/Acadl/Scp2/Acads/Sox9/Hadhb/Hadh/Cyp4v3/Dbi/Cpt2/Adipor1/Bdh2/Pex2/Acad11	16
GO:0032623	GO:0032623	interleukin-2 production	12/845	67/23355	4.47392e-06	6.21789e-05	3.96212e-05	Slc11a1/Ptprc/Lag3/Ezr/Cd83/Gpam/Sash3/Stat5a/Havcr2/Fcer1g/Runx1/Laptm5	12
GO:0040013	GO:0040013	negative regulation of locomotion	30/845	332/23355	4.48819e-06	6.22058e-05	3.96383e-05	Cd74/Fas/Ctnna1/Rhoa/St6gal1/Rin3/Timp1/Bmpr1a/Slc9a3r1/Arhgdib/Igfbp5/Nfe2l2/Gadd45a/Padi2/Gna13/Rras/Atp1b2/Apoe/Serpinf1/Cd63/Il33/Cers2/Cxcl13/Adipor1/Cx3cr1/Stat3/Clic4/Bcl2/Cldn5/Aif1	30
GO:0002753	GO:0002753	cytoplasmic pattern recognition receptor signaling pathway	10/845	46/23355	4.55196e-06	6.27449e-05	3.99818e-05	Mavs/Zc3hav1/Slc15a3/Erbin/Ifih1/Tlr4/Tifa/Nlrx1/Rela/Lacc1	10
GO:0048246	GO:0048246	macrophage chemotaxis	10/845	46/23355	4.55196e-06	6.27449e-05	3.99818e-05	Rarres2/Mdk/Mtus1/Lgals3/Ednrb/Cx3cr1/Cmklr1/Csf1r/Csf1/Ccl3	10
GO:0032647	GO:0032647	regulation of interferon-alpha production	8/845	28/23355	4.63605e-06	6.37299e-05	4.06095e-05	Mavs/Zc3hav1/Ifih1/Havcr2/Tlr4/Tlr3/Tlr9/Tlr7	8
GO:0002764	GO:0002764	immune response-regulating signaling pathway	31/845	350/23355	4.71344e-06	6.46176e-05	4.11751e-05	Ptprc/Fyb/Lat2/Ezr/Blnk/Ctsh/Lpxn/Cd81/Ptpn6/Gpld1/Rab29/Elf1/Nckap1l/Nectin2/Themis2/Lgals3/Tec/Tlr4/Tlr2/Cmtm3/Fcer1g/Laptm5/Syk/Bcl2/Klhl6/Rela/Cmklr1/H2-Ab1/Plscr1/Plcg2/Lyn	31
GO:0040014	GO:0040014	regulation of multicellular organism growth	14/845	91/23355	4.75987e-06	6.50774e-05	4.14681e-05	Ezr/Lgmn/Ghr/Gpam/Pls1/Stat5a/Smo/Agt/Ppib/Stat3/Bcl2/Sh3pxd2b/Csf1/Ikzf1	14
GO:0072329	GO:0072329	monocarboxylic acid catabolic process	16/845	117/23355	4.95969e-06	6.74437e-05	4.2976e-05	Fah/Decr1/Etfb/Ehhadh/Acadl/Scp2/Acads/Hadhb/Hadh/Nudt7/Dbi/Cpt2/Abhd3/Bdh2/Pex2/Acad11	16
GO:2000045	GO:2000045	regulation of G1/S transition of mitotic cell cycle	16/845	117/23355	4.95969e-06	6.74437e-05	4.2976e-05	Psme1/Psme2/Ptpn6/Ccnd3/Id2/Gpnmb/Ripk1/Ctdsp1/Adam17/Adamts1/Pdpn/Fam107a/Bcl2/Rps27l/Gjc2/Aif1	16
GO:0030183	GO:0030183	B cell differentiation	19/845	159/23355	5.13082e-06	6.95833e-05	4.43393e-05	Btk/Bcl3/Ptprc/Lgals1/Ptpn6/Id2/Nckap1l/Stat5a/Nfatc1/Adam17/Zfp36l2/Syk/Inpp5d/Gpr183/Bcl2/Tlr9/H2-Ab1/Ikzf1/Plcg2	19
GO:0002371	GO:0002371	dendritic cell cytokine production	6/845	14/23355	5.15848e-06	6.97709e-05	4.44589e-05	Mavs/Ticam1/Tlr4/Tlr2/Tlr3/Tlr9	6
GO:0043030	GO:0043030	regulation of macrophage activation	11/845	57/23355	5.24757e-06	7.07044e-05	4.50537e-05	Slc7a2/Lgals9/Grn/Cd84/Il4ra/Cst7/Ctsc/Havcr2/Tlr4/Il33/Cebpa	11
GO:0002763	GO:0002763	positive regulation of myeloid leukocyte differentiation	12/845	68/23355	5.25553e-06	7.07044e-05	4.50537e-05	Cd74/Car2/Id2/Stat5a/Ripk1/Runx1/Fadd/Hcls1/Csf1r/Csf1/Ikzf1/Ccl3	12
GO:0002757	GO:0002757	immune response-activating signal transduction	30/845	335/23355	5.37085e-06	7.20636e-05	4.59198e-05	Ptprc/Fyb/Lat2/Ezr/Blnk/Lpxn/Cd81/Ptpn6/Gpld1/Rab29/Elf1/Nckap1l/Nectin2/Themis2/Lgals3/Tec/Tlr4/Tlr2/Cmtm3/Fcer1g/Laptm5/Syk/Bcl2/Klhl6/Rela/Cmklr1/H2-Ab1/Plscr1/Plcg2/Lyn	30
GO:0089718	GO:0089718	amino acid import across plasma membrane	10/845	47/23355	5.596e-06	7.48855e-05	4.7718e-05	Slc7a2/Slc1a3/Slc1a5/Slc1a2/Slc1a4/Gfap/Agt/Slc3a2/Kcnj10/Slc22a4	10
GO:0050921	GO:0050921	positive regulation of chemotaxis	18/845	146/23355	5.81062e-06	7.75518e-05	4.9417e-05	Cd74/Lgmn/Rarres2/Mdk/Nckap1l/Kdr/Rac2/P2rx4/Ednra/Adam17/Cxcl13/Cmklr1/Ano6/Csf1r/Csf1/Aif1/Gpsm3/Ccl4	18
GO:0043534	GO:0043534	blood vessel endothelial cell migration	16/845	119/23355	6.19774e-06	8.25002e-05	5.25702e-05	Rhoa/Hmox1/Gpld1/Nfe2l2/Gadd45a/Stat5a/Rhoj/Kdr/Apoe/Ets1/P2rx4/Prcp/Adam17/Angpt1/Amotl1/Gpx1	16
GO:0044403	GO:0044403	biological process involved in symbiotic interaction	33/845	390/23355	6.23144e-06	8.27306e-05	5.2717e-05	Ptbp1/Cd74/Eif2ak2/Rest/Mavs/Icam1/Lgals1/Apobec3/Zc3hav1/Cav1/Gbp3/Rab29/Trim25/Cxcl5/Nectin2/Apoe/Myc/Ripk1/Gsn/Nlrx1/Gbp2/Ctsb/Ppib/Axl/Slc20a2/Trim56/Bcl2/Myd88/Csf1r/P4hb/Plscr1/Gpx1/Ccl4	33
GO:0007259	GO:0007259	receptor signaling pathway via JAK-STAT	21/845	191/23355	6.29852e-06	8.34017e-05	5.31446e-05	Bcl3/Ptprc/Cav1/Il10ra/Ghr/Gadd45a/Cxcl5/Irf1/Stat5a/Il6st/Agt/Parp9/Adipor1/Il6ra/Stat3/Parp14/Hcls1/Csf1r/Socs3/Cntf/Lyn	21
GO:0051092	GO:0051092	positive regulation of NF-kappaB transcription factor activity	18/845	147/23355	6.40141e-06	8.45421e-05	5.38713e-05	Eif2ak2/Cd84/Icam1/Pycard/Cav1/Trim25/Cat/Ticam1/Tlr4/Ripk1/Tlr2/Tlr3/Cx3cr1/Stat3/Myd88/Rela/Tlr9/Rab7b	18
GO:0006650	GO:0006650	glycerophospholipid metabolic process	26/845	271/23355	6.61691e-06	8.71601e-05	5.55395e-05	Mtmr11/Lpcat2/Abhd4/Gdpd3/Pik3cg/Chpt1/Gpld1/Plek/Gpam/Naaa/Itpkb/Plcb3/Dbi/Abhd3/Ip6k3/Inppl1/Inpp5d/Agpat2/Plaat3/Dpm3/Csf1r/Socs3/Pigp/Plcd1/Plscr1/Plcg2	26
GO:0071248	GO:0071248	cellular response to metal ion	19/845	162/23355	6.75601e-06	8.87606e-05	5.65593e-05	Fas/Cpne3/Mt3/Trf/Hmox1/Lgmn/Gpld1/Id2/Nfe2l2/Hvcn1/P2rx4/Cpne2/Itpkb/Gsn/B2m/Clic4/Sox2/Mt2/Cebpa	19
GO:0001961	GO:0001961	positive regulation of cytokine-mediated signaling pathway	10/845	48/23355	6.84106e-06	8.94123e-05	5.69747e-05	Cd74/Mavs/Ripk1/Parp9/Adam17/Laptm5/Axl/Fadd/Parp14/Csf1	10
GO:0061756	GO:0061756	leukocyte adhesion to vascular endothelial cell	10/845	48/23355	6.84106e-06	8.94123e-05	5.69747e-05	Rhoa/Icam1/Mdk/Selplg/Ets1/Jam2/Cx3cr1/Ptafr/Rela/Gcnt1	10
GO:0006979	GO:0006979	response to oxidative stress	34/845	410/23355	6.98575e-06	9.10675e-05	5.80293e-05	Aldh3b1/Mgst1/Btk/Hgf/Rest/Mt3/Hmox1/Cst3/Gsr/Nfkb1/Sod3/Rnf7/Nfe2l2/Prdx1/Cat/Apoe/Tlr4/Ripk1/Idh1/Nol3/Naprt/Lcn2/Hk3/Aldh1a1/Axl/Gpr37l1/Bcl2/Rela/Ucp2/Atox1/P4hb/Aif1/Gpx3/Gpx1	34
GO:0043535	GO:0043535	regulation of blood vessel endothelial cell migration	14/845	94/23355	7.02493e-06	9.13422e-05	5.82044e-05	Rhoa/Hmox1/Nfe2l2/Gadd45a/Stat5a/Rhoj/Kdr/Apoe/Ets1/P2rx4/Prcp/Adam17/Angpt1/Amotl1	14
GO:1905039	GO:1905039	carboxylic acid transmembrane transport	17/845	134/23355	7.12248e-06	9.23726e-05	5.8861e-05	Slc7a2/Mpc1/Slc46a1/Slc1a3/Slc1a5/Slc1a2/Slc1a4/Gfap/Agt/Myc/Slc16a1/Slc7a7/Slc3a2/Kcnj10/Slc25a18/Slc38a3/Slc22a4	17
GO:0046394	GO:0046394	carboxylic acid biosynthetic process	26/845	273/23355	7.55237e-06	9.76967e-05	6.22536e-05	Aass/Elovl5/Cd74/Tbxas1/Elovl1/Srebf1/Slc1a3/Phgdh/Mtap/Ggt5/Acsbg1/Qk/Acadl/Rdh10/Agt/Degs1/Ptges/Abhd3/Pex2/Syk/Aldh1a1/Mid1ip1/Gatm/Adi1/Asah2/Hacd4	26
GO:0014065	GO:0014065	phosphatidylinositol 3-kinase signaling	17/845	135/23355	7.87853e-06	0.000101396	6.46107e-05	Hgf/Pik3cg/Slc9a3r1/Ptpn6/Cat/Sox9/Kdr/Agt/Serpine2/Erbb2/Ntrk2/Angpt1/Pik3ap1/Hcls1/F2r/Entpd5/Cntf	17
GO:1903825	GO:1903825	organic acid transmembrane transport	17/845	135/23355	7.87853e-06	0.000101396	6.46107e-05	Slc7a2/Mpc1/Slc46a1/Slc1a3/Slc1a5/Slc1a2/Slc1a4/Gfap/Agt/Myc/Slc16a1/Slc7a7/Slc3a2/Kcnj10/Slc25a18/Slc38a3/Slc22a4	17
GO:0045646	GO:0045646	regulation of erythrocyte differentiation	10/845	49/23355	8.31854e-06	0.000106515	6.78729e-05	Spi1/Id2/Nckap1l/Stat5a/Ets1/B2m/Stat3/Inpp5d/Mafb/Lyn	10
GO:0046638	GO:0046638	positive regulation of alpha-beta T cell differentiation	10/845	49/23355	8.31854e-06	0.000106515	6.78729e-05	Rhoa/Il4ra/Cd83/Sash3/Nckap1l/Irf1/Itpkb/Runx1/Syk/Ikzf1	10
GO:0071800	GO:0071800	podosome assembly	7/845	22/23355	8.38686e-06	0.000107118	6.82571e-05	Rhoa/Hck/Palld/Lcp1/Msn/Gsn/Sh3pxd2b	7
GO:1902806	GO:1902806	regulation of cell cycle G1/S phase transition	17/845	136/23355	8.70563e-06	0.00011083	7.06222e-05	Psme1/Psme2/Ptpn6/Ccnd3/Id2/Gpnmb/Ripk1/Plpp2/Ctdsp1/Adam17/Adamts1/Pdpn/Fam107a/Bcl2/Rps27l/Gjc2/Aif1	17
GO:0002440	GO:0002440	production of molecular mediator of immune response	31/845	361/23355	8.80719e-06	0.00011083	7.06222e-05	Btk/Slc11a1/Cd74/Fas/Tnfrsf1b/Parp3/Il4ra/Ptprc/Mavs/Hmox1/Tnfsf13b/Cd37/Vsir/Cd81/Cd86/Sash3/Ticam1/Tlr4/Il33/Tlr2/Mr1/Angpt1/Fcer1g/Laptm5/Fzd5/Tlr3/B2m/Gprc5b/Tlr9/H2-Ab1/Lacc1	31
GO:0006749	GO:0006749	glutathione metabolic process	11/845	60/23355	8.82951e-06	0.00011083	7.06222e-05	Mgst1/Ggt5/Gsr/Slc1a2/Nfe2l2/Glo1/Idh1/Oplah/Gstk1/Gpx3/Gpx1	11
GO:0042267	GO:0042267	natural killer cell mediated cytotoxicity	11/845	60/23355	8.82951e-06	0.00011083	7.06222e-05	Lgals9/Lag3/Ptpn6/Prdx1/Stat5a/Nectin2/Havcr2/Vav1/Tap1/Lamp1/Tap2	11
GO:1904705	GO:1904705	regulation of vascular associated smooth muscle cell proliferation	11/845	60/23355	8.82951e-06	0.00011083	7.06222e-05	Rhoa/Hmox1/Bmpr1a/Gnai2/Igfbp5/Gna13/Agt/Rgs5/Adamts1/Hpgd/P2ry6	11
GO:2001238	GO:2001238	positive regulation of extrinsic apoptotic signaling pathway	11/845	60/23355	8.82951e-06	0.00011083	7.06222e-05	Tnfrsf12a/Ctnna1/Ptprc/Pycard/Cav1/Ltbr/Agt/Ripk1/Atf3/Fadd/Tnfsf12	11
GO:0010950	GO:0010950	positive regulation of endopeptidase activity	19/845	165/23355	8.83124e-06	0.00011083	7.06222e-05	Fas/Rhoa/Rest/Psme1/Lgmn/Psme2/Pycard/Vsir/Rnf7/Myc/Ccn1/Gsn/Laptm5/Syk/Fadd/Stat3/F2r/Rps27l/Lyn	19
GO:0097696	GO:0097696	receptor signaling pathway via STAT	21/845	196/23355	9.42507e-06	0.000117989	7.51839e-05	Bcl3/Ptprc/Cav1/Il10ra/Ghr/Gadd45a/Cxcl5/Irf1/Stat5a/Il6st/Agt/Parp9/Adipor1/Il6ra/Stat3/Parp14/Hcls1/Csf1r/Socs3/Cntf/Lyn	21
GO:0051091	GO:0051091	positive regulation of DNA-binding transcription factor activity	25/845	260/23355	9.52522e-06	0.000118729	7.56558e-05	Eif2ak2/Cd84/Mavs/Icam1/Pycard/Cav1/Trim25/Cat/Ndp/Ticam1/Smo/Tlr4/Ripk1/Tlr2/Anxa3/Lrp5/Plpp3/Tlr3/Cx3cr1/Stat3/Myd88/Rela/Tlr9/Hcls1/Rab7b	25
GO:0046632	GO:0046632	alpha-beta T cell differentiation	16/845	123/23355	9.53129e-06	0.000118729	7.56558e-05	Rhoa/Bcl3/Il4ra/Cd83/Sash3/Nckap1l/Irf1/Rorc/Itpkb/Runx1/Il6ra/Syk/Stat3/Gpr183/Bcl2/Ikzf1	16
GO:0046209	GO:0046209	nitric oxide metabolic process	13/845	84/23355	9.67493e-06	0.000120222	7.66068e-05	Slc7a2/Icam1/Tspo/Cav1/Ticam1/P2rx4/Agt/Tlr4/Tlr2/Ddah1/Cx3cr1/Tmem106a/Aif1	13
GO:0050679	GO:0050679	positive regulation of epithelial cell proliferation	22/845	212/23355	9.73502e-06	0.000120671	7.68932e-05	Grn/Cyba/Fgfr2/Hmox1/Cav1/Bmpr1a/Mdk/Fgf1/Sox9/Id1/Stat5a/Kdr/Smo/Tlr4/Myc/Yap1/Erbb2/Adam17/Tgfa/Stat3/Adora2b/Zfp703	22
GO:0035710	GO:0035710	CD4-positive, alpha-beta T cell activation	15/845	110/23355	1.00867e-05	0.000124725	7.94761e-05	Lgals9/Bcl3/Il4ra/Vsir/Cd81/Cd83/Cd274/Sash3/Nckap1l/Irf1/Rorc/Runx1/Il6ra/Stat3/Gpr183	15
GO:0062013	GO:0062013	positive regulation of small molecule metabolic process	18/845	152/23355	1.02457e-05	0.00012638	8.05309e-05	Elovl5/Cd74/Srebf1/Slc4a4/Gpld1/Fgf1/Scp2/Rdh10/Agt/Myc/Pth1r/Mid1ip1/Stat3/Ptafr/Adora2b/P2ry6/Plcd1/Entpd5	18
GO:0015807	GO:0015807	L-amino acid transport	11/845	61/23355	1.04231e-05	0.000127943	8.15271e-05	Slc7a2/Slc11a1/Slc1a3/Slc1a5/Slc1a2/Slc1a4/Agt/Slc3a2/Kcnj10/Slc25a18/Slc38a3	11
GO:1990874	GO:1990874	vascular associated smooth muscle cell proliferation	11/845	61/23355	1.04231e-05	0.000127943	8.15271e-05	Rhoa/Hmox1/Bmpr1a/Gnai2/Igfbp5/Gna13/Agt/Rgs5/Adamts1/Hpgd/P2ry6	11
GO:0030316	GO:0030316	osteoclast differentiation	15/845	111/23355	1.12785e-05	0.000138107	8.80036e-05	Trf/Car2/Cd81/Tjp2/Prxl2a/Glo1/Nfatc1/Cd109/Fcer1g/Inpp5d/Gpr183/Csf1r/Csf1/Mafb/Ccl3	15
GO:0032727	GO:0032727	positive regulation of interferon-alpha production	7/845	23/23355	1.16803e-05	0.000142681	9.09181e-05	Mavs/Zc3hav1/Ifih1/Tlr4/Tlr3/Tlr9/Tlr7	7
GO:0016053	GO:0016053	organic acid biosynthetic process	26/845	280/23355	1.18555e-05	0.000144471	9.20585e-05	Aass/Elovl5/Cd74/Tbxas1/Elovl1/Srebf1/Slc1a3/Phgdh/Mtap/Ggt5/Acsbg1/Qk/Acadl/Rdh10/Agt/Degs1/Ptges/Abhd3/Pex2/Syk/Aldh1a1/Mid1ip1/Gatm/Adi1/Asah2/Hacd4	26
GO:0002228	GO:0002228	natural killer cell mediated immunity	11/845	62/23355	1.2261e-05	0.000148333	9.45195e-05	Lgals9/Lag3/Ptpn6/Prdx1/Stat5a/Nectin2/Havcr2/Vav1/Tap1/Lamp1/Tap2	11
GO:0014911	GO:0014911	positive regulation of smooth muscle cell migration	11/845	62/23355	1.2261e-05	0.000148333	9.45195e-05	Mdk/Igfbp5/Plau/Smo/Il6st/Agt/Myc/Adamts1/P2ry6/Bcl2/Aif1	11
GO:0031641	GO:0031641	regulation of myelination	11/845	62/23355	1.2261e-05	0.000148333	9.45195e-05	Hgf/Tnfrsf1b/Cst7/Trf/Mag/Ctsc/Itgax/Nkx6-2/Lgi4/Jam2/S100b	11
GO:0022612	GO:0022612	gland morphogenesis	18/845	154/23355	1.229e-05	0.000148333	9.45195e-05	Hgf/Fgfr2/Ntn4/Cav1/Slc9a3r1/Mdk/Fgf1/Igfbp5/Rps6ka1/Plau/Sox9/Stat5a/Msn/Lrp5/Tgfa/Bcl2/Csf1/Ddr1	18
GO:0001771	GO:0001771	immunological synapse formation	6/845	16/23355	1.29261e-05	0.000155638	9.91743e-05	Dock8/Cd81/Lgals3/Dock2/Havcr2/Msn	6
GO:0042113	GO:0042113	B cell activation	34/845	423/23355	1.35103e-05	0.000162284	0.00010341	Btk/Cd74/Fas/Parp3/Bcl3/Ptprc/Lat2/Blnk/Lgals1/Tnfsf13b/Cd81/Ptpn6/Cd86/Id2/Sash3/Nckap1l/Stat5a/Ticam1/Nfatc1/Cd180/Tlr4/Adam17/Zfp36l2/Samsn1/Laptm5/Syk/Inpp5d/Gpr183/Bcl2/Tlr9/H2-Ab1/Ikzf1/Plcg2/Lyn	34
GO:1903034	GO:1903034	regulation of response to wounding	19/845	170/23355	1.3589e-05	0.000162842	0.000103765	Tnfrsf12a/Cd9/Grn/Cav1/Mdk/Nfe2l2/Plau/Apoe/Serpine2/Cers2/Adam17/Cd109/Plpp3/Anxa5/Vkorc1/Serpinf2/Ano6/F2r/Cntf	19
GO:0032607	GO:0032607	interferon-alpha production	8/845	32/23355	1.37983e-05	0.000164831	0.000105033	Mavs/Zc3hav1/Ifih1/Havcr2/Tlr4/Tlr3/Tlr9/Tlr7	8
GO:0002429	GO:0002429	immune response-activating cell surface receptor signaling pathway	29/845	334/23355	1.38203e-05	0.000164831	0.000105033	Ptprc/Fyb/Lat2/Ezr/Blnk/Lpxn/Cd81/Ptpn6/Gpld1/Rab29/Elf1/Nckap1l/Nectin2/Themis2/Lgals3/Tec/Tlr2/Cmtm3/Fcer1g/Laptm5/Syk/Bcl2/Klhl6/Rela/Cmklr1/H2-Ab1/Plscr1/Plcg2/Lyn	29
GO:0002824	GO:0002824	positive regulation of adaptive immune response based on somatic recombination of immune receptors built from immunoglobulin superfamily domains	17/845	141/23355	1.41239e-05	0.000167659	0.000106835	Btk/Slc11a1/Ptprc/Tnfsf13b/Cd81/Cd274/Sash3/Nectin2/Fcgr1/Mr1/Fcer1g/Fzd5/B2m/Fadd/H2-Ab1/Tap2/Fcgr3	17
GO:0006639	GO:0006639	acylglycerol metabolic process	17/845	141/23355	1.41239e-05	0.000167659	0.000106835	Srebf1/Pik3cg/Cav1/Apobec1/Gpld1/Gpam/Cat/Apoe/Apoc1/Il6st/Plce1/Thrsp/Dbi/Plaat3/Pnpla2/Slc22a4/Gpx1	17
GO:2001057	GO:2001057	reactive nitrogen species metabolic process	13/845	87/23355	1.43177e-05	0.000169561	0.000108046	Slc7a2/Icam1/Tspo/Cav1/Ticam1/P2rx4/Agt/Tlr4/Tlr2/Ddah1/Cx3cr1/Tmem106a/Aif1	13
GO:0007040	GO:0007040	lysosome organization	12/845	75/23355	1.49536e-05	0.000176264	0.000112318	Grn/Hexb/Mt3/Cln5/Naglu/Tfeb/Cln6/Laptm5/Abca1/Tpp1/Hexa/Rab7b	12
GO:0080171	GO:0080171	lytic vacuole organization	12/845	75/23355	1.49536e-05	0.000176264	0.000112318	Grn/Hexb/Mt3/Cln5/Naglu/Tfeb/Cln6/Laptm5/Abca1/Tpp1/Hexa/Rab7b	12
GO:2001234	GO:2001234	negative regulation of apoptotic signaling pathway	23/845	234/23355	1.50217e-05	0.000176653	0.000112566	Cd74/Hgf/Ctnna1/Icam1/Itga6/Hmox1/Bmf/Tgfbr1/Eya4/Gnai2/Nfe2l2/Lgals3/Tpt1/Tmbim1/Ripk1/Yap1/Nol3/Cx3cr1/Bcl2/Rela/Pttg1ip/Asah2/Gpx1	23
GO:0030225	GO:0030225	macrophage differentiation	9/845	42/23355	1.55077e-05	0.000181523	0.000115669	Spi1/Id2/Ripk1/Tlr2/C1qc/Fadd/Hcls1/Csf1/Cebpa	9
GO:0046633	GO:0046633	alpha-beta T cell proliferation	9/845	42/23355	1.55077e-05	0.000181523	0.000115669	Lgals9/Ptprc/Rasal3/Vsir/Cd81/Cd274/Irf1/Dock2/Syk	9
GO:0042100	GO:0042100	B cell proliferation	15/845	114/23355	1.56381e-05	0.000182203	0.000116102	Btk/Cd74/Ptprc/Tnfsf13b/Cd81/Sash3/Nckap1l/Ticam1/Cd180/Tlr4/Inpp5d/Gpr183/Bcl2/Tlr9/Lyn	15
GO:0050764	GO:0050764	regulation of phagocytosis	15/845	114/23355	1.56381e-05	0.000182203	0.000116102	Slc11a1/Cyba/Ptprc/Hck/Pycard/Nckap1l/Dock2/Tlr2/Fcgr1/Fcer1g/Syk/Rab31/Ano6/Plscr1/Fcgr3	15
GO:0031643	GO:0031643	positive regulation of myelination	7/845	24/23355	1.59761e-05	0.000185713	0.000118339	Hgf/Tnfrsf1b/Cst7/Trf/Mag/Itgax/S100b	7
GO:0046173	GO:0046173	polyol biosynthetic process	11/845	64/23355	1.67954e-05	0.000194787	0.000124121	Plek/Scp2/Itpkb/Qdpr/Pth1r/Ip6k3/Ptafr/P2ry6/Plcd1/Asah2/Plcg2	11
GO:0006638	GO:0006638	neutral lipid metabolic process	17/845	143/23355	1.70236e-05	0.000196982	0.000125519	Srebf1/Pik3cg/Cav1/Apobec1/Gpld1/Gpam/Cat/Apoe/Apoc1/Il6st/Plce1/Thrsp/Dbi/Plaat3/Pnpla2/Slc22a4/Gpx1	17
GO:0043303	GO:0043303	mast cell degranulation	10/845	53/23355	1.73188e-05	0.000199939	0.000127404	Btk/Cd84/Il4ra/Lat2/Hmox1/Rac2/Fcer1g/Syk/Adora2b/Lyn	10
GO:0010976	GO:0010976	positive regulation of neuron projection development	22/845	220/23355	1.74822e-05	0.000201364	0.000128312	Ptbp1/Hgf/Grn/Itga6/Mdk/Qk/Nfe2l2/Atf1/Cxcl5/Atp1b2/Apoe/Serpinf1/Agt/Serpine2/Scarb2/Ntrk2/Adam17/Adamts1/Gprc5b/Creb3l2/Cntf/Lyn	22
GO:0016032	GO:0016032	viral process	28/845	322/23355	1.88225e-05	0.000216309	0.000137835	Ptbp1/Cd74/Eif2ak2/Rest/Mavs/Icam1/Lgals1/Apobec3/Zc3hav1/Cav1/Rab29/Trim25/Nectin2/Apoe/Myc/Ripk1/Gsn/Nlrx1/Ctsb/Ppib/Axl/Slc20a2/Trim56/Bcl2/Csf1r/P4hb/Plscr1/Ccl4	28
GO:0001776	GO:0001776	leukocyte homeostasis	15/845	116/23355	1.93169e-05	0.000221486	0.000141134	Cd74/Fas/Tnfsf13b/Gpam/Nckap1l/Cxcl5/Stat5a/Itpkb/Adam17/Fcer1g/Axl/Fadd/Gpr183/Bcl2/Lyn	15
GO:0034612	GO:0034612	response to tumor necrosis factor	20/845	190/23355	1.98053e-05	0.000226571	0.000144374	Ggt5/Pycard/Nfkb1/Erbin/Nfe2l2/Tjp2/Irf1/Ripk1/Nol3/Ccdc3/Adam17/Zfp36l2/Cxcl16/Laptm5/Syk/Cd14/Rela/Cebpa/Ccl4/Ccl3	20
GO:0002708	GO:0002708	positive regulation of lymphocyte mediated immunity	17/845	145/23355	2.04422e-05	0.000232277	0.00014801	Btk/Ptprc/Lag3/Cd81/Sash3/Stat5a/Nectin2/Vav1/Fcgr1/Mr1/Fcer1g/Fzd5/B2m/Fadd/Lamp1/Tap2/Fcgr3	17
GO:0106106	GO:0106106	cold-induced thermogenesis	17/845	145/23355	2.04422e-05	0.000232277	0.00014801	Il4ra/Decr1/Cav1/Acadl/Id1/Tlr4/Hadh/Lcn2/Adam17/Cpt2/Adipor1/Acot11/Syk/Aldh1a1/Gatm/Cmklr1/Ucp2	17
GO:0120161	GO:0120161	regulation of cold-induced thermogenesis	17/845	145/23355	2.04422e-05	0.000232277	0.00014801	Il4ra/Decr1/Cav1/Acadl/Id1/Tlr4/Hadh/Lcn2/Adam17/Cpt2/Adipor1/Acot11/Syk/Aldh1a1/Gatm/Cmklr1/Ucp2	17
GO:0098739	GO:0098739	import across plasma membrane	19/845	175/23355	2.05307e-05	0.000232702	0.00014828	Slc7a2/Atp1b3/Slc46a1/Slc1a3/Slc39a14/Slc1a5/Slc9a3r1/Slc1a2/Slc15a3/Slc1a4/Atp1b2/Gfap/Agt/Slc12a9/Slc39a12/Slc3a2/Kcnj10/Slc9a9/Slc22a4	19
GO:0002448	GO:0002448	mast cell mediated immunity	10/845	54/23355	2.05718e-05	0.000232702	0.00014828	Btk/Cd84/Il4ra/Lat2/Hmox1/Rac2/Fcer1g/Syk/Adora2b/Lyn	10
GO:0045665	GO:0045665	negative regulation of neuron differentiation	13/845	90/23355	2.08127e-05	0.000234899	0.000149681	Ptbp1/Rhoa/Notch3/Rest/Mag/Cav1/Id2/Sox9/Ctdsp1/B2m/Gpr37l1/Sox2/Cntf	13
GO:0051235	GO:0051235	maintenance of location	28/845	324/23355	2.10677e-05	0.000237247	0.000151177	Lgals9/Hexb/Cyba/Soat1/Ptprc/Ftl1/Slc8b1/Sun2/Tspo/Cav1/Ptpn6/Srgn/Stat5a/Apoe/Kdelr2/Nol3/Plin2/Gsn/Lcn2/Ednra/Dbi/Fth1/P2ry6/Pnpla2/F2r/Plcg2/Hexa/Lyn	28
GO:1903409	GO:1903409	reactive oxygen species biosynthetic process	16/845	131/23355	2.13062e-05	0.000239399	0.000152548	Slc7a2/Cyba/Rhoa/Icam1/Tspo/Cav1/Ticam1/P2rx4/Agt/Tlr4/Tlr2/Ddah1/Cx3cr1/Stat3/Slc5a3/Aif1	16
GO:0045577	GO:0045577	regulation of B cell differentiation	8/845	34/23355	2.23386e-05	0.000249885	0.00015923	Ptpn6/Id2/Nckap1l/Stat5a/Zfp36l2/Syk/Inpp5d/Tlr9	8
GO:2000406	GO:2000406	positive regulation of T cell migration	8/845	34/23355	2.23386e-05	0.000249885	0.00015923	Lgals9/Rhoa/Pycard/Dock8/Adam17/Cxcl13/Fadd/Aif1	8
GO:0045453	GO:0045453	bone resorption	12/845	78/23355	2.25123e-05	0.000251271	0.000160113	Trf/Car2/Spp1/Rac2/Pth1r/Ctss/Tnfrsf11b/Syk/Tpp1/Inpp5d/Csf1r/Tmem119	12
GO:0006801	GO:0006801	superoxide metabolic process	11/845	66/23355	2.27158e-05	0.000252426	0.000160849	Cyba/Ncf4/Sod3/Gnai2/Nfe2l2/Ncf2/Prdx1/Hvcn1/Agt/Syk/Sh3pxd2b	11
GO:0030193	GO:0030193	regulation of blood coagulation	11/845	66/23355	2.27158e-05	0.000252426	0.000160849	Cd9/Cav1/Nfe2l2/Plau/Apoe/Serpine2/Anxa5/Vkorc1/Serpinf2/Ano6/F2r	11
GO:0002262	GO:0002262	myeloid cell homeostasis	20/845	192/23355	2.30769e-05	0.000255671	0.000162917	Spi1/Hmox1/Dnase2a/Id2/Prdx1/Nckap1l/Stat5a/Ampd3/Ets1/Itpkb/Adam17/Fcer1g/B2m/Axl/Stat3/Inpp5d/Hcls1/Ikzf1/Mafb/Lyn	20
GO:0033628	GO:0033628	regulation of cell adhesion mediated by integrin	9/845	44/23355	2.31092e-05	0.000255671	0.000162917	Lpxn/Ptpn6/Plau/Nckap1l/Podxl/Fermt3/Cxcl13/Syk/Lyn	9
GO:0003333	GO:0003333	amino acid transmembrane transport	13/845	91/23355	2.34881e-05	0.000258729	0.000164865	Slc7a2/Slc1a3/Slc1a5/Slc1a2/Slc1a4/Gfap/Agt/Slc7a7/Slc3a2/Kcnj10/Slc25a18/Slc38a3/Slc22a4	13
GO:0032611	GO:0032611	interleukin-1 beta production	13/845	91/23355	2.34881e-05	0.000258729	0.000164865	Pycard/Tlr4/Tlr2/Mr1/Gbp5/Fzd5/Cx3cr1/Stat3/F2r/Tmem106a/S1pr3/1810058I24Rik/Ccl3	13
GO:0032959	GO:0032959	inositol trisphosphate biosynthetic process	5/845	11/23355	2.36006e-05	0.000258837	0.000164934	Scp2/Ptafr/P2ry6/Plcd1/Plcg2	5
GO:0060907	GO:0060907	positive regulation of macrophage cytokine production	5/845	11/23355	2.36006e-05	0.000258837	0.000164934	Cd74/Tlr4/Tlr2/Laptm5/Gprc5b	5
GO:2000177	GO:2000177	regulation of neural precursor cell proliferation	15/845	118/23355	2.3741e-05	0.000259811	0.000165555	Ctnna1/Rhoa/Trf/Ctsz/Mdk/Gnai2/Id2/Smo/Rsu1/Cx3cr1/Gpr37l1/Sox2/Gjc2/Kctd11/Lyn	15
GO:0002279	GO:0002279	mast cell activation involved in immune response	10/845	55/23355	2.43356e-05	0.000265743	0.000169335	Btk/Cd84/Il4ra/Lat2/Hmox1/Rac2/Fcer1g/Syk/Adora2b/Lyn	10
GO:0061351	GO:0061351	neural precursor cell proliferation	20/845	193/23355	2.48876e-05	0.000271183	0.000172801	Grn/Ctnna1/Fgfr2/Rhoa/Trf/Ctsz/Akna/Mdk/Gnai2/Id2/Smo/Rsu1/Fabp7/Cx3cr1/Atf5/Gpr37l1/Sox2/Gjc2/Kctd11/Lyn	20
GO:0045862	GO:0045862	positive regulation of proteolysis	29/845	345/23355	2.52942e-05	0.00027502	0.000175246	Fas/Tnfrsf1b/Grn/Rhoa/Rest/Psme1/Lgmn/Psme2/Pycard/Ctsh/Cav1/Vsir/Ctsc/Gpld1/Rnf7/Cln6/Apoe/Myc/Il33/Ccn1/Gsn/Laptm5/Syk/Fadd/Stat3/Snx33/F2r/Rps27l/Lyn	29
GO:0046849	GO:0046849	bone remodeling	14/845	105/23355	2.56186e-05	0.000277948	0.000177112	Trf/Car2/Mdk/Spp1/Rac2/Pth1r/Lrp5/Ctss/Tnfrsf11b/Syk/Tpp1/Inpp5d/Csf1r/Tmem119	14
GO:0032147	GO:0032147	activation of protein kinase activity	23/845	242/23355	2.57567e-05	0.000278847	0.000177685	Slc11a1/Cd74/Hgf/Eif2ak2/Ptprc/Trf/Tgfbr1/Cd81/Ghr/Fgf1/Cd86/Gadd45a/Pak4/Chil1/Agt/Tlr4/Ripk1/Plce1/Angpt1/Il6ra/Tgfa/Syk/F2r	23
GO:1900046	GO:1900046	regulation of hemostasis	11/845	67/23355	2.6299e-05	0.000284108	0.000181037	Cd9/Cav1/Nfe2l2/Plau/Apoe/Serpine2/Anxa5/Vkorc1/Serpinf2/Ano6/F2r	11
GO:0110053	GO:0110053	regulation of actin filament organization	25/845	276/23355	2.63786e-05	0.000284359	0.000181197	Capg/Rhoa/Asap3/Icam1/Pycard/Tgfbr1/Plek/Sorbs3/Nckap1l/Sdc4/Id1/Cdc42ep1/Arpc1b/Gmfg/Pdlim4/Fhod1/Tlr2/Gsn/Rhoc/Wasf2/Serpinf2/Sh3pxd2b/Cdc42ep4/Hcls1/Arap1	25
GO:0032689	GO:0032689	negative regulation of interferon-gamma production	8/845	35/23355	2.80443e-05	0.000300868	0.000191717	Lgals9/Vsir/Cd274/Havcr2/Tlr4/Il33/Laptm5/Axl	8
GO:0002768	GO:0002768	immune response-regulating cell surface receptor signaling pathway	29/845	347/23355	2.81341e-05	0.000300868	0.000191717	Ptprc/Fyb/Lat2/Ezr/Blnk/Lpxn/Cd81/Ptpn6/Gpld1/Rab29/Elf1/Nckap1l/Nectin2/Themis2/Lgals3/Tec/Tlr2/Cmtm3/Fcer1g/Laptm5/Syk/Bcl2/Klhl6/Rela/Cmklr1/H2-Ab1/Plscr1/Plcg2/Lyn	29
GO:0071801	GO:0071801	regulation of podosome assembly	6/845	18/23355	2.81598e-05	0.000300868	0.000191717	Rhoa/Hck/Palld/Lcp1/Msn/Gsn	6
GO:1904385	GO:1904385	cellular response to angiotensin	6/845	18/23355	2.81598e-05	0.000300868	0.000191717	Car2/Cav1/Nfkb1/Agt/Rela/Agtrap	6
GO:0006643	GO:0006643	membrane lipid metabolic process	19/845	179/23355	2.82082e-05	0.000300868	0.000191717	Elovl5/Hexb/Elovl1/Itgb8/Gpld1/Ormdl2/Cln6/Naaa/Plpp2/Ccn1/Cers2/Degs1/Plpp3/Sptssa/Dpm3/Pigp/Asah2/Hacd4/Hexa	19
GO:0006809	GO:0006809	nitric oxide biosynthetic process	12/845	80/23355	2.9231e-05	0.000311119	0.000198249	Slc7a2/Icam1/Tspo/Cav1/Ticam1/P2rx4/Agt/Tlr4/Tlr2/Ddah1/Cx3cr1/Aif1	12
GO:0015849	GO:0015849	organic acid transport	27/845	313/23355	3.03586e-05	0.00032244	0.000205463	Slc7a2/Slc11a1/Mpc1/Slc46a1/Slc1a3/Slc1a5/Abcc3/Slc9a3r1/Slc1a2/Slc1a4/Slc10a3/Apoe/Gfap/Agt/Myc/Plin2/Ntrk2/Ptges/Slc16a1/Slc7a7/Syk/Slc3a2/Kcnj10/Slc25a18/Slc38a3/Slc22a4/Fxyd1	27
GO:0001910	GO:0001910	regulation of leukocyte mediated cytotoxicity	14/845	107/23355	3.17701e-05	0.000336017	0.000214114	Lgals9/Ptprc/Lag3/Cxcl5/Stat5a/Nectin2/Havcr2/Vav1/Mr1/B2m/Fadd/Tap1/Lamp1/Tap2	14
GO:0031532	GO:0031532	actin cytoskeleton reorganization	14/845	107/23355	3.17701e-05	0.000336017	0.000214114	Rhoa/Ezr/Hck/Syde1/Mdk/Arhgdib/Nedd9/Plek/Gmfg/Pdlim4/Gsn/Micall2/Csf1r/Parvb	14
GO:0006816	GO:0006816	calcium ion transport	33/845	423/23355	3.27807e-05	0.000345981	0.000220463	Mcur1/Cyba/Cd84/Rhoa/Ptprc/Slc8b1/Icam1/Tspo/Pik3cg/Cav1/Ptpn6/Gnai2/Nfatc1/Lgals3/P2rx4/Agt/Nol3/Ednra/Dbi/S100a1/1810037I17Rik/Gem/Micu2/P2ry6/Bcl2/Tlr9/Ano6/F2r/Plcg2/Gjc2/Lyn/Ccl4/Orai1	33
GO:0032418	GO:0032418	lysosome localization	12/845	81/23355	3.31995e-05	0.000349669	0.000222813	Btk/Cd84/Il4ra/Lat2/Hmox1/Tfeb/Rac2/Bloc1s1/Fcer1g/Syk/Adora2b/Lyn	12
GO:0031330	GO:0031330	negative regulation of cellular catabolic process	23/845	246/23355	3.33769e-05	0.00035035	0.000223247	Ptbp1/Slc11a1/Ctsa/Mt3/Hmox1/Tspo/Cst3/Timp1/Bmf/Pik3cg/Il10ra/Apobec1/Gpld1/Qk/Tent5a/Rpl23/Atraid/Dbi/Mapkapk2/Stat3/Bcl2/Myd88/Tent5c	23
GO:0045685	GO:0045685	regulation of glial cell differentiation	13/845	94/23355	3.3403e-05	0.00035035	0.000223247	Tnfrsf1b/Mag/Mdk/Qk/Id2/Il6st/Serpine2/Il33/Tlr2/Nkx6-2/Atf5/Gpr37l1/Rela	13
GO:0043536	GO:0043536	positive regulation of blood vessel endothelial cell migration	10/845	57/23355	3.36589e-05	0.000350874	0.000223581	Hmox1/Nfe2l2/Stat5a/Rhoj/Kdr/Ets1/P2rx4/Adam17/Angpt1/Amotl1	10
GO:0042269	GO:0042269	regulation of natural killer cell mediated cytotoxicity	9/845	46/23355	3.36616e-05	0.000350874	0.000223581	Lgals9/Lag3/Stat5a/Nectin2/Havcr2/Vav1/Tap1/Lamp1/Tap2	9
GO:0050856	GO:0050856	regulation of T cell receptor signaling pathway	9/845	46/23355	3.36616e-05	0.000350874	0.000223581	Ezr/Cd81/Ptpn6/Rab29/Elf1/Nectin2/Lgals3/Laptm5/Rela	9
GO:0042832	GO:0042832	defense response to protozoan	8/845	36/23355	3.49204e-05	0.000361753	0.000230513	Slc11a1/Bcl3/Il4ra/Cd37/Gbp3/Irf8/Gbp2/Myd88	8
GO:0050869	GO:0050869	negative regulation of B cell activation	8/845	36/23355	3.49204e-05	0.000361753	0.000230513	Btk/Fas/Parp3/Id2/Samsn1/Laptm5/Inpp5d/Lyn	8
GO:0060441	GO:0060441	epithelial tube branching involved in lung morphogenesis	8/845	36/23355	3.49204e-05	0.000361753	0.000230513	Fgfr2/Celsr1/Ctsz/Ctsh/Rdh10/Sox9/Yap1/Sox2	8
GO:0034446	GO:0034446	substrate adhesion-dependent cell spreading	14/845	108/23355	3.53053e-05	0.00036499	0.000232576	Rhoa/St6gal1/Ntn4/Triobp/Lpxn/Mdk/Nedd9/Fermt3/Dock1/Pdpn/Micall2/Axl/P4hb/Parvb	14
GO:0006665	GO:0006665	sphingolipid metabolic process	16/845	137/23355	3.72526e-05	0.000384334	0.000244903	Elovl5/Hexb/Elovl1/Itgb8/Ormdl2/Cln6/Naaa/Plpp2/Ccn1/Cers2/Degs1/Plpp3/Sptssa/Asah2/Hacd4/Hexa	16
GO:0034103	GO:0034103	regulation of tissue remodeling	12/845	82/23355	3.76272e-05	0.000387406	0.00024686	Trf/Car2/Mdk/Spp1/Agt/Tmbim1/Gpnmb/Tnfrsf11b/Syk/Inpp5d/Csf1r/Tmem119	12
GO:0019218	GO:0019218	regulation of steroid metabolic process	14/845	109/23355	3.91807e-05	0.000397201	0.000253102	Srebf1/Rest/Tspo/Nfkb1/Fgf1/Acadl/Scp2/Stat5a/Apoe/Fmo5/Agt/Rorc/Pex2/Adora2b	14
GO:1903426	GO:1903426	regulation of reactive oxygen species biosynthetic process	14/845	109/23355	3.91807e-05	0.000397201	0.000253102	Cyba/Rhoa/Icam1/Tspo/Cav1/Ticam1/Agt/Tlr4/Tlr2/Ddah1/Cx3cr1/Stat3/Slc5a3/Aif1	14
GO:0002579	GO:0002579	positive regulation of antigen processing and presentation	5/845	12/23355	3.92516e-05	0.000397201	0.000253102	Slc11a1/Cd74/Pycard/H2-Ab1/Tap2	5
GO:0045586	GO:0045586	regulation of gamma-delta T cell differentiation	5/845	12/23355	3.92516e-05	0.000397201	0.000253102	Ptprc/Nckap1l/Stat5a/Rorc/Syk	5
GO:0046643	GO:0046643	regulation of gamma-delta T cell activation	5/845	12/23355	3.92516e-05	0.000397201	0.000253102	Ptprc/Nckap1l/Stat5a/Rorc/Syk	5
GO:0002704	GO:0002704	negative regulation of leukocyte mediated immunity	10/845	58/23355	3.93658e-05	0.000397201	0.000253102	Lgals9/Parp3/Cd84/Ptprc/Hmox1/Vsir/Ptpn6/Havcr2/Tap1/Tap2	10
GO:0033003	GO:0033003	regulation of mast cell activation	10/845	58/23355	3.93658e-05	0.000397201	0.000253102	Cd84/Il4ra/Hmox1/Rac2/Nectin2/Fcer1g/Syk/Adora2b/Plscr1/Lyn	10
GO:0035019	GO:0035019	somatic stem cell population maintenance	10/845	58/23355	3.93658e-05	0.000397201	0.000253102	Spi1/Rest/Sox9/Myc/Yap1/Tcf7l1/Zfp36l2/Lrp5/Sox2/Lbh	10
GO:0045058	GO:0045058	T cell selection	10/845	58/23355	3.93658e-05	0.000397201	0.000253102	Cd74/Fas/Rhoa/Ptprc/Dock2/Itpkb/Il6ra/Syk/Stat3/Bcl2	10
GO:0070265	GO:0070265	necrotic cell death	10/845	58/23355	3.93658e-05	0.000397201	0.000253102	Fas/Mt3/Tspo/Pygl/Cav1/Ripk1/Nol3/Tmem123/Tlr3/Fadd	10
GO:0007252	GO:0007252	I-kappaB phosphorylation	6/845	19/23355	3.98988e-05	0.000399304	0.000254441	Tlr4/Tlr2/Tlr3/Cx3cr1/Tlr9/Tlr7	6
GO:0034138	GO:0034138	toll-like receptor 3 signaling pathway	6/845	19/23355	3.98988e-05	0.000399304	0.000254441	Lgals9/Cav1/Unc93b1/Cd86/Havcr2/Tlr3	6
GO:0048143	GO:0048143	astrocyte activation	6/845	19/23355	3.98988e-05	0.000399304	0.000254441	Ifngr1/Grn/Smo/Agt/C1qa/Cntf	6
GO:0043087	GO:0043087	regulation of GTPase activity	27/845	318/23355	4.00037e-05	0.000399304	0.000254441	Trappc6a/Asap3/Icam1/Itga6/Pycard/Rasal3/Dock8/Fzd10/Nedd9/Arhgap9/Arhgef16/Bcar3/Erbb2/Vav1/Mmut/Ntrk2/Rsu1/Rgs10/Cxcl13/Pbxip1/Rhog/Arhgap45/F2r/Arap1/Tax1bp3/Ccl4/Ccl3	27
GO:0050818	GO:0050818	regulation of coagulation	11/845	70/23355	4.01272e-05	0.000399304	0.000254441	Cd9/Cav1/Nfe2l2/Plau/Apoe/Serpine2/Anxa5/Vkorc1/Serpinf2/Ano6/F2r	11
GO:2000179	GO:2000179	positive regulation of neural precursor cell proliferation	11/845	70/23355	4.01272e-05	0.000399304	0.000254441	Trf/Ctsz/Mdk/Gnai2/Smo/Rsu1/Cx3cr1/Gpr37l1/Sox2/Gjc2/Lyn	11
GO:0045834	GO:0045834	positive regulation of lipid metabolic process	18/845	168/23355	4.01282e-05	0.000399304	0.000254441	Elovl5/Cd74/Srebf1/Cd81/Gpld1/Fgf1/Scp2/Gpam/Rdh10/Apoe/Agt/Ccn1/Ccdc3/Dbi/Mid1ip1/Adora2b/Pnpla2/Lyn	18
GO:0043583	GO:0043583	ear development	23/845	249/23355	4.03614e-05	0.000400833	0.000255416	Fgfr2/Celsr1/Rest/Triobp/Naglu/Slc9a3r1/Eya4/Pls1/Rdh10/Sdc4/Sox9/Myc/Lrig1/Mapkapk2/Prrx2/Bcl2/C1qb/Sox2/Lrp10/Mafb/Ddr1/Cebpa/Tifab	23
GO:0051651	GO:0051651	maintenance of location in cell	21/845	216/23355	4.09226e-05	0.000405608	0.000258459	Cyba/Ptprc/Ftl1/Slc8b1/Sun2/Tspo/Cav1/Ptpn6/Srgn/Apoe/Kdelr2/Nol3/Gsn/Lcn2/Ednra/Dbi/Fth1/P2ry6/F2r/Plcg2/Lyn	21
GO:0034101	GO:0034101	erythrocyte homeostasis	17/845	153/23355	4.10355e-05	0.00040593	0.000258663	Spi1/Hmox1/Dnase2a/Id2/Prdx1/Nckap1l/Stat5a/Ampd3/Ets1/B2m/Axl/Stat3/Inpp5d/Hcls1/Ikzf1/Mafb/Lyn	17
GO:0043524	GO:0043524	negative regulation of neuron apoptotic process	19/845	184/23355	4.13481e-05	0.000408221	0.000260124	Grn/Rhoa/Mt3/Hmox1/Lgmn/Mag/Mdk/Gbe1/Kdr/Smo/Apoe/Agt/Ntrk2/Angpt1/Axl/Cx3cr1/Bcl2/F2r/Cntf	19
GO:0006672	GO:0006672	ceramide metabolic process	13/845	96/23355	4.18855e-05	0.00041272	0.00026299	Hexb/Elovl1/Itgb8/Ormdl2/Cln6/Plpp2/Ccn1/Cers2/Degs1/Plpp3/Sptssa/Asah2/Hexa	13
GO:0002053	GO:0002053	positive regulation of mesenchymal cell proliferation	8/845	37/23355	4.315e-05	0.00042435	0.000270401	Fgfr2/Bmpr1a/Sox9/Kdr/Smo/Myc/Lrp5/Prrx2	8
GO:0042509	GO:0042509	regulation of tyrosine phosphorylation of STAT protein	11/845	71/23355	4.59501e-05	0.000449261	0.000286274	Cav1/Irf1/Il6st/Parp9/Il6ra/Parp14/Hcls1/Csf1r/Socs3/Cntf/Lyn	11
GO:0080164	GO:0080164	regulation of nitric oxide metabolic process	11/845	71/23355	4.59501e-05	0.000449261	0.000286274	Icam1/Tspo/Cav1/Ticam1/Agt/Tlr4/Tlr2/Ddah1/Cx3cr1/Tmem106a/Aif1	11
GO:2000107	GO:2000107	negative regulation of leukocyte apoptotic process	11/845	71/23355	4.59501e-05	0.000449261	0.000286274	Cd74/St6gal1/Dock8/Gpam/Stat5a/Rorc/Itpkb/Fcer1g/Axl/Fadd/Hcls1	11
GO:0051402	GO:0051402	neuron apoptotic process	26/845	303/23355	4.62533e-05	0.00045135	0.000287606	Fas/Grn/Rhoa/Mt3/Hmox1/Lgmn/Ctsz/Mag/Mdk/Gbe1/Ncf2/Kdr/Smo/Apoe/Agt/Ntrk2/Angpt1/Rapsn/Axl/Fadd/Cx3cr1/Bcl2/F2r/Gpx1/Cntf/Ccl3	26
GO:0048639	GO:0048639	positive regulation of developmental growth	21/845	218/23355	4.68514e-05	0.000456304	0.000290762	Tnfrsf12a/Fgfr2/Ezr/Bmpr1a/Ghr/Gpam/Serp1/Pls1/Sash3/Stat5a/Smo/Apoe/Agt/Yap1/Ppib/Hopx/Bcl2/Sh3pxd2b/Csf1/Ikzf1/Cntf	21
GO:0045807	GO:0045807	positive regulation of endocytosis	15/845	125/23355	4.70744e-05	0.000457592	0.000291583	Trf/Cav1/Nckap1l/Apoe/Cd63/Fcgr1/Angpt1/Syk/B2m/Axl/Rab31/Cd14/Ano6/Cd151/Plcg2	15
GO:0002715	GO:0002715	regulation of natural killer cell mediated immunity	9/845	48/23355	4.8032e-05	0.000463718	0.000295487	Lgals9/Lag3/Stat5a/Nectin2/Havcr2/Vav1/Tap1/Lamp1/Tap2	9
GO:0070839	GO:0070839	metal ion export	9/845	48/23355	4.8032e-05	0.000463718	0.000295487	Slc11a1/Atp1b3/Slc4a4/Slc8b1/Atp1b2/Kcne1l/Ano6/Atox1/Fxyd1	9
GO:0032231	GO:0032231	regulation of actin filament bundle assembly	14/845	111/23355	4.80631e-05	0.000463718	0.000295487	Rhoa/Asap3/Tgfbr1/Plek/Sorbs3/Sdc4/Id1/Pdlim4/Fhod1/Rhoc/Wasf2/Serpinf2/Sh3pxd2b/Arap1	14
GO:0033688	GO:0033688	regulation of osteoblast proliferation	7/845	28/23355	4.81642e-05	0.000463718	0.000295487	Eif2ak2/Rhoa/Atraid/Ccn1/Lrp5/Bcl2/Tmem119	7
GO:1902932	GO:1902932	positive regulation of alcohol biosynthetic process	7/845	28/23355	4.81642e-05	0.000463718	0.000295487	Srebf1/Fgf1/Scp2/Pth1r/Ptafr/P2ry6/Plcd1	7
GO:0031098	GO:0031098	stress-activated protein kinase signaling cascade	23/845	252/23355	4.86302e-05	0.000467313	0.000297778	Hgf/Fas/Eif2ak2/Spi1/Rhoa/Trf/Ezr/Pycard/Ltbr/Gadd45a/Prdx1/Tnfrsf19/Pak4/Agt/Tlr4/Ripk1/Mapkapk2/Tlr3/Syk/Serpinf2/Myd88/Irak4/Lyn	23
GO:0010721	GO:0010721	negative regulation of cell development	20/845	203/23355	5.13264e-05	0.000491351	0.000313095	Fas/Ctnna1/Rest/Mt3/Tspo/Mag/Bmpr1a/Id2/Tjp2/Id1/Ednrb/Cers2/Ctdsp1/Nkx6-2/B2m/Atf5/Gpr37l1/Rflnb/S1pr3/Kctd11	20
GO:1902905	GO:1902905	positive regulation of supramolecular fiber organization	20/845	203/23355	5.13264e-05	0.000491351	0.000313095	Rhoa/Icam1/Pycard/Cav1/Tgfbr1/Plek/Sorbs3/Nckap1l/Sdc4/Id1/Cdc42ep1/Arpc1b/Gmfg/Pdlim4/Gsn/Rhoc/Wasf2/Serpinf2/Sh3pxd2b/Cdc42ep4	20
GO:0002931	GO:0002931	response to ischemia	8/845	38/23355	5.29354e-05	0.000503885	0.000321082	Rest/Cav1/P2rx4/Nol3/Cx3cr1/Bcl2/Csf1r/Csf1	8
GO:0043304	GO:0043304	regulation of mast cell degranulation	8/845	38/23355	5.29354e-05	0.000503885	0.000321082	Cd84/Il4ra/Hmox1/Rac2/Fcer1g/Syk/Adora2b/Lyn	8
GO:0046640	GO:0046640	regulation of alpha-beta T cell proliferation	8/845	38/23355	5.29354e-05	0.000503885	0.000321082	Lgals9/Ptprc/Rasal3/Vsir/Cd81/Cd274/Irf1/Syk	8
GO:0046777	GO:0046777	protein autophosphorylation	22/845	237/23355	5.47013e-05	0.000519714	0.000331168	Btk/Mvp/Eif2ak2/Fgfr2/Ptprc/Hck/Cav1/Tgfbr1/Mapkapk3/Nek6/Kdr/Tec/Gpnmb/Ripk1/Erbb2/Ntrk2/Mapkapk2/Syk/Yes1/Csf1r/Ddr1/Lyn	22
GO:0002755	GO:0002755	MyD88-dependent toll-like receptor signaling pathway	6/845	20/23355	5.52576e-05	0.000521074	0.000332035	Irf1/Tlr4/Tlr2/Myd88/Tlr9/Tlr7	6
GO:0010039	GO:0010039	response to iron ion	6/845	20/23355	5.52576e-05	0.000521074	0.000332035	Cybrd1/Trf/Hmox1/Gpld1/B2m/Bcl2	6
GO:0033033	GO:0033033	negative regulation of myeloid cell apoptotic process	6/845	20/23355	5.52576e-05	0.000521074	0.000332035	St6gal1/Stat5a/Itpkb/Fcer1g/Bcl2/Clec5a	6
GO:0045649	GO:0045649	regulation of macrophage differentiation	6/845	20/23355	5.52576e-05	0.000521074	0.000332035	Id2/Ripk1/C1qc/Fadd/Hcls1/Csf1	6
GO:0051051	GO:0051051	negative regulation of transport	36/845	492/23355	5.61441e-05	0.000528446	0.000336732	Lgals9/Cd74/Tnfrsf1b/Cd84/Maob/Srebf1/Rest/Icam1/Hmox1/Rin3/Cav1/Slc9a3r1/Gnai2/Stxbp3/Rhbdf2/Apoe/Apoc1/Lgals3/Serpine2/Myc/Tlr2/Hadh/Nol3/Bag3/Angpt1/1810037I17Rik/Anxa5/Gem/Bcl2/Tlr9/Snx33/Ucp2/Kcne1l/F2r/Plscr1/Tifab	36
GO:0003018	GO:0003018	vascular process in circulatory system	21/845	221/23355	5.71863e-05	0.000536254	0.000341708	Tbxas1/Rhoa/Icam1/Slc1a5/Cav1/Sod3/Tjp2/Apoe/P2rx4/Agt/Ednrb/Ednra/Ddah1/Angpt1/Serpinf2/Ptafr/Adora2b/F2r/Cldn5/Gpx1/Ccl4	21
GO:0051495	GO:0051495	positive regulation of cytoskeleton organization	21/845	221/23355	5.71863e-05	0.000536254	0.000341708	Rhoa/Icam1/Hck/Pycard/Cav1/Tgfbr1/Plek/Sorbs3/Nckap1l/Sdc4/Id1/Cdc42ep1/Arpc1b/Gmfg/Pdlim4/Gsn/Rhoc/Wasf2/Serpinf2/Sh3pxd2b/Cdc42ep4	21
GO:0043523	GO:0043523	regulation of neuron apoptotic process	24/845	272/23355	5.77101e-05	0.000540163	0.000344198	Fas/Grn/Rhoa/Mt3/Hmox1/Lgmn/Ctsz/Mag/Mdk/Gbe1/Ncf2/Kdr/Smo/Apoe/Agt/Ntrk2/Angpt1/Rapsn/Axl/Cx3cr1/Bcl2/F2r/Cntf/Ccl3	24
GO:0016485	GO:0016485	protein processing	22/845	238/23355	5.82622e-05	0.00054432	0.000346847	Cst7/Lgmn/Ctsz/Cln5/Pycard/Ctsh/Vsir/Cpe/Rfx4/Plau/Srgn/Serpine2/Myc/Pcsk6/Nol3/Gsn/Adam17/Ctss/Serpinf2/Fadd/Ldlrad3/Ctse	22
GO:0045446	GO:0045446	endothelial cell differentiation	14/845	113/23355	5.86576e-05	0.000547001	0.000348556	Icam1/Ezr/Tgfbr1/Tjp2/Id1/Kdr/Agt/Msn/Pdpn/Clic4/Myd88/Cldn5/S1pr3/Gpx1	14
GO:0002888	GO:0002888	positive regulation of myeloid leukocyte mediated immunity	7/845	29/23355	6.15165e-05	0.000569451	0.000362861	Btk/Mavs/Ticam1/Fcgr1/Fcer1g/Ptafr/Fcgr3	7
GO:0034123	GO:0034123	positive regulation of toll-like receptor signaling pathway	7/845	29/23355	6.15165e-05	0.000569451	0.000362861	Cyba/Ifi35/Cav1/Tlr2/Pik3ap1/Tlr3/Tlr9	7
GO:0043032	GO:0043032	positive regulation of macrophage activation	7/845	29/23355	6.15165e-05	0.000569451	0.000362861	Lgals9/Il4ra/Ctsc/Havcr2/Tlr4/Il33/Cebpa	7
GO:1904752	GO:1904752	regulation of vascular associated smooth muscle cell migration	7/845	29/23355	6.15165e-05	0.000569451	0.000362861	Rhoa/Igfbp5/Nfe2l2/Gna13/Smo/Agt/Adamts1	7
GO:0031341	GO:0031341	regulation of cell killing	15/845	128/23355	6.2089e-05	0.000573698	0.000365568	Lgals9/Ptprc/Lag3/Cxcl5/Stat5a/Nectin2/Havcr2/Vav1/Mr1/Syk/B2m/Fadd/Tap1/Lamp1/Tap2	15
GO:0033028	GO:0033028	myeloid cell apoptotic process	8/845	39/23355	6.44998e-05	0.000594884	0.000379068	St6gal1/Stat5a/Itpkb/Adam17/Fcer1g/Bcl2/Plekho2/Clec5a	8
GO:0034599	GO:0034599	cellular response to oxidative stress	24/845	274/23355	6.47864e-05	0.00059535	0.000379365	Aldh3b1/Mgst1/Btk/Hgf/Rest/Mt3/Hmox1/Gsr/Sod3/Rnf7/Nfe2l2/Prdx1/Tlr4/Ripk1/Nol3/Lcn2/Hk3/Axl/Gpr37l1/Bcl2/Rela/P4hb/Aif1/Gpx1	24
GO:0071902	GO:0071902	positive regulation of protein serine/threonine kinase activity	24/845	274/23355	6.47864e-05	0.00059535	0.000379365	Cd74/Hgf/Rhoa/Ptprc/Trf/Pik3cg/Cd81/Fzd10/Ccnd3/Ghr/Fgf1/Gadd45a/Agt/Tlr4/Ripk1/Plce1/Erbb2/Adam17/Tgfa/Fzd5/Syk/Tlr9/Csf1r/Dazap2	24
GO:0032715	GO:0032715	negative regulation of interleukin-6 production	9/845	50/23355	6.72635e-05	0.00061587	0.00039244	Hgf/Cd84/Ptpn6/Nckap1l/Havcr2/Tlr4/Nlrx1/Inpp5d/Tlr9	9
GO:0070527	GO:0070527	platelet aggregation	9/845	50/23355	6.72635e-05	0.00061587	0.00039244	Cd9/Ptpn6/Plek/Stxbp3/Serpine2/Fermt3/Pdpn/Syk/Lyn	9
GO:0009895	GO:0009895	negative regulation of catabolic process	26/845	310/23355	6.76935e-05	0.000618684	0.000394233	Ptbp1/Slc11a1/Ctsa/Mt3/Hmox1/Tspo/Cst3/Timp1/Bmf/Pik3cg/Il10ra/Apobec1/Gpld1/Qk/Tent5a/Rpl23/Apoc1/Serpine2/Atraid/Dbi/Mapkapk2/Stat3/Bcl2/Myd88/Rela/Tent5c	26
GO:0001885	GO:0001885	endothelial cell development	11/845	74/23355	6.79764e-05	0.000619027	0.000394452	Icam1/Ezr/Tjp2/Id1/Agt/Msn/Clic4/Myd88/Cldn5/S1pr3/Gpx1	11
GO:0042130	GO:0042130	negative regulation of T cell proliferation	11/845	74/23355	6.79764e-05	0.000619027	0.000394452	Lgals9/Vsir/Ptpn6/Cd86/Cd274/Sdc4/Havcr2/Gpnmb/Erbb2/Laptm5/H2-Ab1	11
GO:1990845	GO:1990845	adaptive thermogenesis	17/845	160/23355	7.23537e-05	0.000657702	0.000419096	Il4ra/Decr1/Cav1/Acadl/Id1/Tlr4/Hadh/Lcn2/Adam17/Cpt2/Adipor1/Acot11/Syk/Aldh1a1/Gatm/Cmklr1/Ucp2	17
GO:0072330	GO:0072330	monocarboxylic acid biosynthetic process	19/845	192/23355	7.38532e-05	0.000670125	0.000427012	Elovl5/Cd74/Tbxas1/Elovl1/Srebf1/Acsbg1/Qk/Acadl/Rdh10/Agt/Degs1/Ptges/Abhd3/Pex2/Aldh1a1/Mid1ip1/Gatm/Asah2/Hacd4	19
GO:0006874	GO:0006874	cellular calcium ion homeostasis	35/845	480/23355	7.59557e-05	0.000687965	0.00043838	Hexb/Mcur1/Cyba/Ptprc/Slc8b1/Pik3cg/Cav1/Ptpn6/Spp1/Gna13/Kdr/Apoe/Il6st/P2rx4/Agt/Ednrb/Nol3/Ednra/Dbi/Cxcl13/S100b/Pth1r/Micu2/Cx3cr1/Cd52/P2ry6/Bcl2/Calb2/Cmklr1/F2r/Plcd1/Plcg2/Lyn/Fxyd1/Ccl3	35
GO:0007260	GO:0007260	tyrosine phosphorylation of STAT protein	11/845	75/23355	7.70897e-05	0.000696984	0.000444127	Cav1/Irf1/Il6st/Parp9/Il6ra/Parp14/Hcls1/Csf1r/Socs3/Cntf/Lyn	11
GO:1905523	GO:1905523	positive regulation of macrophage migration	7/845	30/23355	7.77473e-05	0.000700986	0.000446677	Rarres2/Mdk/P2rx4/Cx3cr1/Cmklr1/Csf1r/Csf1	7
GO:0001562	GO:0001562	response to protozoan	8/845	40/23355	7.8088e-05	0.000700986	0.000446677	Slc11a1/Bcl3/Il4ra/Cd37/Gbp3/Irf8/Gbp2/Myd88	8
GO:0033006	GO:0033006	regulation of mast cell activation involved in immune response	8/845	40/23355	7.8088e-05	0.000700986	0.000446677	Cd84/Il4ra/Hmox1/Rac2/Fcer1g/Syk/Adora2b/Lyn	8
GO:0060251	GO:0060251	regulation of glial cell proliferation	8/845	40/23355	7.8088e-05	0.000700986	0.000446677	Vim/Fas/Tspo/Pmp22/Gfap/Myc/Cers2/Lyn	8
GO:0062197	GO:0062197	cellular response to chemical stress	27/845	331/23355	7.92876e-05	0.00071049	0.000452733	Aldh3b1/Mgst1/Btk/Hgf/Fas/Rest/Mt3/Hmox1/Gsr/Cav1/Sod3/Rnf7/Nfe2l2/Prdx1/Tlr4/Ripk1/Nol3/Lcn2/Hk3/Axl/Gpr37l1/Bcl2/Rela/P4hb/Rcsd1/Aif1/Gpx1	27
GO:0090596	GO:0090596	sensory organ morphogenesis	26/845	315/23355	8.80785e-05	0.000787866	0.000502038	Fgfr2/Celsr1/Rest/Triobp/Naglu/Slc9a3r1/Eya4/Pls1/Sox9/Kdr/Myc/Bcar3/Lrig1/Ntrk2/Rom1/Lrp5/Fzd5/Aldh1a1/Prrx2/Stat3/Bcl2/Sox2/Ikzf1/Mafb/Cntf/Tifab	26
GO:0050852	GO:0050852	T cell receptor signaling pathway	15/845	132/23355	8.85393e-05	0.000790586	0.000503771	Ptprc/Fyb/Ezr/Cd81/Ptpn6/Rab29/Elf1/Nectin2/Themis2/Lgals3/Tec/Laptm5/Rela/H2-Ab1/Plcg2	15
GO:0043547	GO:0043547	positive regulation of GTPase activity	21/845	228/23355	8.95858e-05	0.000798516	0.000508825	Asap3/Icam1/Itga6/Dock8/Fzd10/Nedd9/Arhgef16/Bcar3/Erbb2/Vav1/Mmut/Rsu1/Rgs10/Cxcl13/Rhog/Arhgap45/F2r/Arap1/Tax1bp3/Ccl4/Ccl3	21
GO:0051962	GO:0051962	positive regulation of nervous system development	28/845	352/23355	9.09535e-05	0.000809278	0.000515682	Tnfrsf12a/Vim/Tnfrsf1b/Trf/Tspo/Metrn/Mag/Mdk/Qk/Id2/Kdr/Smo/Apoe/Gfap/Serpinf1/Il6st/Serpine2/Myc/Il33/Tlr2/Ntrk2/Nkx6-2/Cx3cr1/Rela/Sox2/Gjc2/Cntf/Lyn	28
GO:0071900	GO:0071900	regulation of protein serine/threonine kinase activity	32/845	427/23355	9.18386e-05	0.000815714	0.000519783	Cd74/Hgf/Rhoa/Ptprc/Trf/Pycard/Pik3cg/Cav1/Pmp22/Cd81/Fzd10/Ptpn6/Ccnd3/Ghr/Fgf1/Gadd45a/Apoe/Agt/Tlr4/Ripk1/Plce1/Erbb2/Adam17/Lrp5/Tgfa/Fzd5/Syk/Inppl1/Tlr9/Csf1r/Dazap2/Lyn	32
GO:0048247	GO:0048247	lymphocyte chemotaxis	9/845	52/23355	9.25942e-05	0.00082098	0.000523139	Slc8b1/Hsd3b7/Padi2/Adam17/Cxcl13/Cxcl16/Gpr183/Ccl4/Ccl3	9
GO:0045651	GO:0045651	positive regulation of macrophage differentiation	5/845	14/23355	9.3397e-05	0.000826645	0.000526748	Id2/Ripk1/Fadd/Hcls1/Csf1	5
GO:0030324	GO:0030324	lung development	21/845	229/23355	9.53478e-05	0.000842434	0.000536809	Fgfr2/Celsr1/Ctsz/Ctsh/Bmpr1a/Lipa/Lox/Sparc/Fgf1/Igfbp5/Rdh10/Sox9/Id1/Kdr/Chil1/Tns3/Yap1/Pdpn/Hopx/Sox2/Cebpa	21
GO:1904738	GO:1904738	vascular associated smooth muscle cell migration	7/845	31/23355	9.73068e-05	0.000858239	0.00054688	Rhoa/Igfbp5/Nfe2l2/Gna13/Smo/Agt/Adamts1	7
GO:0006865	GO:0006865	amino acid transport	17/845	164/23355	9.84237e-05	0.000865065	0.00055123	Slc7a2/Slc11a1/Slc1a3/Slc1a5/Slc9a3r1/Slc1a2/Slc1a4/Gfap/Agt/Myc/Ntrk2/Slc7a7/Slc3a2/Kcnj10/Slc25a18/Slc38a3/Slc22a4	17
GO:0051961	GO:0051961	negative regulation of nervous system development	17/845	164/23355	9.84237e-05	0.000865065	0.00055123	Fas/Ctnna1/Rest/Mt3/Tspo/Mag/Bmpr1a/Id2/Id1/Tlr2/Cers2/Ctdsp1/Nkx6-2/B2m/Atf5/Gpr37l1/Kctd11	17
GO:0002456	GO:0002456	T cell mediated immunity	15/845	134/23355	0.000105117	0.000921308	0.000587069	Slc11a1/Tnfrsf1b/Ptprc/Icam1/Ctsh/Vsir/Ctsc/Cd81/Sash3/Nectin2/Mr1/Fzd5/B2m/Fadd/Tap2	15
GO:0010876	GO:0010876	lipid localization	35/845	488/23355	0.000105188	0.000921308	0.000587069	Hexb/Soat1/Slc1a3/Tspo/Slc1a5/Cav1/Abcc3/Slc1a2/Slc1a4/Scp2/Spp1/Npc2/Abcc4/Stat5a/Slc10a3/Apoe/Apoc1/Gfap/Agt/Scarb2/Gltp/Plin2/Ntrk2/Ptges/Dbi/Runx1/Syk/Abca1/Ano6/Pnpla2/Kcnj10/Slc25a18/Plscr1/Lrp10/Hexa	35
GO:2000514	GO:2000514	regulation of CD4-positive, alpha-beta T cell activation	10/845	65/23355	0.000107513	0.000940042	0.000599006	Lgals9/Il4ra/Vsir/Cd81/Cd83/Cd274/Sash3/Nckap1l/Irf1/Runx1	10
GO:0061180	GO:0061180	mammary gland epithelium development	11/845	78/23355	0.000110958	0.000968482	0.000617129	Fgfr2/Id2/Stat5a/Smo/Lrp5/Zfp703/Csf1/Ddr1/Lbh/Gpx1/Orai1	11
GO:0030323	GO:0030323	respiratory tube development	21/845	232/23355	0.000114656	0.000999036	0.000636598	Fgfr2/Celsr1/Ctsz/Ctsh/Bmpr1a/Lipa/Lox/Sparc/Fgf1/Igfbp5/Rdh10/Sox9/Id1/Kdr/Chil1/Tns3/Yap1/Pdpn/Hopx/Sox2/Cebpa	21
GO:0010803	GO:0010803	regulation of tumor necrosis factor-mediated signaling pathway	7/845	32/23355	0.000120689	0.00104979	0.000668938	Pycard/Ripk1/Nol3/Ccdc3/Adam17/Laptm5/Syk	7
GO:0032233	GO:0032233	positive regulation of actin filament bundle assembly	10/845	66/23355	0.000122656	0.00106506	0.000678667	Rhoa/Tgfbr1/Plek/Sorbs3/Sdc4/Id1/Pdlim4/Rhoc/Serpinf2/Sh3pxd2b	10
GO:0051480	GO:0051480	regulation of cytosolic calcium ion concentration	29/845	377/23355	0.000123319	0.00106898	0.000681167	Cyba/Ptprc/Slc8b1/Pik3cg/Cav1/Ptpn6/Gna13/Kdr/Il6st/P2rx4/Agt/Ednrb/Nol3/Ednra/Dbi/Cxcl13/Pth1r/Cx3cr1/Cd52/P2ry6/Bcl2/Calb2/Cmklr1/F2r/Plcd1/Plcg2/Lyn/Fxyd1/Ccl3	29
GO:0000082	GO:0000082	G1/S transition of mitotic cell cycle	18/845	184/23355	0.000131075	0.00112712	0.000718217	Psme1/Psme2/Ptpn6/Ccnd3/Id2/Nfatc1/Gpnmb/Ripk1/Ctdsp1/Adam17/Adamts1/Pdpn/Fam107a/Bcl2/Rps27l/Eif4ebp1/Gjc2/Aif1	18
GO:0050857	GO:0050857	positive regulation of antigen receptor-mediated signaling pathway	6/845	23/23355	0.000131144	0.00112712	0.000718217	Ptprc/Cd81/Rab29/Nectin2/Cmtm3/Rela	6
GO:0071359	GO:0071359	cellular response to dsRNA	6/845	23/23355	0.000131144	0.00112712	0.000718217	Mavs/Zc3hav1/Cav1/Nfkb1/Ifih1/Tlr3	6
GO:1903306	GO:1903306	negative regulation of regulated secretory pathway	6/845	23/23355	0.000131144	0.00112712	0.000718217	Lgals9/Cd84/Rest/Hmox1/Gnai2/Stxbp3	6
GO:1904996	GO:1904996	positive regulation of leukocyte adhesion to vascular endothelial cell	6/845	23/23355	0.000131144	0.00112712	0.000718217	Rhoa/Icam1/Mdk/Ets1/Ptafr/Rela	6
GO:0043405	GO:0043405	regulation of MAP kinase activity	24/845	287/23355	0.000132961	0.0011408	0.000726929	Cd74/Hgf/Ptprc/Trf/Pik3cg/Cav1/Cd81/Fzd10/Ptpn6/Ghr/Fgf1/Gadd45a/Apoe/Agt/Tlr4/Ripk1/Plce1/Erbb2/Tgfa/Fzd5/Syk/Inppl1/Tlr9/Lyn	24
GO:0031346	GO:0031346	positive regulation of cell projection organization	32/845	436/23355	0.000134925	0.00115568	0.000736416	Tnfrsf12a/Ptbp1/Hgf/Grn/Itga6/Metrn/Tgfbr1/Mdk/Qk/Nfe2l2/Atf1/Cxcl5/Cdc42ep1/Rac2/Atp1b2/Apoe/Serpinf1/Agt/Serpine2/Plce1/Scarb2/Ntrk2/Lcn2/Adam17/Adamts1/Wasf2/Gprc5b/Cdc42ep4/Creb3l2/Arap1/Cntf/Lyn	32
GO:0070431	GO:0070431	nucleotide-binding oligomerization domain containing 2 signaling pathway	5/845	15/23355	0.000135928	0.0011623	0.000740634	Slc15a3/Erbin/Tlr4/Rela/Lacc1	5
GO:0060348	GO:0060348	bone development	21/845	235/23355	0.000137351	0.00117248	0.000747117	Fgfr2/Rhoa/Ptprc/Ptpn6/Lox/Sparc/Tjp2/Sox9/Kdr/Wasf2/Lrp5/Dhrs3/Inppl1/Ppib/Vkorc1/Sh3pxd2b/Ano6/Tmem119/Rflnb/Papss2/Tifab	21
GO:1902903	GO:1902903	regulation of supramolecular fiber organization	29/845	380/23355	0.000141339	0.00120448	0.000767513	Capg/Rhoa/Asap3/Icam1/Pycard/Cav1/Tgfbr1/Plek/Sorbs3/Nckap1l/Sdc4/Id1/Cdc42ep1/Apoe/Arpc1b/Gmfg/Pdlim4/Fhod1/Tlr2/Gsn/Slc39a12/Rhoc/Wasf2/Mid1ip1/Serpinf2/Sh3pxd2b/Cdc42ep4/Hcls1/Arap1	29
GO:0055074	GO:0055074	calcium ion homeostasis	35/845	496/23355	0.000144217	0.00122694	0.000781818	Hexb/Mcur1/Cyba/Ptprc/Slc8b1/Pik3cg/Cav1/Ptpn6/Spp1/Gna13/Kdr/Apoe/Il6st/P2rx4/Agt/Ednrb/Nol3/Ednra/Dbi/Cxcl13/S100b/Pth1r/Micu2/Cx3cr1/Cd52/P2ry6/Bcl2/Calb2/Cmklr1/F2r/Plcd1/Plcg2/Lyn/Fxyd1/Ccl3	35
GO:1902475	GO:1902475	L-alpha-amino acid transmembrane transport	9/845	55/23355	0.000145264	0.00123376	0.000786169	Slc7a2/Slc1a3/Slc1a5/Slc1a2/Slc1a4/Agt/Slc3a2/Kcnj10/Slc25a18	9
GO:0042471	GO:0042471	ear morphogenesis	15/845	138/23355	0.000146544	0.00124254	0.000791765	Fgfr2/Celsr1/Rest/Triobp/Naglu/Slc9a3r1/Eya4/Pls1/Sox9/Myc/Lrig1/Prrx2/Sox2/Mafb/Tifab	15
GO:0033687	GO:0033687	osteoblast proliferation	7/845	33/23355	0.000148433	0.00125645	0.000800628	Eif2ak2/Rhoa/Atraid/Ccn1/Lrp5/Bcl2/Tmem119	7
GO:0071356	GO:0071356	cellular response to tumor necrosis factor	17/845	170/23355	0.000152956	0.00129257	0.000823642	Pycard/Nfkb1/Erbin/Nfe2l2/Tjp2/Irf1/Ripk1/Nol3/Ccdc3/Adam17/Zfp36l2/Laptm5/Syk/Rela/Cebpa/Ccl4/Ccl3	17
GO:0050864	GO:0050864	regulation of B cell activation	23/845	272/23355	0.000154493	0.00130257	0.000830013	Btk/Cd74/Fas/Parp3/Ptprc/Tnfsf13b/Cd81/Ptpn6/Id2/Sash3/Nckap1l/Stat5a/Ticam1/Tlr4/Zfp36l2/Samsn1/Laptm5/Syk/Inpp5d/Gpr183/Bcl2/Tlr9/Lyn	23
GO:0044843	GO:0044843	cell cycle G1/S phase transition	19/845	203/23355	0.000154656	0.00130257	0.000830013	Psme1/Psme2/Ptpn6/Ccnd3/Id2/Nfatc1/Gpnmb/Ripk1/Plpp2/Ctdsp1/Adam17/Adamts1/Pdpn/Fam107a/Bcl2/Rps27l/Eif4ebp1/Gjc2/Aif1	19
GO:0031348	GO:0031348	negative regulation of defense response	20/845	220/23355	0.000155912	0.00131096	0.00083536	Lgals9/Hgf/Tnfrsf1b/Grn/Cst7/Nfkb1/Mdk/Apoe/Serpinf1/Ets1/Havcr2/Nlrx1/Tnfaip8l2/Cx3cr1/Tap1/Parp14/A2m/Socs3/Tap2/Gpx1	20
GO:0030641	GO:0030641	regulation of cellular pH	11/845	81/23355	0.000156761	0.0013159	0.00083851	Slc11a1/Grn/Slc4a4/Cln5/Car2/Hvcn1/Cln6/Clic4/Bcl2/Lacc1/Slc9a9	11
GO:1902895	GO:1902895	positive regulation of pri-miRNA transcription by RNA polymerase II	8/845	44/23355	0.000158381	0.00132296	0.000843006	Spi1/Srebf1/Tgfbr1/Bmpr1a/Nfkb1/Ets1/Stat3/Rela	8
GO:0034121	GO:0034121	regulation of toll-like receptor signaling pathway	10/845	68/23355	0.000158388	0.00132296	0.000843006	Cyba/Ifi35/Cav1/Irf1/Tlr2/Pik3ap1/Tlr3/Tlr9/Lyn/Rab7b	10
GO:0046637	GO:0046637	regulation of alpha-beta T cell differentiation	10/845	68/23355	0.000158388	0.00132296	0.000843006	Rhoa/Il4ra/Cd83/Sash3/Nckap1l/Irf1/Itpkb/Runx1/Syk/Ikzf1	10
GO:0071622	GO:0071622	regulation of granulocyte chemotaxis	9/845	56/23355	0.000167589	0.00139519	0.000889035	Cd74/Rarres2/Mdk/Nckap1l/Rac2/Ednra/Cmklr1/Csf1r/Csf1	9
GO:1902893	GO:1902893	regulation of pri-miRNA transcription by RNA polymerase II	9/845	56/23355	0.000167589	0.00139519	0.000889035	Spi1/Srebf1/Tgfbr1/Bmpr1a/Nfkb1/Sox9/Ets1/Stat3/Rela	9
GO:0031647	GO:0031647	regulation of protein stability	24/845	292/23355	0.000172804	0.00143624	0.000915191	Cd74/Grn/Ctsa/Atp1b3/Srebf1/Cmtm6/Pycard/Ctsh/Cd81/Rpl23/Id1/Smo/Atp1b2/Serf2/Gsn/Bag3/Plpp3/Pex2/Ppib/Fam107a/Bcl2/Dpm3/Lamp1/Glmp	24
GO:0045664	GO:0045664	regulation of neuron differentiation	21/845	239/23355	0.000173744	0.00144167	0.000918652	Ptbp1/Rhoa/Notch3/Rest/Mag/Cav1/Id2/Tgif2/Sox9/Ednrb/Tcf12/Ctdsp1/B2m/Gprc5b/Cyb5d2/Gpr37l1/Bcl2/Tgif1/Sox2/Kctd11/Cntf	21
GO:0051492	GO:0051492	regulation of stress fiber assembly	12/845	96/23355	0.000178815	0.00148132	0.000943916	Rhoa/Asap3/Tgfbr1/Sorbs3/Sdc4/Pdlim4/Fhod1/Rhoc/Wasf2/Serpinf2/Sh3pxd2b/Arap1	12
GO:0045428	GO:0045428	regulation of nitric oxide biosynthetic process	10/845	69/23355	0.000179309	0.00148298	0.000944972	Icam1/Tspo/Cav1/Ticam1/Agt/Tlr4/Tlr2/Ddah1/Cx3cr1/Aif1	10
GO:0001779	GO:0001779	natural killer cell differentiation	7/845	34/23355	0.000181125	0.00149066	0.000949866	Lgals9/Ptprc/Id2/Irf1/Stat5a/Axl/Ikzf1	7
GO:0033032	GO:0033032	regulation of myeloid cell apoptotic process	7/845	34/23355	0.000181125	0.00149066	0.000949866	St6gal1/Stat5a/Itpkb/Adam17/Fcer1g/Bcl2/Clec5a	7
GO:0090181	GO:0090181	regulation of cholesterol metabolic process	7/845	34/23355	0.000181125	0.00149066	0.000949866	Srebf1/Fgf1/Acadl/Scp2/Apoe/Fmo5/Pex2	7
GO:0010464	GO:0010464	regulation of mesenchymal cell proliferation	8/845	45/23355	0.000186579	0.00153305	0.000976877	Fgfr2/Bmpr1a/Sox9/Kdr/Smo/Myc/Lrp5/Prrx2	8
GO:0008286	GO:0008286	insulin receptor signaling pathway	14/845	126/23355	0.000191322	0.00156606	0.000997913	Srebf1/Snx5/Slc39a14/Rarres2/Gpld1/Ccnd3/Gnai2/Agt/Bcar3/Adipor1/Inppl1/Rela/Socs3/Eif4ebp1	14
GO:0002467	GO:0002467	germinal center formation	5/845	16/23355	0.000191839	0.00156606	0.000997913	Bcl3/Nfkb2/Tnfsf13b/Adam17/Klhl6	5
GO:0010935	GO:0010935	regulation of macrophage cytokine production	5/845	16/23355	0.000191839	0.00156606	0.000997913	Cd74/Tlr4/Tlr2/Laptm5/Gprc5b	5
GO:0034162	GO:0034162	toll-like receptor 9 signaling pathway	5/845	16/23355	0.000191839	0.00156606	0.000997913	Unc93b1/Havcr2/Pik3ap1/Tlr9/Rab7b	5
GO:0120162	GO:0120162	positive regulation of cold-induced thermogenesis	12/845	97/23355	0.000197454	0.0016093	0.00102547	Il4ra/Decr1/Cav1/Acadl/Hadh/Lcn2/Cpt2/Adipor1/Syk/Gatm/Cmklr1/Ucp2	12
GO:0015850	GO:0015850	organic hydroxy compound transport	22/845	259/23355	0.000199748	0.00162537	0.00103571	Soat1/Maob/Cav1/Abcc3/Scp2/Spp1/Npc2/Slc10a3/Apoe/Apoc1/Lgals3/Agt/Myc/Slc16a1/Fcer1g/Syk/Abca1/Adora2b/Sncg/Plcd1/Slc5a3/Fcgr3	22
GO:1901361	GO:1901361	organic cyclic compound catabolic process	32/845	446/23355	0.000203387	0.00165232	0.00105288	Ptbp1/Slc11a1/Vim/Rnaset2a/Tnfrsf1b/Entpd2/Mt3/Hsd3b7/Hmox1/Fah/Dnase2a/Zc3hav1/Apobec1/Qk/Tent5a/Nfe2l2/Ncf2/Spp1/Apoe/Rida/Ampd3/Aldh1l2/Nudt7/Aldh1l1/Qdpr/Zfp36l2/Mapkapk2/Myd88/Tent5c/Entpd5/Maoa/Hsd17b11	32
GO:0002526	GO:0002526	acute inflammatory response	13/845	112/23355	0.000207548	0.0016834	0.00107269	Btk/Icam1/Pik3cg/Ednrb/Prcp/Ptges/Fcgr1/Fcer1g/Serpinf2/Stat3/Ano6/Plscr1/Fcgr3	13
GO:0045216	GO:0045216	cell-cell junction organization	19/845	208/23355	0.000212014	0.00171687	0.00109401	Cd9/Cldn11/Ctnna1/Rhoa/Cav1/Tgfbr1/Pmp22/Tjp2/Rassf8/Cldn10/Agt/Rhoc/Fzd5/Micall2/F2r/Csf1r/Zfp703/Cldn5/Rab13	19
GO:0007204	GO:0007204	positive regulation of cytosolic calcium ion concentration	26/845	333/23355	0.000214665	0.00173555	0.00110591	Cyba/Ptprc/Slc8b1/Pik3cg/Cav1/Ptpn6/Gna13/Kdr/P2rx4/Agt/Ednrb/Nol3/Ednra/Dbi/Cxcl13/Pth1r/Cx3cr1/Cd52/P2ry6/Bcl2/Cmklr1/F2r/Plcd1/Plcg2/Lyn/Ccl3	26
GO:0046426	GO:0046426	negative regulation of receptor signaling pathway via JAK-STAT	6/845	25/23355	0.000216281	0.00174303	0.00111068	Bcl3/Cav1/Irf1/Adipor1/Parp14/Socs3	6
GO:2000737	GO:2000737	negative regulation of stem cell differentiation	6/845	25/23355	0.000216281	0.00174303	0.00111068	Rest/Nfe2l2/Yap1/Zfp36l2/Stat3/Lbh	6
GO:0046488	GO:0046488	phosphatidylinositol metabolic process	15/845	143/23355	0.000217703	0.00174891	0.00111443	Mtmr11/Pik3cg/Gpld1/Plek/Itpkb/Plcb3/Ip6k3/Inppl1/Inpp5d/Dpm3/Csf1r/Socs3/Pigp/Plcd1/Plcg2	15
GO:0050766	GO:0050766	positive regulation of phagocytosis	11/845	84/23355	0.000217704	0.00174891	0.00111443	Slc11a1/Cyba/Ptprc/Pycard/Nckap1l/Dock2/Fcgr1/Fcer1g/Rab31/Ano6/Fcgr3	11
GO:2000404	GO:2000404	regulation of T cell migration	8/845	46/23355	0.000218772	0.00175411	0.00111774	Lgals9/Rhoa/Pycard/Dock8/Adam17/Cxcl13/Fadd/Aif1	8
GO:0034110	GO:0034110	regulation of homotypic cell-cell adhesion	7/845	35/23355	0.000219395	0.00175411	0.00111774	Cd9/Lgals1/Serpine2/Pdpn/Syk/Zfp703/Lyn	7
GO:0042119	GO:0042119	neutrophil activation	7/845	35/23355	0.000219395	0.00175411	0.00111774	Grn/Cxcl5/Anxa3/Fcer1g/Syk/Ptafr/Myd88	7
GO:0010656	GO:0010656	negative regulation of muscle cell apoptotic process	9/845	58/23355	0.000220865	0.00175751	0.00111991	Hspb6/Hmox1/Cav1/Mdk/Qk/Nfe2l2/Nol3/Bag3/Bcl2	9
GO:0010662	GO:0010662	regulation of striated muscle cell apoptotic process	9/845	58/23355	0.000220865	0.00175751	0.00111991	Hspb6/Mdk/Qk/Nfe2l2/Agt/Nol3/Bag3/Fbxo32/Bcl2	9
GO:0061614	GO:0061614	pri-miRNA transcription by RNA polymerase II	9/845	58/23355	0.000220865	0.00175751	0.00111991	Spi1/Srebf1/Tgfbr1/Bmpr1a/Nfkb1/Sox9/Ets1/Stat3/Rela	9
GO:0046425	GO:0046425	regulation of receptor signaling pathway via JAK-STAT	14/845	128/23355	0.000225924	0.00179494	0.00114376	Bcl3/Ptprc/Cav1/Il10ra/Ghr/Gadd45a/Cxcl5/Irf1/Agt/Adipor1/Il6ra/Parp14/Socs3/Cntf	14
GO:0030038	GO:0030038	contractile actin filament bundle assembly	13/845	113/23355	0.000226903	0.00179706	0.00114511	Rhoa/Itgb5/Asap3/Tgfbr1/Sorbs3/Sdc4/Pdlim4/Fhod1/Rhoc/Wasf2/Serpinf2/Sh3pxd2b/Arap1	13
GO:0043149	GO:0043149	stress fiber assembly	13/845	113/23355	0.000226903	0.00179706	0.00114511	Rhoa/Itgb5/Asap3/Tgfbr1/Sorbs3/Sdc4/Pdlim4/Fhod1/Rhoc/Wasf2/Serpinf2/Sh3pxd2b/Arap1	13
GO:0060541	GO:0060541	respiratory system development	22/845	262/23355	0.000235022	0.0018558	0.00118254	Fgfr2/Celsr1/Ctsz/Ctsh/Bmpr1a/Lipa/Lox/Sparc/Fgf1/Igfbp5/Rdh10/Sox9/Id1/Fgfrl1/Kdr/Chil1/Tns3/Yap1/Pdpn/Hopx/Sox2/Cebpa	22
GO:0050728	GO:0050728	negative regulation of inflammatory response	15/845	144/23355	0.000235056	0.0018558	0.00118254	Lgals9/Hgf/Tnfrsf1b/Grn/Cst7/Nfkb1/Mdk/Apoe/Serpinf1/Ets1/Nlrx1/Tnfaip8l2/Cx3cr1/Socs3/Gpx1	15
GO:0050768	GO:0050768	negative regulation of neurogenesis	16/845	160/23355	0.00023659	0.00186499	0.0011884	Fas/Ctnna1/Rest/Mt3/Tspo/Mag/Bmpr1a/Id2/Id1/Cers2/Ctdsp1/Nkx6-2/B2m/Atf5/Gpr37l1/Kctd11	16
GO:0043406	GO:0043406	positive regulation of MAP kinase activity	19/845	210/23355	0.000239718	0.00188101	0.0011986	Cd74/Hgf/Ptprc/Trf/Pik3cg/Cd81/Fzd10/Ghr/Fgf1/Gadd45a/Agt/Tlr4/Ripk1/Plce1/Erbb2/Tgfa/Fzd5/Syk/Tlr9	19
GO:0006885	GO:0006885	regulation of pH	12/845	99/23355	0.00023974	0.00188101	0.0011986	Slc11a1/Grn/Slc4a4/Cln5/Car2/Hvcn1/Cln6/Ednrb/Clic4/Bcl2/Lacc1/Slc9a9	12
GO:0032652	GO:0032652	regulation of interleukin-1 production	12/845	99/23355	0.00023974	0.00188101	0.0011986	Lgals9/Pycard/Havcr2/Tlr4/Tlr2/Fzd5/Cx3cr1/Stat3/F2r/S1pr3/1810058I24Rik/Ccl3	12
GO:0006898	GO:0006898	receptor-mediated endocytosis	21/845	245/23355	0.000244273	0.0019136	0.00121937	Cd9/Trf/Ezr/Rin3/Siglech/Cav1/Cd81/Apoe/Cd63/Bmp2k/Scarb2/Fcgr1/Angpt1/Fcer1g/Cxcl16/Syk/B2m/Rab31/Cd14/Ldlrad3/Plcg2	21
GO:0061041	GO:0061041	regulation of wound healing	14/845	129/23355	0.000245155	0.00191753	0.00122188	Tnfrsf12a/Cd9/Cav1/Nfe2l2/Plau/Apoe/Serpine2/Cd109/Plpp3/Anxa5/Vkorc1/Serpinf2/Ano6/F2r	14
GO:0045055	GO:0045055	regulated exocytosis	22/845	263/23355	0.000247941	0.00193632	0.00123385	Lgals9/Btk/Cd84/Il4ra/Rest/Lat2/Hmox1/Syde1/Syngr2/Gnai2/Plek/Stxbp3/Rac2/Anxa3/Fcer1g/Syk/Rab31/Ptafr/Tmed10/Adora2b/Lamp1/Lyn	22
GO:0030100	GO:0030100	regulation of endocytosis	20/845	228/23355	0.000251112	0.00195805	0.00124769	Trf/Rin3/Ehd4/Cav1/Nckap1l/Apoe/Lgals3/Cd63/Bmp2k/Fcgr1/Angpt1/Syk/B2m/Axl/Rab31/Cd14/Snx33/Ano6/Cd151/Plcg2	20
GO:0032663	GO:0032663	regulation of interleukin-2 production	9/845	59/23355	0.000252362	0.00196476	0.00125197	Ptprc/Lag3/Ezr/Cd83/Sash3/Stat5a/Havcr2/Runx1/Laptm5	9
GO:0036473	GO:0036473	cell death in response to oxidative stress	12/845	100/23355	0.00026362	0.00203592	0.00129731	Hgf/Rest/Rnf7/Nfe2l2/Tlr4/Ripk1/Nol3/Hk3/Gpr37l1/Bcl2/P4hb/Gpx1	12
GO:0042492	GO:0042492	gamma-delta T cell differentiation	5/845	17/23355	0.000263702	0.00203592	0.00129731	Ptprc/Nckap1l/Stat5a/Rorc/Syk	5
GO:0070423	GO:0070423	nucleotide-binding oligomerization domain containing signaling pathway	5/845	17/23355	0.000263702	0.00203592	0.00129731	Slc15a3/Erbin/Tlr4/Rela/Lacc1	5
GO:0071360	GO:0071360	cellular response to exogenous dsRNA	5/845	17/23355	0.000263702	0.00203592	0.00129731	Mavs/Zc3hav1/Cav1/Ifih1/Tlr3	5
GO:0010664	GO:0010664	negative regulation of striated muscle cell apoptotic process	7/845	36/23355	0.000263923	0.00203592	0.00129731	Hspb6/Mdk/Qk/Nfe2l2/Nol3/Bag3/Bcl2	7
GO:1904707	GO:1904707	positive regulation of vascular associated smooth muscle cell proliferation	7/845	36/23355	0.000263923	0.00203592	0.00129731	Bmpr1a/Gnai2/Igfbp5/Agt/Adamts1/Hpgd/P2ry6	7
GO:0009636	GO:0009636	response to toxic substance	13/845	115/23355	0.000270285	0.0020774	0.00132375	Fas/Eif2ak2/Mt3/Pon2/Sod3/Nfe2l2/Prdx1/Lcn2/Bcl2/Gjc2/Mt2/Gpx1/Ccl4	13
GO:0048709	GO:0048709	oligodendrocyte differentiation	13/845	115/23355	0.000270285	0.0020774	0.00132375	Tnfrsf1b/Mag/Mdk/Qk/Id2/Sox9/Il33/Tlr2/Erbb2/Ntrk2/Nkx6-2/Kcnj10/Olig1	13
GO:0030522	GO:0030522	intracellular receptor signaling pathway	19/845	212/23355	0.000270536	0.0020774	0.00132375	Rhoa/Mavs/Zc3hav1/Slc15a3/Erbin/Ifih1/Padi2/Tlr4/Prcp/Yap1/Tifa/Ntrk2/Nlrx1/Dhrs3/Stat3/Rela/Tgif1/Lacc1/Lbh	19
GO:0050851	GO:0050851	antigen receptor-mediated signaling pathway	24/845	301/23355	0.000271798	0.00208385	0.00132785	Ptprc/Fyb/Lat2/Ezr/Blnk/Lpxn/Cd81/Ptpn6/Rab29/Elf1/Nckap1l/Nectin2/Themis2/Lgals3/Tec/Cmtm3/Laptm5/Syk/Bcl2/Klhl6/Rela/H2-Ab1/Plcg2/Lyn	24
GO:1900017	GO:1900017	positive regulation of cytokine production involved in inflammatory response	6/845	26/23355	0.000272614	0.00208385	0.00132785	Ticam1/Tlr4/Gbp5/Stat3/Myd88/Gpsm3	6
GO:1904893	GO:1904893	negative regulation of receptor signaling pathway via STAT	6/845	26/23355	0.000272614	0.00208385	0.00132785	Bcl3/Cav1/Irf1/Adipor1/Parp14/Socs3	6
GO:0006633	GO:0006633	fatty acid biosynthetic process	15/845	146/23355	0.000273371	0.00208647	0.00132953	Elovl5/Cd74/Tbxas1/Elovl1/Srebf1/Acsbg1/Qk/Acadl/Agt/Degs1/Ptges/Abhd3/Mid1ip1/Asah2/Hacd4	15
GO:0046942	GO:0046942	carboxylic acid transport	23/845	283/23355	0.000275141	0.00209681	0.00133611	Slc7a2/Slc11a1/Mpc1/Slc46a1/Slc1a3/Slc1a5/Abcc3/Slc9a3r1/Slc1a2/Slc1a4/Abcc4/Slc10a3/Gfap/Agt/Myc/Ntrk2/Ptges/Slc16a1/Syk/Slc3a2/Kcnj10/Slc25a18/Slc38a3	23
GO:0051453	GO:0051453	regulation of intracellular pH	10/845	73/23355	0.000287731	0.00218945	0.00139514	Slc11a1/Grn/Slc4a4/Cln5/Car2/Hvcn1/Cln6/Clic4/Bcl2/Slc9a9	10
GO:0001822	GO:0001822	kidney development	25/845	321/23355	0.000292534	0.00222264	0.0014163	Wwtr1/Fgfr2/Notch3/Tgfbr1/Fgf1/Id2/Odc1/Id3/Spp1/Rdh10/Cat/Sox9/Mpst/Smo/Agt/Myc/Yap1/Plce1/Ednra/Angpt1/Adamts1/Il6ra/Bcl2/Gcnt1/Anxa4	25
GO:0002707	GO:0002707	negative regulation of lymphocyte mediated immunity	8/845	48/23355	0.00029685	0.00225204	0.00143503	Lgals9/Parp3/Ptprc/Vsir/Ptpn6/Havcr2/Tap1/Tap2	8
GO:0019058	GO:0019058	viral life cycle	20/845	231/23355	0.000298168	0.00225865	0.00143924	Cd74/Eif2ak2/Mavs/Icam1/Lgals1/Apobec3/Zc3hav1/Cav1/Rab29/Trim25/Nectin2/Apoe/Gsn/Ctsb/Ppib/Axl/Trim56/Bcl2/P4hb/Plscr1	20
GO:0051604	GO:0051604	protein maturation	24/845	303/23355	0.000299625	0.00225938	0.00143971	Cst7/Tspan15/Lmf2/Lgmn/Ctsz/Cln5/Pycard/Ctsh/Vsir/Cpe/Rfx4/Plau/Srgn/Serpine2/Myc/Pcsk6/Nol3/Gsn/Adam17/Ctss/Serpinf2/Fadd/Ldlrad3/Ctse	24
GO:0032621	GO:0032621	interleukin-18 production	4/845	10/23355	0.000300056	0.00225938	0.00143971	Cd84/Tlr2/Gbp5/Tlr9	4
GO:0070391	GO:0070391	response to lipoteichoic acid	4/845	10/23355	0.000300056	0.00225938	0.00143971	Tlr4/Tlr2/Cd14/Rela	4
GO:0071223	GO:0071223	cellular response to lipoteichoic acid	4/845	10/23355	0.000300056	0.00225938	0.00143971	Tlr4/Tlr2/Cd14/Rela	4
GO:0001773	GO:0001773	myeloid dendritic cell activation	7/845	37/23355	0.000315437	0.00236493	0.00150696	Spi1/Pycard/Cd37/Itgb8/Ltbr/Dock2/Havcr2	7
GO:0009066	GO:0009066	aspartate family amino acid metabolic process	7/845	37/23355	0.000315437	0.00236493	0.00150696	Aass/Phgdh/Mtap/Aspg/Adi1/Adssl1/Ddo	7
GO:2000116	GO:2000116	regulation of cysteine-type endopeptidase activity	20/845	232/23355	0.00031548	0.00236493	0.00150696	Hgf/Fas/Rhoa/Cst7/Rest/Lgmn/Pycard/Rnf7/Rps6ka1/Myc/Nol3/Ccn1/Gsn/Laptm5/Syk/Fadd/F2r/Sox2/Rps27l/Gpx1	20
GO:0006869	GO:0006869	lipid transport	31/845	438/23355	0.000321548	0.00240684	0.00153367	Soat1/Slc1a3/Tspo/Slc1a5/Cav1/Abcc3/Slc1a2/Slc1a4/Scp2/Spp1/Npc2/Abcc4/Slc10a3/Apoe/Apoc1/Gfap/Agt/Scarb2/Gltp/Plin2/Ntrk2/Ptges/Dbi/Runx1/Syk/Abca1/Ano6/Kcnj10/Slc25a18/Plscr1/Lrp10	31
GO:0045669	GO:0045669	positive regulation of osteoblast differentiation	10/845	74/23355	0.000322068	0.00240716	0.00153387	Wwtr1/Bmpr1a/Il6st/Yap1/Atraid/Ccn1/Lrp5/Tmem119/Clic1/Cebpa	10
GO:0007266	GO:0007266	Rho protein signal transduction	17/845	181/23355	0.000323539	0.00241458	0.0015386	Rhoa/Celsr1/Arhgdib/Gna13/Rhoj/Cdc42ep1/Apoe/Arhgef16/Vav1/Ednra/Pdpn/Abca1/Rhog/Cdc42ep4/F2r/Spata13/Tax1bp3	17
GO:0032732	GO:0032732	positive regulation of interleukin-1 production	9/845	61/23355	0.000326573	0.00243362	0.00155073	Lgals9/Pycard/Havcr2/Tlr4/Tlr2/Fzd5/Stat3/1810058I24Rik/Ccl3	9
GO:0030203	GO:0030203	glycosaminoglycan metabolic process	11/845	88/23355	0.000329162	0.00244929	0.00156072	Hexb/Nfkb1/Ccnd3/Cln6/Gns/Angpt1/Itih3/Mamdc2/Chst14/Sgsh/Hexa	11
GO:0014912	GO:0014912	negative regulation of smooth muscle cell migration	6/845	27/23355	0.000339852	0.00251401	0.00160196	Rhoa/Bmpr1a/Igfbp5/Nfe2l2/Gna13/Aif1	6
GO:0015740	GO:0015740	C4-dicarboxylate transport	6/845	27/23355	0.000339852	0.00251401	0.00160196	Slc1a3/Slc1a5/Slc1a2/Slc1a4/Gfap/Slc25a18	6
GO:0033622	GO:0033622	integrin activation	6/845	27/23355	0.000339852	0.00251401	0.00160196	Col16a1/Plek/Tln1/Fermt3/Cxcl13/Fblim1	6
GO:0045730	GO:0045730	respiratory burst	6/845	27/23355	0.000339852	0.00251401	0.00160196	Slc11a1/Grn/Cyba/Ncf4/Ncf2/Rac2	6
GO:0002820	GO:0002820	negative regulation of adaptive immune response	8/845	49/23355	0.000343656	0.00253101	0.00161279	Parp3/Il4ra/Ptprc/Vsir/Ptpn6/Havcr2/Il33/Samsn1	8
GO:1902041	GO:1902041	regulation of extrinsic apoptotic signaling pathway via death domain receptors	8/845	49/23355	0.000343656	0.00253101	0.00161279	Hgf/Icam1/Hmox1/Lgals3/Tmbim1/Nol3/Atf3/Gpx1	8
GO:1904407	GO:1904407	positive regulation of nitric oxide metabolic process	8/845	49/23355	0.000343656	0.00253101	0.00161279	Icam1/Ticam1/Agt/Tlr4/Tlr2/Ddah1/Tmem106a/Aif1	8
GO:0045833	GO:0045833	negative regulation of lipid metabolic process	12/845	103/23355	0.000347734	0.00255585	0.00162862	Rest/Pik3cg/Nfkb1/Apobec1/Gpld1/Acadl/Ormdl2/Sox9/Apoe/Apoc1/Ccdc3/Dbi	12
GO:0022404	GO:0022404	molting cycle process	13/845	118/23355	0.000348548	0.00255585	0.00162862	Fgfr2/Celsr1/Igfbp5/Sox9/Tnfrsf19/Smo/Lrig1/Apcdd1/Dbi/Cd109/Runx1/Bcl2/Rela	13
GO:0022405	GO:0022405	hair cycle process	13/845	118/23355	0.000348548	0.00255585	0.00162862	Fgfr2/Celsr1/Igfbp5/Sox9/Tnfrsf19/Smo/Lrig1/Apcdd1/Dbi/Cd109/Runx1/Bcl2/Rela	13
GO:0001820	GO:0001820	serotonin secretion	5/845	18/23355	0.000354296	0.00256813	0.00163645	Maob/Lgals3/Fcer1g/Syk/Fcgr3	5
GO:0010919	GO:0010919	regulation of inositol phosphate biosynthetic process	5/845	18/23355	0.000354296	0.00256813	0.00163645	Plek/Pth1r/Ptafr/P2ry6/Plcd1	5
GO:0010934	GO:0010934	macrophage cytokine production	5/845	18/23355	0.000354296	0.00256813	0.00163645	Cd74/Tlr4/Tlr2/Laptm5/Gprc5b	5
GO:0033631	GO:0033631	cell-cell adhesion mediated by integrin	5/845	18/23355	0.000354296	0.00256813	0.00163645	Podxl/Fermt3/Cxcl13/Itga5/Plpp3	5
GO:0035872	GO:0035872	nucleotide-binding domain, leucine rich repeat containing receptor signaling pathway	5/845	18/23355	0.000354296	0.00256813	0.00163645	Slc15a3/Erbin/Tlr4/Rela/Lacc1	5
GO:0045342	GO:0045342	MHC class II biosynthetic process	5/845	18/23355	0.000354296	0.00256813	0.00163645	Slc11a1/Spi1/Tlr4/Il33/Tmem106a	5
GO:0090594	GO:0090594	inflammatory response to wounding	5/845	18/23355	0.000354296	0.00256813	0.00163645	Grn/Hmox1/Timp1/Mdk/F2r	5
GO:2001185	GO:2001185	regulation of CD8-positive, alpha-beta T cell activation	5/845	18/23355	0.000354296	0.00256813	0.00163645	Vsir/Cd274/Nckap1l/Irf1/Runx1	5
GO:0035264	GO:0035264	multicellular organism growth	19/845	217/23355	0.000363156	0.00262603	0.00167334	Wwtr1/Ezr/Lgmn/Pmp22/Slc1a2/Ghr/Gpam/Pls1/Stat5a/Smo/Agt/Ppib/Stat3/Atf5/Clic4/Bcl2/Sh3pxd2b/Csf1/Ikzf1	19
GO:0043367	GO:0043367	CD4-positive, alpha-beta T cell differentiation	11/845	89/23355	0.000363514	0.00262603	0.00167334	Bcl3/Il4ra/Cd83/Sash3/Nckap1l/Irf1/Rorc/Runx1/Il6ra/Stat3/Gpr183	11
GO:1904892	GO:1904892	regulation of receptor signaling pathway via STAT	14/845	134/23355	0.000363845	0.00262603	0.00167334	Bcl3/Ptprc/Cav1/Il10ra/Ghr/Gadd45a/Cxcl5/Irf1/Agt/Adipor1/Il6ra/Parp14/Socs3/Cntf	14
GO:0010658	GO:0010658	striated muscle cell apoptotic process	9/845	62/23355	0.000369939	0.0026586	0.0016941	Hspb6/Mdk/Qk/Nfe2l2/Agt/Nol3/Bag3/Fbxo32/Bcl2	9
GO:0031102	GO:0031102	neuron projection regeneration	9/845	62/23355	0.000369939	0.0026586	0.0016941	Hgf/Fas/Grn/Mag/Gfap/Cers2/Adam17/Bcl2/Cntf	9
GO:0046850	GO:0046850	regulation of bone remodeling	9/845	62/23355	0.000369939	0.0026586	0.0016941	Trf/Car2/Mdk/Spp1/Tnfrsf11b/Syk/Inpp5d/Csf1r/Tmem119	9
GO:0000187	GO:0000187	activation of MAPK activity	13/845	119/23355	0.00037859	0.00271691	0.00173125	Cd74/Hgf/Ptprc/Trf/Cd81/Ghr/Fgf1/Agt/Tlr4/Ripk1/Plce1/Tgfa/Syk	13
GO:0007160	GO:0007160	cell-matrix adhesion	19/845	218/23355	0.000384673	0.00275664	0.00175657	Rhoa/Itgb5/Col16a1/Itga6/Itgb8/Epb41l5/Plau/Sdc4/Rras/Kdr/Ninj1/Cd63/Agt/Fermt3/Fam107a/Plekha2/Bcl2/Csf1/Ddr1	19
GO:0015718	GO:0015718	monocarboxylic acid transport	17/845	184/23355	0.000392056	0.00280556	0.00178774	Mpc1/Slc1a3/Slc1a5/Abcc3/Slc9a3r1/Slc1a2/Slc1a4/Abcc4/Slc10a3/Gfap/Myc/Ntrk2/Ptges/Slc16a1/Syk/Kcnj10/Slc25a18	17
GO:0051403	GO:0051403	stress-activated MAPK cascade	20/845	236/23355	0.000393816	0.00281417	0.00179322	Hgf/Fas/Eif2ak2/Spi1/Trf/Ezr/Pycard/Ltbr/Gadd45a/Prdx1/Tnfrsf19/Agt/Tlr4/Ripk1/Mapkapk2/Tlr3/Syk/Serpinf2/Myd88/Irak4	20
GO:1903428	GO:1903428	positive regulation of reactive oxygen species biosynthetic process	9/845	63/23355	0.000417941	0.00297393	0.00189502	Cyba/Icam1/Ticam1/Agt/Tlr4/Tlr2/Ddah1/Slc5a3/Aif1	9
GO:1903556	GO:1903556	negative regulation of tumor necrosis factor superfamily cytokine production	9/845	63/23355	0.000417941	0.00297393	0.00189502	Bcl3/Tspo/Vsir/Ptpn6/Cd274/Havcr2/Gpnmb/Tlr4/Axl	9
GO:2000736	GO:2000736	regulation of stem cell differentiation	9/845	63/23355	0.000417941	0.00297393	0.00189502	Eif2ak2/Rest/Vsir/Nfe2l2/Sox9/Yap1/Zfp36l2/Stat3/Lbh	9
GO:0042303	GO:0042303	molting cycle	14/845	136/23355	0.000423506	0.00300082	0.00191216	Fgfr2/Celsr1/Igfbp5/Sox9/Tnfrsf19/Smo/Nfatc1/Lrig1/Apcdd1/Dbi/Cd109/Runx1/Bcl2/Rela	14
GO:0042633	GO:0042633	hair cycle	14/845	136/23355	0.000423506	0.00300082	0.00191216	Fgfr2/Celsr1/Igfbp5/Sox9/Tnfrsf19/Smo/Nfatc1/Lrig1/Apcdd1/Dbi/Cd109/Runx1/Bcl2/Rela	14
GO:0055076	GO:0055076	transition metal ion homeostasis	14/845	136/23355	0.000423506	0.00300082	0.00191216	Slc11a1/Ftl1/Mt3/Trf/Hmox1/Slc39a14/Myc/Lcn2/Slc39a12/Bdh2/B2m/Fth1/Atox1/Mt2	14
GO:0051452	GO:0051452	intracellular pH reduction	7/845	39/23355	0.00044257	0.00313151	0.00199544	Slc11a1/Grn/Cln5/Car2/Cln6/Clic4/Bcl2	7
GO:0042542	GO:0042542	response to hydrogen peroxide	13/845	121/23355	0.000445317	0.00314654	0.00200501	Hgf/Hmox1/Nfe2l2/Cat/Ripk1/Nol3/Lcn2/Hk3/Axl/Gpr37l1/Bcl2/Rela/Gpx1	13
GO:0061097	GO:0061097	regulation of protein tyrosine kinase activity	10/845	77/23355	0.000446208	0.00314842	0.00200621	Mvp/Ptprc/Cav1/Nedd9/Agt/Fcgr1/Adam17/Tgfa/Gprc5b/Csf1r	10
GO:0002474	GO:0002474	antigen processing and presentation of peptide antigen via MHC class I	8/845	51/23355	0.00045532	0.0031785	0.00202538	Fcgr1/Mr1/Fcer1g/B2m/Tap1/Tap2/Tapbp/Fcgr3	8
GO:0031663	GO:0031663	lipopolysaccharide-mediated signaling pathway	8/845	51/23355	0.00045532	0.0031785	0.00202538	Cd84/Ly86/Ticam1/Cd180/Tlr4/Cd14/Myd88/Lyn	8
GO:0048255	GO:0048255	mRNA stabilization	8/845	51/23355	0.00045532	0.0031785	0.00202538	Ptbp1/Slc11a1/Apobec1/Qk/Tent5a/Mapkapk2/Myd88/Tent5c	8
GO:0090207	GO:0090207	regulation of triglyceride metabolic process	8/845	51/23355	0.00045532	0.0031785	0.00202538	Srebf1/Pik3cg/Apobec1/Gpld1/Gpam/Apoe/Thrsp/Pnpla2	8
GO:0014010	GO:0014010	Schwann cell proliferation	4/845	11/23355	0.000458031	0.0031785	0.00202538	Fas/Pmp22/Gfap/Cers2	4
GO:0014889	GO:0014889	muscle atrophy	4/845	11/23355	0.000458031	0.0031785	0.00202538	Nol3/Gsn/Fbxo32/Gatm	4
GO:0033539	GO:0033539	fatty acid beta-oxidation using acyl-CoA dehydrogenase	4/845	11/23355	0.000458031	0.0031785	0.00202538	Etfb/Acadl/Acads/Acad11	4
GO:0034154	GO:0034154	toll-like receptor 7 signaling pathway	4/845	11/23355	0.000458031	0.0031785	0.00202538	Unc93b1/Havcr2/Pik3ap1/Tlr7	4
GO:0036005	GO:0036005	response to macrophage colony-stimulating factor	4/845	11/23355	0.000458031	0.0031785	0.00202538	Tlr4/Tlr2/Csf1r/Csf1	4
GO:0036006	GO:0036006	cellular response to macrophage colony-stimulating factor stimulus	4/845	11/23355	0.000458031	0.0031785	0.00202538	Tlr4/Tlr2/Csf1r/Csf1	4
GO:0061299	GO:0061299	retina vasculature morphogenesis in camera-type eye	4/845	11/23355	0.000458031	0.0031785	0.00202538	Ndp/Rhoj/Lrp5/Clic4	4
GO:0140289	GO:0140289	protein mono-ADP-ribosylation	4/845	11/23355	0.000458031	0.0031785	0.00202538	Parp3/Parp4/Parp9/Parp14	4
GO:0045540	GO:0045540	regulation of cholesterol biosynthetic process	5/845	19/23355	0.00046658	0.00322894	0.00205752	Srebf1/Fgf1/Scp2/Apoe/Pex2	5
GO:0106118	GO:0106118	regulation of sterol biosynthetic process	5/845	19/23355	0.00046658	0.00322894	0.00205752	Srebf1/Fgf1/Scp2/Apoe/Pex2	5
GO:0045017	GO:0045017	glycerolipid biosynthetic process	16/845	170/23355	0.000468524	0.00323795	0.00206326	Srebf1/Lpcat2/Abhd4/Pik3cg/Chpt1/Gpld1/Gpam/Plce1/Thrsp/Inppl1/Agpat2/Pnpla2/Dpm3/Pigp/Plscr1/Plcg2	16
GO:0031331	GO:0031331	positive regulation of cellular catabolic process	28/845	389/23355	0.000471103	0.00325132	0.00207178	Tnfrsf1b/Trp53inp2/Slc4a4/Ezr/Hmox1/Zc3hav1/Cav1/Ctsc/Cd81/Gpld1/Qk/Tfeb/Ticam1/Kdr/Apoe/Rida/Myc/Il33/Tlr2/Msn/Bag3/Zfp36l2/Laptm5/Tlr9/Snx33/Pnpla2/Pttg1ip/Entpd5	28
GO:0031644	GO:0031644	regulation of nervous system process	17/845	187/23355	0.00047276	0.0032583	0.00207623	Hgf/Tnfrsf1b/Cst7/Trf/Mag/Ctsc/Agt/Ednrb/Tlr4/Il33/Itgax/Jam2/S100b/Ctss/Ptafr/Kcnj10/F2r	17
GO:1903201	GO:1903201	regulation of oxidative stress-induced cell death	10/845	78/23355	0.000495509	0.00341043	0.00217317	Hgf/Rest/Nfe2l2/Tlr4/Ripk1/Nol3/Hk3/Gpr37l1/P4hb/Gpx1	10
GO:0030041	GO:0030041	actin filament polymerization	17/845	188/23355	0.000502664	0.00345496	0.00220154	Capg/Rhoa/Icam1/Pycard/Nckap1l/Cdc42ep1/Arpc1b/Gmfg/Tlr2/Gsn/Wasf2/Micall2/Fam107a/Cdc42ep4/Hcls1/Msrb1/Aif1	17
GO:1904994	GO:1904994	regulation of leukocyte adhesion to vascular endothelial cell	6/845	29/23355	0.000512765	0.00351959	0.00224273	Rhoa/Icam1/Mdk/Ets1/Ptafr/Rela	6
GO:0042493	GO:0042493	response to drug	21/845	259/23355	0.000513684	0.00352111	0.00224369	Mgst1/Rhoa/Slc46a1/Slc1a3/Rest/Abcc3/Slc1a2/Apobec1/Gpld1/Nfe2l2/Nckap1l/Abcc4/Kdr/Myc/Hadh/Lcn2/Adam17/Aldh1a1/Ppp1r14a/Bcl2/Ccl4	21
GO:0030851	GO:0030851	granulocyte differentiation	7/845	40/23355	0.000519884	0.0035586	0.00226759	Spi1/C1qc/Runx1/Inpp5d/Hcls1/Ikzf1/Cebpa	7
GO:0045124	GO:0045124	regulation of bone resorption	8/845	52/23355	0.00052127	0.0035586	0.00226759	Trf/Car2/Spp1/Tnfrsf11b/Syk/Inpp5d/Csf1r/Tmem119	8
GO:1900015	GO:1900015	regulation of cytokine production involved in inflammatory response	8/845	52/23355	0.00052127	0.0035586	0.00226759	Pycard/Ticam1/Tlr4/Gbp5/Pld4/Stat3/Myd88/Gpsm3	8
GO:1901605	GO:1901605	alpha-amino acid metabolic process	16/845	172/23355	0.000533134	0.00363467	0.00231606	Aass/Phgdh/Mtap/Fah/Odc1/Mpst/Tst/Gfpt2/Mmut/Qdpr/Ddah1/Slc7a7/Aspg/Adi1/Adssl1/Ddo	16
GO:0110020	GO:0110020	regulation of actomyosin structure organization	12/845	108/23355	0.000538157	0.00366397	0.00233473	Rhoa/Asap3/Tgfbr1/Sorbs3/Sdc4/Pdlim4/Fhod1/Rhoc/Wasf2/Serpinf2/Sh3pxd2b/Arap1	12
GO:0060191	GO:0060191	regulation of lipase activity	10/845	79/23355	0.000549242	0.0037344	0.00237961	Fgfr2/Rhoa/Cd86/Gna13/Apoc1/Agt/Ccn1/Rhoc/Ptafr/Plcd1	10
GO:0060562	GO:0060562	epithelial tube morphogenesis	28/845	393/23355	0.00055321	0.00375632	0.00239357	Fgfr2/Rhoa/Celsr1/Ctsz/Ctsh/Mdk/Fgf1/Gna13/Rdh10/Sdc4/Sox9/Kdr/Smo/Nfatc1/Agt/Myc/Yap1/Itgax/St14/Ednra/Angpt1/Lrp5/Clic4/Bcl2/Tgif1/Sox2/Csf1/Ddr1	28
GO:0072001	GO:0072001	renal system development	25/845	336/23355	0.000575396	0.00390171	0.00248622	Wwtr1/Fgfr2/Notch3/Tgfbr1/Fgf1/Id2/Odc1/Id3/Spp1/Rdh10/Cat/Sox9/Mpst/Smo/Agt/Myc/Yap1/Plce1/Ednra/Angpt1/Adamts1/Il6ra/Bcl2/Gcnt1/Anxa4	25
GO:0006022	GO:0006022	aminoglycan metabolic process	12/845	109/23355	0.00058522	0.00395769	0.00252189	Hexb/Nfkb1/Ccnd3/Cln6/Chil1/Gns/Angpt1/Itih3/Mamdc2/Chst14/Sgsh/Hexa	12
GO:0046916	GO:0046916	cellular transition metal ion homeostasis	12/845	109/23355	0.00058522	0.00395769	0.00252189	Slc11a1/Ftl1/Mt3/Trf/Hmox1/Slc39a14/Myc/Lcn2/Slc39a12/Fth1/Atox1/Mt2	12
GO:1901617	GO:1901617	organic hydroxy compound biosynthetic process	19/845	226/23355	0.000600467	0.00405536	0.00258413	Srebf1/Rest/Cyb5r3/Nfkb1/Fgf1/Plek/Scp2/Apoe/Hdc/Itpkb/Qdpr/Pth1r/Ip6k3/Pex2/Ptafr/P2ry6/Plcd1/Asah2/Plcg2	19
GO:0006520	GO:0006520	cellular amino acid metabolic process	20/845	244/23355	0.000602527	0.00405988	0.002587	Aass/Slc1a3/Phgdh/Mtap/Ggt5/Fah/Hibadh/Odc1/Mpst/Tst/Gfpt2/Hdc/Mmut/Qdpr/Ddah1/Slc7a7/Aspg/Adi1/Adssl1/Ddo	20
GO:0002283	GO:0002283	neutrophil activation involved in immune response	5/845	20/23355	0.000603688	0.00405988	0.002587	Anxa3/Fcer1g/Syk/Ptafr/Myd88	5
GO:0030852	GO:0030852	regulation of granulocyte differentiation	5/845	20/23355	0.000603688	0.00405988	0.002587	C1qc/Runx1/Inpp5d/Hcls1/Ikzf1	5
GO:0002369	GO:0002369	T cell cytokine production	7/845	41/23355	0.000607573	0.00405988	0.002587	Slc11a1/Tnfrsf1b/Vsir/Cd81/Sash3/Fzd5/B2m	7
GO:0036230	GO:0036230	granulocyte activation	7/845	41/23355	0.000607573	0.00405988	0.002587	Grn/Cxcl5/Anxa3/Fcer1g/Syk/Ptafr/Myd88	7
GO:0043368	GO:0043368	positive T cell selection	7/845	41/23355	0.000607573	0.00405988	0.002587	Cd74/Ptprc/Dock2/Itpkb/Il6ra/Stat3/Bcl2	7
GO:0046006	GO:0046006	regulation of activated T cell proliferation	7/845	41/23355	0.000607573	0.00405988	0.002587	Pycard/Cd86/Gpam/Cd274/Stat5a/Laptm5/Fadd	7
GO:0097028	GO:0097028	dendritic cell differentiation	7/845	41/23355	0.000607573	0.00405988	0.002587	Tmem176a/Spi1/Itgb8/Tmem176b/Ltbr/Irf8/Lyn	7
GO:0002724	GO:0002724	regulation of T cell cytokine production	6/845	30/23355	0.00062152	0.00412575	0.00262898	Tnfrsf1b/Vsir/Cd81/Sash3/Fzd5/B2m	6
GO:0002825	GO:0002825	regulation of T-helper 1 type immune response	6/845	30/23355	0.00062152	0.00412575	0.00262898	Slc11a1/Il4ra/Irf1/Havcr2/Il33/H2-Ab1	6
GO:0031295	GO:0031295	T cell costimulation	6/845	30/23355	0.00062152	0.00412575	0.00262898	Lgals1/Tnfsf13b/Cav1/Cd81/Cd86/Cd274	6
GO:0035767	GO:0035767	endothelial cell chemotaxis	6/845	30/23355	0.00062152	0.00412575	0.00262898	Lgmn/Fgf1/Kdr/P2rx4/Cxcl13/Rab13	6
GO:0050858	GO:0050858	negative regulation of antigen receptor-mediated signaling pathway	6/845	30/23355	0.00062152	0.00412575	0.00262898	Ezr/Lpxn/Ptpn6/Elf1/Lgals3/Laptm5	6
GO:0031343	GO:0031343	positive regulation of cell killing	11/845	95/23355	0.000639066	0.00423665	0.00269964	Ptprc/Lag3/Stat5a/Nectin2/Vav1/Mr1/Syk/B2m/Fadd/Lamp1/Tap2	11
GO:0061448	GO:0061448	connective tissue development	22/845	282/23355	0.000644135	0.00426465	0.00271749	Slc39a14/Itgb8/Tgfbr1/Bmpr1a/Mdk/Gpld1/Lox/Id2/Sox9/Ccn1/Rorc/Runx1/Il6ra/Pth1r/Lrp5/Prrx2/Rela/Sh3pxd2b/Plaat3/Creb3l2/Rflnb/Csf1	22
GO:0009896	GO:0009896	positive regulation of catabolic process	31/845	457/23355	0.000656723	0.00434229	0.00276696	Tnfrsf1b/Trp53inp2/Slc4a4/Ezr/Hmox1/Zc3hav1/Cav1/Vsir/Ctsc/Cd81/Gpld1/Qk/Tfeb/Sox9/Ticam1/Kdr/Apoe/Rida/Myc/Il33/Tlr2/Msn/Bag3/Zfp36l2/Laptm5/Tlr9/Snx33/Pnpla2/Pttg1ip/Entpd5/Tnfsf12	31
GO:0001666	GO:0001666	response to hypoxia	18/845	210/23355	0.000659578	0.00434977	0.00277173	Rest/Hmox1/Cav1/Sod3/Nfe2l2/Cat/Plau/Kdr/Myc/Nol3/Limd1/Ednra/Adam17/Ddah1/Bcl2/Ucp2/P4hb/Eif4ebp1	18
GO:0008217	GO:0008217	regulation of blood pressure	18/845	210/23355	0.000659578	0.00434977	0.00277173	Cyba/Rhoa/Hmox1/Rarres2/Id2/Ncf2/P2rx4/Agt/Ednrb/Prcp/Plcb3/Ddah1/Lrp5/Serpinf2/Ptafr/Gpr37l1/Agtrap/F2r	18
GO:0045668	GO:0045668	negative regulation of osteoblast differentiation	9/845	67/23355	0.000664031	0.00437291	0.00278647	Igfbp5/Id2/Id3/Sox9/Id1/Nfatc1/Limd1/Lrp5/Sox2	9
GO:0071281	GO:0071281	cellular response to iron ion	4/845	12/23355	0.000667421	0.00437291	0.00278647	Trf/Hmox1/Gpld1/B2m	4
GO:0090209	GO:0090209	negative regulation of triglyceride metabolic process	4/845	12/23355	0.000667421	0.00437291	0.00278647	Pik3cg/Apobec1/Gpld1/Apoe	4
GO:1900426	GO:1900426	positive regulation of defense response to bacterium	4/845	12/23355	0.000667421	0.00437291	0.00278647	Lgals9/Grn/Cyba/Havcr2	4
GO:2000561	GO:2000561	regulation of CD4-positive, alpha-beta T cell proliferation	4/845	12/23355	0.000667421	0.00437291	0.00278647	Lgals9/Vsir/Cd81/Cd274	4
GO:0032651	GO:0032651	regulation of interleukin-1 beta production	10/845	81/23355	0.000671222	0.00439211	0.00279871	Pycard/Tlr4/Tlr2/Fzd5/Cx3cr1/Stat3/F2r/S1pr3/1810058I24Rik/Ccl3	10
GO:0031646	GO:0031646	positive regulation of nervous system process	8/845	54/23355	0.000676354	0.00441424	0.00281281	Hgf/Tnfrsf1b/Cst7/Trf/Mag/Itgax/S100b/Ptafr	8
GO:1904036	GO:1904036	negative regulation of epithelial cell apoptotic process	8/845	54/23355	0.000676354	0.00441424	0.00281281	Icam1/Hmox1/Mdk/Nfe2l2/Kdr/Pak4/Yap1/Angpt1	8
GO:0001655	GO:0001655	urogenital system development	27/845	379/23355	0.0006898	0.00449618	0.00286502	Wwtr1/Fgfr2/Notch3/Tgfbr1/Fgf1/Id2/Odc1/Id3/Spp1/Rdh10/Cat/Sox9/Stat5a/Mpst/Smo/Serpinf1/Agt/Myc/Yap1/Plce1/Ednra/Angpt1/Adamts1/Il6ra/Bcl2/Gcnt1/Anxa4	27
GO:0034764	GO:0034764	positive regulation of transmembrane transport	20/845	247/23355	0.00070245	0.00456683	0.00291004	Ifngr1/Atp1b3/Car2/Slc9a3r1/Slc1a2/Nfe2l2/Atp1b2/Agt/Ednra/Dbi/S100a1/Ctss/Ptafr/P2ry6/Kcne1l/Ano6/F2r/Plcg2/Gjc2/Fxyd1	20
GO:0034767	GO:0034767	positive regulation of ion transmembrane transport	20/845	247/23355	0.00070245	0.00456683	0.00291004	Ifngr1/Atp1b3/Car2/Slc9a3r1/Slc1a2/Nfe2l2/Atp1b2/Agt/Ednra/Dbi/S100a1/Ctss/Ptafr/P2ry6/Kcne1l/Ano6/F2r/Plcg2/Gjc2/Fxyd1	20
GO:0048873	GO:0048873	homeostasis of number of cells within a tissue	7/845	42/23355	0.000706602	0.00458791	0.00292347	Lipa/Sash3/Sox9/Smo/Bcl2/F2r/Csf1	7
GO:0033209	GO:0033209	tumor necrosis factor-mediated signaling pathway	9/845	68/23355	0.000741163	0.00479381	0.00305467	Pycard/Tjp2/Ripk1/Nol3/Ccdc3/Adam17/Laptm5/Syk/Rela	9
GO:0042246	GO:0042246	tissue regeneration	9/845	68/23355	0.000741163	0.00479381	0.00305467	Cd9/Mdk/Cd81/Plau/Ninj1/Tec/Yap1/Hopx/Gpx1	9
GO:0060425	GO:0060425	lung morphogenesis	9/845	68/23355	0.000741163	0.00479381	0.00305467	Fgfr2/Celsr1/Ctsz/Ctsh/Rdh10/Sox9/Id1/Yap1/Sox2	9
GO:0036037	GO:0036037	CD8-positive, alpha-beta T cell activation	6/845	31/23355	0.000747331	0.00481518	0.00306829	Vsir/Cd274/Nckap1l/Irf1/Runx1/Bcl2	6
GO:0045920	GO:0045920	negative regulation of exocytosis	6/845	31/23355	0.000747331	0.00481518	0.00306829	Lgals9/Cd84/Rest/Hmox1/Gnai2/Stxbp3	6
GO:1902042	GO:1902042	negative regulation of extrinsic apoptotic signaling pathway via death domain receptors	6/845	31/23355	0.000747331	0.00481518	0.00306829	Hgf/Icam1/Hmox1/Tmbim1/Nol3/Gpx1	6
GO:2001056	GO:2001056	positive regulation of cysteine-type endopeptidase activity	14/845	144/23355	0.00075274	0.00484384	0.00308656	Fas/Rhoa/Rest/Lgmn/Pycard/Rnf7/Myc/Ccn1/Gsn/Laptm5/Syk/Fadd/F2r/Rps27l	14
GO:0001570	GO:0001570	vasculogenesis	11/845	97/23355	0.000762731	0.00488554	0.00311312	Fgfr2/Itgb8/Cav1/Qk/Fgf1/Rras/Kdr/Smo/Yap1/Ntrk2/Angpt1	11
GO:0010660	GO:0010660	regulation of muscle cell apoptotic process	11/845	97/23355	0.000762731	0.00488554	0.00311312	Hspb6/Hmox1/Cav1/Mdk/Qk/Nfe2l2/Agt/Nol3/Bag3/Fbxo32/Bcl2	11
GO:0010665	GO:0010665	regulation of cardiac muscle cell apoptotic process	8/845	55/23355	0.000766752	0.00488554	0.00311312	Hspb6/Mdk/Qk/Nfe2l2/Agt/Nol3/Fbxo32/Bcl2	8
GO:0042531	GO:0042531	positive regulation of tyrosine phosphorylation of STAT protein	8/845	55/23355	0.000766752	0.00488554	0.00311312	Il6st/Parp9/Il6ra/Parp14/Hcls1/Csf1r/Cntf/Lyn	8
GO:0002577	GO:0002577	regulation of antigen processing and presentation	5/845	21/23355	0.000768903	0.00488554	0.00311312	Slc11a1/Cd74/Pycard/H2-Ab1/Tap2	5
GO:0033630	GO:0033630	positive regulation of cell adhesion mediated by integrin	5/845	21/23355	0.000768903	0.00488554	0.00311312	Ptpn6/Nckap1l/Podxl/Cxcl13/Syk	5
GO:0042219	GO:0042219	cellular modified amino acid catabolic process	5/845	21/23355	0.000768903	0.00488554	0.00311312	Ggt5/Acadl/Ggact/Aldh1l2/Aldh1l1	5
GO:0046629	GO:0046629	gamma-delta T cell activation	5/845	21/23355	0.000768903	0.00488554	0.00311312	Ptprc/Nckap1l/Stat5a/Rorc/Syk	5
GO:0060252	GO:0060252	positive regulation of glial cell proliferation	5/845	21/23355	0.000768903	0.00488554	0.00311312	Vim/Tspo/Gfap/Myc/Lyn	5
GO:0060547	GO:0060547	negative regulation of necrotic cell death	5/845	21/23355	0.000768903	0.00488554	0.00311312	Mt3/Cav1/Ripk1/Nol3/Fadd	5
GO:0015711	GO:0015711	organic anion transport	25/845	343/23355	0.000774566	0.00491533	0.00313211	Slc7a2/Slc11a1/Mpc1/Slc46a1/Slc1a3/Slc4a4/Slc1a5/Abcc3/Slc9a3r1/Slc1a2/Slc1a4/Abcc4/Slc10a3/Gfap/Agt/Myc/Ntrk2/Ptges/Slc16a1/Slc35b2/Syk/Slc3a2/Kcnj10/Slc25a18/Slc38a3	25
GO:0001912	GO:0001912	positive regulation of leukocyte mediated cytotoxicity	10/845	83/23355	0.000814718	0.00516363	0.00329033	Ptprc/Lag3/Stat5a/Nectin2/Vav1/Mr1/B2m/Fadd/Lamp1/Tap2	10
GO:0032620	GO:0032620	interleukin-17 production	7/845	43/23355	0.000817983	0.00517782	0.00329937	Vsir/Nckap1l/Tlr4/Tlr2/Rorc/Mr1/Myd88	7
GO:0035296	GO:0035296	regulation of tube diameter	15/845	162/23355	0.000824407	0.00519894	0.00331283	Tbxas1/Rhoa/Icam1/Cav1/Sod3/Apoe/P2rx4/Agt/Ednrb/Ednra/Serpinf2/Ptafr/Adora2b/F2r/Gpx1	15
GO:0097746	GO:0097746	blood vessel diameter maintenance	15/845	162/23355	0.000824407	0.00519894	0.00331283	Tbxas1/Rhoa/Icam1/Cav1/Sod3/Apoe/P2rx4/Agt/Ednrb/Ednra/Serpinf2/Ptafr/Adora2b/F2r/Gpx1	15
GO:0048762	GO:0048762	mesenchymal cell differentiation	19/845	232/23355	0.00082452	0.00519894	0.00331283	Wwtr1/Fgfr2/Tgfbr1/Akna/Bmpr1a/Mdk/Epb41l5/Rdh10/Glipr2/Sox9/Smo/Nfatc1/Ednrb/Ednra/Adipor1/Pdpn/Bcl2/Rflnb/Zfp703	19
GO:0031638	GO:0031638	zymogen activation	9/845	69/23355	0.000825441	0.00519894	0.00331283	Lgmn/Ctsz/Pycard/Ctsh/Vsir/Plau/Serpine2/Serpinf2/Fadd	9
GO:0044706	GO:0044706	multi-multicellular organism process	17/845	197/23355	0.000853371	0.00536815	0.00342065	Lgals9/Grn/Hexb/Timp1/Syde1/Arhgdib/Igfbp5/Stat5a/Havcr2/Serpine2/Hpgd/Ctsb/Ptafr/Sh3pxd2b/A2m/Ddo/Ddr1	17
GO:0002534	GO:0002534	cytokine production involved in inflammatory response	8/845	56/23355	0.000866613	0.00541356	0.00344959	Pycard/Ticam1/Tlr4/Gbp5/Pld4/Stat3/Myd88/Gpsm3	8
GO:0031529	GO:0031529	ruffle organization	8/845	56/23355	0.000866613	0.00541356	0.00344959	Icam1/Cav1/Plek/Palld/Inppl1/Rhog/Csf1r/Aif1	8
GO:0050732	GO:0050732	negative regulation of peptidyl-tyrosine phosphorylation	8/845	56/23355	0.000866613	0.00541356	0.00344959	Mvp/Ptprc/Cav1/Ptpn6/Irf1/Samsn1/Parp14/Socs3	8
GO:0051496	GO:0051496	positive regulation of stress fiber assembly	8/845	56/23355	0.000866613	0.00541356	0.00344959	Rhoa/Tgfbr1/Sorbs3/Sdc4/Pdlim4/Rhoc/Serpinf2/Sh3pxd2b	8
GO:0052372	GO:0052372	modulation by symbiont of entry into host	8/845	56/23355	0.000866613	0.00541356	0.00344959	Cd74/Lgals1/Cav1/Trim25/Nectin2/Gsn/Trim56/P4hb	8
GO:0008154	GO:0008154	actin polymerization or depolymerization	18/845	215/23355	0.000867522	0.00541356	0.00344959	Capg/Rhoa/Icam1/Pycard/Plek/Nckap1l/Cdc42ep1/Arpc1b/Gmfg/Tlr2/Gsn/Wasf2/Micall2/Fam107a/Cdc42ep4/Hcls1/Msrb1/Aif1	18
GO:0071241	GO:0071241	cellular response to inorganic substance	19/845	233/23355	0.000868101	0.00541356	0.00344959	Fas/Cpne3/Mt3/Trf/Hmox1/Lgmn/Gpld1/Id2/Nfe2l2/Hvcn1/P2rx4/Cpne2/Itpkb/Gsn/B2m/Clic4/Sox2/Mt2/Cebpa	19
GO:0001942	GO:0001942	hair follicle development	12/845	114/23355	0.000875576	0.00544671	0.00347071	Fgfr2/Celsr1/Igfbp5/Sox9/Tnfrsf19/Smo/Apcdd1/Dbi/Cd109/Runx1/Bcl2/Rela	12
GO:0003014	GO:0003014	renal system process	12/845	114/23355	0.000875576	0.00544671	0.00347071	Cyba/Rhoa/Lgmn/Slc9a3r1/Gnai2/Agt/Ednrb/Gsn/Ednra/Serpinf2/Bcl2/F2r	12
GO:0035150	GO:0035150	regulation of tube size	15/845	163/23355	0.000878327	0.00545709	0.00347733	Tbxas1/Rhoa/Icam1/Cav1/Sod3/Apoe/P2rx4/Agt/Ednrb/Ednra/Serpinf2/Ptafr/Adora2b/F2r/Gpx1	15
GO:0070588	GO:0070588	calcium ion transmembrane transport	22/845	289/23355	0.000890633	0.00551451	0.00351391	Mcur1/Cyba/Ptprc/Slc8b1/Pik3cg/Ptpn6/P2rx4/Nol3/Ednra/Dbi/S100a1/1810037I17Rik/Gem/Micu2/P2ry6/Tlr9/Ano6/F2r/Plcg2/Gjc2/Lyn/Orai1	22
GO:0031294	GO:0031294	lymphocyte costimulation	6/845	32/23355	0.000891941	0.00551451	0.00351391	Lgals1/Tnfsf13b/Cav1/Cd81/Cd86/Cd274	6
GO:0032673	GO:0032673	regulation of interleukin-4 production	6/845	32/23355	0.000891941	0.00551451	0.00351391	Cd83/Sash3/Havcr2/Il33/Fcer1g/Syk	6
GO:2000515	GO:2000515	negative regulation of CD4-positive, alpha-beta T cell activation	6/845	32/23355	0.000891941	0.00551451	0.00351391	Lgals9/Il4ra/Vsir/Cd274/Irf1/Runx1	6
GO:0002709	GO:0002709	regulation of T cell mediated immunity	11/845	99/23355	0.000905628	0.00559228	0.00356347	Tnfrsf1b/Ptprc/Vsir/Cd81/Sash3/Nectin2/Mr1/Fzd5/B2m/Fadd/Tap2	11
GO:0035739	GO:0035739	CD4-positive, alpha-beta T cell proliferation	4/845	13/23355	0.000936549	0.00575504	0.00366718	Lgals9/Vsir/Cd81/Cd274	4
GO:0038166	GO:0038166	angiotensin-activated signaling pathway	4/845	13/23355	0.000936549	0.00575504	0.00366718	Car2/Cav1/Agt/Agtrap	4
GO:0048711	GO:0048711	positive regulation of astrocyte differentiation	4/845	13/23355	0.000936549	0.00575504	0.00366718	Mag/Id2/Il6st/Serpine2	4
GO:0060670	GO:0060670	branching involved in labyrinthine layer morphogenesis	4/845	13/23355	0.000936549	0.00575504	0.00366718	Fgfr2/St14/Fzd5/Socs3	4
GO:0002823	GO:0002823	negative regulation of adaptive immune response based on somatic recombination of immune receptors built from immunoglobulin superfamily domains	7/845	44/23355	0.000942773	0.00577219	0.00367811	Parp3/Il4ra/Ptprc/Vsir/Ptpn6/Havcr2/Il33	7
GO:0006040	GO:0006040	amino sugar metabolic process	7/845	44/23355	0.000942773	0.00577219	0.00367811	Hexb/St6gal1/Renbp/Gfpt2/Chil1/Npl/Uap1l1	7
GO:0045851	GO:0045851	pH reduction	7/845	44/23355	0.000942773	0.00577219	0.00367811	Slc11a1/Grn/Cln5/Car2/Cln6/Clic4/Bcl2	7
GO:0002863	GO:0002863	positive regulation of inflammatory response to antigenic stimulus	5/845	22/23355	0.000965645	0.00586949	0.00374011	Btk/Cd81/Fcgr1/Fcer1g/Fcgr3	5
GO:0007035	GO:0007035	vacuolar acidification	5/845	22/23355	0.000965645	0.00586949	0.00374011	Slc11a1/Grn/Cln5/Cln6/Clic4	5
GO:0051770	GO:0051770	positive regulation of nitric-oxide synthase biosynthetic process	5/845	22/23355	0.000965645	0.00586949	0.00374011	Kdr/Tlr4/Il33/Tlr2/Tlr9	5
GO:0060602	GO:0060602	branch elongation of an epithelium	5/845	22/23355	0.000965645	0.00586949	0.00374011	Fgfr2/Fgf1/Rdh10/Sox9/Yap1	5
GO:1901623	GO:1901623	regulation of lymphocyte chemotaxis	5/845	22/23355	0.000965645	0.00586949	0.00374011	Slc8b1/Padi2/Adam17/Cxcl13/Ccl4	5
GO:2001026	GO:2001026	regulation of endothelial cell chemotaxis	5/845	22/23355	0.000965645	0.00586949	0.00374011	Lgmn/Fgf1/Kdr/P2rx4/Cxcl13	5
GO:0010463	GO:0010463	mesenchymal cell proliferation	8/845	57/23355	0.000976639	0.00591494	0.00376907	Fgfr2/Bmpr1a/Sox9/Kdr/Smo/Myc/Lrp5/Prrx2	8
GO:0045620	GO:0045620	negative regulation of lymphocyte differentiation	8/845	57/23355	0.000976639	0.00591494	0.00376907	Cd74/Il4ra/Lag3/Mdk/Id2/Irf1/Erbb2/Runx1	8
GO:0140115	GO:0140115	export across plasma membrane	8/845	57/23355	0.000976639	0.00591494	0.00376907	Atp1b3/Slc4a4/Abcc4/Atp1b2/Abca1/Kcne1l/Ano6/Fxyd1	8
GO:0030101	GO:0030101	natural killer cell activation	11/845	100/23355	0.000984977	0.00595515	0.0037947	Lgals9/Ptprc/Id2/Prdx1/Irf1/Stat5a/Ticam1/Havcr2/Axl/Ikzf1/Lamp1	11
GO:0007043	GO:0007043	cell-cell junction assembly	14/845	148/23355	0.00098564	0.00595515	0.0037947	Cd9/Cldn11/Ctnna1/Rhoa/Cav1/Pmp22/Cldn10/Agt/Rhoc/Fzd5/Micall2/Zfp703/Cldn5/Rab13	14
GO:0030879	GO:0030879	mammary gland development	15/845	165/23355	0.000995161	0.00600549	0.00382677	Fgfr2/Cav1/Igfbp5/Id2/Sox9/Stat5a/Smo/Lrp5/Tgfa/Zfp703/Csf1/Ddr1/Lbh/Gpx1/Orai1	15
GO:0000302	GO:0000302	response to reactive oxygen species	17/845	200/23355	0.00100924	0.00608316	0.00387626	Btk/Hgf/Hmox1/Sod3/Nfe2l2/Prdx1/Cat/Ripk1/Nol3/Lcn2/Hk3/Axl/Gpr37l1/Bcl2/Rela/Ucp2/Gpx1	17
GO:0048863	GO:0048863	stem cell differentiation	19/845	236/23355	0.0010109	0.0060859	0.00387801	Eif2ak2/Fgfr2/Ptprc/Rest/Vsir/Bmpr1a/Nfe2l2/Rdh10/Sox9/Smo/Ednrb/Yap1/Ednra/Tcf7l1/Zfp36l2/Stat3/A2m/Sox2/Lbh	19
GO:1990868	GO:1990868	response to chemokine	9/845	71/23355	0.00101739	0.00609677	0.00388494	Rhoa/Dock8/Lox/Padi2/Cxcl5/Cxcl13/Cx3cr1/Ccl4/Ccl3	9
GO:1990869	GO:1990869	cellular response to chemokine	9/845	71/23355	0.00101739	0.00609677	0.00388494	Rhoa/Dock8/Lox/Padi2/Cxcl5/Cxcl13/Cx3cr1/Ccl4/Ccl3	9
GO:0048839	GO:0048839	inner ear development	18/845	218/23355	0.00101741	0.00609677	0.00388494	Fgfr2/Celsr1/Rest/Triobp/Naglu/Slc9a3r1/Pls1/Sdc4/Sox9/Lrig1/Mapkapk2/Prrx2/C1qb/Sox2/Lrp10/Mafb/Cebpa/Tifab	18
GO:0030278	GO:0030278	regulation of ossification	13/845	132/23355	0.00101754	0.00609677	0.00388494	Bmpr1a/Mdk/Srgn/Sox9/Atraid/Bmp2k/Ccn1/Dhrs3/Bcl2/Ano6/Tmem119/Rflnb/Csf1	13
GO:0060401	GO:0060401	cytosolic calcium ion transport	16/845	183/23355	0.00104193	0.00622811	0.00396863	Mcur1/Cyba/Ptprc/Slc8b1/Cav1/Ptpn6/P2rx4/Nol3/Ednra/Dbi/Micu2/P2ry6/Bcl2/F2r/Plcg2/Lyn	16
GO:0070302	GO:0070302	regulation of stress-activated protein kinase signaling cascade	16/845	183/23355	0.00104193	0.00622811	0.00396863	Hgf/Fas/Eif2ak2/Spi1/Ezr/Pycard/Ltbr/Gadd45a/Prdx1/Tnfrsf19/Tlr4/Ripk1/Tlr3/Serpinf2/Myd88/Lyn	16
GO:1904062	GO:1904062	regulation of cation transmembrane transport	26/845	370/23355	0.00104738	0.0062533	0.00398468	Ifngr1/Cyba/Atp1b3/Pik3cg/Cav1/Slc9a3r1/Ptpn6/Atp1b2/Cd63/Agt/Nol3/Ednra/Dbi/S100a1/Ctss/1810037I17Rik/Gem/P2ry6/Tlr9/Kcne1l/Ano6/F2r/Plcg2/Gjc2/Lyn/Fxyd1	26
GO:0010667	GO:0010667	negative regulation of cardiac muscle cell apoptotic process	6/845	33/23355	0.00105716	0.00627458	0.00399824	Hspb6/Mdk/Qk/Nfe2l2/Nol3/Bcl2	6
GO:0022617	GO:0022617	extracellular matrix disassembly	6/845	33/23355	0.00105716	0.00627458	0.00399824	Ets1/Lcp1/Pdpn/Ctss/Sh3pxd2b/Ddr1	6
GO:0070266	GO:0070266	necroptotic process	6/845	33/23355	0.00105716	0.00627458	0.00399824	Fas/Pygl/Cav1/Ripk1/Tlr3/Fadd	6
GO:0090322	GO:0090322	regulation of superoxide metabolic process	6/845	33/23355	0.00105716	0.00627458	0.00399824	Cyba/Gnai2/Nfe2l2/Hvcn1/Agt/Syk	6
GO:1903205	GO:1903205	regulation of hydrogen peroxide-induced cell death	6/845	33/23355	0.00105716	0.00627458	0.00399824	Hgf/Nfe2l2/Ripk1/Nol3/Hk3/Gpr37l1	6
GO:0046718	GO:0046718	viral entry into host cell	10/845	86/23355	0.00107645	0.00638153	0.00406639	Cd74/Lgals1/Cav1/Trim25/Nectin2/Gsn/Ctsb/Axl/Trim56/P4hb	10
GO:0006887	GO:0006887	exocytosis	27/845	391/23355	0.00109683	0.00649472	0.00413852	Lgals9/Btk/Cd84/Il4ra/Rest/Lat2/Hmox1/Hck/Syde1/Syngr2/Gnai2/Plek/Stxbp3/Sdc4/Rac2/Anxa3/Fcer1g/Syk/Rab3il1/Rab31/Ptafr/Tmed10/Adora2b/Tnfaip2/Lamp1/Lyn/Rab13	27
GO:0042472	GO:0042472	inner ear morphogenesis	12/845	117/23355	0.00110136	0.00651391	0.00415075	Fgfr2/Celsr1/Rest/Triobp/Slc9a3r1/Pls1/Sox9/Lrig1/Prrx2/Sox2/Mafb/Tifab	12
GO:0043903	GO:0043903	regulation of biological process involved in symbiotic interaction	16/845	184/23355	0.00110382	0.00652081	0.00415514	Cd74/Eif2ak2/Mavs/Lgals1/Apobec3/Zc3hav1/Cav1/Trim25/Cxcl5/Nectin2/Gsn/Axl/Trim56/Bcl2/P4hb/Plscr1	16
GO:0010657	GO:0010657	muscle cell apoptotic process	11/845	102/23355	0.00116094	0.00685024	0.00436506	Hspb6/Hmox1/Cav1/Mdk/Qk/Nfe2l2/Agt/Nol3/Bag3/Fbxo32/Bcl2	11
GO:0098773	GO:0098773	skin epidermis development	12/845	118/23355	0.00118659	0.00699337	0.00445626	Fgfr2/Celsr1/Igfbp5/Sox9/Tnfrsf19/Smo/Apcdd1/Dbi/Cd109/Runx1/Bcl2/Rela	12
GO:1904064	GO:1904064	positive regulation of cation transmembrane transport	15/845	168/23355	0.00119487	0.00701642	0.00447095	Ifngr1/Atp1b3/Atp1b2/Agt/Ednra/Dbi/S100a1/Ctss/P2ry6/Kcne1l/Ano6/F2r/Plcg2/Gjc2/Fxyd1	15
GO:0031579	GO:0031579	membrane raft organization	5/845	23/23355	0.00119745	0.00701642	0.00447095	Ptprc/Cav1/Pmp22/Dock2/Gsn	5
GO:0032930	GO:0032930	positive regulation of superoxide anion generation	5/845	23/23355	0.00119745	0.00701642	0.00447095	Cyba/Gnai2/Hvcn1/Agt/Syk	5
GO:0050860	GO:0050860	negative regulation of T cell receptor signaling pathway	5/845	23/23355	0.00119745	0.00701642	0.00447095	Ezr/Ptpn6/Elf1/Lgals3/Laptm5	5
GO:0051043	GO:0051043	regulation of membrane protein ectodomain proteolysis	5/845	23/23355	0.00119745	0.00701642	0.00447095	Tnfrsf1b/Timp1/Gpld1/Apoe/Snx33	5
GO:0001954	GO:0001954	positive regulation of cell-matrix adhesion	8/845	59/23355	0.00123014	0.00716637	0.0045665	Col16a1/Epb41l5/Sdc4/Rras/Kdr/Ninj1/Plekha2/Csf1	8
GO:0010659	GO:0010659	cardiac muscle cell apoptotic process	8/845	59/23355	0.00123014	0.00716637	0.0045665	Hspb6/Mdk/Qk/Nfe2l2/Agt/Nol3/Fbxo32/Bcl2	8
GO:0048662	GO:0048662	negative regulation of smooth muscle cell proliferation	8/845	59/23355	0.00123014	0.00716637	0.0045665	Rhoa/Hmox1/Cav1/Igfbp5/Gna13/Rgs5/Ndrg2/Aif1	8
GO:0060193	GO:0060193	positive regulation of lipase activity	8/845	59/23355	0.00123014	0.00716637	0.0045665	Fgfr2/Rhoa/Cd86/Gna13/Agt/Ccn1/Rhoc/Ptafr	8
GO:1902373	GO:1902373	negative regulation of mRNA catabolic process	8/845	59/23355	0.00123014	0.00716637	0.0045665	Ptbp1/Slc11a1/Apobec1/Qk/Tent5a/Mapkapk2/Myd88/Tent5c	8
GO:0061098	GO:0061098	positive regulation of protein tyrosine kinase activity	7/845	46/23355	0.00123702	0.00719813	0.00458674	Nedd9/Agt/Fcgr1/Adam17/Tgfa/Gprc5b/Csf1r	7
GO:0002711	GO:0002711	positive regulation of T cell mediated immunity	9/845	73/23355	0.00124398	0.00721892	0.00459998	Ptprc/Cd81/Sash3/Nectin2/Mr1/Fzd5/B2m/Fadd/Tap2	9
GO:0010758	GO:0010758	regulation of macrophage chemotaxis	6/845	34/23355	0.00124489	0.00721892	0.00459998	Rarres2/Mdk/Mtus1/Cmklr1/Csf1r/Csf1	6
GO:0048710	GO:0048710	regulation of astrocyte differentiation	6/845	34/23355	0.00124489	0.00721892	0.00459998	Mag/Id2/Il6st/Serpine2/Atf5/Gpr37l1	6
GO:0051048	GO:0051048	negative regulation of secretion	17/845	204/23355	0.00125421	0.00726462	0.00462911	Lgals9/Cd74/Tnfrsf1b/Cd84/Maob/Srebf1/Rest/Hmox1/Gnai2/Stxbp3/Rhbdf2/Apoe/Hadh/Anxa5/Ucp2/F2r/Tifab	17
GO:0070227	GO:0070227	lymphocyte apoptotic process	11/845	103/23355	0.00125817	0.00727923	0.00463842	Cd74/Fas/Dock8/Gpam/Cd274/Lgals3/Myc/Ripk1/Rorc/Fadd/Lyn	11
GO:0002885	GO:0002885	positive regulation of hypersensitivity	4/845	14/23355	0.00127381	0.00728613	0.00464281	Btk/Fcgr1/Fcer1g/Fcgr3	4
GO:0032494	GO:0032494	response to peptidoglycan	4/845	14/23355	0.00127381	0.00728613	0.00464281	Irf5/Tlr2/Myd88/Rela	4
GO:0036376	GO:0036376	sodium ion export across plasma membrane	4/845	14/23355	0.00127381	0.00728613	0.00464281	Atp1b3/Slc4a4/Atp1b2/Fxyd1	4
GO:0042532	GO:0042532	negative regulation of tyrosine phosphorylation of STAT protein	4/845	14/23355	0.00127381	0.00728613	0.00464281	Cav1/Irf1/Parp14/Socs3	4
GO:0045060	GO:0045060	negative thymic T cell selection	4/845	14/23355	0.00127381	0.00728613	0.00464281	Cd74/Fas/Ptprc/Dock2	4
GO:0048537	GO:0048537	mucosa-associated lymphoid tissue development	4/845	14/23355	0.00127381	0.00728613	0.00464281	Id2/Stat5a/Rorc/Ikzf1	4
GO:0048541	GO:0048541	Peyer's patch development	4/845	14/23355	0.00127381	0.00728613	0.00464281	Id2/Stat5a/Rorc/Ikzf1	4
GO:0071294	GO:0071294	cellular response to zinc ion	4/845	14/23355	0.00127381	0.00728613	0.00464281	Mt3/Hvcn1/P2rx4/Mt2	4
GO:0071803	GO:0071803	positive regulation of podosome assembly	4/845	14/23355	0.00127381	0.00728613	0.00464281	Rhoa/Palld/Lcp1/Msn	4
GO:1902931	GO:1902931	negative regulation of alcohol biosynthetic process	4/845	14/23355	0.00127381	0.00728613	0.00464281	Rest/Nfkb1/Plek/Apoe	4
GO:0070304	GO:0070304	positive regulation of stress-activated protein kinase signaling cascade	12/845	119/23355	0.0012772	0.00729726	0.00464991	Eif2ak2/Spi1/Pycard/Ltbr/Gadd45a/Tnfrsf19/Tlr4/Ripk1/Tlr3/Serpinf2/Myd88/Lyn	12
GO:1900407	GO:1900407	regulation of cellular response to oxidative stress	10/845	88/23355	0.00128637	0.00734136	0.00467801	Hgf/Rest/Nfe2l2/Tlr4/Ripk1/Nol3/Hk3/Gpr37l1/P4hb/Gpx1	10
GO:0032869	GO:0032869	cellular response to insulin stimulus	17/845	205/23355	0.00132277	0.00754054	0.00480493	Srebf1/Snx5/Slc39a14/Rarres2/Gpld1/Ccnd3/Gnai2/Gpam/Agt/Bcar3/Adipor1/Inppl1/Rab31/Rela/Socs3/Eif4ebp1/Rab13	17
GO:1903900	GO:1903900	regulation of viral life cycle	14/845	153/23355	0.0013593	0.00774005	0.00493206	Cd74/Eif2ak2/Mavs/Lgals1/Apobec3/Zc3hav1/Trim25/Nectin2/Gsn/Axl/Trim56/Bcl2/P4hb/Plscr1	14
GO:0043487	GO:0043487	regulation of RNA stability	12/845	120/23355	0.00137347	0.00781189	0.00497783	Ptbp1/Slc11a1/Vim/Tnfrsf1b/Apobec1/Qk/Tent5a/Rida/Zfp36l2/Mapkapk2/Myd88/Tent5c	12
GO:0043489	GO:0043489	RNA stabilization	8/845	60/23355	0.00137517	0.00781274	0.00497838	Ptbp1/Slc11a1/Apobec1/Qk/Tent5a/Mapkapk2/Myd88/Tent5c	8
GO:0043491	GO:0043491	protein kinase B signaling	17/845	206/23355	0.00139448	0.00791353	0.0050426	Pik3cg/Tgfbr1/Slc9a3r1/Lox/Igfbp5/Sox9/Rras/Kdr/Chil1/P2rx4/Ntrk2/Angpt1/Axl/Cx3cr1/Cavin3/Hcls1/Gpx1	17
GO:0044272	GO:0044272	sulfur compound biosynthetic process	10/845	89/23355	0.00140319	0.00795405	0.00506842	Mpc1/Mtap/Ggt5/Slc1a2/Nfe2l2/Mpst/Angpt1/Chst14/Adi1/Papss2	10
GO:0032814	GO:0032814	regulation of natural killer cell activation	7/845	47/23355	0.00140881	0.00797693	0.005083	Lgals9/Irf1/Stat5a/Ticam1/Havcr2/Axl/Lamp1	7
GO:1903169	GO:1903169	regulation of calcium ion transmembrane transport	15/845	171/23355	0.00142727	0.00807239	0.00514383	Cyba/Pik3cg/Ptpn6/Nol3/Ednra/Dbi/S100a1/1810037I17Rik/Gem/P2ry6/Tlr9/F2r/Plcg2/Gjc2/Lyn	15
GO:0071496	GO:0071496	cellular response to external stimulus	21/845	281/23355	0.0014502	0.00819289	0.00522061	Fas/Eif2ak2/Srebf1/Ptprc/Itga6/Bmf/Cav1/Slc1a2/Tfeb/Nfe2l2/Sox9/Ednra/Bag3/Atf3/Axl/Fam107a/Gabarap/Adora2b/Bcl2/Slc38a3/Rnase4	21
GO:0010939	GO:0010939	regulation of necrotic cell death	6/845	35/23355	0.00145706	0.00820966	0.0052313	Mt3/Tspo/Cav1/Ripk1/Nol3/Fadd	6
GO:0043302	GO:0043302	positive regulation of leukocyte degranulation	6/845	35/23355	0.00145706	0.00820966	0.0052313	Il4ra/Fcer1g/Syk/Ptafr/Adora2b/Lamp1	6
GO:0043271	GO:0043271	negative regulation of ion transport	25/845	359/23355	0.00146704	0.00820966	0.0052313	Cd74/Maob/Srebf1/Rest/Icam1/Cav1/Slc9a3r1/Stxbp3/Rhbdf2/Apoe/Apoc1/Serpine2/Myc/Hadh/Nol3/Bag3/Angpt1/1810037I17Rik/Anxa5/Gem/Bcl2/Tlr9/Ucp2/Kcne1l/F2r	25
GO:0006883	GO:0006883	cellular sodium ion homeostasis	5/845	24/23355	0.00146796	0.00820966	0.0052313	Atp1b3/Slc1a3/Spp1/Atp1b2/Agt	5
GO:0010759	GO:0010759	positive regulation of macrophage chemotaxis	5/845	24/23355	0.00146796	0.00820966	0.0052313	Rarres2/Mdk/Cmklr1/Csf1r/Csf1	5
GO:0035455	GO:0035455	response to interferon-alpha	5/845	24/23355	0.00146796	0.00820966	0.0052313	Eif2ak2/Myc/Ifnar2/Axl/Plscr1	5
GO:0036314	GO:0036314	response to sterol	5/845	24/23355	0.00146796	0.00820966	0.0052313	Mlc1/Tgfbr1/Gpld1/Smo/Rorc	5
GO:0050820	GO:0050820	positive regulation of coagulation	5/845	24/23355	0.00146796	0.00820966	0.0052313	Nfe2l2/Vkorc1/Serpinf2/Ano6/F2r	5
GO:0090330	GO:0090330	regulation of platelet aggregation	5/845	24/23355	0.00146796	0.00820966	0.0052313	Cd9/Serpine2/Pdpn/Syk/Lyn	5
GO:0043281	GO:0043281	regulation of cysteine-type endopeptidase activity involved in apoptotic process	17/845	207/23355	0.00146944	0.00820966	0.0052313	Hgf/Fas/Rhoa/Rest/Pycard/Rnf7/Rps6ka1/Myc/Nol3/Ccn1/Gsn/Laptm5/Syk/F2r/Sox2/Rps27l/Gpx1	17
GO:0030282	GO:0030282	bone mineralization	12/845	121/23355	0.00147565	0.00822614	0.0052418	Fgfr2/Bmpr1a/Lox/Srgn/Sox9/Atraid/Bmp2k/Ccn1/Pth1r/Ano6/Tmem119/Rflnb	12
GO:1904019	GO:1904019	epithelial cell apoptotic process	12/845	121/23355	0.00147565	0.00822614	0.0052418	Fas/Icam1/Hmox1/Pik3cg/Mdk/Nfe2l2/Kdr/Pak4/Yap1/Gsn/Angpt1/Ano6	12
GO:0044409	GO:0044409	entry into host	10/845	90/23355	0.00152849	0.00851128	0.0054235	Cd74/Lgals1/Cav1/Trim25/Nectin2/Gsn/Ctsb/Axl/Trim56/P4hb	10
GO:0070231	GO:0070231	T cell apoptotic process	8/845	61/23355	0.00153344	0.00852947	0.00543508	Fas/Dock8/Gpam/Cd274/Lgals3/Ripk1/Rorc/Fadd	8
GO:0031032	GO:0031032	actomyosin structure organization	17/845	208/23355	0.00154778	0.0085997	0.00547984	Rhoa/Epb41l2/Itgb5/Asap3/Tgfbr1/Epb41l5/Cnn3/Sorbs3/Sdc4/Pdlim4/Fhod1/Rhoc/Wasf2/Csrp1/Serpinf2/Sh3pxd2b/Arap1	17
GO:0045429	GO:0045429	positive regulation of nitric oxide biosynthetic process	7/845	48/23355	0.00159866	0.00885315	0.00564134	Icam1/Ticam1/Agt/Tlr4/Tlr2/Ddah1/Aif1	7
GO:0045581	GO:0045581	negative regulation of T cell differentiation	7/845	48/23355	0.00159866	0.00885315	0.00564134	Cd74/Il4ra/Lag3/Mdk/Irf1/Erbb2/Runx1	7
GO:1902622	GO:1902622	regulation of neutrophil migration	7/845	48/23355	0.00159866	0.00885315	0.00564134	Cd74/Mdk/Nckap1l/Rac2/Ednra/Myd88/Rhog	7
GO:1903531	GO:1903531	negative regulation of secretion by cell	15/845	173/23355	0.00160236	0.00886395	0.00564822	Lgals9/Tnfrsf1b/Cd84/Maob/Srebf1/Rest/Hmox1/Gnai2/Stxbp3/Rhbdf2/Apoe/Hadh/Anxa5/Ucp2/F2r	15
GO:0043112	GO:0043112	receptor metabolic process	16/845	191/23355	0.00163036	0.00900895	0.00574061	Cd9/Ezr/Rin3/Lgmn/Cav1/Cd81/Rab29/Apoe/Cd63/Angpt1/Fcer1g/Laptm5/Syk/Rab31/Arap1/Plcg2	16
GO:0051928	GO:0051928	positive regulation of calcium ion transport	13/845	139/23355	0.00163364	0.00901718	0.00574586	Tspo/Cav1/Lgals3/P2rx4/Ednra/Dbi/S100a1/P2ry6/F2r/Plcg2/Gjc2/Ccl4/Orai1	13
GO:0050810	GO:0050810	regulation of steroid biosynthetic process	9/845	76/23355	0.00165853	0.00914457	0.00582703	Srebf1/Rest/Tspo/Nfkb1/Fgf1/Scp2/Apoe/Pex2/Adora2b	9
GO:0007351	GO:0007351	tripartite regional subdivision	4/845	15/23355	0.00168758	0.00924415	0.00589049	Pcsk6/Tcf7l1/Fzd5/Tifab	4
GO:0008595	GO:0008595	anterior/posterior axis specification, embryo	4/845	15/23355	0.00168758	0.00924415	0.00589049	Pcsk6/Tcf7l1/Fzd5/Tifab	4
GO:0043383	GO:0043383	negative T cell selection	4/845	15/23355	0.00168758	0.00924415	0.00589049	Cd74/Fas/Ptprc/Dock2	4
GO:0060732	GO:0060732	positive regulation of inositol phosphate biosynthetic process	4/845	15/23355	0.00168758	0.00924415	0.00589049	Pth1r/Ptafr/P2ry6/Plcd1	4
GO:1900225	GO:1900225	regulation of NLRP3 inflammasome complex assembly	4/845	15/23355	0.00168758	0.00924415	0.00589049	Eif2ak2/Tlr4/Gbp5/1810058I24Rik	4
GO:2000811	GO:2000811	negative regulation of anoikis	4/845	15/23355	0.00168758	0.00924415	0.00589049	Cav1/Ntrk2/Itga5/Bcl2	4
GO:2000516	GO:2000516	positive regulation of CD4-positive, alpha-beta T cell activation	6/845	36/23355	0.00169569	0.00927569	0.00591059	Il4ra/Cd81/Cd83/Sash3/Nckap1l/Irf1	6
GO:0001952	GO:0001952	regulation of cell-matrix adhesion	12/845	123/23355	0.00169886	0.00927569	0.00591059	Col16a1/Epb41l5/Plau/Sdc4/Rras/Kdr/Ninj1/Fam107a/Plekha2/Bcl2/Csf1/Ddr1	12
GO:0043500	GO:0043500	muscle adaptation	12/845	123/23355	0.00169886	0.00927569	0.00591059	Tnfrsf1b/Cyba/Lmcd1/Igfbp5/Nfatc1/P2rx4/Agt/Nol3/Gsn/Fbxo32/Gatm/Aif1	12
GO:0032720	GO:0032720	negative regulation of tumor necrosis factor production	8/845	62/23355	0.00170582	0.00930361	0.00592838	Bcl3/Tspo/Vsir/Ptpn6/Havcr2/Gpnmb/Tlr4/Axl	8
GO:0010522	GO:0010522	regulation of calcium ion transport into cytosol	11/845	107/23355	0.0017164	0.00934113	0.00595228	Cyba/Cav1/Ptpn6/P2rx4/Nol3/Ednra/Dbi/P2ry6/Bcl2/F2r/Lyn	11
GO:0043488	GO:0043488	regulation of mRNA stability	11/845	107/23355	0.0017164	0.00934113	0.00595228	Ptbp1/Slc11a1/Vim/Apobec1/Qk/Tent5a/Rida/Zfp36l2/Mapkapk2/Myd88/Tent5c	11
GO:0001911	GO:0001911	negative regulation of leukocyte mediated cytotoxicity	5/845	25/23355	0.00178087	0.00965039	0.00614935	Lgals9/Ptprc/Havcr2/Tap1/Tap2	5
GO:0032753	GO:0032753	positive regulation of interleukin-4 production	5/845	25/23355	0.00178087	0.00965039	0.00614935	Sash3/Havcr2/Il33/Fcer1g/Syk	5
GO:1901032	GO:1901032	negative regulation of response to reactive oxygen species	5/845	25/23355	0.00178087	0.00965039	0.00614935	Hgf/Nfe2l2/Nol3/Hk3/Gpr37l1	5
GO:1903206	GO:1903206	negative regulation of hydrogen peroxide-induced cell death	5/845	25/23355	0.00178087	0.00965039	0.00614935	Hgf/Nfe2l2/Nol3/Hk3/Gpr37l1	5
GO:0042742	GO:0042742	defense response to bacterium	30/845	466/23355	0.00179521	0.00971762	0.00619219	Lgals9/Slc11a1/Grn/Cyba/Bcl3/Mavs/Trf/Hck/Pycard/Rarres2/Tfeb/Gbp3/Cxcl5/Havcr2/Tlr4/Tlr2/Anxa3/Irf8/Lcn2/Fcgr1/Adam17/Mr1/Cxcl13/Fcer1g/Gbp2/Syk/B2m/Myd88/Tlr9/H2bc4	30
GO:0042088	GO:0042088	T-helper 1 type immune response	7/845	49/23355	0.00180782	0.00976496	0.00622235	Slc11a1/Bcl3/Il4ra/Irf1/Havcr2/Il33/H2-Ab1	7
GO:0050798	GO:0050798	activated T cell proliferation	7/845	49/23355	0.00180782	0.00976496	0.00622235	Pycard/Cd86/Gpam/Cd274/Stat5a/Laptm5/Fadd	7
GO:0000041	GO:0000041	transition metal ion transport	11/845	108/23355	0.00185001	0.00998215	0.00636075	Slc11a1/Slc46a1/Mt3/Trf/Slc39a14/Slc39a1/Lcn2/Slc39a12/B2m/Fth1/Atox1	11
GO:0030218	GO:0030218	erythrocyte differentiation	13/845	141/23355	0.00185772	0.010013	0.00638042	Spi1/Dnase2a/Id2/Nckap1l/Stat5a/Ets1/B2m/Stat3/Inpp5d/Hcls1/Ikzf1/Mafb/Lyn	13
GO:0060485	GO:0060485	mesenchyme development	21/845	288/23355	0.00195845	0.0105234	0.00670561	Wwtr1/Fgfr2/Tgfbr1/Akna/Bmpr1a/Mdk/Epb41l5/Rdh10/Glipr2/Sox9/Smo/Nfatc1/Ednrb/Myc/Yap1/Ednra/Adipor1/Pdpn/Bcl2/Rflnb/Zfp703	21
GO:0055072	GO:0055072	iron ion homeostasis	10/845	93/23355	0.00195978	0.0105234	0.00670561	Slc11a1/Ftl1/Trf/Hmox1/Slc39a14/Myc/Lcn2/Bdh2/B2m/Fth1	10
GO:0002446	GO:0002446	neutrophil mediated immunity	6/845	37/23355	0.00196283	0.0105234	0.00670561	Cxcl5/Anxa3/Syk/Ptafr/Myd88/Irak4	6
GO:0036474	GO:0036474	cell death in response to hydrogen peroxide	6/845	37/23355	0.00196283	0.0105234	0.00670561	Hgf/Nfe2l2/Ripk1/Nol3/Hk3/Gpr37l1	6
GO:0045940	GO:0045940	positive regulation of steroid metabolic process	6/845	37/23355	0.00196283	0.0105234	0.00670561	Srebf1/Fgf1/Scp2/Apoe/Agt/Adora2b	6
GO:0002762	GO:0002762	negative regulation of myeloid leukocyte differentiation	7/845	50/23355	0.00203761	0.0109127	0.00695368	Tjp2/Myc/C1qc/Runx1/Inpp5d/Mafb/Lyn	7
GO:0043331	GO:0043331	response to dsRNA	8/845	64/23355	0.00209631	0.0112033	0.00713887	Mavs/Zc3hav1/Cav1/Nfkb1/Ifih1/Ticam1/Tlr3/Slc3a2	8
GO:0070613	GO:0070613	regulation of protein processing	8/845	64/23355	0.00209631	0.0112033	0.00713887	Cst7/Ctsz/Rfx4/Serpine2/Nol3/Gsn/Serpinf2/Ldlrad3	8
GO:0048562	GO:0048562	embryonic organ morphogenesis	23/845	329/23355	0.00211737	0.0112946	0.00719704	Fgfr2/Celsr1/Rest/Triobp/Tgfbr1/Naglu/Slc9a3r1/Eya4/Id2/Pls1/Rdh10/Sox9/Smo/Myc/Yap1/Slc39a1/Lrig1/Fzd5/Aldh1a1/Prrx2/Sox2/Mafb/Tifab	23
GO:0007033	GO:0007033	vacuole organization	15/845	178/23355	0.00212011	0.0112946	0.00719704	Grn/Hexb/Trp53inp2/Mt3/Cln5/Naglu/Tfeb/Cln6/Bag3/Laptm5/Abca1/Tpp1/Gabarap/Hexa/Rab7b	15
GO:0009612	GO:0009612	response to mechanical stimulus	15/845	178/23355	0.00212011	0.0112946	0.00719704	Slc1a3/Rest/Cav1/Nfkb1/Mdk/Sox9/Serpine2/Tlr4/Myc/Gsn/Ednra/Bag3/Rela/Sox2/Tifab	15
GO:0150063	GO:0150063	visual system development	28/845	430/23355	0.0021307	0.011339	0.00722534	Vim/Grn/Fgfr2/Tgfbr1/Naglu/Tgif2/Rdh10/Ndp/Sox9/Rhoj/Kdr/Ninj1/Bcar3/Ntrk2/Rom1/Lrp5/Fzd5/Aldh1a1/Stat3/Clic4/Bcl2/C1qa/Sh3pxd2b/Tgif1/Sox2/Ikzf1/Smoc1/Cntf	28
GO:0006706	GO:0006706	steroid catabolic process	5/845	26/23355	0.00213998	0.0113406	0.00722635	Mt3/Hsd3b7/Spp1/Apoe/Hsd17b11	5
GO:0032703	GO:0032703	negative regulation of interleukin-2 production	5/845	26/23355	0.00213998	0.0113406	0.00722635	Ptprc/Lag3/Ezr/Havcr2/Laptm5	5
GO:0042104	GO:0042104	positive regulation of activated T cell proliferation	5/845	26/23355	0.00213998	0.0113406	0.00722635	Pycard/Cd86/Gpam/Stat5a/Fadd	5
GO:0045723	GO:0045723	positive regulation of fatty acid biosynthetic process	5/845	26/23355	0.00213998	0.0113406	0.00722635	Elovl5/Cd74/Srebf1/Agt/Mid1ip1	5
GO:0002062	GO:0002062	chondrocyte differentiation	11/845	110/23355	0.00214268	0.0113429	0.00722785	Slc39a14/Tgfbr1/Bmpr1a/Mdk/Gpld1/Sox9/Runx1/Pth1r/Rela/Creb3l2/Rflnb	11
GO:0019724	GO:0019724	B cell mediated immunity	20/845	271/23355	0.00215351	0.0113821	0.00725279	Btk/Cd74/Fas/Parp3/Bcl3/Il4ra/Ptprc/Cd81/Ptpn6/Nectin2/Fcgr1/Fcer1g/C1qc/Inpp5d/Myd88/C1qb/C1qa/H2-Ab1/C4b/Fcgr3	20
GO:0002260	GO:0002260	lymphocyte homeostasis	9/845	79/23355	0.00217706	0.0113821	0.00725279	Cd74/Fas/Tnfsf13b/Gpam/Nckap1l/Stat5a/Fadd/Bcl2/Lyn	9
GO:0046626	GO:0046626	regulation of insulin receptor signaling pathway	9/845	79/23355	0.00217706	0.0113821	0.00725279	Snx5/Rarres2/Ccnd3/Gnai2/Agt/Adipor1/Inppl1/Rela/Socs3	9
GO:0070228	GO:0070228	regulation of lymphocyte apoptotic process	9/845	79/23355	0.00217706	0.0113821	0.00725279	Cd74/Dock8/Gpam/Cd274/Lgals3/Myc/Rorc/Fadd/Lyn	9
GO:0002830	GO:0002830	positive regulation of type 2 immune response	4/845	16/23355	0.00218617	0.0113821	0.00725279	Cd74/Il4ra/Cd81/Il33	4
GO:0002866	GO:0002866	positive regulation of acute inflammatory response to antigenic stimulus	4/845	16/23355	0.00218617	0.0113821	0.00725279	Btk/Fcgr1/Fcer1g/Fcgr3	4
GO:0015802	GO:0015802	basic amino acid transport	4/845	16/23355	0.00218617	0.0113821	0.00725279	Slc7a2/Slc11a1/Agt/Slc38a3	4
GO:0019184	GO:0019184	nonribosomal peptide biosynthetic process	4/845	16/23355	0.00218617	0.0113821	0.00725279	Ggt5/Slc1a2/Nfe2l2/Bdh2	4
GO:0034134	GO:0034134	toll-like receptor 2 signaling pathway	4/845	16/23355	0.00218617	0.0113821	0.00725279	Cyba/Tlr2/Pik3ap1/Lyn	4
GO:0035590	GO:0035590	purinergic nucleotide receptor signaling pathway	4/845	16/23355	0.00218617	0.0113821	0.00725279	Gnai2/P2rx4/Adora2b/Ano6	4
GO:0045655	GO:0045655	regulation of monocyte differentiation	4/845	16/23355	0.00218617	0.0113821	0.00725279	Cd74/Myc/Inpp5d/Csf1	4
GO:0050862	GO:0050862	positive regulation of T cell receptor signaling pathway	4/845	16/23355	0.00218617	0.0113821	0.00725279	Cd81/Rab29/Nectin2/Rela	4
GO:0051044	GO:0051044	positive regulation of membrane protein ectodomain proteolysis	4/845	16/23355	0.00218617	0.0113821	0.00725279	Tnfrsf1b/Gpld1/Apoe/Snx33	4
GO:0060100	GO:0060100	positive regulation of phagocytosis, engulfment	4/845	16/23355	0.00218617	0.0113821	0.00725279	Nckap1l/Fcgr1/Rab31/Ano6	4
GO:0071404	GO:0071404	cellular response to low-density lipoprotein particle stimulus	4/845	16/23355	0.00218617	0.0113821	0.00725279	Cd9/Cd81/Fcer1g/Syk	4
GO:1905155	GO:1905155	positive regulation of membrane invagination	4/845	16/23355	0.00218617	0.0113821	0.00725279	Nckap1l/Fcgr1/Rab31/Ano6	4
GO:0042176	GO:0042176	regulation of protein catabolic process	26/845	390/23355	0.00219126	0.0113968	0.00726218	Tnfrsf1b/Ctsa/Psme1/Ezr/Psme2/Cst3/Timp1/Cav1/Ctsc/Cd81/Gpld1/Odc1/Sox9/Rpl23/Apoe/Gfap/Serpine2/Il33/Atraid/Msn/Laptm5/Rela/Snx33/Pttg1ip/Gpx1/Tnfsf12	26
GO:0006694	GO:0006694	steroid biosynthetic process	14/845	161/23355	0.00219926	0.0114149	0.0072737	Srebf1/Rest/Hsd3b7/Cyb5r3/Tspo/Nfkb1/Fgf1/Scp2/Apoe/Fdx1/Hsd17b12/Pex2/Adora2b/Hsd17b11	14
GO:0060402	GO:0060402	calcium ion transport into cytosol	14/845	161/23355	0.00219926	0.0114149	0.0072737	Cyba/Ptprc/Slc8b1/Cav1/Ptpn6/P2rx4/Nol3/Ednra/Dbi/P2ry6/Bcl2/F2r/Plcg2/Lyn	14
GO:0043280	GO:0043280	positive regulation of cysteine-type endopeptidase activity involved in apoptotic process	12/845	127/23355	0.00222877	0.0115562	0.00736374	Fas/Rhoa/Rest/Pycard/Rnf7/Myc/Ccn1/Gsn/Laptm5/Syk/F2r/Rps27l	12
GO:0034142	GO:0034142	toll-like receptor 4 signaling pathway	6/845	38/23355	0.0022606	0.0116972	0.00745358	Ifi35/Tlr4/Pik3ap1/Cd14/Lyn/Rab7b	6
GO:2000036	GO:2000036	regulation of stem cell population maintenance	6/845	38/23355	0.0022606	0.0116972	0.00745358	Rest/Smo/Myc/Yap1/Tcf7l1/Lbh	6
GO:0014014	GO:0014014	negative regulation of gliogenesis	7/845	51/23355	0.00228933	0.0118216	0.00753286	Fas/Tspo/Id2/Cers2/Nkx6-2/Atf5/Gpr37l1	7
GO:0046596	GO:0046596	regulation of viral entry into host cell	7/845	51/23355	0.00228933	0.0118216	0.00753286	Cd74/Lgals1/Trim25/Nectin2/Gsn/Trim56/P4hb	7
GO:0008630	GO:0008630	intrinsic apoptotic signaling pathway in response to DNA damage	11/845	111/23355	0.0023025	0.0118532	0.00755299	Cd74/Tnfrsf1b/Bcl3/Hmox1/Pycard/Tpt1/Myc/Shisa5/Bcl2/Rps27l/Plscr1	11
GO:0032963	GO:0032963	collagen metabolic process	11/845	111/23355	0.0023025	0.0118532	0.00755299	Vim/P3h2/Vsir/Mmp19/Id1/Il6ra/Ctss/Ctsb/Serpinf2/Adora2b/F2r	11
GO:0051209	GO:0051209	release of sequestered calcium ion into cytosol	11/845	111/23355	0.0023025	0.0118532	0.00755299	Cyba/Ptprc/Slc8b1/Ptpn6/Nol3/Ednra/Dbi/P2ry6/F2r/Plcg2/Lyn	11
GO:0045824	GO:0045824	negative regulation of innate immune response	8/845	65/23355	0.00231624	0.0119117	0.00759031	Lgals9/Grn/Havcr2/Nlrx1/Tap1/Parp14/A2m/Tap2	8
GO:0032872	GO:0032872	regulation of stress-activated MAPK cascade	15/845	180/23355	0.00236287	0.0121392	0.00773522	Hgf/Fas/Eif2ak2/Spi1/Ezr/Pycard/Ltbr/Gadd45a/Prdx1/Tnfrsf19/Tlr4/Ripk1/Tlr3/Serpinf2/Myd88	15
GO:0038034	GO:0038034	signal transduction in absence of ligand	9/845	80/23355	0.00237599	0.0121818	0.00776238	Fas/Ctnna1/Eya4/Ripk1/Lcn2/Bag3/Fadd/Cx3cr1/Bcl2	9
GO:0097192	GO:0097192	extrinsic apoptotic signaling pathway in absence of ligand	9/845	80/23355	0.00237599	0.0121818	0.00776238	Fas/Ctnna1/Eya4/Ripk1/Lcn2/Bag3/Fadd/Cx3cr1/Bcl2	9
GO:0001889	GO:0001889	liver development	12/845	128/23355	0.00238042	0.0121921	0.00776897	Hgf/Hmox1/Mdk/Fgf1/Rps6ka1/Plau/Sox9/Mpst/Runx1/Tgfa/Rela/Cebpa	12
GO:0048880	GO:0048880	sensory system development	28/845	434/23355	0.00243139	0.0124405	0.00792726	Vim/Grn/Fgfr2/Tgfbr1/Naglu/Tgif2/Rdh10/Ndp/Sox9/Rhoj/Kdr/Ninj1/Bcar3/Ntrk2/Rom1/Lrp5/Fzd5/Aldh1a1/Stat3/Clic4/Bcl2/C1qa/Sh3pxd2b/Tgif1/Sox2/Ikzf1/Smoc1/Cntf	28
GO:0051283	GO:0051283	negative regulation of sequestering of calcium ion	11/845	112/23355	0.00247184	0.0126347	0.00805098	Cyba/Ptprc/Slc8b1/Ptpn6/Nol3/Ednra/Dbi/P2ry6/F2r/Plcg2/Lyn	11
GO:0006109	GO:0006109	regulation of carbohydrate metabolic process	16/845	199/23355	0.00247556	0.0126409	0.00805495	Slc4a4/Nfkb1/Gpld1/Plek/Ppp1r3c/Myc/Scarb2/Rorc/Adipor1/Pth1r/Stat3/Ptafr/Adora2b/P2ry6/Plcd1/Entpd5	16
GO:0045638	GO:0045638	negative regulation of myeloid cell differentiation	10/845	96/23355	0.00248424	0.0126596	0.00806684	Tjp2/Stat5a/Myc/Itpkb/C1qc/Runx1/Inpp5d/Mafb/Lyn/H4c9	10
GO:1904035	GO:1904035	regulation of epithelial cell apoptotic process	10/845	96/23355	0.00248424	0.0126596	0.00806684	Icam1/Hmox1/Mdk/Nfe2l2/Kdr/Pak4/Yap1/Gsn/Angpt1/Ano6	10
GO:0008654	GO:0008654	phospholipid biosynthetic process	15/845	181/23355	0.00249262	0.0126895	0.00808589	Hexb/Lpcat2/Abhd4/Pik3cg/Chpt1/Scp2/Gpam/Idh1/Inppl1/Agpat2/Plaat3/Dpm3/Pigp/Plscr1/Plcg2	15
GO:0031668	GO:0031668	cellular response to extracellular stimulus	17/845	218/23355	0.00254418	0.0127819	0.00814478	Fas/Eif2ak2/Srebf1/Ptprc/Itga6/Bmf/Slc1a2/Tfeb/Nfe2l2/Atf3/Axl/Fam107a/Gabarap/Adora2b/Bcl2/Slc38a3/Rnase4	17
GO:0071560	GO:0071560	cellular response to transforming growth factor beta stimulus	17/845	218/23355	0.00254418	0.0127819	0.00814478	Itgb5/Itgb8/Cav1/Tgfbr1/Lpxn/Lox/Epb41l5/Sox9/Adam17/Zfp36l2/Cd109/Runx1/Hpgd/Htra3/Yes1/Zfp703/Cldn5	17
GO:0003071	GO:0003071	renal system process involved in regulation of systemic arterial blood pressure	5/845	27/23355	0.0025491	0.0127819	0.00814478	Cyba/Rhoa/Agt/Serpinf2/F2r	5
GO:0010955	GO:0010955	negative regulation of protein processing	5/845	27/23355	0.0025491	0.0127819	0.00814478	Cst7/Ctsz/Serpine2/Nol3/Serpinf2	5
GO:0032528	GO:0032528	microvillus organization	5/845	27/23355	0.0025491	0.0127819	0.00814478	Ezr/Slc9a3r1/Pls1/Podxl/Gldn	5
GO:0032928	GO:0032928	regulation of superoxide anion generation	5/845	27/23355	0.0025491	0.0127819	0.00814478	Cyba/Gnai2/Hvcn1/Agt/Syk	5
GO:0038083	GO:0038083	peptidyl-tyrosine autophosphorylation	5/845	27/23355	0.0025491	0.0127819	0.00814478	Cav1/Kdr/Tec/Syk/Ddr1	5
GO:0045648	GO:0045648	positive regulation of erythrocyte differentiation	5/845	27/23355	0.0025491	0.0127819	0.00814478	Id2/Nckap1l/Ets1/Stat3/Inpp5d	5
GO:0051767	GO:0051767	nitric-oxide synthase biosynthetic process	5/845	27/23355	0.0025491	0.0127819	0.00814478	Kdr/Tlr4/Il33/Tlr2/Tlr9	5
GO:0051769	GO:0051769	regulation of nitric-oxide synthase biosynthetic process	5/845	27/23355	0.0025491	0.0127819	0.00814478	Kdr/Tlr4/Il33/Tlr2/Tlr9	5
GO:0060713	GO:0060713	labyrinthine layer morphogenesis	5/845	27/23355	0.0025491	0.0127819	0.00814478	Fgfr2/Ccn1/St14/Fzd5/Socs3	5
GO:0061298	GO:0061298	retina vasculature development in camera-type eye	5/845	27/23355	0.0025491	0.0127819	0.00814478	Ndp/Rhoj/Rom1/Lrp5/Clic4	5
GO:0071276	GO:0071276	cellular response to cadmium ion	5/845	27/23355	0.0025491	0.0127819	0.00814478	Mt3/Hmox1/Gsn/Sox2/Mt2	5
GO:0090023	GO:0090023	positive regulation of neutrophil chemotaxis	5/845	27/23355	0.0025491	0.0127819	0.00814478	Cd74/Mdk/Nckap1l/Rac2/Ednra	5
GO:1903318	GO:1903318	negative regulation of protein maturation	5/845	27/23355	0.0025491	0.0127819	0.00814478	Cst7/Ctsz/Serpine2/Nol3/Serpinf2	5
GO:0034308	GO:0034308	primary alcohol metabolic process	8/845	66/23355	0.00255384	0.0127819	0.00814478	Retsat/Rest/Abhd4/Gdpd3/Rdh10/Naaa/Dhrs3/Aldh1a1	8
GO:0060688	GO:0060688	regulation of morphogenesis of a branching structure	8/845	66/23355	0.00255384	0.0127819	0.00814478	Hgf/Fgfr2/Ntn4/Cpe/Mdk/Sox9/Smo/Agt	8
GO:0030857	GO:0030857	negative regulation of epithelial cell differentiation	7/845	52/23355	0.00256437	0.0127965	0.00815406	Cav1/Tgfbr1/Sox9/Id1/Smo/Yap1/S1pr3	7
GO:0032731	GO:0032731	positive regulation of interleukin-1 beta production	7/845	52/23355	0.00256437	0.0127965	0.00815406	Pycard/Tlr4/Tlr2/Fzd5/Stat3/1810058I24Rik/Ccl3	7
GO:0061028	GO:0061028	establishment of endothelial barrier	7/845	52/23355	0.00256437	0.0127965	0.00815406	Icam1/Ezr/Tjp2/Msn/Myd88/Cldn5/S1pr3	7
GO:0036293	GO:0036293	response to decreased oxygen levels	18/845	237/23355	0.00257558	0.0128397	0.00818163	Rest/Hmox1/Cav1/Sod3/Nfe2l2/Cat/Plau/Kdr/Myc/Nol3/Limd1/Ednra/Adam17/Ddah1/Bcl2/Ucp2/P4hb/Eif4ebp1	18
GO:0002861	GO:0002861	regulation of inflammatory response to antigenic stimulus	6/845	39/23355	0.00259115	0.0128919	0.00821487	Btk/Cd81/Fcgr1/Fcer1g/Gpx1/Fcgr3	6
GO:0140354	GO:0140354	lipid import into cell	6/845	39/23355	0.00259115	0.0128919	0.00821487	Slc1a3/Slc1a5/Slc1a2/Slc1a4/Gfap/Kcnj10	6
GO:0030838	GO:0030838	positive regulation of actin filament polymerization	10/845	97/23355	0.00268211	0.0133182	0.0084865	Rhoa/Icam1/Pycard/Nckap1l/Cdc42ep1/Arpc1b/Gmfg/Gsn/Wasf2/Cdc42ep4	10
GO:1902882	GO:1902882	regulation of response to oxidative stress	10/845	97/23355	0.00268211	0.0133182	0.0084865	Hgf/Rest/Nfe2l2/Tlr4/Ripk1/Nol3/Hk3/Gpr37l1/P4hb/Gpx1	10
GO:0001837	GO:0001837	epithelial to mesenchymal transition	13/845	147/23355	0.00268682	0.0133284	0.00849302	Wwtr1/Fgfr2/Tgfbr1/Akna/Mdk/Epb41l5/Glipr2/Sox9/Nfatc1/Adipor1/Pdpn/Rflnb/Zfp703	13
GO:0009100	GO:0009100	glycoprotein metabolic process	23/845	336/23355	0.00276017	0.0136717	0.00871176	Soat1/St6gal1/Mt3/Edem2/Cst3/Fbxo2/Serp1/Gfpt2/Il33/Pcsk6/Galnt1/Galnt10/Mamdc2/Chst14/Bcl2/Dpm3/Sgsh/Tmem106a/Entpd5/Gcnt1/Gal3st4/Ost4/Galnt4	23
GO:0002431	GO:0002431	Fc receptor mediated stimulatory signaling pathway	4/845	17/23355	0.00277769	0.0136717	0.00871176	Ptprc/Fcer1g/Plscr1/Lyn	4
GO:0043374	GO:0043374	CD8-positive, alpha-beta T cell differentiation	4/845	17/23355	0.00277769	0.0136717	0.00871176	Nckap1l/Irf1/Runx1/Bcl2	4
GO:0044546	GO:0044546	NLRP3 inflammasome complex assembly	4/845	17/23355	0.00277769	0.0136717	0.00871176	Eif2ak2/Tlr4/Gbp5/1810058I24Rik	4
GO:0045059	GO:0045059	positive thymic T cell selection	4/845	17/23355	0.00277769	0.0136717	0.00871176	Cd74/Ptprc/Dock2/Itpkb	4
GO:0045346	GO:0045346	regulation of MHC class II biosynthetic process	4/845	17/23355	0.00277769	0.0136717	0.00871176	Spi1/Tlr4/Il33/Tmem106a	4
GO:0060644	GO:0060644	mammary gland epithelial cell differentiation	4/845	17/23355	0.00277769	0.0136717	0.00871176	Id2/Smo/Zfp703/Lbh	4
GO:1900424	GO:1900424	regulation of defense response to bacterium	4/845	17/23355	0.00277769	0.0136717	0.00871176	Lgals9/Grn/Cyba/Havcr2	4
GO:1903317	GO:1903317	regulation of protein maturation	8/845	67/23355	0.00281009	0.0138176	0.00880477	Cst7/Ctsz/Rfx4/Serpine2/Nol3/Gsn/Serpinf2/Ldlrad3	8
GO:0030500	GO:0030500	regulation of bone mineralization	9/845	82/23355	0.00281704	0.0138249	0.00880938	Bmpr1a/Srgn/Sox9/Atraid/Bmp2k/Ccn1/Ano6/Tmem119/Rflnb	9
GO:0045913	GO:0045913	positive regulation of carbohydrate metabolic process	9/845	82/23355	0.00281704	0.0138249	0.00880938	Slc4a4/Nfkb1/Gpld1/Myc/Pth1r/Ptafr/P2ry6/Plcd1/Entpd5	9
GO:0051282	GO:0051282	regulation of sequestering of calcium ion	11/845	114/23355	0.00284073	0.0139276	0.00887484	Cyba/Ptprc/Slc8b1/Ptpn6/Nol3/Ednra/Dbi/P2ry6/F2r/Plcg2/Lyn	11
GO:0001960	GO:0001960	negative regulation of cytokine-mediated signaling pathway	7/845	53/23355	0.00286409	0.0140013	0.0089218	Ptprc/Cav1/Padi2/Il6st/Nol3/Ccdc3/Parp14	7
GO:0051353	GO:0051353	positive regulation of oxidoreductase activity	7/845	53/23355	0.00286409	0.0140013	0.0089218	Lgals9/Cyba/Gnai2/Apoe/Rfk/Fdx1/S100a1	7
GO:1903202	GO:1903202	negative regulation of oxidative stress-induced cell death	7/845	53/23355	0.00286409	0.0140013	0.0089218	Hgf/Rest/Nfe2l2/Nol3/Hk3/Gpr37l1/Gpx1	7
GO:0061008	GO:0061008	hepaticobiliary system development	12/845	131/23355	0.00288656	0.0140838	0.0089744	Hgf/Hmox1/Mdk/Fgf1/Rps6ka1/Plau/Sox9/Mpst/Runx1/Tgfa/Rela/Cebpa	12
GO:0061013	GO:0061013	regulation of mRNA catabolic process	12/845	131/23355	0.00288656	0.0140838	0.0089744	Ptbp1/Slc11a1/Vim/Zc3hav1/Apobec1/Qk/Tent5a/Rida/Zfp36l2/Mapkapk2/Myd88/Tent5c	12
GO:0019439	GO:0019439	aromatic compound catabolic process	27/845	419/23355	0.00292443	0.0142548	0.00908337	Ptbp1/Slc11a1/Vim/Rnaset2a/Tnfrsf1b/Entpd2/Hmox1/Fah/Dnase2a/Pon2/Zc3hav1/Apobec1/Qk/Tent5a/Ncf2/Rida/Ampd3/Aldh1l2/Nudt7/Aldh1l1/Qdpr/Zfp36l2/Mapkapk2/Myd88/Tent5c/Entpd5/Maoa	27
GO:0032633	GO:0032633	interleukin-4 production	6/845	40/23355	0.00295667	0.0143289	0.00913057	Cd83/Sash3/Havcr2/Il33/Fcer1g/Syk	6
GO:0042092	GO:0042092	type 2 immune response	6/845	40/23355	0.00295667	0.0143289	0.00913057	Cd74/Bcl3/Il4ra/Cd81/Irf1/Il33	6
GO:0042398	GO:0042398	cellular modified amino acid biosynthetic process	6/845	40/23355	0.00295667	0.0143289	0.00913057	Ggt5/Slc1a2/Nfe2l2/Ckb/Gatm/Plscr1	6
GO:0042554	GO:0042554	superoxide anion generation	6/845	40/23355	0.00295667	0.0143289	0.00913057	Cyba/Gnai2/Ncf2/Hvcn1/Agt/Syk	6
GO:0050850	GO:0050850	positive regulation of calcium-mediated signaling	6/845	40/23355	0.00295667	0.0143289	0.00913057	Ptbp1/Lmcd1/Kdr/P2rx4/Syk/Ccl4	6
GO:1901031	GO:1901031	regulation of response to reactive oxygen species	6/845	40/23355	0.00295667	0.0143289	0.00913057	Hgf/Nfe2l2/Ripk1/Nol3/Hk3/Gpr37l1	6
GO:0045061	GO:0045061	thymic T cell selection	5/845	28/23355	0.00301208	0.0145835	0.00929276	Cd74/Fas/Ptprc/Dock2/Itpkb	5
GO:0042445	GO:0042445	hormone metabolic process	16/845	203/23355	0.00301871	0.0146015	0.00930426	Retsat/Rest/Nfkb1/Cpe/Ghr/Scp2/Spp1/Rdh10/Agt/Fdx1/Pcsk6/Dhrs3/Ctsb/Aldh1a1/Hsd17b11/Ddo	16
GO:0048545	GO:0048545	response to steroid hormone	17/845	222/23355	0.00307025	0.0148224	0.00944501	Fas/Rhoa/Rest/Acsbg1/Cav1/Lox/Padi2/Spp1/Yap1/Idh1/Ntrk2/Zfp36l2/Fbxo32/Fam107a/Bcl2/Eif4ebp1/Lbh	17
GO:0071559	GO:0071559	response to transforming growth factor beta	17/845	222/23355	0.00307025	0.0148224	0.00944501	Itgb5/Itgb8/Cav1/Tgfbr1/Lpxn/Lox/Epb41l5/Sox9/Adam17/Zfp36l2/Cd109/Runx1/Hpgd/Htra3/Yes1/Zfp703/Cldn5	17
GO:0032868	GO:0032868	response to insulin	18/845	241/23355	0.00308101	0.0148601	0.00946905	Srebf1/Snx5/Slc39a14/Rarres2/Gpld1/Ccnd3/Gnai2/Stxbp3/Gpam/Agt/Bcar3/Adipor1/Inppl1/Rab31/Rela/Socs3/Eif4ebp1/Rab13	18
GO:0006879	GO:0006879	cellular iron ion homeostasis	8/845	68/23355	0.00308595	0.0148697	0.00947517	Slc11a1/Ftl1/Trf/Hmox1/Slc39a14/Myc/Lcn2/Fth1	8
GO:0007200	GO:0007200	phospholipase C-activating G protein-coupled receptor signaling pathway	10/845	99/23355	0.00311563	0.0149984	0.00955717	Slc9a3r1/Ednrb/Plce1/Ednra/Pth1r/Cx3cr1/Ntsr2/Cmklr1/F2r/Plcd1	10
GO:0098657	GO:0098657	import into cell	19/845	261/23355	0.00319051	0.0153442	0.00977754	Slc7a2/Atp1b3/Slc46a1/Slc1a3/Slc39a14/Slc1a5/Il10ra/Slc1a2/Slc15a3/Slc1a4/Atp1b2/Gfap/Agt/Slc12a9/Slc39a12/Slc3a2/Kcnj10/Slc9a9/Slc22a4	19
GO:0007178	GO:0007178	transmembrane receptor protein serine/threonine kinase signaling pathway	25/845	381/23355	0.00324427	0.015588	0.00993284	Lgals9/Wwtr1/Vim/Itgb5/Trf/Itgb8/Cav1/Tgfbr1/Vsir/Bmpr1a/Lpxn/Lox/Tgif2/Id1/Kdr/Ccn1/Adam17/Cd109/Hpgd/Htra3/Myd88/Tgif1/Zfp703/Cldn5/Hexa	25
GO:0051208	GO:0051208	sequestering of calcium ion	11/845	116/23355	0.00325273	0.0156137	0.00994926	Cyba/Ptprc/Slc8b1/Ptpn6/Nol3/Ednra/Dbi/P2ry6/F2r/Plcg2/Lyn	11
GO:2000027	GO:2000027	regulation of animal organ morphogenesis	12/845	133/23355	0.00327004	0.0156819	0.0099927	Hgf/Ntn4/Celsr1/Bmpr1a/Fgf1/Sox9/Smo/Agt/Ednra/Apcdd1/Tnfrsf11b/Csf1	12
GO:0002712	GO:0002712	regulation of B cell mediated immunity	8/845	69/23355	0.00338241	0.01619	0.0103165	Btk/Parp3/Ptprc/Ptpn6/Nectin2/Fcgr1/Fcer1g/Fcgr3	8
GO:0002889	GO:0002889	regulation of immunoglobulin mediated immune response	8/845	69/23355	0.00338241	0.01619	0.0103165	Btk/Parp3/Ptprc/Ptpn6/Nectin2/Fcgr1/Fcer1g/Fcgr3	8
GO:0048638	GO:0048638	regulation of developmental growth	26/845	403/23355	0.00340524	0.0162838	0.0103763	Tnfrsf12a/Fgfr2/Ezr/Lgmn/Mag/Tgfbr1/Bmpr1a/Ghr/Gpam/Serp1/Pls1/Sash3/Stat5a/Smo/Apoe/Agt/Ripk1/Yap1/Ppib/Stat3/Hopx/Bcl2/Sh3pxd2b/Csf1/Ikzf1/Cntf	26
GO:0002076	GO:0002076	osteoblast development	4/845	18/23355	0.00347009	0.0164846	0.0105042	Limd1/Pth1r/Lrp5/Clec5a	4
GO:0002883	GO:0002883	regulation of hypersensitivity	4/845	18/23355	0.00347009	0.0164846	0.0105042	Btk/Fcgr1/Fcer1g/Fcgr3	4
GO:0036315	GO:0036315	cellular response to sterol	4/845	18/23355	0.00347009	0.0164846	0.0105042	Mlc1/Gpld1/Smo/Rorc	4
GO:0043094	GO:0043094	cellular metabolic compound salvage	4/845	18/23355	0.00347009	0.0164846	0.0105042	Mtap/Ampd3/Naprt/Adi1	4
GO:0044406	GO:0044406	adhesion of symbiont to host	4/845	18/23355	0.00347009	0.0164846	0.0105042	Icam1/Gbp3/Nectin2/Gbp2	4
GO:0050855	GO:0050855	regulation of B cell receptor signaling pathway	4/845	18/23355	0.00347009	0.0164846	0.0105042	Lpxn/Cd81/Cmtm3/Lyn	4
GO:0060416	GO:0060416	response to growth hormone	4/845	18/23355	0.00347009	0.0164846	0.0105042	Ghr/Irf1/Stat5a/Stat3	4
GO:0032874	GO:0032874	positive regulation of stress-activated MAPK cascade	11/845	117/23355	0.00347599	0.016497	0.0105121	Eif2ak2/Spi1/Pycard/Ltbr/Gadd45a/Tnfrsf19/Tlr4/Ripk1/Tlr3/Serpinf2/Myd88	11
GO:0006837	GO:0006837	serotonin transport	5/845	29/23355	0.00353277	0.0166724	0.0106239	Maob/Lgals3/Fcer1g/Syk/Fcgr3	5
GO:0031342	GO:0031342	negative regulation of cell killing	5/845	29/23355	0.00353277	0.0166724	0.0106239	Lgals9/Ptprc/Havcr2/Tap1/Tap2	5
GO:0034311	GO:0034311	diol metabolic process	5/845	29/23355	0.00353277	0.0166724	0.0106239	Naaa/Plpp2/Qdpr/Plpp3/Asah2	5
GO:0045954	GO:0045954	positive regulation of natural killer cell mediated cytotoxicity	5/845	29/23355	0.00353277	0.0166724	0.0106239	Lag3/Stat5a/Nectin2/Vav1/Lamp1	5
GO:0071624	GO:0071624	positive regulation of granulocyte chemotaxis	5/845	29/23355	0.00353277	0.0166724	0.0106239	Cd74/Mdk/Nckap1l/Rac2/Ednra	5
GO:0072337	GO:0072337	modified amino acid transport	5/845	29/23355	0.00353277	0.0166724	0.0106239	Slc46a1/Slc9a3r1/Slc1a4/Slc25a20/Slc22a4	5
GO:0051346	GO:0051346	negative regulation of hydrolase activity	26/845	405/23355	0.0036349	0.0171384	0.0109208	Hgf/Grn/Cst7/Cst3/Renbp/Timp1/Slc39a14/Fzd10/Gnai2/Cnn3/Rps6ka1/Nckap1l/Apoc1/Serpinf1/Agt/Serpine2/Nol3/Cd109/Cstb/Itih3/Ppp1r36/Serpinf2/Tmed10/A2m/Myo1d/Gpx1	26
GO:0048678	GO:0048678	response to axon injury	8/845	70/23355	0.00370048	0.0173988	0.0110867	Grn/Mag/P2rx4/Erbb2/Cers2/Adam17/Bcl2/Cntf	8
GO:0050885	GO:0050885	neuromuscular process controlling balance	8/845	70/23355	0.00370048	0.0173988	0.0110867	Hexb/Slc1a3/Rest/Nkx6-2/Tpp1/Sox2/Hexa/Tifab	8
GO:1905330	GO:1905330	regulation of morphogenesis of an epithelium	8/845	70/23355	0.00370048	0.0173988	0.0110867	Hgf/Ntn4/Mdk/Fgf1/Sox9/Smo/Agt/Itgax	8
GO:0001654	GO:0001654	eye development	27/845	427/23355	0.00377851	0.0177492	0.01131	Vim/Grn/Fgfr2/Tgfbr1/Naglu/Tgif2/Rdh10/Ndp/Sox9/Rhoj/Kdr/Ninj1/Bcar3/Ntrk2/Rom1/Lrp5/Fzd5/Aldh1a1/Stat3/Clic4/Bcl2/Sh3pxd2b/Tgif1/Sox2/Ikzf1/Smoc1/Cntf	27
GO:0050792	GO:0050792	regulation of viral process	14/845	171/23355	0.00381059	0.0178832	0.0113954	Cd74/Eif2ak2/Mavs/Lgals1/Apobec3/Zc3hav1/Trim25/Nectin2/Gsn/Axl/Trim56/Bcl2/P4hb/Plscr1	14
GO:0046330	GO:0046330	positive regulation of JNK cascade	9/845	86/23355	0.00389188	0.0182308	0.0116169	Pycard/Ltbr/Gadd45a/Tnfrsf19/Tlr4/Ripk1/Tlr3/Serpinf2/Myd88	9
GO:0060411	GO:0060411	cardiac septum morphogenesis	9/845	86/23355	0.00389188	0.0182308	0.0116169	Fgfr2/Tgfbr1/Bmpr1a/Id2/Fgfrl1/Smo/Nfatc1/Ccn1/Dhrs3	9
GO:0002548	GO:0002548	monocyte chemotaxis	7/845	56/23355	0.00392569	0.0183211	0.0116744	Lgmn/Lgals3/Ano6/Aif1/Lyn/Ccl4/Ccl3	7
GO:0002673	GO:0002673	regulation of acute inflammatory response	7/845	56/23355	0.00392569	0.0183211	0.0116744	Btk/Pik3cg/Ednrb/Ptges/Fcgr1/Fcer1g/Fcgr3	7
GO:0006826	GO:0006826	iron ion transport	7/845	56/23355	0.00392569	0.0183211	0.0116744	Slc11a1/Slc46a1/Trf/Slc39a14/Lcn2/B2m/Fth1	7
GO:0007618	GO:0007618	mating	7/845	56/23355	0.00392569	0.0183211	0.0116744	Grn/Hexb/Pmp22/Serpine2/Ednrb/Ednra/Ddo	7
GO:0019827	GO:0019827	stem cell population maintenance	14/845	172/23355	0.0040142	0.0187168	0.0119266	Spi1/Rest/Bmpr1a/Sox9/Smo/Tpt1/Myc/Yap1/Tcf7l1/Zfp36l2/Lrp5/Stat3/Sox2/Lbh	14
GO:0001913	GO:0001913	T cell mediated cytotoxicity	8/845	71/23355	0.00404119	0.0188079	0.0119846	Ptprc/Ctsh/Ctsc/Nectin2/Mr1/B2m/Fadd/Tap2	8
GO:1902369	GO:1902369	negative regulation of RNA catabolic process	8/845	71/23355	0.00404119	0.0188079	0.0119846	Ptbp1/Slc11a1/Apobec1/Qk/Tent5a/Mapkapk2/Myd88/Tent5c	8
GO:0016064	GO:0016064	immunoglobulin mediated immune response	19/845	267/23355	0.00408431	0.0189911	0.0121014	Btk/Cd74/Parp3/Bcl3/Il4ra/Ptprc/Cd81/Ptpn6/Nectin2/Fcgr1/Fcer1g/C1qc/Inpp5d/Myd88/C1qb/C1qa/H2-Ab1/C4b/Fcgr3	19
GO:0002347	GO:0002347	response to tumor cell	5/845	30/23355	0.00411503	0.0190113	0.0121142	Cd274/Nectin2/Havcr2/Mr1/Laptm5	5
GO:0002507	GO:0002507	tolerance induction	5/845	30/23355	0.00411503	0.0190113	0.0121142	Cd86/Cd274/Havcr2/Runx1/Lyn	5
GO:0002717	GO:0002717	positive regulation of natural killer cell mediated immunity	5/845	30/23355	0.00411503	0.0190113	0.0121142	Lag3/Stat5a/Nectin2/Vav1/Lamp1	5
GO:0032816	GO:0032816	positive regulation of natural killer cell activation	5/845	30/23355	0.00411503	0.0190113	0.0121142	Irf1/Stat5a/Ticam1/Axl/Lamp1	5
GO:0035094	GO:0035094	response to nicotine	5/845	30/23355	0.00411503	0.0190113	0.0121142	Hmox1/Nfkb1/B2m/Bcl2/Rela	5
GO:0043372	GO:0043372	positive regulation of CD4-positive, alpha-beta T cell differentiation	5/845	30/23355	0.00411503	0.0190113	0.0121142	Il4ra/Cd83/Sash3/Nckap1l/Irf1	5
GO:0045589	GO:0045589	regulation of regulatory T cell differentiation	5/845	30/23355	0.00411503	0.0190113	0.0121142	Lgals9/Lag3/Vsir/Mdk/Irf1	5
GO:0001936	GO:0001936	regulation of endothelial cell proliferation	12/845	137/23355	0.00416042	0.0192034	0.0122367	Cyba/Hmox1/Cav1/Tgfbr1/Mdk/Sparc/Stat5a/Kdr/Apoe/Adam17/Stat3/Adora2b	12
GO:0042692	GO:0042692	muscle cell differentiation	26/845	410/23355	0.00426682	0.0195121	0.0124334	Cd9/Ptbp1/Ehd2/Fgfr2/Il4ra/Bmpr1a/Pmp22/Cd81/Qk/Lox/Igfbp5/Id2/Sox9/Flnc/Smo/Nfatc1/Agt/Ednrb/Cd53/Csrp1/Pdlim5/Rbpms2/Hopx/Bcl2/Tmem119/Gpx1	26
GO:0002643	GO:0002643	regulation of tolerance induction	4/845	19/23355	0.00427103	0.0195121	0.0124334	Cd86/Cd274/Havcr2/Runx1	4
GO:0002726	GO:0002726	positive regulation of T cell cytokine production	4/845	19/23355	0.00427103	0.0195121	0.0124334	Cd81/Sash3/Fzd5/B2m	4
GO:0006670	GO:0006670	sphingosine metabolic process	4/845	19/23355	0.00427103	0.0195121	0.0124334	Naaa/Plpp2/Plpp3/Asah2	4
GO:0007350	GO:0007350	blastoderm segmentation	4/845	19/23355	0.00427103	0.0195121	0.0124334	Pcsk6/Tcf7l1/Fzd5/Tifab	4
GO:0032700	GO:0032700	negative regulation of interleukin-17 production	4/845	19/23355	0.00427103	0.0195121	0.0124334	Vsir/Nckap1l/Tlr4/Tlr2	4
GO:0032823	GO:0032823	regulation of natural killer cell differentiation	4/845	19/23355	0.00427103	0.0195121	0.0124334	Lgals9/Irf1/Stat5a/Axl	4
GO:0045579	GO:0045579	positive regulation of B cell differentiation	4/845	19/23355	0.00427103	0.0195121	0.0124334	Nckap1l/Stat5a/Syk/Inpp5d	4
GO:0060033	GO:0060033	anatomical structure regression	4/845	19/23355	0.00427103	0.0195121	0.0124334	Spi1/Bmpr1a/Ninj1/Lrp5	4
GO:0060099	GO:0060099	regulation of phagocytosis, engulfment	4/845	19/23355	0.00427103	0.0195121	0.0124334	Nckap1l/Fcgr1/Rab31/Ano6	4
GO:1904754	GO:1904754	positive regulation of vascular associated smooth muscle cell migration	4/845	19/23355	0.00427103	0.0195121	0.0124334	Igfbp5/Smo/Agt/Adamts1	4
GO:0042304	GO:0042304	regulation of fatty acid biosynthetic process	6/845	43/23355	0.00428532	0.0195121	0.0124334	Elovl5/Cd74/Srebf1/Acadl/Agt/Mid1ip1	6
GO:0042311	GO:0042311	vasodilation	6/845	43/23355	0.00428532	0.0195121	0.0124334	Apoe/P2rx4/Agt/Ednrb/Adora2b/Gpx1	6
GO:0046636	GO:0046636	negative regulation of alpha-beta T cell activation	6/845	43/23355	0.00428532	0.0195121	0.0124334	Lgals9/Il4ra/Vsir/Cd274/Irf1/Runx1	6
GO:0097300	GO:0097300	programmed necrotic cell death	6/845	43/23355	0.00428532	0.0195121	0.0124334	Fas/Pygl/Cav1/Ripk1/Tlr3/Fadd	6
GO:0051930	GO:0051930	regulation of sensory perception of pain	7/845	57/23355	0.00433855	0.0197189	0.0125651	Ednrb/Tlr4/Il33/Ctss/Ptafr/Kcnj10/F2r	7
GO:0060761	GO:0060761	negative regulation of response to cytokine stimulus	7/845	57/23355	0.00433855	0.0197189	0.0125651	Ptprc/Cav1/Padi2/Il6st/Nol3/Ccdc3/Parp14	7
GO:0007346	GO:0007346	regulation of mitotic cell cycle	28/845	453/23355	0.00440346	0.0199959	0.0127416	Fgfr2/Psme1/Lgmn/Psme2/Slc9a3r1/Ptpn6/Ccnd3/Id2/Gadd45a/Nek6/Stat5a/Gpnmb/Myc/Ripk1/Ctdsp1/Adam17/Zfp36l2/Adamts1/Lrp5/Pdpn/Tgfa/Fam107a/Bcl2/Rps27l/Eif4ebp1/Asah2/Gjc2/Aif1	28
GO:0010565	GO:0010565	regulation of cellular ketone metabolic process	12/845	138/23355	0.00441091	0.0200117	0.0127517	Elovl5/Cd74/Srebf1/Rest/Cav1/Acadl/Rdh10/Sox9/Agt/Dbi/Slc7a7/Mid1ip1	12
GO:0051896	GO:0051896	regulation of protein kinase B signaling	14/845	175/23355	0.00467863	0.0209686	0.0133615	Pik3cg/Tgfbr1/Slc9a3r1/Igfbp5/Rras/Chil1/P2rx4/Ntrk2/Angpt1/Axl/Cx3cr1/Cavin3/Hcls1/Gpx1	14
GO:0006651	GO:0006651	diacylglycerol biosynthetic process	3/845	10/23355	0.00468001	0.0209686	0.0133615	Gpam/Plce1/Pnpla2	3
GO:0006707	GO:0006707	cholesterol catabolic process	3/845	10/23355	0.00468001	0.0209686	0.0133615	Mt3/Hsd3b7/Apoe	3
GO:0016127	GO:0016127	sterol catabolic process	3/845	10/23355	0.00468001	0.0209686	0.0133615	Mt3/Hsd3b7/Apoe	3
GO:0030853	GO:0030853	negative regulation of granulocyte differentiation	3/845	10/23355	0.00468001	0.0209686	0.0133615	C1qc/Runx1/Inpp5d	3
GO:0042439	GO:0042439	ethanolamine-containing compound metabolic process	3/845	10/23355	0.00468001	0.0209686	0.0133615	Abhd4/Gdpd3/Naaa	3
GO:0043301	GO:0043301	negative regulation of leukocyte degranulation	3/845	10/23355	0.00468001	0.0209686	0.0133615	Lgals9/Cd84/Hmox1	3
GO:0045542	GO:0045542	positive regulation of cholesterol biosynthetic process	3/845	10/23355	0.00468001	0.0209686	0.0133615	Srebf1/Fgf1/Scp2	3
GO:0045955	GO:0045955	negative regulation of calcium ion-dependent exocytosis	3/845	10/23355	0.00468001	0.0209686	0.0133615	Rest/Gnai2/Stxbp3	3
GO:0061684	GO:0061684	chaperone-mediated autophagy	3/845	10/23355	0.00468001	0.0209686	0.0133615	Ctsa/Gfap/Bag3	3
GO:0106120	GO:0106120	positive regulation of sterol biosynthetic process	3/845	10/23355	0.00468001	0.0209686	0.0133615	Srebf1/Fgf1/Scp2	3
GO:0140052	GO:0140052	cellular response to oxidised low-density lipoprotein particle stimulus	3/845	10/23355	0.00468001	0.0209686	0.0133615	Ticam1/Tlr4/Myd88	3
GO:1903265	GO:1903265	positive regulation of tumor necrosis factor-mediated signaling pathway	3/845	10/23355	0.00468001	0.0209686	0.0133615	Ripk1/Adam17/Laptm5	3
GO:1904753	GO:1904753	negative regulation of vascular associated smooth muscle cell migration	3/845	10/23355	0.00468001	0.0209686	0.0133615	Rhoa/Nfe2l2/Gna13	3
GO:0002828	GO:0002828	regulation of type 2 immune response	5/845	31/23355	0.00476266	0.0212058	0.0135126	Cd74/Il4ra/Cd81/Irf1/Il33	5
GO:0043276	GO:0043276	anoikis	5/845	31/23355	0.00476266	0.0212058	0.0135126	Bmf/Cav1/Ntrk2/Itga5/Bcl2	5
GO:0048714	GO:0048714	positive regulation of oligodendrocyte differentiation	5/845	31/23355	0.00476266	0.0212058	0.0135126	Tnfrsf1b/Mdk/Qk/Il33/Tlr2	5
GO:0072574	GO:0072574	hepatocyte proliferation	5/845	31/23355	0.00476266	0.0212058	0.0135126	Mdk/Fgf1/Rps6ka1/Plau/Tgfa	5
GO:0072575	GO:0072575	epithelial cell proliferation involved in liver morphogenesis	5/845	31/23355	0.00476266	0.0212058	0.0135126	Mdk/Fgf1/Rps6ka1/Plau/Tgfa	5
GO:1902883	GO:1902883	negative regulation of response to oxidative stress	5/845	31/23355	0.00476266	0.0212058	0.0135126	Hgf/Nfe2l2/Nol3/Hk3/Gpr37l1	5
GO:0010517	GO:0010517	regulation of phospholipase activity	7/845	58/23355	0.0047834	0.0212058	0.0135126	Fgfr2/Cd86/Gna13/Agt/Ccn1/Ptafr/Plcd1	7
GO:0033619	GO:0033619	membrane protein proteolysis	7/845	58/23355	0.0047834	0.0212058	0.0135126	Tnfrsf1b/Timp1/Ctsh/Gpld1/Apoe/Adam17/Snx33	7
GO:0035456	GO:0035456	response to interferon-beta	7/845	58/23355	0.0047834	0.0212058	0.0135126	Gbp3/Irf1/Xaf1/Ifnar2/Gbp2/Plscr1/Igtp	7
GO:0043330	GO:0043330	response to exogenous dsRNA	7/845	58/23355	0.0047834	0.0212058	0.0135126	Mavs/Zc3hav1/Cav1/Ifih1/Ticam1/Tlr3/Slc3a2	7
GO:0051931	GO:0051931	regulation of sensory perception	7/845	58/23355	0.0047834	0.0212058	0.0135126	Ednrb/Tlr4/Il33/Ctss/Ptafr/Kcnj10/F2r	7
GO:1900024	GO:1900024	regulation of substrate adhesion-dependent cell spreading	7/845	58/23355	0.0047834	0.0212058	0.0135126	St6gal1/Triobp/Mdk/Nedd9/Dock1/Pdpn/P4hb	7
GO:0002437	GO:0002437	inflammatory response to antigenic stimulus	8/845	73/23355	0.00479469	0.0212372	0.0135326	Btk/Icam1/Cd81/Ak7/Fcgr1/Fcer1g/Gpx1/Fcgr3	8
GO:0014003	GO:0014003	oligodendrocyte development	6/845	44/23355	0.00481309	0.0212627	0.0135489	Mag/Id2/Tlr2/Nkx6-2/Kcnj10/Olig1	6
GO:0016601	GO:0016601	Rac protein signal transduction	6/845	44/23355	0.00481309	0.0212627	0.0135489	Pik3cg/Rac2/Dock2/Wasf2/Rhog/Aif1	6
GO:0070232	GO:0070232	regulation of T cell apoptotic process	6/845	44/23355	0.00481309	0.0212627	0.0135489	Dock8/Gpam/Cd274/Lgals3/Rorc/Fadd	6
GO:0070482	GO:0070482	response to oxygen levels	20/845	291/23355	0.00481737	0.021263	0.0135491	Fas/Rest/Hmox1/Cav1/Sod3/Nfe2l2/Cat/Plau/Kdr/Myc/Nol3/Limd1/Ednra/Adam17/Ddah1/Pdpn/Bcl2/Ucp2/P4hb/Eif4ebp1	20
GO:0070301	GO:0070301	cellular response to hydrogen peroxide	9/845	89/23355	0.00489019	0.0215656	0.0137418	Hgf/Nfe2l2/Ripk1/Nol3/Lcn2/Hk3/Axl/Gpr37l1/Rela	9
GO:0048608	GO:0048608	reproductive structure development	29/845	478/23355	0.00491551	0.0216543	0.0137984	Fgfr2/Icam1/Syde1/Tgfbr1/Ptpn6/Tfeb/Rdh10/Ndp/Sox9/Stat5a/Kdr/Serpinf1/Agt/Serpine2/Ccn1/St14/Angpt1/Adamts1/Runx1/Fzd5/Ctsb/Axl/Bcl2/Sox2/Socs3/Plcd1/Cebpa/Tifab/Rab13	29
GO:0098727	GO:0098727	maintenance of cell number	14/845	176/23355	0.0049189	0.0216543	0.0137984	Spi1/Rest/Bmpr1a/Sox9/Smo/Tpt1/Myc/Yap1/Tcf7l1/Zfp36l2/Lrp5/Stat3/Sox2/Lbh	14
GO:1903829	GO:1903829	positive regulation of cellular protein localization	19/845	272/23355	0.00497906	0.0219001	0.013955	Wwtr1/Epb41l2/Mavs/Ezr/Cd81/Pls1/Smo/Arhgef16/Lgals3/Yap1/Parp9/Erbb2/Msn/Bag3/Fcer1g/Snx33/Rhog/Hcls1/Slc5a3	19
GO:0002524	GO:0002524	hypersensitivity	4/845	20/23355	0.00518787	0.0226997	0.0144645	Btk/Fcgr1/Fcer1g/Fcgr3	4
GO:0032495	GO:0032495	response to muramyl dipeptide	4/845	20/23355	0.00518787	0.0226997	0.0144645	Vim/Erbin/Irf5/Rela	4
GO:0043116	GO:0043116	negative regulation of vascular permeability	4/845	20/23355	0.00518787	0.0226997	0.0144645	Apoe/Ddah1/Angpt1/Cldn5	4
GO:0070723	GO:0070723	response to cholesterol	4/845	20/23355	0.00518787	0.0226997	0.0144645	Mlc1/Tgfbr1/Gpld1/Smo	4
GO:0150146	GO:0150146	cell junction disassembly	4/845	20/23355	0.00518787	0.0226997	0.0144645	Tgfbr1/C1qc/C1qb/C1qa	4
GO:1905153	GO:1905153	regulation of membrane invagination	4/845	20/23355	0.00518787	0.0226997	0.0144645	Nckap1l/Fcgr1/Rab31/Ano6	4
GO:0007422	GO:0007422	peripheral nervous system development	8/845	74/23355	0.00520961	0.0227357	0.0144875	Pmp22/Agt/Ednrb/Erbb2/Ntrk2/Lgi4/Rela/Slc5a3	8
GO:0010507	GO:0010507	negative regulation of autophagy	8/845	74/23355	0.00520961	0.0227357	0.0144875	Ctsa/Mt3/Hmox1/Tspo/Bmf/Il10ra/Stat3/Bcl2	8
GO:1903036	GO:1903036	positive regulation of response to wounding	8/845	74/23355	0.00520961	0.0227357	0.0144875	Grn/Mdk/Nfe2l2/Plpp3/Serpinf2/Ano6/F2r/Cntf	8
GO:0034250	GO:0034250	positive regulation of cellular amide metabolic process	13/845	159/23355	0.0052512	0.0228336	0.0145498	Ptbp1/Vim/Ifngr1/Bcl3/Nfe2l2/Serp1/Apoe/Erbb2/Ccn1/Ptafr/Rps9/Rela/Rps27l	13
GO:0042551	GO:0042551	neuron maturation	7/845	59/23355	0.00526172	0.0228336	0.0145498	Ntn4/Pmp22/Ednrb/Lgi4/Bcl2/C1qa/Gldn	7
GO:0046622	GO:0046622	positive regulation of organ growth	7/845	59/23355	0.00526172	0.0228336	0.0145498	Fgfr2/Bmpr1a/Serp1/Sash3/Smo/Agt/Yap1	7
GO:0060443	GO:0060443	mammary gland morphogenesis	7/845	59/23355	0.00526172	0.0228336	0.0145498	Fgfr2/Cav1/Igfbp5/Stat5a/Lrp5/Csf1/Ddr1	7
GO:0006835	GO:0006835	dicarboxylic acid transport	9/845	90/23355	0.00526371	0.0228336	0.0145498	Slc46a1/Slc1a3/Slc1a5/Slc1a2/Slc1a4/Gfap/Ntrk2/Kcnj10/Slc25a18	9
GO:0032526	GO:0032526	response to retinoic acid	9/845	90/23355	0.00526371	0.0228336	0.0145498	Ctsh/Sox9/Slc10a3/Yap1/Runx1/Abca1/Yes1/Sox2/Lyn	9
GO:0051341	GO:0051341	regulation of oxidoreductase activity	9/845	90/23355	0.00526371	0.0228336	0.0145498	Lgals9/Cyba/Cav1/Nfkb1/Gnai2/Apoe/Rfk/Fdx1/S100a1	9
GO:0016055	GO:0016055	Wnt signaling pathway	27/845	438/23355	0.0052889	0.0229231	0.0146069	Wwtr1/Fgfr2/Celsr1/Cav1/Slc9a3r1/Nfkb1/Cpe/Mdk/Fzd10/Ndp/Sox9/Apoe/Myc/Tlr2/Yap1/Limd1/Tcf7l1/Apcdd1/Lrp5/Plpp3/Fzd5/Ndrg2/Amotl1/Gprc5b/Sox2/Zfp703/Tax1bp3	27
GO:0006509	GO:0006509	membrane protein ectodomain proteolysis	6/845	45/23355	0.00538709	0.0232887	0.0148398	Tnfrsf1b/Timp1/Gpld1/Apoe/Adam17/Snx33	6
GO:0008631	GO:0008631	intrinsic apoptotic signaling pathway in response to oxidative stress	6/845	45/23355	0.00538709	0.0232887	0.0148398	Rnf7/Nfe2l2/Nol3/Bcl2/P4hb/Gpx1	6
GO:0043114	GO:0043114	regulation of vascular permeability	6/845	45/23355	0.00538709	0.0232887	0.0148398	Tjp2/Apoe/Ddah1/Angpt1/Cldn5/Ccl4	6
GO:1903305	GO:1903305	regulation of regulated secretory pathway	14/845	178/23355	0.00542929	0.023451	0.0149433	Lgals9/Cd84/Il4ra/Rest/Hmox1/Gnai2/Stxbp3/Rac2/Fcer1g/Syk/Ptafr/Adora2b/Lamp1/Lyn	14
GO:0000096	GO:0000096	sulfur amino acid metabolic process	5/845	32/23355	0.00547946	0.0235668	0.0150171	Mtap/Mpst/Tst/Mmut/Adi1	5
GO:0032743	GO:0032743	positive regulation of interleukin-2 production	5/845	32/23355	0.00547946	0.0235668	0.0150171	Ptprc/Cd83/Sash3/Stat5a/Runx1	5
GO:0060561	GO:0060561	apoptotic process involved in morphogenesis	5/845	32/23355	0.00547946	0.0235668	0.0150171	Tnfrsf1b/Spi1/Ccn1/Lrp5/Fzd5	5
GO:0060669	GO:0060669	embryonic placenta morphogenesis	5/845	32/23355	0.00547946	0.0235668	0.0150171	Fgfr2/Ccn1/St14/Fzd5/Socs3	5
GO:2000352	GO:2000352	negative regulation of endothelial cell apoptotic process	5/845	32/23355	0.00547946	0.0235668	0.0150171	Icam1/Nfe2l2/Kdr/Pak4/Angpt1	5
GO:0061458	GO:0061458	reproductive system development	29/845	482/23355	0.00550631	0.0236621	0.0150778	Fgfr2/Icam1/Syde1/Tgfbr1/Ptpn6/Tfeb/Rdh10/Ndp/Sox9/Stat5a/Kdr/Serpinf1/Agt/Serpine2/Ccn1/St14/Angpt1/Adamts1/Runx1/Fzd5/Ctsb/Axl/Bcl2/Sox2/Socs3/Plcd1/Cebpa/Tifab/Rab13	29
GO:1901136	GO:1901136	carbohydrate derivative catabolic process	12/845	142/23355	0.00553617	0.0237702	0.0151467	Hexb/Edem2/Cst3/Renbp/Fbxo2/Chil1/Ampd3/Npl/Nudt7/Gusb/Sgsh/Hexa	12
GO:0051258	GO:0051258	protein polymerization	20/845	295/23355	0.00558956	0.023979	0.0152797	Capg/Rhoa/Icam1/Pycard/Cav1/Nckap1l/Cdc42ep1/Arpc1b/Gmfg/Tlr2/Gsn/Slc39a12/Wasf2/Micall2/Mid1ip1/Fam107a/Cdc42ep4/Hcls1/Msrb1/Aif1	20
GO:0198738	GO:0198738	cell-cell signaling by wnt	27/845	440/23355	0.00561155	0.0240529	0.0153268	Wwtr1/Fgfr2/Celsr1/Cav1/Slc9a3r1/Nfkb1/Cpe/Mdk/Fzd10/Ndp/Sox9/Apoe/Myc/Tlr2/Yap1/Limd1/Tcf7l1/Apcdd1/Lrp5/Plpp3/Fzd5/Ndrg2/Amotl1/Gprc5b/Sox2/Zfp703/Tax1bp3	27
GO:0042982	GO:0042982	amyloid precursor protein metabolic process	8/845	75/23355	0.0056514	0.0241126	0.0153649	Ifngr1/Soat1/Apoe/Ntrk2/Adam17/Tmed10/Rela/Lyn	8
GO:0045123	GO:0045123	cellular extravasation	8/845	75/23355	0.0056514	0.0241126	0.0153649	Icam1/Mdk/Selplg/Jam2/Fadd/Cx3cr1/Ptafr/Gcnt1	8
GO:0045670	GO:0045670	regulation of osteoclast differentiation	8/845	75/23355	0.0056514	0.0241126	0.0153649	Car2/Tjp2/Prxl2a/Inpp5d/Csf1r/Csf1/Mafb/Ccl3	8
GO:0001656	GO:0001656	metanephros development	9/845	91/23355	0.00565894	0.0241126	0.0153649	Wwtr1/Id2/Id3/Rdh10/Sox9/Smo/Myc/Yap1/Bcl2	9
GO:0030148	GO:0030148	sphingolipid biosynthetic process	9/845	91/23355	0.00565894	0.0241126	0.0153649	Elovl5/Elovl1/Ormdl2/Ccn1/Cers2/Degs1/Sptssa/Asah2/Hacd4	9
GO:0048525	GO:0048525	negative regulation of viral process	9/845	91/23355	0.00565894	0.0241126	0.0153649	Cd74/Eif2ak2/Mavs/Apobec3/Zc3hav1/Trim25/Gsn/Trim56/Plscr1	9
GO:1903035	GO:1903035	negative regulation of response to wounding	9/845	91/23355	0.00565894	0.0241126	0.0153649	Cd9/Mdk/Plau/Apoe/Serpine2/Cers2/Cd109/Anxa5/Serpinf2	9
GO:0001836	GO:0001836	release of cytochrome c from mitochondria	7/845	60/23355	0.00577504	0.0245245	0.0156273	Hgf/Fas/Pycard/Bmf/Nol3/Bcl2/Gpx1	7
GO:0042987	GO:0042987	amyloid precursor protein catabolic process	7/845	60/23355	0.00577504	0.0245245	0.0156273	Ifngr1/Apoe/Ntrk2/Adam17/Tmed10/Rela/Lyn	7
GO:0055078	GO:0055078	sodium ion homeostasis	7/845	60/23355	0.00577504	0.0245245	0.0156273	Atp1b3/Slc1a3/Gnai2/Spp1/Atp1b2/Agt/Ednrb	7
GO:0060711	GO:0060711	labyrinthine layer development	7/845	60/23355	0.00577504	0.0245245	0.0156273	Fgfr2/Syde1/Ccn1/St14/Fzd5/Socs3/Plcd1	7
GO:0006692	GO:0006692	prostanoid metabolic process	6/845	46/23355	0.0060096	0.0253711	0.0161668	Cd74/Tbxas1/Ptgr2/Ptges/Pdpn/Hpgd	6
GO:0006693	GO:0006693	prostaglandin metabolic process	6/845	46/23355	0.0060096	0.0253711	0.0161668	Cd74/Tbxas1/Ptgr2/Ptges/Pdpn/Hpgd	6
GO:0010518	GO:0010518	positive regulation of phospholipase activity	6/845	46/23355	0.0060096	0.0253711	0.0161668	Fgfr2/Cd86/Gna13/Agt/Ccn1/Ptafr	6
GO:0048536	GO:0048536	spleen development	6/845	46/23355	0.0060096	0.0253711	0.0161668	Fas/Bcl3/Nfkb2/Adam17/Fadd/Bcl2	6
GO:0090199	GO:0090199	regulation of release of cytochrome c from mitochondria	6/845	46/23355	0.0060096	0.0253711	0.0161668	Hgf/Fas/Pycard/Bmf/Nol3/Gpx1	6
GO:1902991	GO:1902991	regulation of amyloid precursor protein catabolic process	6/845	46/23355	0.0060096	0.0253711	0.0161668	Ifngr1/Apoe/Ntrk2/Tmed10/Rela/Lyn	6
GO:1903053	GO:1903053	regulation of extracellular matrix organization	6/845	46/23355	0.0060096	0.0253711	0.0161668	Tnfrsf1b/Sox9/Ets1/Agt/Pdpn/Ddr1	6
GO:0046467	GO:0046467	membrane lipid biosynthetic process	11/845	126/23355	0.00608663	0.0256533	0.0163466	Elovl5/Elovl1/Ormdl2/Ccn1/Cers2/Degs1/Sptssa/Dpm3/Pigp/Asah2/Hacd4	11
GO:1901216	GO:1901216	positive regulation of neuron death	11/845	126/23355	0.00608663	0.0256533	0.0163466	Fas/Grn/Rhoa/Rest/Ctsz/Ncf2/Apoe/Tlr4/Rapsn/C1qa/Ccl3	11
GO:0000303	GO:0000303	response to superoxide	4/845	21/23355	0.00622762	0.0257542	0.0164109	Sod3/Nfe2l2/Prdx1/Ucp2	4
GO:0010818	GO:0010818	T cell chemotaxis	4/845	21/23355	0.00622762	0.0257542	0.0164109	Adam17/Cxcl13/Cxcl16/Gpr183	4
GO:0030194	GO:0030194	positive regulation of blood coagulation	4/845	21/23355	0.00622762	0.0257542	0.0164109	Nfe2l2/Serpinf2/Ano6/F2r	4
GO:0043117	GO:0043117	positive regulation of vascular permeability	4/845	21/23355	0.00622762	0.0257542	0.0164109	Tjp2/Apoe/Angpt1/Ccl4	4
GO:0045953	GO:0045953	negative regulation of natural killer cell mediated cytotoxicity	4/845	21/23355	0.00622762	0.0257542	0.0164109	Lgals9/Havcr2/Tap1/Tap2	4
GO:0046519	GO:0046519	sphingoid metabolic process	4/845	21/23355	0.00622762	0.0257542	0.0164109	Naaa/Plpp2/Plpp3/Asah2	4
GO:1900048	GO:1900048	positive regulation of hemostasis	4/845	21/23355	0.00622762	0.0257542	0.0164109	Nfe2l2/Serpinf2/Ano6/F2r	4
GO:2000209	GO:2000209	regulation of anoikis	4/845	21/23355	0.00622762	0.0257542	0.0164109	Cav1/Ntrk2/Itga5/Bcl2	4
GO:0001767	GO:0001767	establishment of lymphocyte polarity	3/845	11/23355	0.00626325	0.0257542	0.0164109	Dock8/Dock2/Gsn	3
GO:0001768	GO:0001768	establishment of T cell polarity	3/845	11/23355	0.00626325	0.0257542	0.0164109	Dock8/Dock2/Gsn	3
GO:0006054	GO:0006054	N-acetylneuraminate metabolic process	3/845	11/23355	0.00626325	0.0257542	0.0164109	St6gal1/Renbp/Npl	3
GO:0030854	GO:0030854	positive regulation of granulocyte differentiation	3/845	11/23355	0.00626325	0.0257542	0.0164109	Runx1/Hcls1/Ikzf1	3
GO:0033689	GO:0033689	negative regulation of osteoblast proliferation	3/845	11/23355	0.00626325	0.0257542	0.0164109	Eif2ak2/Atraid/Bcl2	3
GO:0042135	GO:0042135	neurotransmitter catabolic process	3/845	11/23355	0.00626325	0.0257542	0.0164109	Maob/Naalad2/Maoa	3
GO:0045602	GO:0045602	negative regulation of endothelial cell differentiation	3/845	11/23355	0.00626325	0.0257542	0.0164109	Tgfbr1/Id1/S1pr3	3
GO:0046598	GO:0046598	positive regulation of viral entry into host cell	3/845	11/23355	0.00626325	0.0257542	0.0164109	Cd74/Lgals1/P4hb	3
GO:0060020	GO:0060020	Bergmann glial cell differentiation	3/845	11/23355	0.00626325	0.0257542	0.0164109	Vim/Gfap/Plpp3	3
GO:0060056	GO:0060056	mammary gland involution	3/845	11/23355	0.00626325	0.0257542	0.0164109	Cav1/Igfbp5/Stat5a	3
GO:0061517	GO:0061517	macrophage proliferation	3/845	11/23355	0.00626325	0.0257542	0.0164109	Il33/Csf1r/Csf1	3
GO:0075294	GO:0075294	positive regulation by symbiont of entry into host	3/845	11/23355	0.00626325	0.0257542	0.0164109	Cd74/Lgals1/P4hb	3
GO:0090184	GO:0090184	positive regulation of kidney development	3/845	11/23355	0.00626325	0.0257542	0.0164109	Sox9/Myc/Ednra	3
GO:0090205	GO:0090205	positive regulation of cholesterol metabolic process	3/845	11/23355	0.00626325	0.0257542	0.0164109	Srebf1/Fgf1/Scp2	3
GO:1902023	GO:1902023	L-arginine transport	3/845	11/23355	0.00626325	0.0257542	0.0164109	Slc7a2/Slc11a1/Agt	3
GO:0002335	GO:0002335	mature B cell differentiation	5/845	33/23355	0.00626915	0.0257542	0.0164109	Bcl3/Lgals1/Nfatc1/Gpr183/Plcg2	5
GO:0002438	GO:0002438	acute inflammatory response to antigenic stimulus	5/845	33/23355	0.00626915	0.0257542	0.0164109	Btk/Icam1/Fcgr1/Fcer1g/Fcgr3	5
GO:0003081	GO:0003081	regulation of systemic arterial blood pressure by renin-angiotensin	5/845	33/23355	0.00626915	0.0257542	0.0164109	Cyba/Rhoa/Agt/Serpinf2/F2r	5
GO:0050901	GO:0050901	leukocyte tethering or rolling	5/845	33/23355	0.00626915	0.0257542	0.0164109	Selplg/Jam2/Cx3cr1/Ptafr/Gcnt1	5
GO:0072576	GO:0072576	liver morphogenesis	5/845	33/23355	0.00626915	0.0257542	0.0164109	Mdk/Fgf1/Rps6ka1/Plau/Tgfa	5
GO:1901099	GO:1901099	negative regulation of signal transduction in absence of ligand	5/845	33/23355	0.00626915	0.0257542	0.0164109	Ctnna1/Eya4/Ripk1/Cx3cr1/Bcl2	5
GO:2001240	GO:2001240	negative regulation of extrinsic apoptotic signaling pathway in absence of ligand	5/845	33/23355	0.00626915	0.0257542	0.0164109	Ctnna1/Eya4/Ripk1/Cx3cr1/Bcl2	5
GO:0032388	GO:0032388	positive regulation of intracellular transport	14/845	181/23355	0.00627393	0.0257542	0.0164109	Ehd2/Edem2/Mavs/Ezr/Mlc1/Cd81/Wipf1/Scp2/Rab29/Smo/Erbb2/Msn/Bag3/Hcls1	14
GO:0050853	GO:0050853	B cell receptor signaling pathway	14/845	181/23355	0.00627393	0.0257542	0.0164109	Ptprc/Lat2/Blnk/Lpxn/Cd81/Ptpn6/Nckap1l/Tec/Cmtm3/Syk/Bcl2/Klhl6/Plcg2/Lyn	14
GO:0042698	GO:0042698	ovulation cycle	7/845	61/23355	0.00632487	0.0259423	0.0165307	Mdk/Stat5a/Agt/Erbb2/Adamts1/Runx1/Axl	7
GO:0071695	GO:0071695	anatomical structure maturation	19/845	279/23355	0.00649691	0.0266263	0.0169666	Btk/Rhoa/Ntn4/Pmp22/Tfcp2l1/Id2/Kdr/Ednrb/Lgi4/Runx1/Pth1r/Fzd5/Cx3cr1/Bcl2/C1qa/Ano6/Rflnb/Gldn/Cebpa	19
GO:0001938	GO:0001938	positive regulation of endothelial cell proliferation	9/845	93/23355	0.0065178	0.0266685	0.0169935	Cyba/Hmox1/Cav1/Mdk/Stat5a/Kdr/Adam17/Stat3/Adora2b	9
GO:0043297	GO:0043297	apical junction assembly	9/845	93/23355	0.0065178	0.0266685	0.0169935	Cldn11/Ctnna1/Rhoa/Cldn10/Rhoc/Fzd5/Micall2/Cldn5/Rab13	9
GO:0002292	GO:0002292	T cell differentiation involved in immune response	8/845	77/23355	0.00661995	0.0270645	0.0172459	Bcl3/Il4ra/Irf1/Rorc/Fcer1g/Il6ra/Stat3/Gpr183	8
GO:0043029	GO:0043029	T cell homeostasis	6/845	47/23355	0.00668289	0.0272997	0.0173957	Fas/Gpam/Nckap1l/Stat5a/Fadd/Bcl2	6
GO:0010506	GO:0010506	regulation of autophagy	18/845	260/23355	0.00673849	0.0274952	0.0175203	Ctsa/Srebf1/Trp53inp2/Mt3/Hmox1/Tspo/Pycard/Bmf/Il10ra/Tfeb/Ticam1/Kdr/Gfap/Tlr2/Bag3/Stat3/Bcl2/Tlr9	18
GO:0043588	GO:0043588	skin development	19/845	280/23355	0.00674165	0.0274952	0.0175203	Elovl1/Fgfr2/Celsr1/Itga6/Igfbp5/Sox9/Tnfrsf19/Smo/Palld/Yap1/St14/Tcf7l1/Apcdd1/Dbi/Cd109/Runx1/Clic4/Bcl2/Rela	19
GO:0010977	GO:0010977	negative regulation of neuron projection development	13/845	164/23355	0.00677785	0.0275982	0.0175859	Vim/Rhoa/Lgals1/Ctsz/Mag/Pmp22/Rab29/Apoe/Gfap/Cers2/Adam17/Inppl1/B2m	13
GO:0031214	GO:0031214	biomineral tissue development	13/845	164/23355	0.00677785	0.0275982	0.0175859	Fgfr2/Bmpr1a/Lox/Spp1/Srgn/Sox9/Atraid/Bmp2k/Ccn1/Pth1r/Ano6/Tmem119/Rflnb	13
GO:0015698	GO:0015698	inorganic anion transport	12/845	146/23355	0.0068783	0.0279847	0.0178322	Slc11a1/Slc1a3/Tspo/Car2/Slc12a9/Slc20a2/Ptafr/Clic4/P2ry6/Ano6/Clic1/Fxyd1	12
GO:2000134	GO:2000134	negative regulation of G1/S transition of mitotic cell cycle	7/845	62/23355	0.00691275	0.0281022	0.0179071	Gpnmb/Ripk1/Ctdsp1/Fam107a/Bcl2/Rps27l/Gjc2	7
GO:0000038	GO:0000038	very long-chain fatty acid metabolic process	5/845	34/23355	0.00713541	0.0289374	0.0184393	Elovl5/Elovl1/Acsbg1/Pex2/Hacd4	5
GO:0045066	GO:0045066	regulatory T cell differentiation	5/845	34/23355	0.00713541	0.0289374	0.0184393	Lgals9/Lag3/Vsir/Mdk/Irf1	5
GO:0090022	GO:0090022	regulation of neutrophil chemotaxis	5/845	34/23355	0.00713541	0.0289374	0.0184393	Cd74/Mdk/Nckap1l/Rac2/Ednra	5
GO:0032088	GO:0032088	negative regulation of NF-kappaB transcription factor activity	8/845	78/23355	0.0071489	0.0289689	0.0184593	Pycard/Erbin/Cat/Havcr2/Tlr9/Cmklr1/Commd6/Anxa4	8
GO:0046578	GO:0046578	regulation of Ras protein signal transduction	17/845	242/23355	0.00722878	0.0292266	0.0186235	Cyth4/Rasal3/Syde1/Pik3cg/Arhgdib/Erbin/Apoe/Arhgef16/Dock2/Plce1/Erbb2/Vav1/Itpkb/Abca1/F2r/Spata13/Csf1	17
GO:0006690	GO:0006690	icosanoid metabolic process	11/845	129/23355	0.00723568	0.0292266	0.0186235	Cd74/Tbxas1/Ggt5/Tlr4/Tlr2/Ptgr2/Ptges/Pdpn/Hpgd/Syk/Gpx1	11
GO:0046474	GO:0046474	glycerophospholipid biosynthetic process	11/845	129/23355	0.00723568	0.0292266	0.0186235	Lpcat2/Abhd4/Pik3cg/Chpt1/Gpam/Inppl1/Agpat2/Dpm3/Pigp/Plscr1/Plcg2	11
GO:0051592	GO:0051592	response to calcium ion	11/845	129/23355	0.00723568	0.0292266	0.0186235	Cpne3/Lgmn/Cav1/Apobec1/Gpld1/Cpne2/Itpkb/Anxa5/Clic4/Plcd1/S100a16	11
GO:0034614	GO:0034614	cellular response to reactive oxygen species	12/845	147/23355	0.00725088	0.0292645	0.0186477	Btk/Hgf/Sod3/Nfe2l2/Prdx1/Ripk1/Nol3/Lcn2/Hk3/Axl/Gpr37l1/Rela	12
GO:0000305	GO:0000305	response to oxygen radical	4/845	22/23355	0.00739695	0.029549	0.018829	Sod3/Nfe2l2/Prdx1/Ucp2	4
GO:0002363	GO:0002363	alpha-beta T cell lineage commitment	4/845	22/23355	0.00739695	0.029549	0.018829	Rhoa/Il6ra/Stat3/Bcl2	4
GO:0002693	GO:0002693	positive regulation of cellular extravasation	4/845	22/23355	0.00739695	0.029549	0.018829	Icam1/Mdk/Fadd/Ptafr	4
GO:0002716	GO:0002716	negative regulation of natural killer cell mediated immunity	4/845	22/23355	0.00739695	0.029549	0.018829	Lgals9/Havcr2/Tap1/Tap2	4
GO:0030002	GO:0030002	cellular anion homeostasis	4/845	22/23355	0.00739695	0.029549	0.018829	Tbxas1/Slc9a3r1/Spp1/Ckb	4
GO:0042481	GO:0042481	regulation of odontogenesis	4/845	22/23355	0.00739695	0.029549	0.018829	Ednra/Apcdd1/Tnfrsf11b/Csf1	4
GO:0046641	GO:0046641	positive regulation of alpha-beta T cell proliferation	4/845	22/23355	0.00739695	0.029549	0.018829	Ptprc/Rasal3/Cd81/Syk	4
GO:0055064	GO:0055064	chloride ion homeostasis	4/845	22/23355	0.00739695	0.029549	0.018829	Tbxas1/Spp1/Slc12a9/Ckb	4
GO:0060088	GO:0060088	auditory receptor cell stereocilium organization	4/845	22/23355	0.00739695	0.029549	0.018829	Rest/Triobp/Slc9a3r1/Pls1	4
GO:1903672	GO:1903672	positive regulation of sprouting angiogenesis	4/845	22/23355	0.00739695	0.029549	0.018829	Fgf1/Slc39a12/S100a1/Itga5	4
GO:0010718	GO:0010718	positive regulation of epithelial to mesenchymal transition	6/845	48/23355	0.0074092	0.029549	0.018829	Wwtr1/Tgfbr1/Mdk/Glipr2/Pdpn/Zfp703	6
GO:0030195	GO:0030195	negative regulation of blood coagulation	6/845	48/23355	0.0074092	0.029549	0.018829	Cd9/Plau/Apoe/Serpine2/Anxa5/Serpinf2	6
GO:0045907	GO:0045907	positive regulation of vasoconstriction	6/845	48/23355	0.0074092	0.029549	0.018829	Tbxas1/Rhoa/Icam1/Cav1/Ptafr/F2r	6
GO:0046460	GO:0046460	neutral lipid biosynthetic process	6/845	48/23355	0.0074092	0.029549	0.018829	Srebf1/Gpld1/Gpam/Plce1/Thrsp/Pnpla2	6
GO:0046463	GO:0046463	acylglycerol biosynthetic process	6/845	48/23355	0.0074092	0.029549	0.018829	Srebf1/Gpld1/Gpam/Plce1/Thrsp/Pnpla2	6
GO:0038127	GO:0038127	ERBB signaling pathway	10/845	112/23355	0.00746207	0.0297103	0.0189318	Mvp/Cpne3/Lgmn/Sox9/Rhbdf2/Agt/Bcar3/Plce1/Adam17/Tgfa	10
GO:0052126	GO:0052126	movement in host environment	10/845	112/23355	0.00746207	0.0297103	0.0189318	Cd74/Lgals1/Cav1/Trim25/Nectin2/Gsn/Ctsb/Axl/Trim56/P4hb	10
GO:0002792	GO:0002792	negative regulation of peptide secretion	9/845	95/23355	0.00747334	0.0297103	0.0189318	Cd74/Srebf1/Rest/Rhbdf2/Apoe/Hadh/Anxa5/Ucp2/F2r	9
GO:0002244	GO:0002244	hematopoietic progenitor cell differentiation	13/845	166/23355	0.0074791	0.0297103	0.0189318	Eif2ak2/Spi1/Ptprc/Rest/Apobec3/Ptpn6/Nfe2l2/Kdr/Dock1/Runx1/Pld4/Bcl2/Csf1r	13
GO:0110148	GO:0110148	biomineralization	13/845	166/23355	0.0074791	0.0297103	0.0189318	Fgfr2/Bmpr1a/Lox/Spp1/Srgn/Sox9/Atraid/Bmp2k/Ccn1/Pth1r/Ano6/Tmem119/Rflnb	13
GO:0046427	GO:0046427	positive regulation of receptor signaling pathway via JAK-STAT	7/845	63/23355	0.0075402	0.0299294	0.0190714	Il10ra/Ghr/Cxcl5/Agt/Adipor1/Il6ra/Cntf	7
GO:0050680	GO:0050680	negative regulation of epithelial cell proliferation	12/845	148/23355	0.00763913	0.0302983	0.0193065	Fgfr2/Cav1/Tgfbr1/Sparc/Sox9/Apoe/Serpinf1/Rida/Cd109/Pex2/B2m/Sox2	12
GO:0032273	GO:0032273	positive regulation of protein polymerization	11/845	130/23355	0.00765411	0.03031	0.0193139	Rhoa/Icam1/Pycard/Cav1/Nckap1l/Cdc42ep1/Arpc1b/Gmfg/Gsn/Wasf2/Cdc42ep4	11
GO:1903959	GO:1903959	regulation of anion transmembrane transport	11/845	130/23355	0.00765411	0.03031	0.0193139	Car2/Slc1a2/Nfe2l2/Stxbp3/Agt/Myc/Ripk1/Ednra/Ptafr/Yes1/Fxyd1	11
GO:0070373	GO:0070373	negative regulation of ERK1 and ERK2 cascade	8/845	79/23355	0.00770911	0.03048	0.0194222	Ptprc/Ezr/Cav1/Slc9a3r1/Tlr4/Atf3/Ndrg2/Lyn	8
GO:1900076	GO:1900076	regulation of cellular response to insulin stimulus	8/845	79/23355	0.00770911	0.03048	0.0194222	Snx5/Gpld1/Gnai2/Agt/Adipor1/Inppl1/Rela/Socs3	8
GO:0007163	GO:0007163	establishment or maintenance of cell polarity	16/845	224/23355	0.00772136	0.0305045	0.0194379	Ctnna1/Rhoa/Ezr/Dock8/Slc9a3r1/Frmd4b/Pard3b/Nckap1l/Rac2/Dock2/Msn/Gsn/Rhoc/Amotl1/Rhog/Parvb	16
GO:0010466	GO:0010466	negative regulation of peptidase activity	17/845	244/23355	0.00781968	0.0308688	0.01967	Hgf/Cst7/Cst3/Renbp/Timp1/Rps6ka1/Serpinf1/Agt/Serpine2/Nol3/Cd109/Cstb/Itih3/Serpinf2/Tmed10/A2m/Gpx1	17
GO:0048592	GO:0048592	eye morphogenesis	14/845	186/23355	0.00791244	0.0312105	0.0198877	Naglu/Sox9/Kdr/Bcar3/Ntrk2/Rom1/Lrp5/Fzd5/Aldh1a1/Stat3/Bcl2/Sox2/Ikzf1/Cntf	14
GO:1901987	GO:1901987	regulation of cell cycle phase transition	20/845	305/23355	0.0079727	0.0314236	0.0200235	Psme1/Psme2/Ptpn6/Ccnd3/Id2/Nek6/Gpnmb/Ripk1/Plpp2/Ctdsp1/Adam17/Zfp36l2/Adamts1/Pdpn/Fam107a/Atf5/Bcl2/Rps27l/Gjc2/Aif1	20
GO:0032660	GO:0032660	regulation of interleukin-17 production	5/845	35/23355	0.0080818	0.0315207	0.0200854	Vsir/Nckap1l/Tlr4/Tlr2/Myd88	5
GO:0046677	GO:0046677	response to antibiotic	5/845	35/23355	0.0080818	0.0315207	0.0200854	Slc1a3/Rpl23/Id1/Ets1/Vkorc1	5
GO:0090183	GO:0090183	regulation of kidney development	5/845	35/23355	0.0080818	0.0315207	0.0200854	Sox9/Smo/Agt/Myc/Ednra	5
GO:0007042	GO:0007042	lysosomal lumen acidification	3/845	12/23355	0.00812853	0.0315207	0.0200854	Grn/Cln5/Cln6	3
GO:0010755	GO:0010755	regulation of plasminogen activation	3/845	12/23355	0.00812853	0.0315207	0.0200854	Ctsz/Serpine2/Serpinf2	3
GO:0014874	GO:0014874	response to stimulus involved in regulation of muscle adaptation	3/845	12/23355	0.00812853	0.0315207	0.0200854	Agt/Nol3/Fbxo32	3
GO:0016264	GO:0016264	gap junction assembly	3/845	12/23355	0.00812853	0.0315207	0.0200854	Ctnna1/Cav1/Agt	3
GO:0030644	GO:0030644	cellular chloride ion homeostasis	3/845	12/23355	0.00812853	0.0315207	0.0200854	Tbxas1/Spp1/Ckb	3
GO:0032825	GO:0032825	positive regulation of natural killer cell differentiation	3/845	12/23355	0.00812853	0.0315207	0.0200854	Irf1/Stat5a/Axl	3
GO:0033210	GO:0033210	leptin-mediated signaling pathway	3/845	12/23355	0.00812853	0.0315207	0.0200854	Mt3/Adipor1/Stat3	3
GO:0033632	GO:0033632	regulation of cell-cell adhesion mediated by integrin	3/845	12/23355	0.00812853	0.0315207	0.0200854	Podxl/Fermt3/Cxcl13	3
GO:0043649	GO:0043649	dicarboxylic acid catabolic process	3/845	12/23355	0.00812853	0.0315207	0.0200854	Aldh1l2/Aldh1l1/Ddo	3
GO:0045348	GO:0045348	positive regulation of MHC class II biosynthetic process	3/845	12/23355	0.00812853	0.0315207	0.0200854	Tlr4/Il33/Tmem106a	3
GO:0060368	GO:0060368	regulation of Fc receptor mediated stimulatory signaling pathway	3/845	12/23355	0.00812853	0.0315207	0.0200854	Ptprc/Plscr1/Lyn	3
GO:0070444	GO:0070444	oligodendrocyte progenitor proliferation	3/845	12/23355	0.00812853	0.0315207	0.0200854	Trf/Gjc2/Lyn	3
GO:0070445	GO:0070445	regulation of oligodendrocyte progenitor proliferation	3/845	12/23355	0.00812853	0.0315207	0.0200854	Trf/Gjc2/Lyn	3
GO:0090520	GO:0090520	sphingolipid mediated signaling pathway	3/845	12/23355	0.00812853	0.0315207	0.0200854	Ezr/Pik3cg/Plpp3	3
GO:0150079	GO:0150079	negative regulation of neuroinflammatory response	3/845	12/23355	0.00812853	0.0315207	0.0200854	Tnfrsf1b/Grn/Cst7	3
GO:1900272	GO:1900272	negative regulation of long-term synaptic potentiation	3/845	12/23355	0.00812853	0.0315207	0.0200854	Apoe/Fam107a/Cx3cr1	3
GO:1902459	GO:1902459	positive regulation of stem cell population maintenance	3/845	12/23355	0.00812853	0.0315207	0.0200854	Rest/Yap1/Lbh	3
GO:1905245	GO:1905245	regulation of aspartic-type peptidase activity	3/845	12/23355	0.00812853	0.0315207	0.0200854	Grn/Tmed10/Lyn	3
GO:0006695	GO:0006695	cholesterol biosynthetic process	6/845	49/23355	0.00819079	0.0316648	0.0201772	Srebf1/Cyb5r3/Fgf1/Scp2/Apoe/Pex2	6
GO:0010332	GO:0010332	response to gamma radiation	6/845	49/23355	0.00819079	0.0316648	0.0201772	Ptprc/Apobec1/Myc/Yap1/Bcl2/Gpx1	6
GO:1900047	GO:1900047	negative regulation of hemostasis	6/845	49/23355	0.00819079	0.0316648	0.0201772	Cd9/Plau/Apoe/Serpine2/Anxa5/Serpinf2	6
GO:1902653	GO:1902653	secondary alcohol biosynthetic process	6/845	49/23355	0.00819079	0.0316648	0.0201772	Srebf1/Cyb5r3/Fgf1/Scp2/Apoe/Pex2	6
GO:0048286	GO:0048286	lung alveolus development	7/845	64/23355	0.00820875	0.0317099	0.020206	Fgfr2/Igfbp5/Kdr/Tns3/Pdpn/Hopx/Sox2	7
GO:0034329	GO:0034329	cell junction assembly	26/845	432/23355	0.00824585	0.0318289	0.0202817	Cd9/Cldn11/Ctnna1/Rhoa/Col16a1/Cav1/Pmp22/Epb41l5/Rab29/Sdc4/Kdr/Cldn10/Agt/Tln1/Tlr2/Ntrk2/Rhoc/Itga5/Pdlim5/Fzd5/Micall2/Fam107a/Bcl2/Zfp703/Cldn5/Rab13	26
GO:0014855	GO:0014855	striated muscle cell proliferation	8/845	80/23355	0.00830168	0.0320199	0.0204035	Fgfr2/Tgfbr1/Bmpr1a/Fgf1/Ripk1/Yap1/Angpt1/Stat3	8
GO:0019217	GO:0019217	regulation of fatty acid metabolic process	9/845	97/23355	0.00853225	0.032884	0.0209541	Elovl5/Cd74/Srebf1/Cav1/Acadl/Sox9/Agt/Dbi/Mid1ip1	9
GO:0031623	GO:0031623	receptor internalization	11/845	132/23355	0.00854729	0.0329168	0.020975	Cd9/Ezr/Rin3/Cav1/Cd81/Cd63/Angpt1/Fcer1g/Syk/Rab31/Plcg2	11
GO:0034405	GO:0034405	response to fluid shear stress	4/845	23/23355	0.00870211	0.0334365	0.0213062	Nfe2l2/Spp1/P2rx4/Abca1	4
GO:0042572	GO:0042572	retinol metabolic process	4/845	23/23355	0.00870211	0.0334365	0.0213062	Retsat/Rdh10/Dhrs3/Aldh1a1	4
GO:0055083	GO:0055083	monovalent inorganic anion homeostasis	4/845	23/23355	0.00870211	0.0334365	0.0213062	Tbxas1/Spp1/Slc12a9/Ckb	4
GO:0072006	GO:0072006	nephron development	12/845	151/23355	0.00890239	0.0341733	0.0217756	Wwtr1/Notch3/Fgf1/Sox9/Smo/Agt/Myc/Yap1/Plce1/Angpt1/Il6ra/Bcl2	12
GO:0009306	GO:0009306	protein secretion	24/845	392/23355	0.00891076	0.0341733	0.0217756	Ptbp1/Srebf1/Rest/Slc8b1/Ezr/Gpld1/Plek/Stxbp3/Serp1/Rhbdf2/Apoe/Tlr4/Tlr2/Hadh/Slc16a1/Lrp5/Anxa5/Abca1/Tmed10/Tvp23b/Sncg/Ucp2/F2r/Rab13	24
GO:0050994	GO:0050994	regulation of lipid catabolic process	7/845	65/23355	0.00891992	0.0341733	0.0217756	Pik3cg/Rarres2/Gpld1/Apoc1/Idh1/Dbi/Pnpla2	7
GO:0048469	GO:0048469	cell maturation	15/845	208/23355	0.00892572	0.0341733	0.0217756	Btk/Ntn4/Pmp22/Tfcp2l1/Id2/Kdr/Ednrb/Lgi4/Runx1/Pth1r/Fzd5/Bcl2/C1qa/Gldn/Cebpa	15
GO:0051279	GO:0051279	regulation of release of sequestered calcium ion into cytosol	8/845	81/23355	0.00892772	0.0341733	0.0217756	Cyba/Ptpn6/Nol3/Ednra/Dbi/P2ry6/F2r/Lyn	8
GO:0043370	GO:0043370	regulation of CD4-positive, alpha-beta T cell differentiation	6/845	50/23355	0.00902986	0.0345119	0.0219914	Il4ra/Cd83/Sash3/Nckap1l/Irf1/Runx1	6
GO:0050819	GO:0050819	negative regulation of coagulation	6/845	50/23355	0.00902986	0.0345119	0.0219914	Cd9/Plau/Apoe/Serpine2/Anxa5/Serpinf2	6
GO:0043502	GO:0043502	regulation of muscle adaptation	9/845	98/23355	0.00910257	0.0345893	0.0220407	Tnfrsf1b/Lmcd1/Igfbp5/Nfatc1/P2rx4/Agt/Nol3/Fbxo32/Aif1	9
GO:0002675	GO:0002675	positive regulation of acute inflammatory response	5/845	36/23355	0.00911182	0.0345893	0.0220407	Btk/Pik3cg/Fcgr1/Fcer1g/Fcgr3	5
GO:0002701	GO:0002701	negative regulation of production of molecular mediator of immune response	5/845	36/23355	0.00911182	0.0345893	0.0220407	Parp3/Hmox1/Vsir/Il33/Angpt1	5
GO:0003401	GO:0003401	axis elongation	5/845	36/23355	0.00911182	0.0345893	0.0220407	Fgfr2/Fgf1/Rdh10/Sox9/Yap1	5
GO:0010837	GO:0010837	regulation of keratinocyte proliferation	5/845	36/23355	0.00911182	0.0345893	0.0220407	Fgfr2/Mdk/Tlr4/Yap1/Cd109	5
GO:0031069	GO:0031069	hair follicle morphogenesis	5/845	36/23355	0.00911182	0.0345893	0.0220407	Fgfr2/Igfbp5/Smo/Runx1/Bcl2	5
GO:0033005	GO:0033005	positive regulation of mast cell activation	5/845	36/23355	0.00911182	0.0345893	0.0220407	Il4ra/Nectin2/Fcer1g/Syk/Adora2b	5
GO:0035329	GO:0035329	hippo signaling	5/845	36/23355	0.00911182	0.0345893	0.0220407	Wwtr1/Mob1a/Yap1/Limd1/Amotl1	5
GO:1902624	GO:1902624	positive regulation of neutrophil migration	5/845	36/23355	0.00911182	0.0345893	0.0220407	Cd74/Mdk/Nckap1l/Rac2/Ednra	5
GO:0035592	GO:0035592	establishment of protein localization to extracellular region	24/845	393/23355	0.00917696	0.0348104	0.0221816	Ptbp1/Srebf1/Rest/Slc8b1/Ezr/Gpld1/Plek/Stxbp3/Serp1/Rhbdf2/Apoe/Tlr4/Tlr2/Hadh/Slc16a1/Lrp5/Anxa5/Abca1/Tmed10/Tvp23b/Sncg/Ucp2/F2r/Rab13	24
GO:0031345	GO:0031345	negative regulation of cell projection organization	15/845	209/23355	0.0093054	0.035271	0.0224751	Vim/Rhoa/Lgals1/Ctsz/Mag/Pmp22/Rab29/Id1/Apoe/Gfap/Yap1/Cers2/Adam17/Inppl1/B2m	15
GO:0001935	GO:0001935	endothelial cell proliferation	12/845	152/23355	0.00935778	0.0354429	0.0225847	Cyba/Hmox1/Cav1/Tgfbr1/Mdk/Sparc/Stat5a/Kdr/Apoe/Adam17/Stat3/Adora2b	12
GO:0008064	GO:0008064	regulation of actin polymerization or depolymerization	14/845	190/23355	0.00945335	0.035778	0.0227982	Capg/Rhoa/Icam1/Pycard/Plek/Nckap1l/Cdc42ep1/Arpc1b/Gmfg/Tlr2/Gsn/Wasf2/Cdc42ep4/Hcls1	14
GO:1902807	GO:1902807	negative regulation of cell cycle G1/S phase transition	7/845	66/23355	0.00967521	0.0365903	0.0233158	Gpnmb/Ripk1/Ctdsp1/Fam107a/Bcl2/Rps27l/Gjc2	7
GO:0070167	GO:0070167	regulation of biomineral tissue development	9/845	99/23355	0.00970127	0.0366613	0.0233611	Bmpr1a/Srgn/Sox9/Atraid/Bmp2k/Ccn1/Ano6/Tmem119/Rflnb	9
GO:0030856	GO:0030856	regulation of epithelial cell differentiation	12/845	153/23355	0.00983108	0.0371241	0.0236559	Wwtr1/Cav1/Tgfbr1/Sox9/Id1/Stat5a/Smo/Yap1/Cd109/Sox2/Cldn5/S1pr3	12
GO:0032535	GO:0032535	regulation of cellular component size	25/845	417/23355	0.00989488	0.0373371	0.0237917	Tnfrsf12a/Capg/Rhoa/Icam1/Ezr/Rin3/Pycard/Mag/Slc9a3r1/Plek/Pls1/Nckap1l/Cdc42ep1/Apoe/Arpc1b/Gmfg/Tlr2/Slc12a9/Gsn/Tmem123/Wasf2/Ano6/Cdc42ep4/Hcls1/Cntf	25
GO:0001916	GO:0001916	positive regulation of T cell mediated cytotoxicity	6/845	51/23355	0.0099286	0.0374193	0.0238441	Ptprc/Nectin2/Mr1/B2m/Fadd/Tap2	6
GO:0030833	GO:0030833	regulation of actin filament polymerization	13/845	172/23355	0.00993152	0.0374193	0.0238441	Capg/Rhoa/Icam1/Pycard/Nckap1l/Cdc42ep1/Arpc1b/Gmfg/Tlr2/Gsn/Wasf2/Cdc42ep4/Hcls1	13
GO:0051098	GO:0051098	regulation of binding	24/845	396/23355	0.0100146	0.0377044	0.0240257	Lgals9/Rest/Hmox1/Ctsz/Cln5/Cav1/Tgfbr1/Lox/Epb41l5/Id2/Id1/Ticam1/Smo/Apoe/Tlr4/Myc/Parp9/Angpt1/Pbxip1/1810037I17Rik/B2m/Hopx/Cldn5/Plscr1	24
GO:0051897	GO:0051897	positive regulation of protein kinase B signaling	10/845	117/23355	0.010026	0.0377191	0.0240351	Pik3cg/Tgfbr1/Igfbp5/Chil1/P2rx4/Angpt1/Axl/Cx3cr1/Hcls1/Gpx1	10
GO:1901990	GO:1901990	regulation of mitotic cell cycle phase transition	18/845	271/23355	0.0101137	0.0377682	0.0240664	Psme1/Psme2/Ptpn6/Ccnd3/Id2/Nek6/Gpnmb/Ripk1/Ctdsp1/Adam17/Zfp36l2/Adamts1/Pdpn/Fam107a/Bcl2/Rps27l/Gjc2/Aif1	18
GO:0002834	GO:0002834	regulation of response to tumor cell	4/845	24/23355	0.0101489	0.0377682	0.0240664	Cd274/Nectin2/Havcr2/Mr1	4
GO:0002837	GO:0002837	regulation of immune response to tumor cell	4/845	24/23355	0.0101489	0.0377682	0.0240664	Cd274/Nectin2/Havcr2/Mr1	4
GO:0002864	GO:0002864	regulation of acute inflammatory response to antigenic stimulus	4/845	24/23355	0.0101489	0.0377682	0.0240664	Btk/Fcgr1/Fcer1g/Fcgr3	4
GO:0006516	GO:0006516	glycoprotein catabolic process	4/845	24/23355	0.0101489	0.0377682	0.0240664	Edem2/Cst3/Fbxo2/Sgsh	4
GO:0010866	GO:0010866	regulation of triglyceride biosynthetic process	4/845	24/23355	0.0101489	0.0377682	0.0240664	Srebf1/Gpld1/Gpam/Thrsp	4
GO:0031639	GO:0031639	plasminogen activation	4/845	24/23355	0.0101489	0.0377682	0.0240664	Ctsz/Plau/Serpine2/Serpinf2	4
GO:0033008	GO:0033008	positive regulation of mast cell activation involved in immune response	4/845	24/23355	0.0101489	0.0377682	0.0240664	Il4ra/Fcer1g/Syk/Adora2b	4
GO:0042474	GO:0042474	middle ear morphogenesis	4/845	24/23355	0.0101489	0.0377682	0.0240664	Naglu/Eya4/Myc/Prrx2	4
GO:0043306	GO:0043306	positive regulation of mast cell degranulation	4/845	24/23355	0.0101489	0.0377682	0.0240664	Il4ra/Fcer1g/Syk/Adora2b	4
GO:0046628	GO:0046628	positive regulation of insulin receptor signaling pathway	4/845	24/23355	0.0101489	0.0377682	0.0240664	Snx5/Gnai2/Agt/Adipor1	4
GO:1901223	GO:1901223	negative regulation of NIK/NF-kappaB signaling	4/845	24/23355	0.0101489	0.0377682	0.0240664	Ifi35/Adipor1/Rela/Litaf	4
GO:1904706	GO:1904706	negative regulation of vascular associated smooth muscle cell proliferation	4/845	24/23355	0.0101489	0.0377682	0.0240664	Rhoa/Hmox1/Gna13/Rgs5	4
GO:1990000	GO:1990000	amyloid fibril formation	4/845	24/23355	0.0101489	0.0377682	0.0240664	Apoe/Ripk1/Gsn/B2m	4
GO:0001782	GO:0001782	B cell homeostasis	5/845	37/23355	0.0102288	0.0377682	0.0240664	Cd74/Tnfsf13b/Nckap1l/Bcl2/Lyn	5
GO:0006458	GO:0006458	'de novo' protein folding	5/845	37/23355	0.0102288	0.0377682	0.0240664	Cd74/Selenof/Entpd5/Dnajb13/H2-DMb1	5
GO:0009595	GO:0009595	detection of biotic stimulus	5/845	37/23355	0.0102288	0.0377682	0.0240664	Tspo/Smo/Tlr4/Tlr2/Yap1	5
GO:0051084	GO:0051084	'de novo' posttranslational protein folding	5/845	37/23355	0.0102288	0.0377682	0.0240664	Cd74/Selenof/Entpd5/Dnajb13/H2-DMb1	5
GO:0019915	GO:0019915	lipid storage	8/845	83/23355	0.0102846	0.0377682	0.0240664	Hexb/Soat1/Cav1/Stat5a/Apoe/Plin2/Pnpla2/Hexa	8
GO:0009437	GO:0009437	carnitine metabolic process	3/845	13/23355	0.0102861	0.0377682	0.0240664	Acadl/Cpt2/Slc22a4	3
GO:0015809	GO:0015809	arginine transport	3/845	13/23355	0.0102861	0.0377682	0.0240664	Slc7a2/Slc11a1/Agt	3
GO:0018158	GO:0018158	protein oxidation	3/845	13/23355	0.0102861	0.0377682	0.0240664	Lox/Sumf1/Gpx1	3
GO:0030320	GO:0030320	cellular monovalent inorganic anion homeostasis	3/845	13/23355	0.0102861	0.0377682	0.0240664	Tbxas1/Spp1/Ckb	3
GO:0031953	GO:0031953	negative regulation of protein autophosphorylation	3/845	13/23355	0.0102861	0.0377682	0.0240664	Mvp/Ptprc/Cav1	3
GO:0032488	GO:0032488	Cdc42 protein signal transduction	3/845	13/23355	0.0102861	0.0377682	0.0240664	Rhoj/Apoe/Abca1	3
GO:0042487	GO:0042487	regulation of odontogenesis of dentin-containing tooth	3/845	13/23355	0.0102861	0.0377682	0.0240664	Apcdd1/Tnfrsf11b/Csf1	3
GO:0042761	GO:0042761	very long-chain fatty acid biosynthetic process	3/845	13/23355	0.0102861	0.0377682	0.0240664	Elovl5/Elovl1/Hacd4	3
GO:0051639	GO:0051639	actin filament network formation	3/845	13/23355	0.0102861	0.0377682	0.0240664	Pls1/Fhod1/Lcp1	3
GO:0071285	GO:0071285	cellular response to lithium ion	3/845	13/23355	0.0102861	0.0377682	0.0240664	Fas/Id2/Cebpa	3
GO:0090557	GO:0090557	establishment of endothelial intestinal barrier	3/845	13/23355	0.0102861	0.0377682	0.0240664	Icam1/Tjp2/Myd88	3
GO:0097577	GO:0097577	sequestering of iron ion	3/845	13/23355	0.0102861	0.0377682	0.0240664	Ftl1/Lcn2/Fth1	3
GO:1901163	GO:1901163	regulation of trophoblast cell migration	3/845	13/23355	0.0102861	0.0377682	0.0240664	Timp1/Syde1/Arhgdib	3
GO:1903977	GO:1903977	positive regulation of glial cell migration	3/845	13/23355	0.0102861	0.0377682	0.0240664	P2rx4/Cx3cr1/Csf1	3
GO:0001933	GO:0001933	negative regulation of protein phosphorylation	22/845	355/23355	0.0104615	0.0383841	0.0244588	Mvp/Wwtr1/Hgf/Ptprc/Pycard/Cav1/Ptpn6/Gadd45a/Irf1/Apoe/Agt/Ctdsp1/Angpt1/Samsn1/Cd109/Lrp5/Plpp3/Inppl1/Parp14/Socs3/Dbndd2/Lyn	22
GO:0042180	GO:0042180	cellular ketone metabolic process	15/845	212/23355	0.0105216	0.0385766	0.0245815	Elovl5/Cd74/Srebf1/Rest/Cav1/Acadl/Scp2/Rdh10/Glo1/Sox9/Agt/Dbi/Slc7a7/Dhrs4/Mid1ip1	15
GO:0002790	GO:0002790	peptide secretion	26/845	441/23355	0.0105775	0.0387536	0.0246943	Ptbp1/Cd74/Srebf1/Rest/Slc8b1/Ezr/Cpe/Gpld1/Plek/Stxbp3/Serp1/Rhbdf2/Apoe/Tlr4/Tlr2/Hadh/Slc16a1/Lrp5/Anxa5/Abca1/Tmed10/Tvp23b/Sncg/Ucp2/F2r/Rab13	26
GO:0051047	GO:0051047	positive regulation of secretion	24/845	398/23355	0.0106068	0.0388325	0.0247446	Ptbp1/Cyba/Il4ra/Ezr/Gpld1/Gnai2/Spp1/Serp1/Sdc4/Lgals3/Agt/Ednrb/Tlr4/Tlr2/Ptges/Fcer1g/Runx1/Syk/Ptafr/Tmed10/Adora2b/Lamp1/Plcd1/Cntf	24
GO:0060070	GO:0060070	canonical Wnt signaling pathway	19/845	293/23355	0.0106621	0.0390068	0.0248556	Wwtr1/Fgfr2/Cav1/Slc9a3r1/Nfkb1/Mdk/Fzd10/Sox9/Apoe/Myc/Yap1/Limd1/Tcf7l1/Lrp5/Plpp3/Fzd5/Gprc5b/Sox2/Zfp703	19
GO:0030832	GO:0030832	regulation of actin filament length	14/845	193/23355	0.0107567	0.0393244	0.025058	Capg/Rhoa/Icam1/Pycard/Plek/Nckap1l/Cdc42ep1/Arpc1b/Gmfg/Tlr2/Gsn/Wasf2/Cdc42ep4/Hcls1	14
GO:0044270	GO:0044270	cellular nitrogen compound catabolic process	24/845	399/23355	0.0109133	0.0398391	0.0253859	Ptbp1/Slc11a1/Vim/Rnaset2a/Tnfrsf1b/Entpd2/Hmox1/Dnase2a/Zc3hav1/Apobec1/Qk/Tent5a/Acadl/Ncf2/Rida/Ampd3/Aldh1l2/Nudt7/Aldh1l1/Zfp36l2/Mapkapk2/Myd88/Tent5c/Entpd5	24
GO:0051656	GO:0051656	establishment of organelle localization	24/845	399/23355	0.0109133	0.0398391	0.0253859	Btk/Cd84/Fgfr2/Il4ra/Lat2/Ezr/Sun2/Hmox1/Slc9a3r1/Pard3b/Rac2/Kif1c/Nectin2/Bloc1s1/Fhod1/Eml3/Fcer1g/Gem/Syk/Tmed10/Adora2b/Myo1d/Lamp1/Lyn	24
GO:0110149	GO:0110149	regulation of biomineralization	9/845	101/23355	0.0109872	0.0400797	0.0255393	Bmpr1a/Srgn/Sox9/Atraid/Bmp2k/Ccn1/Ano6/Tmem119/Rflnb	9
GO:0050709	GO:0050709	negative regulation of protein secretion	8/845	84/23355	0.0110177	0.0401331	0.0255733	Srebf1/Rest/Rhbdf2/Apoe/Hadh/Anxa5/Ucp2/F2r	8
GO:0051384	GO:0051384	response to glucocorticoid	8/845	84/23355	0.0110177	0.0401331	0.0255733	Fas/Rest/Acsbg1/Zfp36l2/Fbxo32/Fam107a/Bcl2/Eif4ebp1	8
GO:0046700	GO:0046700	heterocycle catabolic process	24/845	400/23355	0.0112269	0.0408362	0.0260213	Ptbp1/Slc11a1/Vim/Rnaset2a/Tnfrsf1b/Entpd2/Hmox1/Dnase2a/Zc3hav1/Apobec1/Qk/Tent5a/Nfe2l2/Ncf2/Rida/Ampd3/Aldh1l2/Nudt7/Aldh1l1/Zfp36l2/Mapkapk2/Myd88/Tent5c/Entpd5	24
GO:0071692	GO:0071692	protein localization to extracellular region	24/845	400/23355	0.0112269	0.0408362	0.0260213	Ptbp1/Srebf1/Rest/Slc8b1/Ezr/Gpld1/Plek/Stxbp3/Serp1/Rhbdf2/Apoe/Tlr4/Tlr2/Hadh/Slc16a1/Lrp5/Anxa5/Abca1/Tmed10/Tvp23b/Sncg/Ucp2/F2r/Rab13	24
GO:0042093	GO:0042093	T-helper cell differentiation	7/845	68/23355	0.0113242	0.0411011	0.0261902	Bcl3/Il4ra/Irf1/Rorc/Il6ra/Stat3/Gpr183	7
GO:0046513	GO:0046513	ceramide biosynthetic process	7/845	68/23355	0.0113242	0.0411011	0.0261902	Elovl1/Ormdl2/Ccn1/Cers2/Degs1/Sptssa/Asah2	7
GO:1904894	GO:1904894	positive regulation of receptor signaling pathway via STAT	7/845	68/23355	0.0113242	0.0411011	0.0261902	Il10ra/Ghr/Cxcl5/Agt/Adipor1/Il6ra/Cntf	7
GO:0033363	GO:0033363	secretory granule organization	5/845	38/23355	0.0114362	0.0413291	0.0263354	Ptbp1/Srgn/Nectin2/Serpine2/Abca1	5
GO:0048265	GO:0048265	response to pain	5/845	38/23355	0.0114362	0.0413291	0.0263354	Tspo/P2rx4/Ednrb/Runx1/Vwa1	5
GO:0060674	GO:0060674	placenta blood vessel development	5/845	38/23355	0.0114362	0.0413291	0.0263354	Syde1/Ccn1/Fzd5/Socs3/Plcd1	5
GO:1902003	GO:1902003	regulation of amyloid-beta formation	5/845	38/23355	0.0114362	0.0413291	0.0263354	Ifngr1/Apoe/Ntrk2/Tmed10/Rela	5
GO:1903670	GO:1903670	regulation of sprouting angiogenesis	5/845	38/23355	0.0114362	0.0413291	0.0263354	Fgf1/Rhoj/Slc39a12/S100a1/Itga5	5
GO:2000249	GO:2000249	regulation of actin cytoskeleton reorganization	5/845	38/23355	0.0114362	0.0413291	0.0263354	Hck/Mdk/Arhgdib/Gmfg/Csf1r	5
GO:0009991	GO:0009991	response to extracellular stimulus	23/845	380/23355	0.0116939	0.0421656	0.0268685	Fas/Eif2ak2/Srebf1/Ptprc/Mt3/Itga6/Bmf/Slc1a2/Tfeb/Nfe2l2/Spp1/Apoe/Slc16a1/Atf3/Axl/Fam107a/Gabarap/Adora2b/Gatm/Bcl2/Eif4ebp1/Slc38a3/Rnase4	23
GO:0006691	GO:0006691	leukotriene metabolic process	4/845	25/23355	0.0117429	0.0421656	0.0268685	Ggt5/Tlr4/Tlr2/Syk	4
GO:0015813	GO:0015813	L-glutamate transmembrane transport	4/845	25/23355	0.0117429	0.0421656	0.0268685	Slc1a3/Slc1a2/Kcnj10/Slc25a18	4
GO:0022010	GO:0022010	central nervous system myelination	4/845	25/23355	0.0117429	0.0421656	0.0268685	Mag/Tlr2/Nkx6-2/Kcnj10	4
GO:0032291	GO:0032291	axon ensheathment in central nervous system	4/845	25/23355	0.0117429	0.0421656	0.0268685	Mag/Tlr2/Nkx6-2/Kcnj10	4
GO:0043902	GO:0043902	positive regulation of multi-organism process	4/845	25/23355	0.0117429	0.0421656	0.0268685	Ly86/Cd180/Ednrb/Lhfpl2	4
GO:0046597	GO:0046597	negative regulation of viral entry into host cell	4/845	25/23355	0.0117429	0.0421656	0.0268685	Cd74/Trim25/Gsn/Trim56	4
GO:0046688	GO:0046688	response to copper ion	4/845	25/23355	0.0117429	0.0421656	0.0268685	Mt3/Sod3/Nfe2l2/Mt2	4
GO:0048266	GO:0048266	behavioral response to pain	4/845	25/23355	0.0117429	0.0421656	0.0268685	Tspo/P2rx4/Runx1/Vwa1	4
GO:0044262	GO:0044262	cellular carbohydrate metabolic process	19/845	296/23355	0.0117852	0.0422574	0.0269269	Pygl/Phkb/Gpld1/Gbe1/Plek/Ppp1r3c/Il6st/Idh1/Scarb2/Rorc/Adipor1/Pth1r/Stat3/Ptafr/Gusb/Adora2b/P2ry6/Plcd1/Slc5a3	19
GO:0072659	GO:0072659	protein localization to plasma membrane	19/845	296/23355	0.0117852	0.0422574	0.0269269	Ehd2/Atp1b3/Fyb/Ezr/Tspan15/Myl12a/Ehd4/Slc9a3r1/Cd81/Scp2/Pls1/Arhgef16/Lgals3/Tmbim1/Fcer1g/Rab31/Vamp5/Rhog/Rab13	19
GO:0042476	GO:0042476	odontogenesis	10/845	120/23355	0.0118574	0.0424861	0.0270727	Fgfr2/Rhoa/Itga6/Bmpr1a/Id3/Smo/Ednra/Apcdd1/Tnfrsf11b/Csf1	10
GO:0055088	GO:0055088	lipid homeostasis	12/845	157/23355	0.0119124	0.0425065	0.0270857	Soat1/Abhd4/Cav1/Npc2/Gpam/Ormdl2/Apoe/Lrp5/Pex2/Abca1/Pnpla2/Cebpa	12
GO:0002639	GO:0002639	positive regulation of immunoglobulin production	6/845	53/23355	0.0119136	0.0425065	0.0270857	Il4ra/Ptprc/Cd37/Sash3/Il33/Tlr9	6
GO:0002714	GO:0002714	positive regulation of B cell mediated immunity	6/845	53/23355	0.0119136	0.0425065	0.0270857	Btk/Ptprc/Nectin2/Fcgr1/Fcer1g/Fcgr3	6
GO:0002891	GO:0002891	positive regulation of immunoglobulin mediated immune response	6/845	53/23355	0.0119136	0.0425065	0.0270857	Btk/Ptprc/Nectin2/Fcgr1/Fcer1g/Fcgr3	6
GO:0031103	GO:0031103	axon regeneration	6/845	53/23355	0.0119136	0.0425065	0.0270857	Grn/Mag/Cers2/Adam17/Bcl2/Cntf	6
GO:0060612	GO:0060612	adipose tissue development	6/845	53/23355	0.0119136	0.0425065	0.0270857	Id2/Rorc/Lrp5/Sh3pxd2b/Plaat3/Csf1	6
GO:0072521	GO:0072521	purine-containing compound metabolic process	23/845	381/23355	0.0120355	0.0429111	0.0273435	Mpc1/Rhoa/Slc4a4/Mtap/Aldoc/Ehhadh/Scp2/Gpam/Atp5e/Oard1/Macrod1/Ampd3/Myc/Nudt7/Hk3/Acot11/Stat3/Adora2b/Suclg2/Lacc1/Adssl1/Entpd5/Papss2	23
GO:0002294	GO:0002294	CD4-positive, alpha-beta T cell differentiation involved in immune response	7/845	69/23355	0.0122209	0.0435104	0.0277254	Bcl3/Il4ra/Irf1/Rorc/Il6ra/Stat3/Gpr183	7
GO:0045600	GO:0045600	positive regulation of fat cell differentiation	7/845	69/23355	0.0122209	0.0435104	0.0277254	Rarres2/Id2/Ccdc3/Lrp5/Cmklr1/Sh3pxd2b/Cebpa	7
GO:0033555	GO:0033555	multicellular organismal response to stress	9/845	103/23355	0.0123967	0.0441053	0.0281044	Tspo/Mdk/Apoe/P2rx4/Ednrb/Dbi/Runx1/Bcl2/Vwa1	9
GO:0097193	GO:0097193	intrinsic apoptotic signaling pathway	19/845	298/23355	0.0125847	0.0444938	0.028352	Cd74/Tnfrsf1b/Bcl3/Hmox1/Pycard/Cav1/Slc9a3r1/Rnf7/Nfe2l2/Tpt1/Myc/Nol3/Shisa5/Bcl2/Pttg1ip/Rps27l/P4hb/Plscr1/Gpx1	19
GO:1990542	GO:1990542	mitochondrial transmembrane transport	8/845	86/23355	0.0125986	0.0444938	0.028352	Mcur1/Mpc1/Slc1a3/Slc8b1/Tst/Micu2/Ucp2/Slc25a18	8
GO:0008544	GO:0008544	epidermis development	20/845	319/23355	0.0126291	0.0444938	0.028352	Fgfr2/Celsr1/Rest/Triobp/Slc9a3r1/Igfbp5/Pls1/Sox9/Tnfrsf19/Smo/Palld/Yap1/St14/Apcdd1/Dbi/Cd109/Runx1/Clic4/Bcl2/Rela	20
GO:0002218	GO:0002218	activation of innate immune response	5/845	39/23355	0.0127369	0.0444938	0.028352	Mavs/Pycard/Tlr4/Tlr2/Tlr9	5
GO:0006739	GO:0006739	NADP metabolic process	5/845	39/23355	0.0127369	0.0444938	0.028352	Ncf2/Fmo5/Fdx1/Idh1/Nadk2	5
GO:0045981	GO:0045981	positive regulation of nucleotide metabolic process	5/845	39/23355	0.0127369	0.0444938	0.028352	Slc4a4/Myc/Stat3/Adora2b/Entpd5	5
GO:0046686	GO:0046686	response to cadmium ion	5/845	39/23355	0.0127369	0.0444938	0.028352	Mt3/Hmox1/Gsn/Sox2/Mt2	5
GO:1900544	GO:1900544	positive regulation of purine nucleotide metabolic process	5/845	39/23355	0.0127369	0.0444938	0.028352	Slc4a4/Myc/Stat3/Adora2b/Entpd5	5
GO:1905332	GO:1905332	positive regulation of morphogenesis of an epithelium	5/845	39/23355	0.0127369	0.0444938	0.028352	Mdk/Sox9/Smo/Agt/Itgax	5
GO:0002756	GO:0002756	MyD88-independent toll-like receptor signaling pathway	3/845	14/23355	0.012744	0.0444938	0.028352	Ticam1/Tlr4/Tlr3	3
GO:0006750	GO:0006750	glutathione biosynthetic process	3/845	14/23355	0.012744	0.0444938	0.028352	Ggt5/Slc1a2/Nfe2l2	3
GO:0010226	GO:0010226	response to lithium ion	3/845	14/23355	0.012744	0.0444938	0.028352	Fas/Id2/Cebpa	3
GO:0019511	GO:0019511	peptidyl-proline hydroxylation	3/845	14/23355	0.012744	0.0444938	0.028352	P3h2/P4ha3/P4hb	3
GO:0030497	GO:0030497	fatty acid elongation	3/845	14/23355	0.012744	0.0444938	0.028352	Elovl5/Elovl1/Hacd4	3
GO:0032328	GO:0032328	alanine transport	3/845	14/23355	0.012744	0.0444938	0.028352	Slc1a4/Slc3a2/Slc38a3	3
GO:0032604	GO:0032604	granulocyte macrophage colony-stimulating factor production	3/845	14/23355	0.012744	0.0444938	0.028352	Cd84/Syk/Tlr9	3
GO:0032645	GO:0032645	regulation of granulocyte macrophage colony-stimulating factor production	3/845	14/23355	0.012744	0.0444938	0.028352	Cd84/Syk/Tlr9	3
GO:0035815	GO:0035815	positive regulation of renal sodium excretion	3/845	14/23355	0.012744	0.0444938	0.028352	Gnai2/Agt/Ednrb	3
GO:0036296	GO:0036296	response to increased oxygen levels	3/845	14/23355	0.012744	0.0444938	0.028352	Fas/Cav1/Pdpn	3
GO:0043312	GO:0043312	neutrophil degranulation	3/845	14/23355	0.012744	0.0444938	0.028352	Anxa3/Syk/Ptafr	3
GO:0046642	GO:0046642	negative regulation of alpha-beta T cell proliferation	3/845	14/23355	0.012744	0.0444938	0.028352	Lgals9/Vsir/Cd274	3
GO:0048102	GO:0048102	autophagic cell death	3/845	14/23355	0.012744	0.0444938	0.028352	Bmf/Laptm5/Lamp1	3
GO:0050667	GO:0050667	homocysteine metabolic process	3/845	14/23355	0.012744	0.0444938	0.028352	Mpst/Tst/Mmut	3
GO:0061450	GO:0061450	trophoblast cell migration	3/845	14/23355	0.012744	0.0444938	0.028352	Timp1/Syde1/Arhgdib	3
GO:0071397	GO:0071397	cellular response to cholesterol	3/845	14/23355	0.012744	0.0444938	0.028352	Mlc1/Gpld1/Smo	3
GO:0097202	GO:0097202	activation of cysteine-type endopeptidase activity	3/845	14/23355	0.012744	0.0444938	0.028352	Lgmn/Pycard/Fadd	3
GO:1902563	GO:1902563	regulation of neutrophil activation	3/845	14/23355	0.012744	0.0444938	0.028352	Grn/Syk/Ptafr	3
GO:0097553	GO:0097553	calcium ion transmembrane import into cytosol	11/845	140/23355	0.0129502	0.0451823	0.0287907	Cyba/Ptprc/Slc8b1/Ptpn6/Nol3/Ednra/Dbi/P2ry6/F2r/Plcg2/Lyn	11
GO:0060041	GO:0060041	retina development in camera-type eye	13/845	178/23355	0.0129705	0.045222	0.028816	Grn/Naglu/Tgif2/Ndp/Sox9/Rhoj/Ntrk2/Rom1/Lrp5/Clic4/Tgif1/Sox2/Ikzf1	13
GO:0035690	GO:0035690	cellular response to drug	6/845	54/23355	0.0130041	0.0452765	0.0288507	Rest/Gpld1/Nfe2l2/Myc/Ppp1r14a/Ccl4	6
GO:0051055	GO:0051055	negative regulation of lipid biosynthetic process	6/845	54/23355	0.0130041	0.0452765	0.0288507	Rest/Nfkb1/Acadl/Ormdl2/Apoe/Ccdc3	6
GO:0006753	GO:0006753	nucleoside phosphate metabolic process	26/845	449/23355	0.0130754	0.0454933	0.0289889	Entpd2/Mpc1/Rhoa/Slc4a4/Aldoc/Ehhadh/Scp2/Ncf2/Gpam/Atp5e/Ampd3/Rfk/Myc/Ak7/Nudt7/Naprt/Nadk2/Hk3/Acot11/Stat3/Adora2b/Suclg2/Lacc1/Adssl1/Entpd5/Papss2	26
GO:0006821	GO:0006821	chloride transport	9/845	104/23355	0.0131499	0.045688	0.029113	Slc1a3/Tspo/Car2/Slc12a9/Ptafr/Clic4/P2ry6/Ano6/Clic1	9
GO:0002293	GO:0002293	alpha-beta T cell differentiation involved in immune response	7/845	70/23355	0.0131676	0.045688	0.029113	Bcl3/Il4ra/Irf1/Rorc/Il6ra/Stat3/Gpr183	7
GO:0007405	GO:0007405	neuroblast proliferation	7/845	70/23355	0.0131676	0.045688	0.029113	Ctnna1/Fgfr2/Akna/Smo/Cx3cr1/Sox2/Kctd11	7
GO:0046579	GO:0046579	positive regulation of Ras protein signal transduction	7/845	70/23355	0.0131676	0.045688	0.029113	Pik3cg/Erbin/Dock2/Erbb2/Itpkb/F2r/Csf1	7
GO:0001573	GO:0001573	ganglioside metabolic process	4/845	26/23355	0.0134888	0.0465148	0.0296398	Hexb/Itgb8/Cln6/Hexa	4
GO:0002093	GO:0002093	auditory receptor cell morphogenesis	4/845	26/23355	0.0134888	0.0465148	0.0296398	Rest/Triobp/Slc9a3r1/Pls1	4
GO:0002313	GO:0002313	mature B cell differentiation involved in immune response	4/845	26/23355	0.0134888	0.0465148	0.0296398	Bcl3/Lgals1/Gpr183/Plcg2	4
GO:0002418	GO:0002418	immune response to tumor cell	4/845	26/23355	0.0134888	0.0465148	0.0296398	Cd274/Nectin2/Havcr2/Mr1	4
GO:0003084	GO:0003084	positive regulation of systemic arterial blood pressure	4/845	26/23355	0.0134888	0.0465148	0.0296398	Cyba/Rhoa/Rarres2/Agt	4
GO:0007620	GO:0007620	copulation	4/845	26/23355	0.0134888	0.0465148	0.0296398	Serpine2/Ednrb/Ednra/Ddo	4
GO:0034104	GO:0034104	negative regulation of tissue remodeling	4/845	26/23355	0.0134888	0.0465148	0.0296398	Agt/Tnfrsf11b/Inpp5d/Tmem119	4
GO:0043171	GO:0043171	peptide catabolic process	4/845	26/23355	0.0134888	0.0465148	0.0296398	Ggt5/Ctsh/Cpe/Tpp1	4
GO:1902993	GO:1902993	positive regulation of amyloid precursor protein catabolic process	4/845	26/23355	0.0134888	0.0465148	0.0296398	Ifngr1/Apoe/Rela/Lyn	4
GO:0045444	GO:0045444	fat cell differentiation	17/845	259/23355	0.0135897	0.0468307	0.0298411	Wwtr1/Srebf1/Itga6/Rarres2/Id2/Yap1/Nudt7/Rorc/Ccdc3/Zfp36l2/Lrp5/Atf5/Cmklr1/Sh3pxd2b/Psmb8/Gpx1/Cebpa	17
GO:0051224	GO:0051224	negative regulation of protein transport	11/845	141/23355	0.0136029	0.0468443	0.0298498	Srebf1/Rest/Rhbdf2/Apoe/Hadh/Nol3/Bag3/Angpt1/Anxa5/Ucp2/F2r	11
GO:0015844	GO:0015844	monoamine transport	9/845	105/23355	0.0139366	0.0479278	0.0305402	Maob/Lgals3/Agt/Fcer1g/Syk/Adora2b/Sncg/Plcd1/Fcgr3	9
GO:0042310	GO:0042310	vasoconstriction	9/845	105/23355	0.0139366	0.0479278	0.0305402	Tbxas1/Rhoa/Icam1/Cav1/Agt/Ednrb/Ednra/Ptafr/F2r	9
GO:0042326	GO:0042326	negative regulation of phosphorylation	24/845	408/23355	0.0140062	0.0481344	0.0306718	Mvp/Wwtr1/Hgf/Rhoa/Ptprc/Pycard/Cav1/Ptpn6/Gadd45a/Irf1/Apoe/Agt/Ctdsp1/Angpt1/Samsn1/Cd109/Lrp5/Plpp3/Inppl1/Stat3/Parp14/Socs3/Dbndd2/Lyn	24
GO:0070570	GO:0070570	regulation of neuron projection regeneration	5/845	40/23355	0.0141341	0.0484189	0.0308531	Hgf/Grn/Cers2/Adam17/Cntf	5
GO:1902692	GO:1902692	regulation of neuroblast proliferation	5/845	40/23355	0.0141341	0.0484189	0.0308531	Ctnna1/Smo/Cx3cr1/Sox2/Kctd11	5
GO:0010712	GO:0010712	regulation of collagen metabolic process	6/845	55/23355	0.0141626	0.0484189	0.0308531	Vim/Vsir/Il6ra/Serpinf2/Adora2b/F2r	6
GO:0016126	GO:0016126	sterol biosynthetic process	6/845	55/23355	0.0141626	0.0484189	0.0308531	Srebf1/Cyb5r3/Fgf1/Scp2/Apoe/Pex2	6
GO:0042743	GO:0042743	hydrogen peroxide metabolic process	6/845	55/23355	0.0141626	0.0484189	0.0308531	Cyba/Prdx1/Cat/Stat3/Gpx3/Gpx1	6
GO:0048713	GO:0048713	regulation of oligodendrocyte differentiation	6/845	55/23355	0.0141626	0.0484189	0.0308531	Tnfrsf1b/Mdk/Qk/Id2/Il33/Tlr2	6
GO:2000351	GO:2000351	regulation of endothelial cell apoptotic process	6/845	55/23355	0.0141626	0.0484189	0.0308531	Icam1/Nfe2l2/Kdr/Pak4/Angpt1/Ano6	6
GO:0002287	GO:0002287	alpha-beta T cell activation involved in immune response	7/845	71/23355	0.0141658	0.0484189	0.0308531	Bcl3/Il4ra/Irf1/Rorc/Il6ra/Stat3/Gpr183	7
GO:0017157	GO:0017157	regulation of exocytosis	16/845	240/23355	0.0142785	0.0487444	0.0310605	Lgals9/Cd84/Il4ra/Rest/Hmox1/Gnai2/Stxbp3/Sdc4/Rac2/Fcer1g/Syk/Ptafr/Adora2b/Lamp1/Lyn/Rab13	16
GO:0016052	GO:0016052	carbohydrate catabolic process	11/845	142/23355	0.0142803	0.0487444	0.0310605	Hexb/Slc4a4/Pygl/Aldoc/Myc/Scarb2/Hk3/Lrp5/Stat3/Gusb/Entpd5	11
GO:0034248	GO:0034248	regulation of cellular amide metabolic process	24/845	409/23355	0.0143892	0.0490827	0.0312761	Ptbp1/Vim/Ifngr1/Eif2ak2/Bcl3/Qk/Igfbp5/Nfe2l2/Serp1/Ormdl2/Mif4gd/Apoe/Rida/Erbb2/Ccn1/Ntrk2/Zfp36l2/Stat3/Ptafr/Tmed10/Rps9/Rela/Rps27l/Eif4ebp1	24

## Sheet: GO_Enrichment_Tau_GreenModule
	ID	Description	GeneRatio	BgRatio	pvalue	p.adjust	qvalue	geneID	Count
GO:0010876	GO:0010876	lipid localization	12/1965	488/23355	8.93505e-09	5.81058e-06	3.85916e-06	Esyt1/Itgb1/Slc7a11/Dab2/Bmp6/Abca9/Slc13a3/C1qtnf1/Tsku/Anxa2/Apod/Enpp1	12
GO:0030198	GO:0030198	extracellular matrix organization	10/1965	306/23355	1.21936e-08	5.81058e-06	3.85916e-06	Fbln1/Crispld2/Aebp1/Vtn/Tgfbi/Cyp1b1/Itgb1/Mmp14/Lamb2/Anxa2	10
GO:0043062	GO:0043062	extracellular structure organization	10/1965	307/23355	1.2577e-08	5.81058e-06	3.85916e-06	Fbln1/Crispld2/Aebp1/Vtn/Tgfbi/Cyp1b1/Itgb1/Mmp14/Lamb2/Anxa2	10
GO:0045229	GO:0045229	external encapsulating structure organization	10/1965	307/23355	1.2577e-08	5.81058e-06	3.85916e-06	Fbln1/Crispld2/Aebp1/Vtn/Tgfbi/Cyp1b1/Itgb1/Mmp14/Lamb2/Anxa2	10
GO:0006869	GO:0006869	lipid transport	11/1965	438/23355	3.20834e-08	1.1858e-05	7.87563e-06	Esyt1/Itgb1/Slc7a11/Dab2/Bmp6/Abca9/Slc13a3/C1qtnf1/Tsku/Anxa2/Apod	11
GO:0031589	GO:0031589	cell-substrate adhesion	9/1965	358/23355	6.34448e-07	0.000174584	0.000115952	Lamc3/Ston1/Fbln1/Vtn/Itgb1/Dab2/Mmp14/Lamb2/Apod	9
GO:0032963	GO:0032963	collagen metabolic process	6/1965	111/23355	6.61302e-07	0.000174584	0.000115952	Mrc2/Tgfbr3/Pdgfrb/Rcn3/Itgb1/Mmp14	6
GO:0007162	GO:0007162	negative regulation of cell adhesion	8/1965	293/23355	1.51474e-06	0.000349905	0.000232393	Fbln1/Cxcl12/Fgl2/Cyp1b1/Bmp6/Mmp14/C1qtnf1/Apod	8
GO:2000833	GO:2000833	positive regulation of steroid hormone secretion	3/1965	13/23355	5.76851e-06	0.00118447	0.000786676	Dab2/Bmp6/C1qtnf1	3
GO:0110148	GO:0110148	biomineralization	6/1965	166/23355	6.87673e-06	0.00127082	0.000844029	Bmp7/Ecm1/Fbln7/Bmp6/Clec3b/Enpp1	6
GO:0110149	GO:0110149	regulation of biomineralization	5/1965	101/23355	9.20348e-06	0.00154618	0.00102691	Bmp7/Ecm1/Fbln7/Bmp6/Enpp1	5
GO:0032370	GO:0032370	positive regulation of lipid transport	5/1965	105/23355	1.11241e-05	0.00171311	0.00113778	Itgb1/Dab2/Bmp6/C1qtnf1/Anxa2	5
GO:2000846	GO:2000846	regulation of corticosteroid hormone secretion	3/1965	18/23355	1.62954e-05	0.00228452	0.00151729	Dab2/Bmp6/C1qtnf1	3
GO:0090100	GO:0090100	positive regulation of transmembrane receptor protein serine/threonine kinase signaling pathway	5/1965	115/23355	1.7307e-05	0.00228452	0.00151729	Tgfbr3/Bmp7/Dab2/Bmp6/Cdh5	5
GO:0035930	GO:0035930	corticosteroid hormone secretion	3/1965	19/23355	1.93123e-05	0.00237927	0.00158022	Dab2/Bmp6/C1qtnf1	3
GO:0030282	GO:0030282	bone mineralization	5/1965	121/23355	2.21316e-05	0.00254807	0.00169233	Bmp7/Ecm1/Bmp6/Clec3b/Enpp1	5
GO:0001654	GO:0001654	eye development	8/1965	427/23355	2.37248e-05	0.00254807	0.00169233	Lamc3/Bmp7/Pdgfrb/Cyp1b1/Bmp6/Lamb2/Gas1/Tsku	8
GO:0150063	GO:0150063	visual system development	8/1965	430/23355	2.49395e-05	0.00254807	0.00169233	Lamc3/Bmp7/Pdgfrb/Cyp1b1/Bmp6/Lamb2/Gas1/Tsku	8
GO:0048880	GO:0048880	sensory system development	8/1965	434/23355	2.664e-05	0.00254807	0.00169233	Lamc3/Bmp7/Pdgfrb/Cyp1b1/Bmp6/Lamb2/Gas1/Tsku	8
GO:0001667	GO:0001667	ameboidal-type cell migration	8/1965	439/23355	2.89015e-05	0.00254807	0.00169233	Tgfbr3/Bmp7/Cxcl12/Cyp1b1/Itgb1/Cdh5/Ephb4/Kank2	8
GO:1905954	GO:1905954	positive regulation of lipid localization	5/1965	128/23355	2.90169e-05	0.00254807	0.00169233	Itgb1/Dab2/Bmp6/C1qtnf1/Anxa2	5
GO:0045785	GO:0045785	positive regulation of cell adhesion	8/1965	442/23355	3.03342e-05	0.00254807	0.00169233	Fbln1/Bmp7/Cxcl12/Vtn/Itgb1/Dab2/Ephb4/Tgm2	8
GO:0060389	GO:0060389	pathway-restricted SMAD protein phosphorylation	4/1965	65/23355	3.2561e-05	0.00258841	0.00171912	Tgfbr3/Bmp7/Dab2/Bmp6	4
GO:0010810	GO:0010810	regulation of cell-substrate adhesion	6/1965	221/23355	3.4782e-05	0.00258841	0.00171912	Fbln1/Vtn/Itgb1/Dab2/Mmp14/Apod	6
GO:2000831	GO:2000831	regulation of steroid hormone secretion	3/1965	23/23355	3.50164e-05	0.00258841	0.00171912	Dab2/Bmp6/C1qtnf1	3
GO:0043393	GO:0043393	regulation of protein binding	6/1965	223/23355	3.65779e-05	0.00259985	0.00172672	Tgfbr3/Atp2a3/Vtn/Cald1/Dab2/Anxa2	6
GO:0035929	GO:0035929	steroid hormone secretion	3/1965	26/23355	5.11017e-05	0.00349763	0.00232298	Dab2/Bmp6/C1qtnf1	3
GO:0042060	GO:0042060	wound healing	7/1965	357/23355	5.97854e-05	0.00394584	0.00262067	Fbln1/Myof/Itgb1/Slc7a11/C1qtnf1/Tsku/Anxa2	7
GO:0090092	GO:0090092	regulation of transmembrane receptor protein serine/threonine kinase signaling pathway	6/1965	250/23355	6.90038e-05	0.00439721	0.00292045	Tgfbr3/Bmp7/Dab2/Bmp6/Cdh5/Tsku	6
GO:0072337	GO:0072337	modified amino acid transport	3/1965	29/23355	7.13903e-05	0.00439765	0.00292074	Slc7a11/Slc13a3/Slc6a20a	3
GO:0030500	GO:0030500	regulation of bone mineralization	4/1965	82/23355	8.11894e-05	0.00470939	0.00312779	Bmp7/Ecm1/Bmp6/Enpp1	4
GO:0015850	GO:0015850	organic hydroxy compound transport	6/1965	259/23355	8.38491e-05	0.00470939	0.00312779	Cxcl12/Dab2/Bmp6/C1qtnf1/Tsku/Anxa2	6
GO:0050678	GO:0050678	regulation of epithelial cell proliferation	7/1965	377/23355	8.40963e-05	0.00470939	0.00312779	Tgfbr3/Cxcl12/Ecm1/Dab2/Bmp6/Nupr1/Gas1	7
GO:0043010	GO:0043010	camera-type eye development	7/1965	379/23355	8.69163e-05	0.00472415	0.0031376	Lamc3/Bmp7/Pdgfrb/Cyp1b1/Lamb2/Gas1/Tsku	7
GO:0031214	GO:0031214	biomineral tissue development	5/1965	164/23355	9.44148e-05	0.0049851	0.00331091	Bmp7/Ecm1/Bmp6/Clec3b/Enpp1	5
GO:0032368	GO:0032368	regulation of lipid transport	5/1965	169/23355	0.000108747	0.00558236	0.00370758	Itgb1/Dab2/Bmp6/C1qtnf1/Anxa2	5
GO:0003333	GO:0003333	amino acid transmembrane transport	4/1965	91/23355	0.000121758	0.00608134	0.00403899	Itgb1/Slc7a11/Slc13a3/Slc6a20a	4
GO:0001503	GO:0001503	ossification	7/1965	406/23355	0.000133172	0.00632874	0.0042033	Tgfbr3/Bmp7/Ecm1/Bmp6/Mmp14/Clec3b/Enpp1	7
GO:0061448	GO:0061448	connective tissue development	6/1965	282/23355	0.000133561	0.00632874	0.0042033	Bmp7/Pdgfrb/Efemp1/Ecm1/Bmp6/Bgn	6
GO:0030574	GO:0030574	collagen catabolic process	3/1965	37/23355	0.000149413	0.00690286	0.00458461	Mrc2/Itgb1/Mmp14	3
GO:0070167	GO:0070167	regulation of biomineral tissue development	4/1965	99/23355	0.000168661	0.00760207	0.00504899	Bmp7/Ecm1/Bmp6/Enpp1	4
GO:0034329	GO:0034329	cell junction assembly	7/1965	432/23355	0.000194946	0.00857764	0.00569693	Ston1/Lsr/Itgb1/Mmp14/Cdh5/Thbs2/Apod	7
GO:0010631	GO:0010631	epithelial cell migration	6/1965	304/23355	0.000200665	0.00862392	0.00572767	Tgfbr3/Cyp1b1/Itgb1/Cdh5/Ephb4/Kank2	6
GO:0090132	GO:0090132	epithelium migration	6/1965	306/23355	0.000207885	0.00873117	0.0057989	Tgfbr3/Cyp1b1/Itgb1/Cdh5/Ephb4/Kank2	6
GO:0090130	GO:0090130	tissue migration	6/1965	308/23355	0.000215309	0.00884202	0.00587252	Tgfbr3/Cyp1b1/Itgb1/Cdh5/Ephb4/Kank2	6
GO:0050673	GO:0050673	epithelial cell proliferation	7/1965	443/23355	0.000227244	0.00894121	0.0059384	Tgfbr3/Cxcl12/Ecm1/Dab2/Bmp6/Nupr1/Gas1	7
GO:0048145	GO:0048145	regulation of fibroblast proliferation	4/1965	107/23355	0.000227401	0.00894121	0.0059384	Fbln1/Pdgfrb/Nupr1/Anxa2	4
GO:0034446	GO:0034446	substrate adhesion-dependent cell spreading	4/1965	108/23355	0.000235656	0.00902287	0.00599264	Lamc3/Fbln1/Dab2/Lamb2	4
GO:1905952	GO:1905952	regulation of lipid localization	5/1965	201/23355	0.000244052	0.00902287	0.00599264	Itgb1/Dab2/Bmp6/C1qtnf1/Anxa2	5
GO:0048144	GO:0048144	fibroblast proliferation	4/1965	109/23355	0.000244125	0.00902287	0.00599264	Fbln1/Pdgfrb/Nupr1/Anxa2	4
GO:0051216	GO:0051216	cartilage development	5/1965	205/23355	0.000267299	0.00968564	0.00643282	Bmp7/Efemp1/Ecm1/Bmp6/Bgn	5
GO:0051146	GO:0051146	striated muscle cell differentiation	6/1965	322/23355	0.000273331	0.00971375	0.00645149	Cxcl12/Pdgfrb/Myof/Itgb1/Pgm5/Mmp14	6
GO:2000404	GO:2000404	regulation of T cell migration	3/1965	46/23355	0.000286732	0.00999776	0.00664012	Cxcl12/Ecm1/Apod	3
GO:0089718	GO:0089718	amino acid import across plasma membrane	3/1965	47/23355	0.000305675	0.0104609	0.0069477	Itgb1/Slc7a11/Slc6a20a	3
GO:0010862	GO:0010862	positive regulation of pathway-restricted SMAD protein phosphorylation	3/1965	48/23355	0.000325407	0.0105966	0.00703781	Bmp7/Dab2/Bmp6	3
GO:0045666	GO:0045666	positive regulation of neuron differentiation	4/1965	118/23355	0.000330498	0.0105966	0.00703781	Bmp7/Cxcl12/Itgb1/Bmp6	4
GO:0048732	GO:0048732	gland development	7/1965	473/23355	0.000337809	0.0105966	0.00703781	Tgfbr3/Bmp7/Lsr/Vtn/Pdgfrb/Wls/Tgm2	7
GO:0035672	GO:0035672	oligopeptide transmembrane transport	2/1965	10/23355	0.00033831	0.0105966	0.00703781	Slc7a11/Slc13a3	2
GO:0072203	GO:0072203	cell proliferation involved in metanephros development	2/1965	10/23355	0.00033831	0.0105966	0.00703781	Bmp7/Pdgfrb	2
GO:0007160	GO:0007160	cell-matrix adhesion	5/1965	218/23355	0.000354617	0.0109222	0.0072541	Ston1/Vtn/Itgb1/Mmp14/Apod	5
GO:0044060	GO:0044060	regulation of endocrine process	3/1965	50/23355	0.000367294	0.0111272	0.00739025	Dab2/Bmp6/C1qtnf1	3
GO:0007409	GO:0007409	axonogenesis	7/1965	483/23355	0.000383027	0.0113967	0.00756926	Bmp7/Cxcl12/Itgb1/Lamb2/Gas1/Tsku/Ephb4	7
GO:0110151	GO:0110151	positive regulation of biomineralization	3/1965	51/23355	0.000389477	0.0113967	0.00756926	Bmp7/Fbln7/Bmp6	3
GO:0045862	GO:0045862	positive regulation of proteolysis	6/1965	345/23355	0.000394692	0.0113967	0.00756926	Atp2a3/Rcn3/Dab2/Mmp14/Clec3b/Nupr1	6
GO:0045807	GO:0045807	positive regulation of endocytosis	4/1965	125/23355	0.00041136	0.0115569	0.00767565	Vtn/Itgb1/Dab2/Anxa2	4
GO:0032342	GO:0032342	aldosterone biosynthetic process	2/1965	11/23355	0.000412747	0.0115569	0.00767565	Dab2/Bmp6	2
GO:0030100	GO:0030100	regulation of endocytosis	5/1965	228/23355	0.000435297	0.0119291	0.00792285	Ston1/Vtn/Itgb1/Dab2/Anxa2	5
GO:0062012	GO:0062012	regulation of small molecule metabolic process	6/1965	352/23355	0.00043895	0.0119291	0.00792285	Slc7a11/Dab2/Bmp6/C1qtnf1/Nupr1/Enpp1	6
GO:0035272	GO:0035272	exocrine system development	3/1965	54/23355	0.000461141	0.0121741	0.00808557	Bmp7/Wls/Tgm2	3
GO:0043090	GO:0043090	amino acid import	3/1965	54/23355	0.000461141	0.0121741	0.00808557	Itgb1/Slc7a11/Slc6a20a	3
GO:1902475	GO:1902475	L-alpha-amino acid transmembrane transport	3/1965	55/23355	0.000486779	0.01267	0.00841489	Itgb1/Slc7a11/Slc6a20a	3
GO:0006705	GO:0006705	mineralocorticoid biosynthetic process	2/1965	12/23355	0.000494408	0.0126898	0.00842806	Dab2/Bmp6	2
GO:0030278	GO:0030278	regulation of ossification	4/1965	132/23355	0.00050546	0.0127958	0.00849844	Bmp7/Ecm1/Bmp6/Enpp1	4
GO:0010811	GO:0010811	positive regulation of cell-substrate adhesion	4/1965	133/23355	0.000520052	0.0129782	0.0086196	Fbln1/Vtn/Itgb1/Dab2	4
GO:0055002	GO:0055002	striated muscle cell development	4/1965	134/23355	0.000534941	0.0129782	0.0086196	Pdgfrb/Myof/Itgb1/Pgm5	4
GO:1905039	GO:1905039	carboxylic acid transmembrane transport	4/1965	134/23355	0.000534941	0.0129782	0.0086196	Itgb1/Slc7a11/Slc13a3/Slc6a20a	4
GO:0030199	GO:0030199	collagen fibril organization	3/1965	57/23355	0.000540758	0.0129782	0.0086196	Aebp1/Cyp1b1/Anxa2	3
GO:1903825	GO:1903825	organic acid transmembrane transport	4/1965	135/23355	0.000550132	0.0130339	0.00865659	Itgb1/Slc7a11/Slc13a3/Slc6a20a	4
GO:0032060	GO:0032060	bleb assembly	2/1965	13/23355	0.000583251	0.0130504	0.00866753	Emp1/Emp3	2
GO:0032341	GO:0032341	aldosterone metabolic process	2/1965	13/23355	0.000583251	0.0130504	0.00866753	Dab2/Bmp6	2
GO:0072110	GO:0072110	glomerular mesangial cell proliferation	2/1965	13/23355	0.000583251	0.0130504	0.00866753	Bmp7/Pdgfrb	2
GO:0072678	GO:0072678	T cell migration	3/1965	60/23355	0.000628675	0.0130504	0.00866753	Cxcl12/Ecm1/Apod	3
GO:2000401	GO:2000401	regulation of lymphocyte migration	3/1965	60/23355	0.000628675	0.0130504	0.00866753	Cxcl12/Ecm1/Apod	3
GO:0015807	GO:0015807	L-amino acid transport	3/1965	61/23355	0.000659884	0.0130504	0.00866753	Itgb1/Slc7a11/Slc6a20a	3
GO:0048260	GO:0048260	positive regulation of receptor-mediated endocytosis	3/1965	61/23355	0.000659884	0.0130504	0.00866753	Vtn/Dab2/Anxa2	3
GO:0060986	GO:0060986	endocrine hormone secretion	3/1965	61/23355	0.000659884	0.0130504	0.00866753	Dab2/Bmp6/C1qtnf1	3
GO:0007411	GO:0007411	axon guidance	5/1965	250/23355	0.000660946	0.0130504	0.00866753	Bmp7/Cxcl12/Lamb2/Gas1/Ephb4	5
GO:0007178	GO:0007178	transmembrane receptor protein serine/threonine kinase signaling pathway	6/1965	381/23355	0.000665192	0.0130504	0.00866753	Tgfbr3/Bmp7/Dab2/Bmp6/Cdh5/Tsku	6
GO:0097485	GO:0097485	neuron projection guidance	5/1965	251/23355	0.000672946	0.0130504	0.00866753	Bmp7/Cxcl12/Lamb2/Gas1/Ephb4	5
GO:0008212	GO:0008212	mineralocorticoid metabolic process	2/1965	14/23355	0.000679238	0.0130504	0.00866753	Dab2/Bmp6	2
GO:0034309	GO:0034309	primary alcohol biosynthetic process	2/1965	14/23355	0.000679238	0.0130504	0.00866753	Dab2/Bmp6	2
GO:0046886	GO:0046886	positive regulation of hormone biosynthetic process	2/1965	14/23355	0.000679238	0.0130504	0.00866753	Dab2/Bmp6	2
GO:0071635	GO:0071635	negative regulation of transforming growth factor beta production	2/1965	14/23355	0.000679238	0.0130504	0.00866753	Fbln1/Tsku	2
GO:0072224	GO:0072224	metanephric glomerulus development	2/1965	14/23355	0.000679238	0.0130504	0.00866753	Pdgfrb/Lamb2	2
GO:0010812	GO:0010812	negative regulation of cell-substrate adhesion	3/1965	62/23355	0.000692064	0.0130504	0.00866753	Fbln1/Mmp14/Apod	3
GO:0014911	GO:0014911	positive regulation of smooth muscle cell migration	3/1965	62/23355	0.000692064	0.0130504	0.00866753	Vtn/Pdgfrb/Cyp1b1	3
GO:0032835	GO:0032835	glomerulus development	3/1965	62/23355	0.000692064	0.0130504	0.00866753	Bmp7/Pdgfrb/Lamb2	3
GO:0060393	GO:0060393	regulation of pathway-restricted SMAD protein phosphorylation	3/1965	62/23355	0.000692064	0.0130504	0.00866753	Bmp7/Dab2/Bmp6	3
GO:0048705	GO:0048705	skeletal system morphogenesis	5/1965	254/23355	0.000709928	0.013252	0.00880145	Bmp7/Pdgfrb/Bmp6/Mmp14/Gas1	5
GO:0006081	GO:0006081	cellular aldehyde metabolic process	3/1965	63/23355	0.000725229	0.0134022	0.00890123	Cyp1b1/Dab2/Bmp6	3
GO:0048008	GO:0048008	platelet-derived growth factor receptor signaling pathway	3/1965	64/23355	0.00075939	0.0137584	0.00913776	Ston1/Pdgfrb/Apod	3
GO:0070613	GO:0070613	regulation of protein processing	3/1965	64/23355	0.00075939	0.0137584	0.00913776	Mmp14/Clec3b/Gas1	3
GO:0050680	GO:0050680	negative regulation of epithelial cell proliferation	4/1965	148/23355	0.00077657	0.0139014	0.00923277	Tgfbr3/Dab2/Nupr1/Gas1	4
GO:0006857	GO:0006857	oligopeptide transport	2/1965	15/23355	0.00078233	0.0139014	0.00923277	Slc7a11/Slc13a3	2
GO:0051098	GO:0051098	regulation of binding	6/1965	396/23355	0.000813142	0.0143113	0.00950499	Tgfbr3/Atp2a3/Vtn/Cald1/Dab2/Anxa2	6
GO:0034308	GO:0034308	primary alcohol metabolic process	3/1965	66/23355	0.000830749	0.0144832	0.00961919	Cyp1b1/Dab2/Bmp6	3
GO:0030239	GO:0030239	myofibril assembly	3/1965	67/23355	0.000867969	0.0145957	0.00969391	Pdgfrb/Itgb1/Pgm5	3
GO:1903317	GO:1903317	regulation of protein maturation	3/1965	67/23355	0.000867969	0.0145957	0.00969391	Mmp14/Clec3b/Gas1	3
GO:0060391	GO:0060391	positive regulation of SMAD protein signal transduction	2/1965	16/23355	0.000892488	0.0145957	0.00969391	Dab2/Bmp6	2
GO:0060856	GO:0060856	establishment of blood-brain barrier	2/1965	16/23355	0.000892488	0.0145957	0.00969391	Lsr/Mxra8	2
GO:0072109	GO:0072109	glomerular mesangium development	2/1965	16/23355	0.000892488	0.0145957	0.00969391	Bmp7/Pdgfrb	2
GO:0098712	GO:0098712	L-glutamate import across plasma membrane	2/1965	16/23355	0.000892488	0.0145957	0.00969391	Itgb1/Slc7a11	2
GO:1902337	GO:1902337	regulation of apoptotic process involved in morphogenesis	2/1965	16/23355	0.000892488	0.0145957	0.00969391	Tgfbr3/Bmp7	2
GO:0048146	GO:0048146	positive regulation of fibroblast proliferation	3/1965	69/23355	0.000945551	0.0152941	0.0101577	Fbln1/Pdgfrb/Anxa2	3
GO:0042692	GO:0042692	muscle cell differentiation	6/1965	410/23355	0.000973083	0.0152941	0.0101577	Cxcl12/Pdgfrb/Myof/Itgb1/Pgm5/Mmp14	6
GO:0033627	GO:0033627	cell adhesion mediated by integrin	3/1965	70/23355	0.000985935	0.0152941	0.0101577	Vtn/Cyp1b1/Itgb1	3
GO:0001921	GO:0001921	positive regulation of receptor recycling	2/1965	17/23355	0.00100967	0.0152941	0.0101577	Dab2/Anxa2	2
GO:0051895	GO:0051895	negative regulation of focal adhesion assembly	2/1965	17/23355	0.00100967	0.0152941	0.0101577	Mmp14/Apod	2
GO:0051938	GO:0051938	L-glutamate import	2/1965	17/23355	0.00100967	0.0152941	0.0101577	Itgb1/Slc7a11	2
GO:0060973	GO:0060973	cell migration involved in heart development	2/1965	17/23355	0.00100967	0.0152941	0.0101577	Bmp7/Pdgfrb	2
GO:0150118	GO:0150118	negative regulation of cell-substrate junction organization	2/1965	17/23355	0.00100967	0.0152941	0.0101577	Mmp14/Apod	2
GO:1904748	GO:1904748	regulation of apoptotic process involved in development	2/1965	17/23355	0.00100967	0.0152941	0.0101577	Tgfbr3/Bmp7	2
GO:0015800	GO:0015800	acidic amino acid transport	3/1965	71/23355	0.0010274	0.015436	0.010252	Itgb1/Slc7a11/Slc13a3	3
GO:0052547	GO:0052547	regulation of peptidase activity	6/1965	422/23355	0.0011286	0.0165477	0.0109903	Atp2a3/Timp3/Vtn/Itih5/Rcn3/Ecm1	6
GO:0006700	GO:0006700	C21-steroid hormone biosynthetic process	2/1965	18/23355	0.00113384	0.0165477	0.0109903	Dab2/Bmp6	2
GO:0046184	GO:0046184	aldehyde biosynthetic process	2/1965	18/23355	0.00113384	0.0165477	0.0109903	Dab2/Bmp6	2
GO:0006865	GO:0006865	amino acid transport	4/1965	164/23355	0.00113721	0.0165477	0.0109903	Itgb1/Slc7a11/Slc13a3/Slc6a20a	4
GO:0007596	GO:0007596	blood coagulation	4/1965	168/23355	0.00124303	0.0176772	0.0117405	Fbln1/Slc7a11/C1qtnf1/Anxa2	4
GO:0090287	GO:0090287	regulation of cellular response to growth factor stimulus	5/1965	289/23355	0.0012627	0.0176772	0.0117405	Tgfbr3/Myof/Dab2/Cdh5/Tsku	5
GO:0010566	GO:0010566	regulation of ketone biosynthetic process	2/1965	19/23355	0.00126497	0.0176772	0.0117405	Dab2/Bmp6	2
GO:0030502	GO:0030502	negative regulation of bone mineralization	2/1965	19/23355	0.00126497	0.0176772	0.0117405	Ecm1/Enpp1	2
GO:0032352	GO:0032352	positive regulation of hormone metabolic process	2/1965	19/23355	0.00126497	0.0176772	0.0117405	Dab2/Bmp6	2
GO:0022407	GO:0022407	regulation of cell-cell adhesion	6/1965	432/23355	0.00127222	0.0176772	0.0117405	Bmp7/Cxcl12/Fgl2/Bmp6/C1qtnf1/Ephb4	6
GO:0007599	GO:0007599	hemostasis	4/1965	170/23355	0.00129845	0.017907	0.0118931	Fbln1/Slc7a11/C1qtnf1/Anxa2	4
GO:0050817	GO:0050817	coagulation	4/1965	171/23355	0.0013268	0.0181624	0.0120628	Fbln1/Slc7a11/C1qtnf1/Anxa2	4
GO:0030509	GO:0030509	BMP signaling pathway	4/1965	172/23355	0.00135558	0.0184199	0.0122338	Tgfbr3/Bmp7/Bmp6/Cdh5	4
GO:0070373	GO:0070373	negative regulation of ERK1 and ERK2 cascade	3/1965	79/23355	0.00139917	0.0185518	0.0123214	Fbln1/Timp3/Dab2	3
GO:0090030	GO:0090030	regulation of steroid hormone biosynthetic process	2/1965	20/23355	0.001403	0.0185518	0.0123214	Dab2/Bmp6	2
GO:0030902	GO:0030902	hindbrain development	4/1965	174/23355	0.00141444	0.0185518	0.0123214	Bmp7/Wls/Itgb1/Gas1	4
GO:2000146	GO:2000146	negative regulation of cell motility	5/1965	297/23355	0.00142436	0.0185518	0.0123214	Tgfbr3/Fbln1/Cxcl12/Cyp1b1/Apod	5
GO:0045766	GO:0045766	positive regulation of angiogenesis	4/1965	175/23355	0.00144453	0.0185518	0.0123214	Cyp1b1/Ecm1/Itgb1/Cdh5	4
GO:0051896	GO:0051896	regulation of protein kinase B signaling	4/1965	175/23355	0.00144453	0.0185518	0.0123214	Cxcl12/Rcn3/Itgb1/C1qtnf1	4
GO:1904018	GO:1904018	positive regulation of vasculature development	4/1965	175/23355	0.00144453	0.0185518	0.0123214	Cyp1b1/Ecm1/Itgb1/Cdh5	4
GO:0045765	GO:0045765	regulation of angiogenesis	5/1965	298/23355	0.00144559	0.0185518	0.0123214	Cyp1b1/Ecm1/Itgb1/Cdh5/Thbs2	5
GO:1901342	GO:1901342	regulation of vasculature development	5/1965	302/23355	0.00153286	0.0191977	0.0127504	Cyp1b1/Ecm1/Itgb1/Cdh5/Thbs2	5
GO:0007179	GO:0007179	transforming growth factor beta receptor signaling pathway	4/1965	178/23355	0.00153748	0.0191977	0.0127504	Tgfbr3/Dab2/Cdh5/Tsku	4
GO:0043409	GO:0043409	negative regulation of MAPK cascade	4/1965	178/23355	0.00153748	0.0191977	0.0127504	Fbln1/Timp3/Bmp7/Dab2	4
GO:0060041	GO:0060041	retina development in camera-type eye	4/1965	178/23355	0.00153748	0.0191977	0.0127504	Lamc3/Pdgfrb/Cyp1b1/Lamb2	4
GO:0035051	GO:0035051	cardiocyte differentiation	4/1965	179/23355	0.00156937	0.0194644	0.0129275	Tgfbr3/Bmp7/Pdgfrb/Itgb1	4
GO:0048041	GO:0048041	focal adhesion assembly	3/1965	83/23355	0.00161287	0.019744	0.0131132	Ston1/Mmp14/Apod	3
GO:0014706	GO:0014706	striated muscle tissue development	6/1965	453/23355	0.00161919	0.019744	0.0131132	Tgfbr3/Bmp7/Pdgfrb/Itgb1/Pgm5/Nupr1	6
GO:0051271	GO:0051271	negative regulation of cellular component movement	5/1965	306/23355	0.00162396	0.019744	0.0131132	Tgfbr3/Fbln1/Cxcl12/Cyp1b1/Apod	5
GO:0072111	GO:0072111	cell proliferation involved in kidney development	2/1965	22/23355	0.00169964	0.0202867	0.0134736	Bmp7/Pdgfrb	2
GO:0071772	GO:0071772	response to BMP	4/1965	183/23355	0.00170154	0.0202867	0.0134736	Tgfbr3/Bmp7/Bmp6/Cdh5	4
GO:0071773	GO:0071773	cellular response to BMP stimulus	4/1965	183/23355	0.00170154	0.0202867	0.0134736	Tgfbr3/Bmp7/Bmp6/Cdh5	4
GO:0070372	GO:0070372	regulation of ERK1 and ERK2 cascade	5/1965	312/23355	0.001768	0.020944	0.0139102	Fbln1/Timp3/Cxcl12/Pdgfrb/Dab2	5
GO:0120192	GO:0120192	tight junction assembly	3/1965	86/23355	0.00178584	0.0210206	0.0139611	Lsr/Itgb1/Cdh5	3
GO:0140353	GO:0140353	lipid export from cell	3/1965	87/23355	0.00184597	0.0215909	0.0143398	Dab2/Bmp6/C1qtnf1	3
GO:0030203	GO:0030203	glycosaminoglycan metabolic process	3/1965	88/23355	0.00190735	0.0221685	0.0147234	Pdgfrb/Itih5/Bgn	3
GO:0018108	GO:0018108	peptidyl-tyrosine phosphorylation	5/1965	318/23355	0.00192122	0.0221901	0.0147378	Vtn/Pdgfrb/Efemp1/Itgb1/Bmp6	5
GO:0001822	GO:0001822	kidney development	5/1965	321/23355	0.00200138	0.0227797	0.0151294	Bmp7/Pdgfrb/Bmp6/Lamb2/Kank2	5
GO:0018212	GO:0018212	peptidyl-tyrosine modification	5/1965	321/23355	0.00200138	0.0227797	0.0151294	Vtn/Pdgfrb/Efemp1/Itgb1/Bmp6	5
GO:0150105	GO:0150105	protein localization to cell-cell junction	2/1965	24/23355	0.00202347	0.0227797	0.0151294	Lsr/Cdh5	2
GO:0006835	GO:0006835	dicarboxylic acid transport	3/1965	90/23355	0.0020339	0.0227797	0.0151294	Itgb1/Slc7a11/Slc13a3	3
GO:0014910	GO:0014910	regulation of smooth muscle cell migration	3/1965	90/23355	0.0020339	0.0227797	0.0151294	Vtn/Pdgfrb/Cyp1b1	3
GO:0006066	GO:0006066	alcohol metabolic process	5/1965	324/23355	0.00208396	0.0228783	0.0151949	Cyp1b1/Myof/Dab2/Bmp6/Tsku	5
GO:0001656	GO:0001656	metanephros development	3/1965	91/23355	0.00209909	0.0228783	0.0151949	Bmp7/Pdgfrb/Lamb2	3
GO:0120193	GO:0120193	tight junction organization	3/1965	91/23355	0.00209909	0.0228783	0.0151949	Lsr/Itgb1/Cdh5	3
GO:0060537	GO:0060537	muscle tissue development	6/1965	477/23355	0.00209938	0.0228783	0.0151949	Tgfbr3/Bmp7/Pdgfrb/Itgb1/Pgm5/Nupr1	6
GO:0022408	GO:0022408	negative regulation of cell-cell adhesion	4/1965	194/23355	0.00210461	0.0228783	0.0151949	Cxcl12/Fgl2/Bmp6/C1qtnf1	4
GO:1905475	GO:1905475	regulation of protein localization to membrane	4/1965	195/23355	0.00214424	0.0231729	0.0153905	Itgb1/Slc7a11/Dab2/Mmp14	4
GO:0010954	GO:0010954	positive regulation of protein processing	2/1965	25/23355	0.00219549	0.0231843	0.0153981	Mmp14/Clec3b	2
GO:0015813	GO:0015813	L-glutamate transmembrane transport	2/1965	25/23355	0.00219549	0.0231843	0.0153981	Itgb1/Slc7a11	2
GO:0044331	GO:0044331	cell-cell adhesion mediated by cadherin	2/1965	25/23355	0.00219549	0.0231843	0.0153981	Bmp6/Cdh5	2
GO:0120255	GO:0120255	olefinic compound biosynthetic process	2/1965	25/23355	0.00219549	0.0231843	0.0153981	Dab2/Bmp6	2
GO:0001938	GO:0001938	positive regulation of endothelial cell proliferation	3/1965	93/23355	0.00223333	0.0233175	0.0154865	Cxcl12/Ecm1/Bmp6	3
GO:0007044	GO:0007044	cell-substrate junction assembly	3/1965	93/23355	0.00223333	0.0233175	0.0154865	Ston1/Mmp14/Apod	3
GO:0048771	GO:0048771	tissue remodeling	4/1965	198/23355	0.00226624	0.0235281	0.0156264	Tgfbr3/Mmp14/Enpp1/Tgm2	4
GO:0040013	GO:0040013	negative regulation of locomotion	5/1965	332/23355	0.00231637	0.0237814	0.0157947	Tgfbr3/Fbln1/Cxcl12/Cyp1b1/Apod	5
GO:0070371	GO:0070371	ERK1 and ERK2 cascade	5/1965	332/23355	0.00231637	0.0237814	0.0157947	Fbln1/Timp3/Cxcl12/Pdgfrb/Dab2	5
GO:0070168	GO:0070168	negative regulation of biomineral tissue development	2/1965	26/23355	0.00237419	0.0239754	0.0159235	Ecm1/Enpp1	2
GO:0072012	GO:0072012	glomerulus vasculature development	2/1965	26/23355	0.00237419	0.0239754	0.0159235	Bmp7/Pdgfrb	2
GO:1900120	GO:1900120	regulation of receptor binding	2/1965	26/23355	0.00237419	0.0239754	0.0159235	Atp2a3/Anxa2	2
GO:0072001	GO:0072001	renal system development	5/1965	336/23355	0.00243941	0.024356	0.0161763	Bmp7/Pdgfrb/Bmp6/Lamb2/Kank2	5
GO:0010717	GO:0010717	regulation of epithelial to mesenchymal transition	3/1965	96/23355	0.0024445	0.024356	0.0161763	Tgfbr3/Bmp7/Dab2	3
GO:0018149	GO:0018149	peptide cross-linking	2/1965	27/23355	0.00255953	0.024356	0.0161763	Bgn/Tgm2	2
GO:0031100	GO:0031100	animal organ regeneration	2/1965	27/23355	0.00255953	0.024356	0.0161763	Cxcl12/Vtn	2
GO:0061298	GO:0061298	retina vasculature development in camera-type eye	2/1965	27/23355	0.00255953	0.024356	0.0161763	Pdgfrb/Cyp1b1	2
GO:0061437	GO:0061437	renal system vasculature development	2/1965	27/23355	0.00255953	0.024356	0.0161763	Bmp7/Pdgfrb	2
GO:0061440	GO:0061440	kidney vasculature development	2/1965	27/23355	0.00255953	0.024356	0.0161763	Bmp7/Pdgfrb	2
GO:0110150	GO:0110150	negative regulation of biomineralization	2/1965	27/23355	0.00255953	0.024356	0.0161763	Ecm1/Enpp1	2
GO:1903319	GO:1903319	positive regulation of protein maturation	2/1965	27/23355	0.00255953	0.024356	0.0161763	Mmp14/Clec3b	2
GO:0043491	GO:0043491	protein kinase B signaling	4/1965	206/23355	0.00261483	0.024356	0.0161763	Cxcl12/Rcn3/Itgb1/C1qtnf1	4
GO:0045861	GO:0045861	negative regulation of proteolysis	5/1965	342/23355	0.00263281	0.024356	0.0161763	Timp3/Vtn/Itih5/Ecm1/Gas1	5
GO:0042063	GO:0042063	gliogenesis	5/1965	343/23355	0.00266609	0.024356	0.0161763	Lamc3/Vtn/Efemp1/Mxra8/Lamb2	5
GO:0014909	GO:0014909	smooth muscle cell migration	3/1965	99/23355	0.00266765	0.024356	0.0161763	Vtn/Pdgfrb/Cyp1b1	3
GO:0032092	GO:0032092	positive regulation of protein binding	3/1965	99/23355	0.00266765	0.024356	0.0161763	Vtn/Cald1/Anxa2	3
GO:0060395	GO:0060395	SMAD protein signal transduction	3/1965	99/23355	0.00266765	0.024356	0.0161763	Bmp7/Dab2/Bmp6	3
GO:0150115	GO:0150115	cell-substrate junction organization	3/1965	99/23355	0.00266765	0.024356	0.0161763	Ston1/Mmp14/Apod	3
GO:0031032	GO:0031032	actomyosin structure organization	4/1965	208/23355	0.00270742	0.024356	0.0161763	Pdgfrb/Itgb1/Pgm5/Kank2	4
GO:0045216	GO:0045216	cell-cell junction organization	4/1965	208/23355	0.00270742	0.024356	0.0161763	Lsr/Itgb1/Bmp6/Cdh5	4
GO:0010893	GO:0010893	positive regulation of steroid biosynthetic process	2/1965	28/23355	0.00275149	0.024356	0.0161763	Dab2/Bmp6	2
GO:0032469	GO:0032469	endoplasmic reticulum calcium ion homeostasis	2/1965	28/23355	0.00275149	0.024356	0.0161763	Atp2a3/Tgm2	2
GO:0060039	GO:0060039	pericardium development	2/1965	28/23355	0.00275149	0.024356	0.0161763	Tgfbr3/Bmp7	2
GO:0060390	GO:0060390	regulation of SMAD protein signal transduction	2/1965	28/23355	0.00275149	0.024356	0.0161763	Dab2/Bmp6	2
GO:0060445	GO:0060445	branching involved in salivary gland morphogenesis	2/1965	28/23355	0.00275149	0.024356	0.0161763	Bmp7/Tgm2	2
GO:0090280	GO:0090280	positive regulation of calcium ion import	2/1965	28/23355	0.00275149	0.024356	0.0161763	Cxcl12/Pdgfrb	2
GO:1902932	GO:1902932	positive regulation of alcohol biosynthetic process	2/1965	28/23355	0.00275149	0.024356	0.0161763	Dab2/Bmp6	2
GO:0031345	GO:0031345	negative regulation of cell projection organization	4/1965	209/23355	0.00275454	0.024356	0.0161763	Efemp1/Itgb1/Dab2/Tsku	4
GO:1903532	GO:1903532	positive regulation of secretion by cell	5/1965	346/23355	0.00276779	0.0243565	0.0161766	Cxcl12/Wls/Dab2/Bmp6/C1qtnf1	5
GO:0055001	GO:0055001	muscle cell development	4/1965	210/23355	0.00280223	0.0245427	0.0163003	Pdgfrb/Myof/Itgb1/Pgm5	4
GO:0006006	GO:0006006	glucose metabolic process	4/1965	212/23355	0.0028993	0.0250689	0.0166497	Pgm5/C1qtnf1/Apod/Enpp1	4
GO:0050679	GO:0050679	positive regulation of epithelial cell proliferation	4/1965	212/23355	0.0028993	0.0250689	0.0166497	Cxcl12/Ecm1/Bmp6/Gas1	4
GO:0001704	GO:0001704	formation of primary germ layer	3/1965	102/23355	0.002903	0.0250689	0.0166497	Bmp7/Vtn/Wls	3
GO:0001919	GO:0001919	regulation of receptor recycling	2/1965	29/23355	0.00295001	0.0251227	0.0166855	Dab2/Anxa2	2
GO:0030511	GO:0030511	positive regulation of transforming growth factor beta receptor signaling pathway	2/1965	29/23355	0.00295001	0.0251227	0.0166855	Tgfbr3/Dab2	2
GO:1903846	GO:1903846	positive regulation of cellular response to transforming growth factor beta stimulus	2/1965	29/23355	0.00295001	0.0251227	0.0166855	Tgfbr3/Dab2	2
GO:0007159	GO:0007159	leukocyte cell-cell adhesion	5/1965	353/23355	0.00301599	0.0255667	0.0169804	Bmp7/Cxcl12/Fgl2/Itgb1/Ephb4	5
GO:0050886	GO:0050886	endocrine process	3/1965	104/23355	0.00306678	0.0257609	0.0171094	Dab2/Bmp6/C1qtnf1	3
GO:0072676	GO:0072676	lymphocyte migration	3/1965	104/23355	0.00306678	0.0257609	0.0171094	Cxcl12/Ecm1/Apod	3
GO:0002685	GO:0002685	regulation of leukocyte migration	4/1965	217/23355	0.003152	0.0260293	0.0172877	Cxcl12/Ecm1/Mmp14/Apod	4
GO:0006929	GO:0006929	substrate-dependent cell migration	2/1965	30/23355	0.00315507	0.0260293	0.0172877	Ston1/Fbln1	2
GO:0046885	GO:0046885	regulation of hormone biosynthetic process	2/1965	30/23355	0.00315507	0.0260293	0.0172877	Dab2/Bmp6	2
GO:0071711	GO:0071711	basement membrane organization	2/1965	30/23355	0.00315507	0.0260293	0.0172877	Itgb1/Lamb2	2
GO:0043542	GO:0043542	endothelial cell migration	4/1965	218/23355	0.00320429	0.0262014	0.017402	Cyp1b1/Itgb1/Cdh5/Ephb4	4
GO:0071560	GO:0071560	cellular response to transforming growth factor beta stimulus	4/1965	218/23355	0.00320429	0.0262014	0.017402	Tgfbr3/Dab2/Cdh5/Tsku	4
GO:0019216	GO:0019216	regulation of lipid metabolic process	5/1965	359/23355	0.00324124	0.0263868	0.0175251	Lsr/Pdgfrb/Dab2/Bmp6/Apod	5
GO:0050878	GO:0050878	regulation of body fluid levels	5/1965	360/23355	0.00327993	0.0265847	0.0176565	Fbln1/Lsr/Slc7a11/C1qtnf1/Anxa2	5
GO:0120178	GO:0120178	steroid hormone biosynthetic process	2/1965	31/23355	0.00336663	0.0270501	0.0179656	Dab2/Bmp6	2
GO:1901889	GO:1901889	negative regulation of cell junction assembly	2/1965	31/23355	0.00336663	0.0270501	0.0179656	Mmp14/Apod	2
GO:0048704	GO:0048704	embryonic skeletal system morphogenesis	3/1965	108/23355	0.00341113	0.027237	0.0180898	Bmp7/Mmp14/Gas1	3
GO:0071559	GO:0071559	response to transforming growth factor beta	4/1965	222/23355	0.00341937	0.027237	0.0180898	Tgfbr3/Dab2/Cdh5/Tsku	4
GO:0050900	GO:0050900	leukocyte migration	5/1965	364/23355	0.00343804	0.0272682	0.0181105	Cxcl12/Ecm1/Itgb1/Mmp14/Apod	5
GO:0006022	GO:0006022	aminoglycan metabolic process	3/1965	109/23355	0.00350076	0.0276471	0.0183621	Pdgfrb/Itih5/Bgn	3
GO:0060561	GO:0060561	apoptotic process involved in morphogenesis	2/1965	32/23355	0.00358465	0.0277728	0.0184456	Tgfbr3/Bmp7	2
GO:0060977	GO:0060977	coronary vasculature morphogenesis	2/1965	32/23355	0.00358465	0.0277728	0.0184456	Tgfbr3/Pdgfrb	2
GO:0061138	GO:0061138	morphogenesis of a branching epithelium	4/1965	225/23355	0.003587	0.0277728	0.0184456	Bmp7/Cxcl12/Mmp14/Tgm2	4
GO:0002062	GO:0002062	chondrocyte differentiation	3/1965	110/23355	0.00359183	0.0277728	0.0184456	Efemp1/Ecm1/Bmp6	3
GO:0071675	GO:0071675	regulation of mononuclear cell migration	3/1965	110/23355	0.00359183	0.0277728	0.0184456	Cxcl12/Ecm1/Apod	3
GO:0001958	GO:0001958	endochondral ossification	2/1965	33/23355	0.00380909	0.0290439	0.0192898	Bmp6/Mmp14	2
GO:0036075	GO:0036075	replacement ossification	2/1965	33/23355	0.00380909	0.0290439	0.0192898	Bmp6/Mmp14	2
GO:0050901	GO:0050901	leukocyte tethering or rolling	2/1965	33/23355	0.00380909	0.0290439	0.0192898	Cxcl12/Itgb1	2
GO:0030324	GO:0030324	lung development	4/1965	229/23355	0.00381909	0.0290439	0.0192898	Pdgfrb/Rcn3/Slc7a11/Mmp14	4
GO:0014812	GO:0014812	muscle cell migration	3/1965	113/23355	0.00387368	0.0290999	0.019327	Vtn/Pdgfrb/Cyp1b1	3
GO:0034754	GO:0034754	cellular hormone metabolic process	3/1965	113/23355	0.00387368	0.0290999	0.019327	Cyp1b1/Dab2/Bmp6	3
GO:1903076	GO:1903076	regulation of protein localization to plasma membrane	3/1965	113/23355	0.00387368	0.0290999	0.019327	Itgb1/Dab2/Mmp14	3
GO:0017015	GO:0017015	regulation of transforming growth factor beta receptor signaling pathway	3/1965	114/23355	0.00397054	0.0297067	0.01973	Tgfbr3/Dab2/Tsku	3
GO:0030323	GO:0030323	respiratory tube development	4/1965	232/23355	0.00399971	0.0298026	0.0197937	Pdgfrb/Rcn3/Slc7a11/Mmp14	4
GO:0021591	GO:0021591	ventricular system development	2/1965	34/23355	0.00403993	0.0298026	0.0197937	Slc7a11/Tsku	2
GO:0009636	GO:0009636	response to toxic substance	3/1965	115/23355	0.00406887	0.0298026	0.0197937	Cyp1b1/Slc7a11/Nupr1	3
GO:0010927	GO:0010927	cellular component assembly involved in morphogenesis	3/1965	115/23355	0.00406887	0.0298026	0.0197937	Pdgfrb/Itgb1/Pgm5	3
GO:0043401	GO:0043401	steroid hormone mediated signaling pathway	3/1965	115/23355	0.00406887	0.0298026	0.0197937	Bmp7/Dab2/Kank2	3
GO:0001655	GO:0001655	urogenital system development	5/1965	379/23355	0.00408012	0.0298026	0.0197937	Bmp7/Pdgfrb/Bmp6/Lamb2/Kank2	5
GO:0060348	GO:0060348	bone development	4/1965	235/23355	0.00418604	0.0304559	0.0202276	Bmp6/Mmp14/Bgn/Anxa2	4
GO:0051897	GO:0051897	positive regulation of protein kinase B signaling	3/1965	117/23355	0.00426996	0.0306361	0.0203473	Cxcl12/Itgb1/C1qtnf1	3
GO:1903844	GO:1903844	regulation of cellular response to transforming growth factor beta stimulus	3/1965	117/23355	0.00426996	0.0306361	0.0203473	Tgfbr3/Dab2/Tsku	3
GO:0045746	GO:0045746	negative regulation of Notch signaling pathway	2/1965	35/23355	0.00427711	0.0306361	0.0203473	Bmp7/Mmp14	2
GO:0150076	GO:0150076	neuroinflammatory response	2/1965	35/23355	0.00427711	0.0306361	0.0203473	Itgb1/Nupr1	2
GO:0045664	GO:0045664	regulation of neuron differentiation	4/1965	239/23355	0.0044435	0.0316991	0.0210533	Bmp7/Cxcl12/Itgb1/Bmp6	4
GO:0021782	GO:0021782	glial cell development	3/1965	119/23355	0.00447699	0.0316991	0.0210533	Lamc3/Mxra8/Lamb2	3
GO:0043534	GO:0043534	blood vessel endothelial cell migration	3/1965	119/23355	0.00447699	0.0316991	0.0210533	Itgb1/Cdh5/Ephb4	3
GO:0061384	GO:0061384	heart trabecula morphogenesis	2/1965	36/23355	0.00452062	0.0318859	0.0211773	Tgfbr3/Bmp7	2
GO:0019318	GO:0019318	hexose metabolic process	4/1965	241/23355	0.00457616	0.0320792	0.0213058	Pgm5/C1qtnf1/Apod/Enpp1	4
GO:0048259	GO:0048259	regulation of receptor-mediated endocytosis	3/1965	120/23355	0.00458275	0.0320792	0.0213058	Vtn/Dab2/Anxa2	3
GO:2001233	GO:2001233	regulation of apoptotic signaling pathway	5/1965	391/23355	0.00465241	0.032444	0.021548	Timp3/Cxcl12/Dab2/Nupr1/Gas1	5
GO:0007435	GO:0007435	salivary gland morphogenesis	2/1965	37/23355	0.0047704	0.0327172	0.0217295	Bmp7/Tgm2	2
GO:0035909	GO:0035909	aorta morphogenesis	2/1965	37/23355	0.0047704	0.0327172	0.0217295	Pdgfrb/Ephb4	2
GO:0045940	GO:0045940	positive regulation of steroid metabolic process	2/1965	37/23355	0.0047704	0.0327172	0.0217295	Dab2/Bmp6	2
GO:0001763	GO:0001763	morphogenesis of a branching structure	4/1965	244/23355	0.00478012	0.0327172	0.0217295	Bmp7/Cxcl12/Mmp14/Tgm2	4
GO:0010466	GO:0010466	negative regulation of peptidase activity	4/1965	244/23355	0.00478012	0.0327172	0.0217295	Timp3/Vtn/Itih5/Ecm1	4
GO:0006898	GO:0006898	receptor-mediated endocytosis	4/1965	245/23355	0.00484944	0.0329477	0.0218825	Vtn/Itgb1/Dab2/Anxa2	4
GO:0033002	GO:0033002	muscle cell proliferation	4/1965	245/23355	0.00484944	0.0329477	0.0218825	Tgfbr3/Pdgfrb/Apod/Tgm2	4
GO:0051047	GO:0051047	positive regulation of secretion	5/1965	398/23355	0.00501154	0.0335337	0.0222718	Cxcl12/Wls/Dab2/Bmp6/C1qtnf1	5
GO:0001953	GO:0001953	negative regulation of cell-matrix adhesion	2/1965	38/23355	0.00502643	0.0335337	0.0222718	Mmp14/Apod	2
GO:0014002	GO:0014002	astrocyte development	2/1965	38/23355	0.00502643	0.0335337	0.0222718	Lamc3/Lamb2	2
GO:0045879	GO:0045879	negative regulation of smoothened signaling pathway	2/1965	38/23355	0.00502643	0.0335337	0.0222718	Gas1/Enpp1	2
GO:0072210	GO:0072210	metanephric nephron development	2/1965	38/23355	0.00502643	0.0335337	0.0222718	Pdgfrb/Lamb2	2
GO:0030513	GO:0030513	positive regulation of BMP signaling pathway	2/1965	39/23355	0.00528866	0.0349052	0.0231826	Tgfbr3/Cdh5	2
GO:0033144	GO:0033144	negative regulation of intracellular steroid hormone receptor signaling pathway	2/1965	39/23355	0.00528866	0.0349052	0.0231826	Dab2/Kank2	2
GO:0140354	GO:0140354	lipid import into cell	2/1965	39/23355	0.00528866	0.0349052	0.0231826	Itgb1/Slc7a11	2
GO:0120254	GO:0120254	olefinic compound metabolic process	3/1965	127/23355	0.00536557	0.0352867	0.0234361	Cyp1b1/Dab2/Bmp6	3
GO:0032103	GO:0032103	positive regulation of response to external stimulus	5/1965	405/23355	0.00538998	0.0353216	0.0234592	Cxcl12/Pdgfrb/Bmp6/Nupr1/Tgm2	5
GO:0001889	GO:0001889	liver development	3/1965	128/23355	0.00548354	0.0358077	0.0237821	Tgfbr3/Lsr/Vtn	3
GO:0001881	GO:0001881	receptor recycling	2/1965	40/23355	0.00555708	0.0358286	0.023796	Dab2/Anxa2	2
GO:0045601	GO:0045601	regulation of endothelial cell differentiation	2/1965	40/23355	0.00555708	0.0358286	0.023796	Bmp6/Cdh5	2
GO:0071634	GO:0071634	regulation of transforming growth factor beta production	2/1965	40/23355	0.00555708	0.0358286	0.023796	Fbln1/Tsku	2
GO:0010001	GO:0010001	glial cell differentiation	4/1965	255/23355	0.00558025	0.0358286	0.023796	Lamc3/Vtn/Mxra8/Lamb2	4
GO:0014902	GO:0014902	myotube differentiation	3/1965	129/23355	0.00560307	0.0358286	0.023796	Cxcl12/Myof/Mmp14	3
GO:0061041	GO:0061041	regulation of wound healing	3/1965	129/23355	0.00560307	0.0358286	0.023796	Itgb1/C1qtnf1/Anxa2	3
GO:0005996	GO:0005996	monosaccharide metabolic process	4/1965	258/23355	0.00581308	0.0367513	0.0244088	Pgm5/C1qtnf1/Apod/Enpp1	4
GO:0007431	GO:0007431	salivary gland development	2/1965	41/23355	0.00583163	0.0367513	0.0244088	Bmp7/Tgm2	2
GO:0035307	GO:0035307	positive regulation of protein dephosphorylation	2/1965	41/23355	0.00583163	0.0367513	0.0244088	Pdgfrb/Cdh5	2
GO:1902001	GO:1902001	fatty acid transmembrane transport	2/1965	41/23355	0.00583163	0.0367513	0.0244088	Itgb1/Slc7a11	2
GO:0061008	GO:0061008	hepaticobiliary system development	3/1965	131/23355	0.0058468	0.0367513	0.0244088	Tgfbr3/Lsr/Vtn	3
GO:0048738	GO:0048738	cardiac muscle tissue development	4/1965	261/23355	0.00605231	0.0377776	0.0250904	Tgfbr3/Bmp7/Pdgfrb/Itgb1	4
GO:0002686	GO:0002686	negative regulation of leukocyte migration	2/1965	42/23355	0.00611228	0.0377776	0.0250904	Cxcl12/Apod	2
GO:0030279	GO:0030279	negative regulation of ossification	2/1965	42/23355	0.00611228	0.0377776	0.0250904	Ecm1/Enpp1	2
GO:0030501	GO:0030501	positive regulation of bone mineralization	2/1965	42/23355	0.00611228	0.0377776	0.0250904	Bmp7/Bmp6	2
GO:0071604	GO:0071604	transforming growth factor beta production	2/1965	42/23355	0.00611228	0.0377776	0.0250904	Fbln1/Tsku	2
GO:0060541	GO:0060541	respiratory system development	4/1965	262/23355	0.0061335	0.0377823	0.0250935	Pdgfrb/Rcn3/Slc7a11/Mmp14	4
GO:0050730	GO:0050730	regulation of peptidyl-tyrosine phosphorylation	4/1965	263/23355	0.0062154	0.0381597	0.0253442	Vtn/Pdgfrb/Itgb1/Bmp6	4
GO:0008207	GO:0008207	C21-steroid hormone metabolic process	2/1965	43/23355	0.006399	0.0390276	0.0259206	Dab2/Bmp6	2
GO:1902742	GO:1902742	apoptotic process involved in development	2/1965	43/23355	0.006399	0.0390276	0.0259206	Tgfbr3/Bmp7	2
GO:0001936	GO:0001936	regulation of endothelial cell proliferation	3/1965	137/23355	0.00661582	0.0402172	0.0267107	Cxcl12/Ecm1/Bmp6	3
GO:0042181	GO:0042181	ketone biosynthetic process	2/1965	44/23355	0.00669175	0.0403663	0.0268097	Dab2/Bmp6	2
GO:0055081	GO:0055081	anion homeostasis	2/1965	44/23355	0.00669175	0.0403663	0.0268097	Slc7a11/Enpp1	2
GO:0098656	GO:0098656	anion transmembrane transport	5/1965	427/23355	0.0067112	0.0403663	0.0268097	Itgb1/Slc7a11/Slc13a3/Slc6a20a/Enpp1	5
GO:0010565	GO:0010565	regulation of cellular ketone metabolic process	3/1965	138/23355	0.00674956	0.0403663	0.0268097	Slc7a11/Dab2/Bmp6	3
GO:0035023	GO:0035023	regulation of Rho protein signal transduction	3/1965	138/23355	0.00674956	0.0403663	0.0268097	Pdgfrb/Itgb1/Kank2	3
GO:0048675	GO:0048675	axon extension	3/1965	139/23355	0.00688491	0.040911	0.0271714	Cxcl12/Itgb1/Lamb2	3
GO:1904375	GO:1904375	regulation of protein localization to cell periphery	3/1965	139/23355	0.00688491	0.040911	0.0271714	Itgb1/Dab2/Mmp14	3
GO:0043114	GO:0043114	regulation of vascular permeability	2/1965	45/23355	0.00699051	0.041011	0.0272379	Bmp6/Cdh5	2
GO:0044088	GO:0044088	regulation of vacuole organization	2/1965	45/23355	0.00699051	0.041011	0.0272379	Nupr1/Anxa2	2
GO:0072348	GO:0072348	sulfur compound transport	2/1965	45/23355	0.00699051	0.041011	0.0272379	Slc7a11/Slc13a3	2
GO:0097178	GO:0097178	ruffle assembly	2/1965	45/23355	0.00699051	0.041011	0.0272379	Ston1/Pdgfrb	2
GO:0032350	GO:0032350	regulation of hormone metabolic process	2/1965	46/23355	0.00729522	0.0426632	0.0283352	Dab2/Bmp6	2
GO:0048706	GO:0048706	embryonic skeletal system development	3/1965	143/23355	0.00744242	0.0433867	0.0288157	Bmp7/Mmp14/Gas1	3
GO:0001558	GO:0001558	regulation of cell growth	5/1965	439/23355	0.00752053	0.0437042	0.0290266	Cxcl12/Dab2/Mmp14/Gas1/Enpp1	5
GO:0072073	GO:0072073	kidney epithelium development	3/1965	146/23355	0.00787762	0.045327	0.0301044	Bmp7/Lamb2/Kank2	3
GO:0007520	GO:0007520	myoblast fusion	2/1965	48/23355	0.00792241	0.045327	0.0301044	Cxcl12/Myof	2
GO:0010718	GO:0010718	positive regulation of epithelial to mesenchymal transition	2/1965	48/23355	0.00792241	0.045327	0.0301044	Bmp7/Dab2	2
GO:0030195	GO:0030195	negative regulation of blood coagulation	2/1965	48/23355	0.00792241	0.045327	0.0301044	C1qtnf1/Anxa2	2
GO:0061756	GO:0061756	leukocyte adhesion to vascular endothelial cell	2/1965	48/23355	0.00792241	0.045327	0.0301044	Cxcl12/Itgb1	2
GO:0046942	GO:0046942	carboxylic acid transport	4/1965	283/23355	0.00800968	0.0456369	0.0303102	Itgb1/Slc7a11/Slc13a3/Slc6a20a	4
GO:0001837	GO:0001837	epithelial to mesenchymal transition	3/1965	147/23355	0.00802597	0.0456369	0.0303102	Tgfbr3/Bmp7/Dab2	3
GO:0030336	GO:0030336	negative regulation of cell migration	4/1965	284/23355	0.0081074	0.0459585	0.0305238	Tgfbr3/Cxcl12/Cyp1b1/Apod	4
GO:0007043	GO:0007043	cell-cell junction assembly	3/1965	148/23355	0.00817596	0.0462054	0.0306878	Lsr/Itgb1/Cdh5	3
GO:1900047	GO:1900047	negative regulation of hemostasis	2/1965	49/23355	0.00824481	0.0464525	0.0308519	C1qtnf1/Anxa2	2
GO:0050819	GO:0050819	negative regulation of coagulation	2/1965	50/23355	0.00857304	0.0477198	0.0316936	C1qtnf1/Anxa2	2
GO:0070169	GO:0070169	positive regulation of biomineral tissue development	2/1965	50/23355	0.00857304	0.0477198	0.0316936	Bmp7/Bmp6	2
GO:0070527	GO:0070527	platelet aggregation	2/1965	50/23355	0.00857304	0.0477198	0.0316936	Slc7a11/C1qtnf1	2
GO:1902930	GO:1902930	regulation of alcohol biosynthetic process	2/1965	50/23355	0.00857304	0.0477198	0.0316936	Dab2/Bmp6	2
GO:0072006	GO:0072006	nephron development	3/1965	151/23355	0.00863582	0.0479249	0.0318298	Bmp7/Pdgfrb/Lamb2	3
GO:0001935	GO:0001935	endothelial cell proliferation	3/1965	152/23355	0.00879243	0.0486479	0.03231	Cxcl12/Ecm1/Bmp6	3
GO:0034332	GO:0034332	adherens junction organization	2/1965	51/23355	0.00890707	0.0491351	0.0326336	Bmp6/Cdh5	2

## Sheet: GO_Enrichment_Tau_RedModule
	ID	Description	GeneRatio	BgRatio	pvalue	p.adjust	qvalue	geneID	Count
GO:0006397	GO:0006397	mRNA processing	61/1062	466/23355	1.07836e-13	5.30554e-10	4.42128e-10	Paf1/Cdk11b/Mtrex/Ddx20/Ddx1/Xrn2/Rbm27/Cwf19l1/Snu13/Snw1/Zc3h14/Pnn/Rnmt/Fmr1/Mtpap/Luc7l3/Frg1/Dhx15/Rngtt/Ppwd1/Fxr1/Papolg/Srsf7/Ptbp2/Rbm25/Wbp4/Tardbp/Hnrnpa2b1/Snrnp27/Thoc2/Nsrp1/Ccnt1/Zranb2/Cdc73/Prpf38a/Srpk2/Dhx9/Tra2b/Cir1/Zcrb1/Rbm26/Mbnl2/Mfap1a/Rprd1a/Celf1/Kin/Cwf19l2/Srek1ip1/Zfp326/Slbp/Psip1/Pcf11/Hnrnph1/Zrsr1/Ramac/Hnrnpa3/Rsrc1/Dhx36/Cstf3/Plcb1/Ctr9	61
GO:0050808	GO:0050808	synapse organization	58/1062	486/23355	2.06043e-11	5.06866e-08	4.22389e-08	Pafah1b1/Stau2/Snap91/Pfn2/Pak3/Gsk3b/Erc1/Chmp2b/Mtmr2/Pgrmc1/Fmr1/Zdhhc15/Rheb/Abhd17b/Glrb/Gabrg2/Ube3a/Pcdh17/Flrt3/Rock2/Dgkb/Actr2/Abi2/Snx27/Glra3/Pik3r1/Lrrtm2/Cask/Lrrc4c/Gpm6a/Gabra2/Cntnap4/Lgi2/Rab39b/Nrg1/Ppp1r9a/Slc25a46/Ywhaz/Gabrb3/Ube2v2/Nlgn1/Sema3e/Pten/Negr1/Fbxo45/Dhx36/Lrrtm4/Slitrk1/Erbb4/Slitrk4/Nrxn1/Flrt2/Erc2/Reln/Myo5a/Dnm3/Opa1/Bhlhb9	58
GO:0099003	GO:0099003	vesicle-mediated transport in synapse	37/1062	257/23355	5.46772e-10	8.96706e-07	7.47255e-07	Rab27b/Snap91/Syt1/Rock1/Pfn2/Gsk3b/Erc1/Eps15/Pls3/Fmr1/Htr2a/Ppp3cb/Usp46/Dnajc6/Vamp4/Pcdh17/Napb/Canx/Rap1b/Snap25/Syt4/Plaa/Prepl/Atad1/Rab5a/Glra3/Cask/Braf/Nlgn1/Pten/Atp2a2/Nrxn1/Chrm2/Erc2/Dnm3/Itsn2/Ppp3r1	37
GO:0050807	GO:0050807	regulation of synapse organization	37/1062	261/23355	8.49268e-10	1.0446e-06	8.705e-07	Pafah1b1/Stau2/Snap91/Pak3/Gsk3b/Chmp2b/Pgrmc1/Fmr1/Zdhhc15/Rheb/Abhd17b/Ube3a/Flrt3/Dgkb/Actr2/Abi2/Pik3r1/Lrrtm2/Cask/Gpm6a/Cntnap4/Ppp1r9a/Ywhaz/Ube2v2/Nlgn1/Pten/Negr1/Dhx36/Lrrtm4/Slitrk1/Slitrk4/Nrxn1/Flrt2/Reln/Dnm3/Opa1/Bhlhb9	37
GO:0061001	GO:0061001	regulation of dendritic spine morphogenesis	16/1062	55/23355	1.66756e-09	1.64088e-06	1.3674e-06	Pafah1b1/Stau2/Pak3/Zdhhc15/Ube3a/Actr2/Abi2/Cask/Ppp1r9a/Nlgn1/Pten/Dhx36/Reln/Dnm3/Opa1/Bhlhb9	16
GO:0050803	GO:0050803	regulation of synapse structure or activity	37/1062	273/23355	2.99962e-09	2.45969e-06	2.04974e-06	Pafah1b1/Stau2/Snap91/Pak3/Gsk3b/Chmp2b/Pgrmc1/Fmr1/Zdhhc15/Rheb/Abhd17b/Ube3a/Flrt3/Dgkb/Actr2/Abi2/Pik3r1/Lrrtm2/Cask/Gpm6a/Cntnap4/Ppp1r9a/Ywhaz/Ube2v2/Nlgn1/Pten/Negr1/Dhx36/Lrrtm4/Slitrk1/Slitrk4/Nrxn1/Flrt2/Reln/Dnm3/Opa1/Bhlhb9	37
GO:0099504	GO:0099504	synaptic vesicle cycle	33/1062	228/23355	4.05857e-09	2.60037e-06	2.16697e-06	Rab27b/Snap91/Syt1/Rock1/Pfn2/Gsk3b/Erc1/Pls3/Fmr1/Htr2a/Ppp3cb/Dnajc6/Vamp4/Pcdh17/Napb/Canx/Rap1b/Snap25/Syt4/Plaa/Prepl/Rab5a/Glra3/Cask/Braf/Nlgn1/Pten/Atp2a2/Nrxn1/Chrm2/Erc2/Dnm3/Itsn2	33
GO:0008380	GO:0008380	RNA splicing	46/1062	393/23355	4.65704e-09	2.60037e-06	2.16697e-06	Mtrex/Ddx20/Zfp638/Ddx1/Fus/Cwf19l1/Snu13/Snw1/Pnn/Fmr1/Luc7l3/Frg1/Dhx15/Ppwd1/Fxr1/Srsf7/Ivns1abp/Ptbp2/Rbm25/Wbp4/Tardbp/Hnrnpa2b1/Snrnp27/Thoc2/Nsrp1/Zranb2/Slc38a2/Prpf38a/Srpk2/Dhx9/Tra2b/Cir1/Zcrb1/Mbnl2/Mfap1a/Pik3r1/Celf1/Cwf19l2/Srek1ip1/Zfp326/Psip1/Hnrnph1/Zrsr1/Hnrnpa3/Rsrc1/Taf15	46
GO:0099175	GO:0099175	regulation of postsynapse organization	22/1062	111/23355	4.75677e-09	2.60037e-06	2.16697e-06	Pafah1b1/Stau2/Pak3/Chmp2b/Zdhhc15/Rheb/Abhd17b/Ube3a/Dgkb/Actr2/Abi2/Lrrtm2/Cask/Ppp1r9a/Nlgn1/Pten/Dhx36/Nrxn1/Reln/Dnm3/Opa1/Bhlhb9	22
GO:0043161	GO:0043161	proteasome-mediated ubiquitin-dependent protein catabolic process	47/1062	409/23355	5.72178e-09	2.81512e-06	2.34593e-06	Cdc27/Ufl1/Pias1/Rnf19a/Cul3/Mapk9/Anapc4/Cul1/Klhl20/Ube2k/Itch/Gsk3b/Sirt1/Psma3/Usp14/Erlin1/Mapk8/Birc2/Crbn/Psmd14/Sumo1/Uchl5/Taf1/Dnajb9/Clock/Ecpas/Plaa/Ubxn4/Rnf217/Rmnd5a/Zyg11b/Rybp/Dnajb14/Cul5/Ube2v2/Smarcc1/Ubxn2a/Fbxo45/Socs4/Yod1/Sumo2/Topors/Svip/Ltn1/Trim13/Ubxn2b/Ube2w	47
GO:1903311	GO:1903311	regulation of mRNA metabolic process	35/1062	259/23355	8.61831e-09	3.85474e-06	3.21228e-06	Paf1/Cdk11b/Pum2/Rock1/Fus/Dazl/Snw1/Zc3h14/Fmr1/Myef2/Fxr1/Srsf7/Rbm25/Tardbp/Hnrnpa2b1/Cnot1/Hnrnpr/Nsrp1/Ccnt1/Rock2/Cdc73/Srpk2/Dhx9/Tra2b/Fastkd1/Hnrnpd/Mbnl2/Celf1/Angel2/Dhx36/Ythdf3/Nanos1/Ctr9/Gigyf2/Taf15	35
GO:0007416	GO:0007416	synapse assembly	28/1062	193/23355	5.71072e-08	2.3414e-05	1.95116e-05	Stau2/Gsk3b/Gabrg2/Pcdh17/Flrt3/Pik3r1/Lrrtm2/Gpm6a/Gabra2/Lgi2/Nrg1/Ppp1r9a/Slc25a46/Gabrb3/Ube2v2/Nlgn1/Pten/Negr1/Fbxo45/Lrrtm4/Slitrk1/Erbb4/Slitrk4/Nrxn1/Flrt2/Reln/Dnm3/Bhlhb9	28
GO:0043488	GO:0043488	regulation of mRNA stability	20/1062	107/23355	6.64043e-08	2.51315e-05	2.09429e-05	Pum2/Rock1/Fus/Dazl/Zc3h14/Fmr1/Myef2/Fxr1/Tardbp/Hnrnpr/Rock2/Dhx9/Fastkd1/Hnrnpd/Celf1/Angel2/Dhx36/Ythdf3/Gigyf2/Taf15	20
GO:0010498	GO:0010498	proteasomal protein catabolic process	49/1062	475/23355	8.67005e-08	3.0469e-05	2.53909e-05	Cdc27/Ufl1/Pias1/Rnf19a/Cul3/Mapk9/Anapc4/Cul1/Klhl20/Ube2k/Itch/Gsk3b/Sirt1/Psma3/Usp14/Fmr1/Erlin1/Mapk8/Ate1/Birc2/Crbn/Psmd14/Sumo1/Uchl5/Taf1/Dnajb9/Clock/Ecpas/Plaa/Ubxn4/Rnf217/Rmnd5a/Zyg11b/Rybp/Dnajb14/Cul5/Ube2v2/Smarcc1/Ubxn2a/Fbxo45/Socs4/Yod1/Sumo2/Topors/Svip/Ltn1/Trim13/Ubxn2b/Ube2w	49
GO:0051962	GO:0051962	positive regulation of nervous system development	40/1062	352/23355	1.05097e-07	3.38008e-05	2.81673e-05	Kdm1a/Pafah1b1/Ufl1/Rufy3/Stau2/Snap91/Pak3/Gsk3b/Snw1/Hif1a/Fmr1/Fzd3/Rheb/Mapk8/Man2a1/Flrt3/Map1b/Skil/Actr2/Pik3r1/Lrrtm2/Cask/Nrg1/Braf/Ube2v2/Nlgn1/Lig4/Dhx36/Lrrtm4/Slitrk1/Slitrk4/Nrxn1/Flrt2/Nap1l1/Shtn1/Reln/Xrcc6/Opa1/Bhlhb9/Gdi1	40
GO:0061013	GO:0061013	regulation of mRNA catabolic process	22/1062	131/23355	1.09921e-07	3.38008e-05	2.81673e-05	Pum2/Rock1/Fus/Dazl/Zc3h14/Fmr1/Myef2/Fxr1/Tardbp/Cnot1/Hnrnpr/Rock2/Dhx9/Fastkd1/Hnrnpd/Celf1/Angel2/Dhx36/Ythdf3/Nanos1/Gigyf2/Taf15	22
GO:0016311	GO:0016311	dephosphorylation	42/1062	381/23355	1.18869e-07	3.44022e-05	2.86685e-05	Slc7a14/Rock1/Ppp2r3a/Mtmr2/Ptpn4/Jak2/Ppp4r3a/Ahr/Ppp3cb/Ppp6r3/Rngtt/Arfgef3/Dusp22/Rpl5/Mphosph10/Arpp19/Ptpre/Rock2/Ctdspl2/Mtmr6/Rbm26/Rprd1a/Tiprl/Plppr1/Ptprk/Ppp2r2b/Ppm1l/Ppm1k/Ublcp1/Dlc1/Pdp1/Spred1/Marf1/Nanp/Camta1/Pten/Ptp4a2/Slc39a10/Cnep1r1/Ppp1cb/Ppp3r1/Ppp4r3b	42
GO:0060997	GO:0060997	dendritic spine morphogenesis	16/1062	74/23355	1.67119e-07	4.53216e-05	3.7768e-05	Pafah1b1/Stau2/Pak3/Zdhhc15/Ube3a/Actr2/Abi2/Cask/Ppp1r9a/Nlgn1/Pten/Dhx36/Reln/Dnm3/Opa1/Bhlhb9	16
GO:0006352	GO:0006352	DNA-templated transcription, initiation	19/1062	103/23355	1.75023e-07	4.53216e-05	3.7768e-05	Tbpl1/Tfb1m/Rsf1/Ahr/Med13/Zfp451/Sub1/Dr1/Creb1/Taf1/Med1/Cdk7/Ccnh/Gtf2a2/Smarca5/Tfb2m/Gtf2a1/Atf7ip/Dhx36	19
GO:0016569	GO:0016569	covalent chromatin modification	47/1062	464/23355	2.7142e-07	6.67693e-05	5.5641e-05	Kdm1a/Paf1/Ufl1/Arid4b/Zmpste24/Uimc1/Rcor1/Fh1/Sirt1/Jak2/Snw1/Rps6ka5/Fmr1/Jade3/Ubr5/Phf14/Nsd2/Kmt5b/Zfp451/Atf2/Ash1l/Rlf/Dr1/Eny2/Naa50/Taf1/Phf20l1/Trim28/Cdc73/Usp15/Rtf1/Ncor1/Kdm6a/Tada1/Trip12/N6amt1/Smarcad1/Rybp/Meaf6/Tasor/Wdr82/Atf7ip/Phf8/Resf1/Ube2n/Mphosph8/Ctr9	47
GO:0031346	GO:0031346	positive regulation of cell projection organization	45/1062	436/23355	2.86393e-07	6.70977e-05	5.59148e-05	Kdm1a/Pafah1b1/Rufy3/Stau2/Nckap1/Snap91/Pak3/Gsk3b/Sirt1/Fmr1/Zdhhc15/Ccp110/Stmn2/Rapgef2/Rgs2/Cnr1/Map1b/Skil/Actr2/Abi2/Bcas3/Pik3r1/Cask/Vldlr/Gpm6a/Rit2/Nrg1/Braf/Ppp1r9a/Serpini1/Rab8b/Ube2v2/Nlgn1/Negr1/Fut9/Dhx36/Slitrk1/Pcp4/Shtn1/Reln/Dnm3/Opa1/Bhlhb9/Dmd/Gdi1	45
GO:2000058	GO:2000058	regulation of ubiquitin-dependent protein catabolic process	24/1062	162/23355	3.35973e-07	7.27501e-05	6.06251e-05	Ufl1/Pias1/Rnf19a/Mapk9/Csnk2a2/Ube2k/Gsk3b/Csnk2a1/Usp14/Mapk8/Ube3a/Sumo1/Uchl5/Rpl5/Taf1/Rnf217/Zyg11b/Rybp/Ube2v2/Pten/Smarcc1/Socs4/Sumo2/Svip	24
GO:0007269	GO:0007269	neurotransmitter secretion	26/1062	186/23355	3.54879e-07	7.27501e-05	6.06251e-05	Snap91/Syt1/Pfn2/Gsk3b/Erc1/Fmr1/Htr2a/Lin7a/Napb/Rhot1/Rap1b/Snap25/Syt4/Prepl/Rab5a/Glra3/Cask/Lin7c/Braf/Ppp1r9a/Nlgn1/Atp2a2/Mctp1/Nrxn1/Chrm2/Erc2	26
GO:0099643	GO:0099643	signal release from synapse	26/1062	186/23355	3.54879e-07	7.27501e-05	6.06251e-05	Snap91/Syt1/Pfn2/Gsk3b/Erc1/Fmr1/Htr2a/Lin7a/Napb/Rhot1/Rap1b/Snap25/Syt4/Prepl/Rab5a/Glra3/Cask/Lin7c/Braf/Ppp1r9a/Nlgn1/Atp2a2/Mctp1/Nrxn1/Chrm2/Erc2	26
GO:0106027	GO:0106027	neuron projection organization	19/1062	109/23355	4.39717e-07	8.50888e-05	7.09073e-05	Pafah1b1/Stau2/Pak3/Gsk3b/Mtmr2/Zdhhc15/Abhd17b/Ube3a/Actr2/Abi2/Cask/Ppp1r9a/Nlgn1/Pten/Dhx36/Reln/Dnm3/Opa1/Bhlhb9	19
GO:0070507	GO:0070507	regulation of microtubule cytoskeleton organization	23/1062	153/23355	4.50442e-07	8.50888e-05	7.09073e-05	Pafah1b1/Rock1/Gsk3b/Cyld/Chmp2b/Stmn2/Mapk8/Cdkn1b/Senp6/Camsap2/Gda/Gnai1/Map1b/Prkaa1/Eml4/Bicd1/Taok1/Prkaa2/Clasp2/Map9/Hdgfl3/Ska2/Togaram1	23
GO:0043487	GO:0043487	regulation of RNA stability	20/1062	120/23355	4.66951e-07	8.50888e-05	7.09073e-05	Pum2/Rock1/Fus/Dazl/Zc3h14/Fmr1/Myef2/Fxr1/Tardbp/Hnrnpr/Rock2/Dhx9/Fastkd1/Hnrnpd/Celf1/Angel2/Dhx36/Ythdf3/Gigyf2/Taf15	20
GO:0099173	GO:0099173	postsynapse organization	27/1062	203/23355	5.8429e-07	0.000102668	8.55568e-05	Pafah1b1/Stau2/Pak3/Chmp2b/Mtmr2/Zdhhc15/Rheb/Abhd17b/Glrb/Ube3a/Rock2/Dgkb/Actr2/Abi2/Snx27/Lrrtm2/Cask/Ppp1r9a/Nlgn1/Pten/Dhx36/Lrrtm4/Nrxn1/Reln/Dnm3/Opa1/Bhlhb9	27
GO:0097061	GO:0097061	dendritic spine organization	18/1062	101/23355	6.26042e-07	0.000106211	8.85094e-05	Pafah1b1/Stau2/Pak3/Mtmr2/Zdhhc15/Abhd17b/Ube3a/Actr2/Abi2/Cask/Ppp1r9a/Nlgn1/Pten/Dhx36/Reln/Dnm3/Opa1/Bhlhb9	18
GO:0006836	GO:0006836	neurotransmitter transport	30/1062	242/23355	6.53608e-07	0.000107192	8.93264e-05	Snap91/Syt1/Pfn2/Slc6a15/Gsk3b/Erc1/Fmr1/Htr2a/Lin7a/Sv2c/Napb/Rhot1/Rap1b/Snap25/Syt4/Prepl/Rab5a/Glra3/Cask/Lin7c/Gabra2/Braf/Ppp1r9a/Nlgn1/Atp2a2/Mctp1/Nrxn1/Chrm2/Sv2b/Erc2	30
GO:0060998	GO:0060998	regulation of dendritic spine development	16/1062	82/23355	7.368e-07	0.000116937	9.74477e-05	Pafah1b1/Stau2/Pak3/Fmr1/Ube3a/Actr2/Cask/Nrg1/Ppp1r9a/Nlgn1/Pten/Dhx36/Reln/Dnm3/Opa1/Bhlhb9	16
GO:0031503	GO:0031503	protein-containing complex localization	31/1062	257/23355	7.79406e-07	0.000119834	9.98614e-05	Ift88/Stau2/Dlg1/Pcm1/Gsk3b/Eps15/Ift74/Lgi1/Usp46/Ddx25/Eny2/Hnrnpa2b1/Ift81/Thoc2/Snap25/Ltv1/Atad1/Ssb/Nme7/Akap6/Abce1/Mios/Neto1/Nlgn1/Nrxn1/Bbs12/Reln/Dnm3/Mzt1/Synj2bp/Ppp3r1	31
GO:0006402	GO:0006402	mRNA catabolic process	28/1062	220/23355	8.98618e-07	0.000133976	0.000111646	Pum2/Rock1/Xrn2/Fus/Dazl/Zc3h14/Fmr1/Myef2/Mtpap/Fxr1/Tardbp/Cnot1/Upf3b/Hnrnpr/Rock2/Dhx9/Ssb/Fastkd1/Hnrnpd/Celf1/Upf2/Angel2/Dhx36/Ythdf3/Nanos1/Ttc37/Gigyf2/Taf15	28
GO:0048813	GO:0048813	dendrite morphogenesis	25/1062	185/23355	1.12449e-06	0.000162721	0.000135601	Pafah1b1/Stau2/Mef2a/Sema3a/Pak3/Gsk3b/Zdhhc15/Mapk8/Rapgef2/Ube3a/Rap2a/Rock2/Actr2/Abi2/Cask/Vldlr/Ppp1r9a/Hprt/Nlgn1/Pten/Dhx36/Reln/Dnm3/Opa1/Bhlhb9	25
GO:0000209	GO:0000209	protein polyubiquitination	29/1062	237/23355	1.30726e-06	0.000183763	0.000153136	Cdc27/Rnf19a/Cul3/Anapc4/Cul1/Klhl20/Ube2k/Itch/G2e3/Hectd1/Xiap/Ubr5/Birc2/Ube3a/Taf1/Plaa/Rnf217/Trip12/Rnf111/Trim44/Ube2v2/Ube2e3/Tnks/Ube2n/Topors/Dzip3/Ddx3x/Ube2w/Rnf115	29
GO:0031331	GO:0031331	positive regulation of cellular catabolic process	40/1062	389/23355	1.42535e-06	0.000194798	0.000162332	Pik3c2a/Ufl1/Pias1/Rnf19a/Mapk9/Rock1/Itch/Sesn1/Mid2/Gsk3b/Sirt1/Hif1a/Fmr1/Htr2a/Mapk8/Sumo1/Tardbp/Taf1/Cnot1/Hnrnpr/Prkaa1/Rock2/Rdx/Hnrnpd/Rnf217/Celf1/Scoc/Zyg11b/Prkaa2/Ube2v2/Pten/Dhx36/Socs4/Ythdf3/Sumo2/Nanos1/Acsl5/Svip/Gigyf2/Trim13	40
GO:0006470	GO:0006470	protein dephosphorylation	29/1062	239/23355	1.5531e-06	0.00020652	0.0001721	Rock1/Ppp2r3a/Ptpn4/Jak2/Ppp4r3a/Ppp3cb/Ppp6r3/Dusp22/Arpp19/Ptpre/Rock2/Ctdspl2/Rprd1a/Tiprl/Ptprk/Ppp2r2b/Ppm1l/Ppm1k/Ublcp1/Dlc1/Pdp1/Camta1/Pten/Ptp4a2/Slc39a10/Cnep1r1/Ppp1cb/Ppp3r1/Ppp4r3b	29
GO:1903320	GO:1903320	regulation of protein modification by small protein conjugation or removal	29/1062	240/23355	1.69139e-06	0.00021899	0.000182492	Kdm1a/Ufl1/Pias1/Cul3/Mapk9/Itch/Hif1a/Xiap/Ubr5/Mapk8/Gtpbp4/Birc2/Ube3a/Ivns1abp/Rpl5/Taf1/Gnl3l/Plaa/Trip12/Rnf111/Senp2/Trim44/Pten/Ubxn2a/Ube2n/Sumo2/Topors/Ctr9/Ddx3x	29
GO:0061003	GO:0061003	positive regulation of dendritic spine morphogenesis	9/1062	27/23355	1.79337e-06	0.000224605	0.000187171	Pafah1b1/Stau2/Pak3/Actr2/Cask/Dhx36/Reln/Opa1/Bhlhb9	9
GO:0006417	GO:0006417	regulation of translation	37/1062	350/23355	1.82606e-06	0.000224605	0.000187171	Pum2/Rock1/Dazl/Fmr1/Ddx25/Ddx6/Cpeb4/Fxr1/Rgs2/Fastkd2/Tardbp/Rpl5/Paip2b/Cnot1/Upf3b/Hnrnpr/Ptcd3/Dph6/Rock2/Dhx9/Ireb2/Secisbp2l/Hnrnpd/Celf1/Eif4e/Akap6/Impact/Eif5a2/Paip1/Trmt10c/Dhx36/Ythdf3/Nanos1/Ltn1/Gigyf2/Ddx3x/Rps6kb1	37
GO:0022613	GO:0022613	ribonucleoprotein complex biogenesis	41/1062	408/23355	1.90055e-06	0.000228066	0.000190055	Tfb1m/Mtrex/Nop58/Ddx20/Esf1/Snu13/Gtpbp4/Luc7l3/Frg1/Ptges3/Krr1/Ptbp2/Fastkd2/Fcf1/Rpl5/Mphosph10/Eif2s2/Gnl3l/Cdc73/Srpk2/Ltv1/Mphosph6/Dhx9/Wdr12/Lyar/Celf1/Tfb2m/Wdr43/Abce1/Utp15/Dcaf13/Psip1/Ramac/Pten/Atr/Rbis/Ddx10/Eri2/Nol8/Ddx3x/Mcts1	41
GO:0032886	GO:0032886	regulation of microtubule-based process	30/1062	255/23355	1.97063e-06	0.000230845	0.000192371	Pafah1b1/Rock1/Gsk3b/Cyld/Chmp2b/Sirt1/Stmn2/Mapk8/Cdkn1b/Senp6/Camsap2/Gda/Mkks/Rhot1/Gnai1/Kif3a/Map1b/Prkaa1/Rock2/Eml4/Bicd1/Azin1/Taok1/Prkaa2/Clasp2/Map9/Hdgfl3/Tacr3/Ska2/Togaram1	30
GO:0043254	GO:0043254	regulation of protein-containing complex assembly	43/1062	441/23355	2.36697e-06	0.000270825	0.000225687	Mapk9/Nckap1/Snap91/Arfgef1/Pfn2/Dlg1/Pak3/Gsk3b/Stmn2/Ahr/Mapk8/Birc2/Cdkn1b/Senp6/Crbn/Sumo1/Camsap2/Creb1/Gda/Napb/Mkks/Rap1b/Gnl3l/Map1b/Fchsd2/Rdx/Actr2/Abi2/Lmo4/Impact/Ppp1r9a/Clasp2/Rictor/Atf7ip/Atr/Aida/Mphosph8/Gmfb/Svip/Togaram1/Capza2/Ddx3x/Fnip1	43
GO:0006367	GO:0006367	transcription initiation from RNA polymerase II promoter	14/1062	70/23355	2.6474e-06	0.000290338	0.000241948	Ahr/Med13/Zfp451/Sub1/Dr1/Creb1/Taf1/Med1/Cdk7/Ccnh/Gtf2a2/Gtf2a1/Atf7ip/Dhx36	14
GO:0016482	GO:0016482	cytosolic transport	22/1062	157/23355	2.65553e-06	0.000290338	0.000241948	Vps50/Tbc1d23/Evi5/Klhl20/Erc1/Eps15/Mtmr2/Snx16/Mapk8/Pikfyve/Vps26a/Ccdc91/Rab9b/Syt4/Rdx/Actr2/Prepl/Vps54/Rab5a/Hook3/Rab6a/Snx2	22
GO:0010256	GO:0010256	endomembrane system organization	42/1062	429/23355	2.79031e-06	0.000293558	0.000244631	Pafah1b1/Tbpl1/Arfgef1/Reep1/Chmp2b/Zmpste24/Snx10/Trip11/Rab2a/Emc2/Pdcd10/Blzf1/Vamp4/Camsap2/Creb1/Sgip1/Atl2/Tardbp/Syt4/Washc4/Rab30/Rab1a/Bcas3/Lnpk/Rab5a/Ugcg/Trappc8/Clasp2/Ywhaz/Hook3/Trappc11/Mmgt1/Pten/Agfg1/Ubxn2a/Lemd3/Atp2a2/Tram1l1/Vcpip1/Shtn1/Myo5a/Ubxn2b	42
GO:0006281	GO:0006281	DNA repair	46/1062	489/23355	2.82304e-06	0.000293558	0.000244631	Kdm1a/Ufl1/Nucks1/Rad18/Top2b/Ddx1/Pds5b/Zmpste24/Uimc1/Xrn2/Fh1/Sirt1/Smchd1/Nbn/Ubr5/Rpa3/Smc3/Nsd2/Kmt5b/Rad50/Smc4/Psmd14/Uchl5/Pds5a/Usp45/Trim28/Cdk7/Rnf138/Dhx9/Epc2/Actr2/Inip/Kin/Rad17/Trip12/Rnf111/Taok1/Smarcad1/Marf1/Ube2v2/Lig4/Atr/Vcpip1/Ube2n/Xrcc6/Ube2w	46
GO:0032006	GO:0032006	regulation of TOR signaling	17/1062	101/23355	2.9007e-06	0.000293558	0.000244631	Sesn1/Gsk3b/Rragb/Zmpste24/Sirt1/Hif1a/Rheb/Prkaa1/Deptor/Prkaa2/Rictor/Bmt2/Mios/Slc38a9/Gpr137c/Reln/Fnip1	17
GO:0031929	GO:0031929	TOR signaling	19/1062	123/23355	2.92364e-06	0.000293558	0.000244631	Sesn1/Gsk3b/Rragb/Zmpste24/Sirt1/Hif1a/Rheb/Prkaa1/Tiprl/Deptor/Prkaa2/Rictor/Bmt2/Mios/Slc38a9/Gpr137c/Reln/Fnip1/Rps6kb1	19
GO:0034329	GO:0034329	cell junction assembly	42/1062	432/23355	3.32874e-06	0.000327548	0.000272956	Stau2/Cdh10/Myo9a/Rock1/Dlg1/Gsk3b/Rapgef2/Dusp22/Gabrg2/Pcdh17/Flrt3/Rap1b/Rock2/Abi2/Bcas3/Pik3r1/Lrrtm2/Gpm6a/Gabra2/Ptprk/Lgi2/Nrg1/Ppp1r9a/Clasp2/Slc25a46/Dlc1/Gabrb3/Ube2v2/Nlgn1/Pten/Negr1/Fbxo45/Ugt8a/Lrrtm4/Slitrk1/Erbb4/Slitrk4/Nrxn1/Flrt2/Reln/Dnm3/Bhlhb9	42
GO:0060999	GO:0060999	positive regulation of dendritic spine development	13/1062	63/23355	4.15999e-06	0.000401317	0.00033443	Pafah1b1/Stau2/Pak3/Fmr1/Actr2/Cask/Nrg1/Ppp1r9a/Nlgn1/Dhx36/Reln/Opa1/Bhlhb9	13
GO:0043543	GO:0043543	protein acylation	28/1062	238/23355	4.2825e-06	0.00040519	0.000337659	Gsk3b/Zmpste24/Dld/Sirt1/Rps6ka5/Jade3/Zdhhc15/Phf14/Naa25/Zfp451/Atf2/Dr1/Naa50/Taf1/Phf20l1/Prkaa1/Clock/Naa30/Tada1/Nmt2/Taok1/Prkaa2/Meaf6/Naa15/Zdhhc21/Zdhhc13/Zdhhc20/Ddx3x	28
GO:0031123	GO:0031123	RNA 3'-end processing	17/1062	104/23355	4.38385e-06	0.000406953	0.000339128	Paf1/Trnt1/Zc3h14/Mtpap/Papolg/Ccnt1/Cdc73/Ssb/Rprd1a/Elac1/Slbp/Pcf11/Trmt10c/Dhx36/Cstf3/Eri2/Ctr9	17
GO:1903050	GO:1903050	regulation of proteolysis involved in cellular protein catabolic process	26/1062	214/23355	5.18423e-06	0.000463955	0.00038663	Ufl1/Pias1/Rnf19a/Mapk9/Csnk2a2/Ube2k/Gsk3b/Csnk2a1/Usp14/Fmr1/Mapk8/Ube3a/Psmd14/Sumo1/Uchl5/Rpl5/Taf1/Rnf217/Zyg11b/Rybp/Ube2v2/Pten/Smarcc1/Socs4/Sumo2/Svip	26
GO:2000300	GO:2000300	regulation of synaptic vesicle exocytosis	15/1062	84/23355	5.18649e-06	0.000463955	0.00038663	Syt1/Pfn2/Gsk3b/Fmr1/Htr2a/Rap1b/Syt4/Prepl/Rab5a/Glra3/Cask/Braf/Nlgn1/Atp2a2/Chrm2	15
GO:0060996	GO:0060996	dendritic spine development	19/1062	128/23355	5.34202e-06	0.000469334	0.000391112	Pafah1b1/Uba6/Stau2/Pak3/Fmr1/Zdhhc15/Ube3a/Actr2/Abi2/Cask/Nrg1/Ppp1r9a/Nlgn1/Pten/Dhx36/Reln/Dnm3/Opa1/Bhlhb9	19
GO:0001505	GO:0001505	regulation of neurotransmitter levels	29/1062	255/23355	5.69517e-06	0.000491583	0.000409653	Snap91/Syt1/Pfn2/Gsk3b/Erc1/Fmr1/Htr2a/Lin7a/Napb/Rhot1/Rap1b/Snap25/Syt4/Gad2/Prepl/Rab5a/Glra3/Cask/Lin7c/Hnmt/Gabra2/Braf/Ppp1r9a/Nlgn1/Atp2a2/Mctp1/Nrxn1/Chrm2/Erc2	29
GO:0010970	GO:0010970	transport along microtubule	22/1062	165/23355	6.06984e-06	0.00051489	0.000429075	Pafah1b1/Ift88/Stau2/Rab27b/Dync1i2/Pcm1/Ift74/Hif1a/Fmr1/Armcx3/Ift81/Rhot1/Kif3a/Map1b/Arl8b/Rab1a/Nme7/Bicd1/Copg2/Ap3s1/Bbs12/Myo5a	22
GO:0006401	GO:0006401	RNA catabolic process	29/1062	258/23355	7.15994e-06	0.000597066	0.000497555	Mtrex/Pum2/Rock1/Xrn2/Fus/Dazl/Zc3h14/Fmr1/Myef2/Mtpap/Fxr1/Tardbp/Cnot1/Upf3b/Hnrnpr/Rock2/Dhx9/Ssb/Fastkd1/Hnrnpd/Celf1/Upf2/Angel2/Dhx36/Ythdf3/Nanos1/Ttc37/Gigyf2/Taf15	29
GO:0031396	GO:0031396	regulation of protein ubiquitination	25/1062	205/23355	7.31819e-06	0.000600092	0.000500077	Kdm1a/Ufl1/Cul3/Mapk9/Xiap/Ubr5/Mapk8/Gtpbp4/Birc2/Ube3a/Ivns1abp/Rpl5/Taf1/Gnl3l/Plaa/Trip12/Rnf111/Senp2/Trim44/Pten/Ubxn2a/Ube2n/Topors/Ctr9/Ddx3x	25
GO:0006403	GO:0006403	RNA localization	23/1062	180/23355	7.74038e-06	0.000624306	0.000520255	Stau2/Nop58/Nxt2/Fmr1/Ddx25/Srsf7/Eny2/Hnrnpa2b1/Nup153/Thoc2/Ltv1/Dhx9/Ssb/G3bp2/Ranbp2/Eif5a2/Senp2/Slbp/Abce1/Hnrnpa3/Tnks/Dhx36/Atr	23
GO:2001252	GO:2001252	positive regulation of chromosome organization	23/1062	181/23355	8.49253e-06	0.0006597	0.00054975	Kdm1a/Paf1/Sirt1/Snw1/Rps6ka5/Fmr1/Nbn/Rad50/Hnrnpa2b1/Trim28/Rtf1/Hnrnpd/Ncor1/Tasor/Atf7ip/Tnks/Lig4/Resf1/Dhx36/Atr/Ube2n/Mphosph8/Ctr9	23
GO:0033044	GO:0033044	regulation of chromosome organization	31/1062	288/23355	8.52175e-06	0.0006597	0.00054975	Kdm1a/Cdc27/Paf1/Cul3/Anapc4/Wapl/Sirt1/Snw1/Rps6ka5/Fmr1/Nbn/Senp6/Rad50/Hnrnpa2b1/Gnl3l/Trim28/Rtf1/Hnrnpd/Rb1/Ncor1/Tasor/Atf7ip/Phf8/Tnks/Lig4/Resf1/Dhx36/Atr/Ube2n/Mphosph8/Ctr9	31
GO:0010976	GO:0010976	positive regulation of neuron projection development	26/1062	220/23355	8.58146e-06	0.0006597	0.00054975	Kdm1a/Pafah1b1/Stau2/Pak3/Sirt1/Zdhhc15/Stmn2/Rapgef2/Rgs2/Cnr1/Actr2/Cask/Vldlr/Rit2/Braf/Ppp1r9a/Serpini1/Ube2v2/Negr1/Fut9/Dhx36/Pcp4/Reln/Opa1/Bhlhb9/Dmd	26
GO:0016570	GO:0016570	histone modification	42/1062	450/23355	9.16636e-06	0.000693823	0.000578186	Kdm1a/Paf1/Ufl1/Arid4b/Zmpste24/Uimc1/Rcor1/Fh1/Sirt1/Jak2/Snw1/Rps6ka5/Fmr1/Jade3/Ubr5/Phf14/Nsd2/Kmt5b/Zfp451/Atf2/Ash1l/Rlf/Dr1/Eny2/Naa50/Taf1/Phf20l1/Cdc73/Usp15/Rtf1/Ncor1/Kdm6a/Tada1/Trip12/N6amt1/Smarcad1/Rybp/Meaf6/Wdr82/Phf8/Ube2n/Ctr9	42
GO:0032434	GO:0032434	regulation of proteasomal ubiquitin-dependent protein catabolic process	19/1062	133/23355	9.43795e-06	0.000694969	0.000579141	Ufl1/Pias1/Rnf19a/Mapk9/Ube2k/Gsk3b/Usp14/Mapk8/Sumo1/Uchl5/Taf1/Rnf217/Zyg11b/Rybp/Ube2v2/Smarcc1/Socs4/Sumo2/Svip	19
GO:0030705	GO:0030705	cytoskeleton-dependent intracellular transport	24/1062	195/23355	9.464e-06	0.000694969	0.000579141	Pafah1b1/Ift88/Stau2/Rab27b/Dync1i2/Pcm1/Ift74/Hif1a/Fmr1/Armcx3/Ift81/Rhot1/Kif3a/Map1b/Syt4/Arl8b/Rab1a/Nme7/Bicd1/Copg2/Hook3/Ap3s1/Bbs12/Myo5a	24
GO:0006887	GO:0006887	exocytosis	38/1062	391/23355	9.71069e-06	0.000702597	0.000585498	Pik3c2a/Rab27b/D6Wsu163e/Syt1/Pfn2/Exoc5/Gsk3b/Erc1/Fmr1/Htr2a/Rab11fip2/Ppp3cb/Syt10/Lin7a/Napb/Rap1b/Snap25/Syt4/Stam/Prepl/Rab5a/Glra3/Cask/Lin7c/Rab3c/Rabgef1/Braf/Clasp2/Ywhaz/Rab8b/Trappc11/Nlgn1/Atp2a2/Tmem167/Nrxn1/Chrm2/Erc2/Myo5a	38
GO:0051236	GO:0051236	establishment of RNA localization	21/1062	158/23355	1.03008e-05	0.000730579	0.000608816	Stau2/Nxt2/Fmr1/Ddx25/Srsf7/Eny2/Hnrnpa2b1/Nup153/Thoc2/Ltv1/Dhx9/Ssb/G3bp2/Ranbp2/Eif5a2/Senp2/Slbp/Abce1/Hnrnpa3/Tnks/Atr	21
GO:0050769	GO:0050769	positive regulation of neurogenesis	31/1062	291/23355	1.04995e-05	0.000730579	0.000608816	Kdm1a/Pafah1b1/Ufl1/Rufy3/Stau2/Snap91/Pak3/Gsk3b/Snw1/Hif1a/Fmr1/Fzd3/Rheb/Mapk8/Man2a1/Map1b/Skil/Actr2/Cask/Nrg1/Braf/Lig4/Dhx36/Slitrk1/Nap1l1/Shtn1/Reln/Xrcc6/Opa1/Bhlhb9/Gdi1	31
GO:0017148	GO:0017148	negative regulation of translation	20/1062	146/23355	1.05429e-05	0.000730579	0.000608816	Rock1/Fmr1/Ddx6/Cpeb4/Fxr1/Rgs2/Tardbp/Paip2b/Cnot1/Hnrnpr/Rock2/Ireb2/Hnrnpd/Celf1/Eif4e/Dhx36/Ythdf3/Nanos1/Gigyf2/Ddx3x	20
GO:0018205	GO:0018205	peptidyl-lysine modification	36/1062	364/23355	1.12707e-05	0.000752258	0.000626882	Kdm1a/Pias1/Arid4b/Zmpste24/Fh1/Sirt1/Snw1/Rps6ka5/Jade3/Phf14/Nsd2/Kmt5b/Zfp451/Senp6/Atf2/Sumo1/Ash1l/Rlf/Dr1/Naa50/Taf1/Phf20l1/Gnl3l/Trim28/Prkaa1/Rtf1/Camkmt/Tada1/N6amt1/Prkaa2/Meaf6/Senp2/Wdr82/Sumo2/Topors/Ctr9	36
GO:0072393	GO:0072393	microtubule anchoring at microtubule organizing center	6/1062	13/23355	1.13559e-05	0.000752258	0.000626882	Pcm1/Gsk3b/Kif3a/Bicd1/Hook3/Cep19	6
GO:0051052	GO:0051052	regulation of DNA metabolic process	37/1062	379/23355	1.14513e-05	0.000752258	0.000626882	Kdm1a/Nucks1/Rad18/Top2b/Pak3/Gsk3b/Zmpste24/Uimc1/Fh1/Sirt1/Smchd1/Nbn/Ubr5/Dnajc2/Ahr/Nsd2/Ppargc1a/Kmt5b/Ptges3/Sub1/Rad50/Rlf/Hnrnpa2b1/Usp9x/Gnl3l/Trim28/Dhx9/Actr2/Hnrnpd/Trip12/Smarcad1/Ube2v2/Tnks/Dhx36/Atr/Ube2n/Mphosph8	37
GO:0046928	GO:0046928	regulation of neurotransmitter secretion	18/1062	123/23355	1.14674e-05	0.000752258	0.000626882	Syt1/Pfn2/Gsk3b/Fmr1/Htr2a/Rhot1/Rap1b/Syt4/Prepl/Rab5a/Glra3/Cask/Braf/Ppp1r9a/Nlgn1/Atp2a2/Mctp1/Chrm2	18
GO:0072578	GO:0072578	neurotransmitter-gated ion channel clustering	7/1062	19/23355	1.22697e-05	0.000794302	0.000661918	Glrb/Snx27/Glra3/Nlgn1/Lrrtm4/Nrxn1/Reln	7
GO:0016032	GO:0016032	viral process	33/1062	322/23355	1.24489e-05	0.000795436	0.000662863	Ythdc2/Rsf1/Cul1/Nucks1/Top2b/Mid2/Chmp2b/Eps15/Snw1/Vapa/Fmr1/Nbn/Ddx6/Rad50/Pikfyve/Tardbp/Zfp639/Trim28/Rock2/Srpk2/Dhx9/Rab1a/Ssb/Rab5a/Bicd1/Them4/Tasor/Ppid/Resf1/Mphosph8/Trim13/Ddx3x/Mcts1	33
GO:0070646	GO:0070646	protein modification by small protein removal	19/1062	136/23355	1.30816e-05	0.000814717	0.000678931	Zranb1/Usp33/Itch/Cyld/Uimc1/Usp14/Usp46/Senp6/Psmd14/Uchl5/Eny2/Usp45/Usp9x/Usp15/Usp37/Senp2/Cops2/Vcpip1/Yod1	19
GO:0009896	GO:0009896	positive regulation of catabolic process	42/1062	457/23355	1.33196e-05	0.000814717	0.000678931	Pik3c2a/Ufl1/Pias1/Rnf19a/Mapk9/Rock1/Ppp2r3a/Itch/Sesn1/Mid2/Gsk3b/Sirt1/Hif1a/Csnk2a1/Fmr1/Htr2a/Mapk8/Sumo1/Tardbp/Taf1/Cnot1/Hnrnpr/Prkaa1/Rock2/Rdx/Hnrnpd/Rnf217/Celf1/Scoc/Zyg11b/Prkaa2/Ube2v2/Pten/Dhx36/Socs4/Ythdf3/Sumo2/Nanos1/Acsl5/Svip/Gigyf2/Trim13	42
GO:1990778	GO:1990778	protein localization to cell periphery	36/1062	367/23355	1.34914e-05	0.000814717	0.000678931	Rabep1/Gopc/Rock1/Exoc5/Dlg1/Gsk3b/Csnk2a1/Pgrmc1/Rab11fip2/Lgi1/Rapgef2/Lin7a/Arl6/Blzf1/Vamp4/Rap2a/Gnai1/Efr3a/Snap25/Rock2/Rdx/Prepl/Snx27/Pik3r1/Cask/Lin7c/Gpr158/Rab3c/Fam126b/Appl1/Clasp2/Lztfl1/Rab8b/Nrxn1/Wnk3/Myo5a	36
GO:0036465	GO:0036465	synaptic vesicle recycling	14/1062	80/23355	1.35325e-05	0.000814717	0.000678931	Rab27b/Snap91/Syt1/Rock1/Ppp3cb/Dnajc6/Vamp4/Napb/Canx/Plaa/Rab5a/Nlgn1/Dnm3/Itsn2	14
GO:0016358	GO:0016358	dendrite development	32/1062	309/23355	1.35786e-05	0.000814717	0.000678931	Pafah1b1/Uba6/Stau2/Mef2a/Sema3a/Pak3/Gsk3b/Mcf2/Fmr1/Zdhhc15/Mapk8/Rapgef2/Ube3a/Camsap2/Rap2a/Map1b/Rock2/Actr2/Abi2/Cask/Vldlr/Nrg1/Ppp1r9a/Slc25a46/Hprt/Nlgn1/Pten/Dhx36/Reln/Dnm3/Opa1/Bhlhb9	32
GO:0061157	GO:0061157	mRNA destabilization	9/1062	34/23355	1.50554e-05	0.000892443	0.000743703	Rock1/Tardbp/Hnrnpr/Rock2/Hnrnpd/Celf1/Dhx36/Ythdf3/Gigyf2	9
GO:0016079	GO:0016079	synaptic vesicle exocytosis	19/1062	138/23355	1.61663e-05	0.000946884	0.00078907	Syt1/Pfn2/Gsk3b/Erc1/Fmr1/Htr2a/Napb/Rap1b/Snap25/Syt4/Prepl/Rab5a/Glra3/Cask/Braf/Nlgn1/Atp2a2/Chrm2/Erc2	19
GO:0051489	GO:0051489	regulation of filopodium assembly	11/1062	52/23355	1.77269e-05	0.00102608	0.000855064	Stau2/Fmr1/Fxr1/Bcas3/Rab5a/Pik3r1/Gpm6a/Ppp1r9a/Nlgn1/Nrxn1/Dnm3	11
GO:0007030	GO:0007030	Golgi organization	18/1062	127/23355	1.79534e-05	0.0010271	0.000855916	Arfgef1/Trip11/Rab2a/Pdcd10/Blzf1/Vamp4/Camsap2/Atl2/Rab30/Rab1a/Bcas3/Trappc8/Clasp2/Ywhaz/Trappc11/Ubxn2a/Vcpip1/Ubxn2b	18
GO:0034453	GO:0034453	microtubule anchoring	8/1062	27/23355	1.82382e-05	0.0010314	0.000859501	Pcm1/Gsk3b/Kif3a/Bicd1/Clasp2/Cep57/Hook3/Cep19	8
GO:1903362	GO:1903362	regulation of cellular protein catabolic process	27/1062	247/23355	2.41851e-05	0.00135217	0.00112681	Ufl1/Pias1/Rnf19a/Mapk9/Csnk2a2/Ube2k/Gsk3b/Csnk2a1/Usp14/Fmr1/Mapk8/Ube3a/Psmd14/Sumo1/Uchl5/Rpl5/Taf1/Rdx/Rnf217/Zyg11b/Rybp/Ube2v2/Pten/Smarcc1/Socs4/Sumo2/Svip	27
GO:0050657	GO:0050657	nucleic acid transport	20/1062	155/23355	2.57462e-05	0.00138236	0.00115197	Stau2/Nxt2/Fmr1/Ddx25/Srsf7/Eny2/Hnrnpa2b1/Nup153/Thoc2/Ltv1/Dhx9/Ssb/G3bp2/Ranbp2/Eif5a2/Senp2/Slbp/Abce1/Hnrnpa3/Tnks	20
GO:0050658	GO:0050658	RNA transport	20/1062	155/23355	2.57462e-05	0.00138236	0.00115197	Stau2/Nxt2/Fmr1/Ddx25/Srsf7/Eny2/Hnrnpa2b1/Nup153/Thoc2/Ltv1/Dhx9/Ssb/G3bp2/Ranbp2/Eif5a2/Senp2/Slbp/Abce1/Hnrnpa3/Tnks	20
GO:0061014	GO:0061014	positive regulation of mRNA catabolic process	11/1062	54/23355	2.5849e-05	0.00138236	0.00115197	Rock1/Tardbp/Cnot1/Hnrnpr/Rock2/Hnrnpd/Celf1/Dhx36/Ythdf3/Nanos1/Gigyf2	11
GO:2001222	GO:2001222	regulation of neuron migration	11/1062	54/23355	2.5849e-05	0.00138236	0.00115197	Sema3a/Gsk3b/Mapk8/Rapgef2/Plaa/Unc5d/Nrg1/Erbb4/Flrt2/Shtn1/Reln	11
GO:0034248	GO:0034248	regulation of cellular amide metabolic process	38/1062	409/23355	2.66495e-05	0.00140984	0.00117487	Pum2/Rock1/Dazl/Fmr1/Ddx25/Ddx6/Cpeb4/Fxr1/Rgs2/Fastkd2/Tardbp/Rpl5/Paip2b/Cnot1/Upf3b/Hnrnpr/Ptcd3/Dph6/Rock2/Dhx9/Ireb2/Secisbp2l/Hnrnpd/Celf1/Slc2a13/Eif4e/Akap6/Impact/Eif5a2/Paip1/Trmt10c/Dhx36/Ythdf3/Nanos1/Ltn1/Gigyf2/Ddx3x/Rps6kb1	38
GO:1903313	GO:1903313	positive regulation of mRNA metabolic process	15/1062	96/23355	2.75353e-05	0.00144121	0.00120101	Paf1/Rock1/Snw1/Tardbp/Cnot1/Hnrnpr/Rock2/Cdc73/Tra2b/Hnrnpd/Celf1/Dhx36/Ythdf3/Nanos1/Gigyf2	15
GO:0050779	GO:0050779	RNA destabilization	9/1062	37/23355	3.15782e-05	0.00163542	0.00136285	Rock1/Tardbp/Hnrnpr/Rock2/Hnrnpd/Celf1/Dhx36/Ythdf3/Gigyf2	9
GO:0039694	GO:0039694	viral RNA genome replication	8/1062	29/23355	3.25148e-05	0.00166112	0.00138427	Top2b/Fmr1/Trim28/Rock2/Rab5a/Tasor/Resf1/Mphosph8	8
GO:0050684	GO:0050684	regulation of mRNA processing	19/1062	145/23355	3.27498e-05	0.00166112	0.00138427	Paf1/Cdk11b/Snw1/Zc3h14/Fmr1/Fxr1/Srsf7/Rbm25/Hnrnpa2b1/Nsrp1/Ccnt1/Cdc73/Srpk2/Dhx9/Tra2b/Mbnl2/Celf1/Dhx36/Ctr9	19
GO:0051258	GO:0051258	protein polymerization	30/1062	295/23355	3.51954e-05	0.0017526	0.0014605	Nckap1/Arfgef1/Pfn2/Dlg1/Pak3/Ube2k/Stmn2/Mapk8/Cdkn1b/Camsap2/Gda/Mkks/Map1b/Fchsd2/Rdx/Actr2/Abi2/Diaph2/Ppp1r9a/Clasp2/Rictor/Hdgfl3/Mphosph8/Gmfb/Dnm3/Togaram1/Opa1/Capza2/Mzt1/Tubgcp5	30
GO:0051656	GO:0051656	establishment of organelle localization	37/1062	399/23355	3.52657e-05	0.0017526	0.0014605	Pafah1b1/Tbc1d23/Cul3/Rab27b/D6Wsu163e/Snap91/Dlg1/Pcm1/Chmp2b/Hif1a/Trip11/Armcx3/Mapk8/5730455P16Rik/Lin7a/Pdcd10/Klhl12/Rhot1/Map1b/Syt4/Ltv1/Rab1a/Actr2/Eml4/Bicd1/Rabgef1/Copg2/Clasp2/Abce1/Ywhaz/Hook3/Nlgn1/Cep19/Ap3s1/Myo5a/Dnm3/Ubxn2b	37
GO:0034063	GO:0034063	stress granule assembly	7/1062	22/23355	3.68327e-05	0.00181217	0.00151014	Pum2/Ddx6/Prkaa1/G3bp2/Bicd1/Prkaa2/Ddx3x	7
GO:0006275	GO:0006275	regulation of DNA replication	16/1062	110/23355	3.73975e-05	0.00182174	0.00151812	Wapl/Map2k4/Nucks1/Zmpste24/Mapk8/Gtpbp4/Smc3/Pds5a/Orc3/Dhx9/Usp37/Rad17/Senp2/Orc5/Atr/Zbtb38	16
GO:0090309	GO:0090309	positive regulation of DNA methylation-dependent heterochromatin assembly	5/1062	10/23355	4.00775e-05	0.00193315	0.00161096	Trim28/Tasor/Atf7ip/Resf1/Mphosph8	5
GO:0048193	GO:0048193	Golgi vesicle transport	28/1062	269/23355	4.19268e-05	0.00200271	0.00166893	Rabep1/Cul3/Gopc/Exoc5/Bcap29/Klhl20/Eps15/Ergic2/Trip11/Vapa/Sec24a/Klhl12/Blzf1/Vamp4/Ccdc91/Rab1a/Prepl/Vps54/Trappc8/Copg2/Cog5/Rab8b/Trappc11/Cep19/Rab6a/Pgap1/Myo5a/Snx2	28
GO:0070534	GO:0070534	protein K63-linked ubiquitination	11/1062	57/23355	4.39827e-05	0.00208072	0.00173394	Itch/Hectd1/Ubr5/Birc2/Plaa/Trip12/Ube2v2/Ube2e3/Ube2n/Ddx3x/Rnf115	11
GO:0030100	GO:0030100	regulation of endocytosis	25/1062	228/23355	4.53467e-05	0.00212482	0.00177068	Snap91/Rock1/Mtmr2/Fmr1/Cbll1/Ppp3cb/Usp46/Dnajc6/Vamp4/Sgip1/Napb/Kif3a/Syt4/Atad1/Cdh13/Rab5a/Lrrtm2/Bicd1/Rit2/Rabgef1/Appl1/Nlgn1/Mctp1/Synj2bp/Ppp3r1	25
GO:0006338	GO:0006338	chromatin remodeling	20/1062	162/23355	4.88777e-05	0.00226866	0.00189055	Rsf1/Smarce1/Actr6/Smarca2/Sirt1/Smchd1/Smarca1/Dr1/Trim28/Kdm6a/Smarca5/Smarcad1/Pbrm1/Tasor/Atf7ip/Phf8/Smarcc1/Resf1/Mphosph8/Top1	20
GO:1903829	GO:1903829	positive regulation of cellular protein localization	28/1062	272/23355	5.10681e-05	0.00234818	0.00195682	Dlg1/Gsk3b/Cyld/Jak2/Pgrmc1/Ubr5/Abhd17b/Rab11fip2/Tardbp/Gnai1/Gnl3l/Trim28/Prkaa1/Rock2/Rdx/Snx27/Pik3r1/Bicd1/Gpd1l/Nrg1/Prkaa2/Clasp2/Erbb4/Nrxn1/Wnk3/Myo5a/Tcaf1/Synj2bp	28
GO:1901888	GO:1901888	regulation of cell junction assembly	24/1062	216/23355	5.16655e-05	0.00235365	0.00196137	Stau2/Rock1/Gsk3b/Rapgef2/Dusp22/Flrt3/Rap1b/Rock2/Bcas3/Pik3r1/Lrrtm2/Ppp1r9a/Clasp2/Dlc1/Ube2v2/Nlgn1/Pten/Negr1/Lrrtm4/Slitrk1/Slitrk4/Nrxn1/Flrt2/Bhlhb9	24
GO:2001022	GO:2001022	positive regulation of response to DNA damage stimulus	16/1062	113/23355	5.22847e-05	0.00236001	0.00196667	Top2b/Uimc1/Fh1/Sirt1/Smchd1/Fmr1/Kmt5b/Fxr1/Trim28/Dhx9/Skil/Actr2/Spred1/Ube2v2/Atr/Ube2n	16
GO:1903312	GO:1903312	negative regulation of mRNA metabolic process	14/1062	90/23355	5.31766e-05	0.00237844	0.00198204	Fus/Dazl/Zc3h14/Fmr1/Srsf7/Tardbp/Hnrnpa2b1/Ccnt1/Dhx9/Tra2b/Hnrnpd/Angel2/Ctr9/Taf15	14
GO:1901889	GO:1901889	negative regulation of cell junction assembly	8/1062	31/23355	5.51122e-05	0.00244281	0.00203567	Rock1/Gsk3b/Dusp22/Rock2/Bcas3/Clasp2/Dlc1/Pten	8
GO:0007623	GO:0007623	circadian rhythm	24/1062	218/23355	5.98836e-05	0.0026306	0.00219217	Mapk9/Gsk3b/Sirt1/Ahr/Mapk8/Ppargc1a/Ube3a/Creb1/Tardbp/Usp9x/Prkaa1/Rock2/Clock/Dhx9/Hcrtr2/Hnrnpd/Ncoa2/Ncor1/Prkaa2/Gabrb3/Nlgn1/Pten/Top1/Ppp1cb	24
GO:0051965	GO:0051965	positive regulation of synapse assembly	13/1062	80/23355	6.12533e-05	0.00266696	0.00222246	Stau2/Gsk3b/Flrt3/Pik3r1/Lrrtm2/Ube2v2/Nlgn1/Lrrtm4/Slitrk1/Slitrk4/Nrxn1/Flrt2/Bhlhb9	13
GO:0051648	GO:0051648	vesicle localization	21/1062	178/23355	6.27086e-05	0.00270637	0.00225531	Pafah1b1/Tbc1d23/Cul3/Rab27b/Snap91/Trip11/Mapk8/5730455P16Rik/Lin7a/Klhl12/Pcdh17/Syt4/Rab1a/Clasp2/Nlgn1/Pten/Cep19/Ap3s1/Nrxn1/Myo5a/Dnm3	21
GO:0016579	GO:0016579	protein deubiquitination	16/1062	115/23355	6.49016e-05	0.00277666	0.00231388	Zranb1/Usp33/Itch/Cyld/Uimc1/Usp14/Usp46/Psmd14/Uchl5/Eny2/Usp45/Usp9x/Usp15/Usp37/Vcpip1/Yod1	16
GO:0051588	GO:0051588	regulation of neurotransmitter transport	18/1062	140/23355	6.73307e-05	0.00284137	0.00236781	Syt1/Pfn2/Gsk3b/Fmr1/Htr2a/Rhot1/Rap1b/Syt4/Prepl/Rab5a/Glra3/Cask/Braf/Ppp1r9a/Nlgn1/Atp2a2/Mctp1/Chrm2	18
GO:0048488	GO:0048488	synaptic vesicle endocytosis	12/1062	70/23355	6.81466e-05	0.00284137	0.00236781	Rab27b/Snap91/Syt1/Rock1/Ppp3cb/Dnajc6/Vamp4/Napb/Canx/Nlgn1/Dnm3/Itsn2	12
GO:0140238	GO:0140238	presynaptic endocytosis	12/1062	70/23355	6.81466e-05	0.00284137	0.00236781	Rab27b/Snap91/Syt1/Rock1/Ppp3cb/Dnajc6/Vamp4/Napb/Canx/Nlgn1/Dnm3/Itsn2	12
GO:0051054	GO:0051054	positive regulation of DNA metabolic process	24/1062	220/23355	6.92536e-05	0.00286326	0.00238605	Top2b/Pak3/Gsk3b/Uimc1/Fh1/Sirt1/Smchd1/Nbn/Nsd2/Ppargc1a/Kmt5b/Ptges3/Rad50/Hnrnpa2b1/Usp9x/Trim28/Dhx9/Actr2/Hnrnpd/Ube2v2/Tnks/Dhx36/Atr/Ube2n	24
GO:0032259	GO:0032259	methylation	33/1062	351/23355	7.01748e-05	0.00287552	0.00239626	Kdm1a/Paf1/Tfb1m/Arid4b/Gsk3b/Zmpste24/Fh1/Sirt1/Snw1/Rnmt/Cbll1/Nsd2/Kmt5b/Ash1l/Rlf/Trim28/Coq3/Alkbh8/Rtf1/Camkmt/Hnmt/N6amt1/Tfb2m/Wdr82/Bmt2/Ramac/Fam98b/Atf7ip/Trmt10c/Rab6a/Tdrkh/Mphosph8/Ctr9	33
GO:0034454	GO:0034454	microtubule anchoring at centrosome	5/1062	11/23355	7.0719e-05	0.00287552	0.00239626	Pcm1/Gsk3b/Kif3a/Hook3/Cep19	5
GO:0031124	GO:0031124	mRNA 3'-end processing	11/1062	60/23355	7.2123e-05	0.00289129	0.00240941	Paf1/Zc3h14/Mtpap/Papolg/Ccnt1/Cdc73/Rprd1a/Slbp/Pcf11/Dhx36/Ctr9	11
GO:0031647	GO:0031647	regulation of protein stability	29/1062	292/23355	7.22824e-05	0.00289129	0.00240941	Cul3/Nckap1/Pfn2/Usp33/Sirt1/Stk4/Ubr5/Gtpbp4/Ptges3/Pdcd10/Sumo1/Stx12/Creb1/Tardbp/Rpl5/Taf1/Usp9x/Gnl3l/Cdk7/Cdc73/Ccnh/Pik3r1/B4galt5/Apbb2/Senp2/Naa15/Trim44/Atf7ip/Pten	29
GO:0050821	GO:0050821	protein stabilization	21/1062	181/23355	7.99934e-05	0.00314854	0.00262378	Nckap1/Pfn2/Usp33/Stk4/Gtpbp4/Ptges3/Pdcd10/Sumo1/Stx12/Creb1/Rpl5/Taf1/Usp9x/Cdk7/Ccnh/Pik3r1/Apbb2/Naa15/Trim44/Atf7ip/Pten	21
GO:0061136	GO:0061136	regulation of proteasomal protein catabolic process	21/1062	181/23355	7.99934e-05	0.00314854	0.00262378	Ufl1/Pias1/Rnf19a/Mapk9/Ube2k/Gsk3b/Usp14/Fmr1/Mapk8/Psmd14/Sumo1/Uchl5/Taf1/Rnf217/Zyg11b/Rybp/Ube2v2/Smarcc1/Socs4/Sumo2/Svip	21
GO:0034249	GO:0034249	negative regulation of cellular amide metabolic process	20/1062	169/23355	8.89698e-05	0.00347406	0.00289505	Rock1/Fmr1/Ddx6/Cpeb4/Fxr1/Rgs2/Tardbp/Paip2b/Cnot1/Hnrnpr/Rock2/Ireb2/Hnrnpd/Celf1/Eif4e/Dhx36/Ythdf3/Nanos1/Gigyf2/Ddx3x	20
GO:0006473	GO:0006473	protein acetylation	22/1062	196/23355	8.98053e-05	0.00347907	0.00289923	Gsk3b/Zmpste24/Sirt1/Rps6ka5/Jade3/Phf14/Naa25/Zfp451/Atf2/Dr1/Naa50/Taf1/Phf20l1/Prkaa1/Clock/Naa30/Tada1/Taok1/Prkaa2/Meaf6/Naa15/Ddx3x	22
GO:0050805	GO:0050805	negative regulation of synaptic transmission	13/1062	83/23355	9.06558e-05	0.00348458	0.00290382	Stau2/Mtmr2/Fmr1/Htr2a/Pcdh17/Rap1b/Gnai1/Syt4/Atad1/Braf/Ppp1r9a/Grik2/Pten	13
GO:0032878	GO:0032878	regulation of establishment or maintenance of cell polarity	7/1062	25/23355	9.21027e-05	0.00351275	0.00292729	Rufy3/Arfgef1/Rap1b/Kif3a/Bcas3/Rictor/Shtn1	7
GO:0006260	GO:0006260	DNA replication	26/1062	253/23355	9.59689e-05	0.00363205	0.00302671	Wapl/Map2k4/Nucks1/Zmpste24/Orc6/Dnajc2/Rpa3/Mapk8/Gtpbp4/Smc3/Orc4/Pds5a/Srpk2/Orc3/Dhx9/Usp37/Nfib/Kin/Rad17/Senp2/Orc5/Noc3l/Lig4/Atr/Zbtb38/Top1	26
GO:0031334	GO:0031334	positive regulation of protein-containing complex assembly	25/1062	239/23355	9.77805e-05	0.00367237	0.0030603	Mapk9/Nckap1/Snap91/Pfn2/Dlg1/Gsk3b/Ahr/Mapk8/Cdkn1b/Crbn/Sumo1/Creb1/Gda/Rap1b/Gnl3l/Map1b/Fchsd2/Actr2/Abi2/Rictor/Atr/Gmfb/Togaram1/Ddx3x/Fnip1	25
GO:0034655	GO:0034655	nucleobase-containing compound catabolic process	34/1062	373/23355	0.000100785	0.00370713	0.00308927	Mtrex/Pum2/Rock1/Xrn2/Fus/Dazl/Zc3h14/Fmr1/Myef2/Mtpap/Fxr1/Pde1a/Gda/Tardbp/Cnot1/Upf3b/Hnrnpr/Rock2/Dhx9/Ssb/Fastkd1/Hnrnpd/Celf1/Upf2/Hprt/Nudt4/Angel2/Dhx36/Ythdf3/Nanos1/Eri2/Ttc37/Gigyf2/Taf15	34
GO:0031445	GO:0031445	regulation of heterochromatin assembly	6/1062	18/23355	0.000100966	0.00370713	0.00308927	Trim28/Tasor/Atf7ip/Phf8/Resf1/Mphosph8	6
GO:0120261	GO:0120261	regulation of heterochromatin organization	6/1062	18/23355	0.000100966	0.00370713	0.00308927	Trim28/Tasor/Atf7ip/Phf8/Resf1/Mphosph8	6
GO:0035303	GO:0035303	regulation of dephosphorylation	20/1062	171/23355	0.000104819	0.00382006	0.00318339	Slc7a14/Rock1/Mtmr2/Jak2/Ahr/Ppp6r3/Arfgef3/Rpl5/Mphosph10/Arpp19/Rock2/Rbm26/Tiprl/Ppp2r2b/Dlc1/Spred1/Marf1/Camta1/Slc39a10/Cnep1r1	20
GO:0044403	GO:0044403	biological process involved in symbiotic interaction	35/1062	390/23355	0.000109178	0.00394966	0.00329138	Ythdc2/Rsf1/Cul1/Nucks1/Top2b/Mid2/Chmp2b/Eps15/Jak2/Snw1/Vapa/Fmr1/Nbn/Ddx6/Rad50/Pikfyve/Tardbp/Zfp639/Thoc2/Trim28/Rock2/Srpk2/Dhx9/Rab1a/Ssb/Rab5a/Bicd1/Them4/Tasor/Ppid/Resf1/Mphosph8/Trim13/Ddx3x/Mcts1	35
GO:0043414	GO:0043414	macromolecule methylation	29/1062	300/23355	0.000116461	0.00404305	0.00336921	Kdm1a/Paf1/Tfb1m/Arid4b/Gsk3b/Zmpste24/Fh1/Sirt1/Snw1/Cbll1/Nsd2/Kmt5b/Ash1l/Rlf/Trim28/Alkbh8/Rtf1/Camkmt/N6amt1/Tfb2m/Wdr82/Ramac/Fam98b/Atf7ip/Trmt10c/Rab6a/Tdrkh/Mphosph8/Ctr9	29
GO:0031453	GO:0031453	positive regulation of heterochromatin assembly	5/1062	12/23355	0.00011669	0.00404305	0.00336921	Trim28/Tasor/Atf7ip/Resf1/Mphosph8	5
GO:0045091	GO:0045091	regulation of single stranded viral RNA replication via double stranded DNA intermediate	5/1062	12/23355	0.00011669	0.00404305	0.00336921	Top2b/Trim28/Tasor/Resf1/Mphosph8	5
GO:0046929	GO:0046929	negative regulation of neurotransmitter secretion	5/1062	12/23355	0.00011669	0.00404305	0.00336921	Fmr1/Rap1b/Syt4/Braf/Ppp1r9a	5
GO:0120263	GO:0120263	positive regulation of heterochromatin organization	5/1062	12/23355	0.00011669	0.00404305	0.00336921	Trim28/Tasor/Atf7ip/Resf1/Mphosph8	5
GO:1900044	GO:1900044	regulation of protein K63-linked ubiquitination	5/1062	12/23355	0.00011669	0.00404305	0.00336921	Ubr5/Birc2/Plaa/Trip12/Ddx3x	5
GO:0051028	GO:0051028	mRNA transport	15/1062	109/23355	0.000123329	0.00424321	0.003536	Nxt2/Fmr1/Ddx25/Srsf7/Eny2/Hnrnpa2b1/Thoc2/Dhx9/G3bp2/Ranbp2/Eif5a2/Senp2/Slbp/Hnrnpa3/Tnks	15
GO:0016197	GO:0016197	endosomal transport	24/1062	229/23355	0.000129719	0.00440585	0.00367154	Vps50/Tbc1d23/Ap5m1/Evi5/Erc1/Chmp2b/Eps15/Pikfyve/Vamp4/Stx12/Vps26a/Rab9b/Snap25/Arl8b/Washc4/Stam/Prepl/Snx27/Vps54/Zfyve9/Reps2/Rab6a/Itsn2/Snx2	24
GO:0099111	GO:0099111	microtubule-based transport	22/1062	201/23355	0.000130155	0.00440585	0.00367154	Pafah1b1/Ift88/Stau2/Rab27b/Dync1i2/Pcm1/Ift74/Hif1a/Fmr1/Armcx3/Ift81/Rhot1/Kif3a/Map1b/Arl8b/Rab1a/Nme7/Bicd1/Copg2/Ap3s1/Bbs12/Myo5a	22
GO:0048511	GO:0048511	rhythmic process	29/1062	302/23355	0.000130743	0.00440585	0.00367154	Mapk9/Gsk3b/Sirt1/Csnk2a1/Ahr/Mapk8/Plekha1/Ppargc1a/Ube3a/Creb1/Klf9/Tardbp/Cbx3/Usp9x/Prkaa1/Rock2/Clock/Dhx9/Hcrtr2/Hnrnpd/Ncoa2/Ncor1/Prkaa2/Enox2/Gabrb3/Nlgn1/Pten/Top1/Ppp1cb	29
GO:0031507	GO:0031507	heterochromatin assembly	9/1062	44/23355	0.000135177	0.00449373	0.00374477	Sirt1/Smchd1/Trim28/Smarca5/Tasor/Atf7ip/Phf8/Resf1/Mphosph8	9
GO:0032007	GO:0032007	negative regulation of TOR signaling	9/1062	44/23355	0.000135177	0.00449373	0.00374477	Sesn1/Gsk3b/Sirt1/Hif1a/Prkaa1/Deptor/Prkaa2/Bmt2/Fnip1	9
GO:0050767	GO:0050767	regulation of neurogenesis	38/1062	443/23355	0.000144884	0.00478409	0.00398674	Kdm1a/Pafah1b1/Ufl1/Rufy3/Stau2/Snap91/Sema3a/Pak3/Pcm1/Gsk3b/Snw1/Hif1a/Fmr1/Fzd3/Rheb/Mapk8/Rapgef2/Man2a1/Map1b/Syt4/Skil/Actr2/Cask/Nrg1/Braf/Hook3/Sema3e/Pten/Lig4/Dhx36/Slitrk1/Nap1l1/Shtn1/Reln/Xrcc6/Opa1/Bhlhb9/Gdi1	38
GO:0019058	GO:0019058	viral life cycle	24/1062	231/23355	0.00014829	0.00485222	0.00404352	Ythdc2/Nucks1/Top2b/Mid2/Chmp2b/Eps15/Vapa/Fmr1/Nbn/Ddx6/Rad50/Pikfyve/Zfp639/Trim28/Rock2/Srpk2/Rab1a/Rab5a/Tasor/Ppid/Resf1/Mphosph8/Trim13/Ddx3x	24
GO:0071248	GO:0071248	cellular response to metal ion	19/1062	162/23355	0.00014892	0.00485222	0.00404352	Mapk9/Syt1/Mef2a/Fus/Glra2/Mapk8/Syt10/Cdkn1b/Sumo1/Creb1/Prkaa1/Syt4/Ireb2/Glra3/Braf/Prkaa2/Gabrb3/Nlgn1/Nrxn1	19
GO:0051865	GO:0051865	protein autoubiquitination	12/1062	76/23355	0.000154715	0.00500789	0.00417324	Cul3/Rad18/Itch/Cnot4/Hectd1/Ube3a/Klhl24/Taf1/Rnf11/Ltn1/Trim13/Rnf115	12
GO:1902914	GO:1902914	regulation of protein polyubiquitination	7/1062	27/23355	0.000157117	0.00505238	0.00421031	Xiap/Ubr5/Birc2/Plaa/Trip12/Trim44/Ddx3x	7
GO:0090150	GO:0090150	establishment of protein localization to membrane	25/1062	247/23355	0.000164771	0.0052641	0.00438675	Sec62/Gopc/Reep1/Srp54c/Zdhhc15/Emc2/Arl6/Ssr3/Pikfyve/Blzf1/Vamp4/Snap25/Prepl/Snx27/Rabgef1/Braf/Rab8b/Mmgt1/Tram1l1/Srp72/Zdhhc21/Zdhhc20/Chm/Tcaf1/Gdi1	25
GO:0044270	GO:0044270	cellular nitrogen compound catabolic process	35/1062	399/23355	0.000170167	0.00540143	0.00450119	Mtrex/Pum2/Rock1/Xrn2/Fus/Dazl/Zc3h14/Fmr1/Myef2/Mtpap/Fxr1/Pde1a/Gda/Tardbp/Cnot1/Upf3b/Hnrnpr/Rock2/Dhx9/Ssb/Fastkd1/Hnrnpd/Celf1/Hnmt/Upf2/Hprt/Nudt4/Angel2/Dhx36/Ythdf3/Nanos1/Eri2/Ttc37/Gigyf2/Taf15	35
GO:0010720	GO:0010720	positive regulation of cell development	33/1062	368/23355	0.000171987	0.0054038	0.00450317	Kdm1a/Pafah1b1/Ufl1/Rufy3/Akap11/Stau2/Mapk9/Snap91/Pak3/Gsk3b/Snw1/Hif1a/Fmr1/Fzd3/Rheb/Mapk8/Man2a1/Map1b/Skil/Actr2/Cask/Nrg1/Braf/Lig4/Dhx36/Slitrk1/Nap1l1/Shtn1/Reln/Xrcc6/Opa1/Bhlhb9/Gdi1	33
GO:0006913	GO:0006913	nucleocytoplasmic transport	29/1062	307/23355	0.000173537	0.0054038	0.00450317	Gsk3b/Ipo11/Jak2/Nxt2/Kpna3/Ubr5/Ddx25/Kpna1/Eny2/Tardbp/Hnrnpa2b1/Cse1l/Nup153/Thoc2/Med1/Xpo7/Trim28/Ltv1/Dhx9/Ssb/Pik3r1/Ranbp2/Appl1/Neurod1/Abce1/Rsrc1/Kpna4/Ipo7/Ppp3r1	29
GO:0051169	GO:0051169	nuclear transport	29/1062	307/23355	0.000173537	0.0054038	0.00450317	Gsk3b/Ipo11/Jak2/Nxt2/Kpna3/Ubr5/Ddx25/Kpna1/Eny2/Tardbp/Hnrnpa2b1/Cse1l/Nup153/Thoc2/Med1/Xpo7/Trim28/Ltv1/Dhx9/Ssb/Pik3r1/Ranbp2/Appl1/Neurod1/Abce1/Rsrc1/Kpna4/Ipo7/Ppp3r1	29
GO:0046700	GO:0046700	heterocycle catabolic process	35/1062	400/23355	0.000178553	0.00552504	0.0046042	Mtrex/Pum2/Rock1/Xrn2/Fus/Dazl/Zc3h14/Fmr1/Myef2/Mtpap/Fxr1/Pde1a/Gda/Tardbp/Cnot1/Upf3b/Hnrnpr/Rock2/Dhx9/Ssb/Fastkd1/Hnrnpd/Celf1/Hnmt/Upf2/Hprt/Nudt4/Angel2/Dhx36/Ythdf3/Nanos1/Eri2/Ttc37/Gigyf2/Taf15	35
GO:0033182	GO:0033182	regulation of histone ubiquitination	5/1062	13/23355	0.000182523	0.0055433	0.00461942	Kdm1a/Ubr5/Trip12/Ube2n/Ctr9	5
GO:0039692	GO:0039692	single stranded viral RNA replication via double stranded DNA intermediate	5/1062	13/23355	0.000182523	0.0055433	0.00461942	Top2b/Trim28/Tasor/Resf1/Mphosph8	5
GO:0045799	GO:0045799	positive regulation of chromatin assembly or disassembly	5/1062	13/23355	0.000182523	0.0055433	0.00461942	Trim28/Tasor/Atf7ip/Resf1/Mphosph8	5
GO:0032535	GO:0032535	regulation of cellular component size	36/1062	417/23355	0.000189122	0.00570845	0.00475704	Kdm1a/Pafah1b1/Rufy3/Rb1cc1/Xk/Nckap1/Arfgef1/Pfn2/Sema3a/Dlg1/Pak3/Gsk3b/Arhgap5/Ahr/Creb1/Mkks/Dstn/Map1b/Fchsd2/Rdx/Actr2/Abi2/Rab5a/Deptor/Nrg1/Ppp1r9a/Clasp2/Rictor/Sema3e/Pten/Shtn1/Mphosph8/Wnk3/Gmfb/Capza2/Gdi1	36
GO:0006997	GO:0006997	nucleus organization	16/1062	126/23355	0.000194042	0.00574334	0.00478612	Pafah1b1/Tbpl1/Ift88/Gopc/Chmp2b/Zmpste24/Sumo1/Tardbp/Nup153/Srpk2/Pygo1/Agfg1/Ubxn2a/Lemd3/Fam118b/Ubxn2b	16
GO:0042254	GO:0042254	ribosome biogenesis	28/1062	294/23355	0.000194483	0.00574334	0.00478612	Tfb1m/Mtrex/Nop58/Esf1/Snu13/Gtpbp4/Frg1/Krr1/Fastkd2/Fcf1/Rpl5/Mphosph10/Gnl3l/Ltv1/Mphosph6/Wdr12/Lyar/Tfb2m/Wdr43/Abce1/Utp15/Dcaf13/Pten/Rbis/Ddx10/Eri2/Nol8/Ddx3x	28
GO:0010847	GO:0010847	regulation of chromatin assembly	6/1062	20/23355	0.000194947	0.00574334	0.00478612	Trim28/Tasor/Atf7ip/Phf8/Resf1/Mphosph8	6
GO:2000114	GO:2000114	regulation of establishment of cell polarity	6/1062	20/23355	0.000194947	0.00574334	0.00478612	Rufy3/Arfgef1/Rap1b/Bcas3/Rictor/Shtn1	6
GO:0072659	GO:0072659	protein localization to plasma membrane	28/1062	296/23355	0.000217675	0.00637477	0.0053123	Gopc/Rock1/Exoc5/Dlg1/Csnk2a1/Pgrmc1/Rab11fip2/Rapgef2/Arl6/Blzf1/Vamp4/Rap2a/Efr3a/Rock2/Rdx/Prepl/Snx27/Pik3r1/Cask/Gpr158/Rab3c/Fam126b/Appl1/Clasp2/Rab8b/Nrxn1/Wnk3/Myo5a	28
GO:0060078	GO:0060078	regulation of postsynaptic membrane potential	15/1062	115/23355	0.000225985	0.00657898	0.00548248	Gsk3b/Mtmr2/Gabrg2/Gabra2/Ppp1r9a/Grik2/Gabrb3/Neto1/Nlgn1/Pten/Nrxn1/Gabrg3/Rgs7/Insyn2a/Reln	15
GO:0071103	GO:0071103	DNA conformation change	24/1062	239/23355	0.000248375	0.00718827	0.00599023	Paf1/Rsf1/Wapl/Top2b/Ddx1/Smarca2/Sirt1/Smchd1/Nbn/Rad50/Smc4/Hnrnpa2b1/Trim28/Dhx9/Smarca5/Tasor/Atf7ip/Phf8/Smarcc1/Resf1/Dhx36/Nap1l1/Mphosph8/Top1	24
GO:0001953	GO:0001953	negative regulation of cell-matrix adhesion	8/1062	38/23355	0.00025753	0.00735615	0.00613013	Dusp22/Bcas3/Pik3r1/Cask/Clasp2/Dlc1/Sema3e/Pten	8
GO:0006903	GO:0006903	vesicle targeting	8/1062	38/23355	0.00025753	0.00735615	0.00613013	Tbc1d23/Cul3/Trip11/5730455P16Rik/Klhl12/Clasp2/Nlgn1/Cep19	8
GO:0051932	GO:0051932	synaptic transmission, GABAergic	10/1062	58/23355	0.000258662	0.00735615	0.00613013	Usp46/Gabrg2/Cnr1/Gabra2/Cntnap4/Gabrb3/Nlgn1/Pten/Erbb4/Gabrg3	10
GO:2001224	GO:2001224	positive regulation of neuron migration	6/1062	21/23355	0.000262471	0.00739002	0.00615835	Sema3a/Mapk8/Rapgef2/Plaa/Shtn1/Reln	6
GO:0017157	GO:0017157	regulation of exocytosis	24/1062	240/23355	0.000264357	0.00739002	0.00615835	Rab27b/D6Wsu163e/Syt1/Pfn2/Gsk3b/Fmr1/Htr2a/Syt10/Rap1b/Syt4/Stam/Prepl/Rab5a/Glra3/Cask/Rab3c/Rabgef1/Braf/Clasp2/Rab8b/Nlgn1/Atp2a2/Chrm2/Myo5a	24
GO:0046847	GO:0046847	filopodium assembly	11/1062	69/23355	0.000264359	0.00739002	0.00615835	Stau2/Fmr1/Fxr1/Bcas3/Rab5a/Pik3r1/Gpm6a/Ppp1r9a/Nlgn1/Nrxn1/Dnm3	11
GO:0090308	GO:0090308	regulation of DNA methylation-dependent heterochromatin assembly	5/1062	14/23355	0.00027331	0.00756357	0.00630298	Trim28/Tasor/Atf7ip/Resf1/Mphosph8	5
GO:1905269	GO:1905269	positive regulation of chromatin organization	15/1062	117/23355	0.000273641	0.00756357	0.00630298	Kdm1a/Paf1/Sirt1/Snw1/Rps6ka5/Fmr1/Trim28/Rtf1/Ncor1/Tasor/Atf7ip/Resf1/Ube2n/Mphosph8/Ctr9	15
GO:0045727	GO:0045727	positive regulation of translation	16/1062	130/23355	0.000278884	0.00766541	0.00638784	Dazl/Fmr1/Fxr1/Fastkd2/Rpl5/Upf3b/Dhx9/Hnrnpd/Akap6/Impact/Eif5a2/Trmt10c/Dhx36/Ythdf3/Ddx3x/Rps6kb1	16
GO:0034504	GO:0034504	protein localization to nucleus	28/1062	301/23355	0.000286751	0.00783785	0.00653154	Paf1/Gsk3b/Ipo11/Osbpl8/Sirt1/Jak2/Nxt2/Kpna3/Ubr5/Dnajb6/Kpna1/Pikfyve/Sumo1/Tardbp/Cse1l/Nup153/Med1/Trim28/Pik3r1/Ranbp2/Appl1/Pygo1/Kpna4/Topors/Nol8/Ipo7/Cnep1r1/Ppp3r1	28
GO:0015931	GO:0015931	nucleobase-containing compound transport	21/1062	199/23355	0.000303365	0.00824617	0.00687181	Stau2/Nxt2/Fmr1/Ddx25/Srsf7/Eny2/Hnrnpa2b1/Nup153/Thoc2/Ltv1/Dhx9/Ssb/G3bp2/Ranbp2/Eif5a2/Senp2/Slbp/Abce1/Hnrnpa3/Tnks/Cd47	21
GO:0043523	GO:0043523	regulation of neuron apoptotic process	26/1062	272/23355	0.000305851	0.00826806	0.00689005	Map2k4/Rock1/Pak3/Gsk3b/Sirt1/Jak2/Hif1a/Xiap/Fmr1/Mapk8/Ppargc1a/Cpeb4/Atf2/Chl1/Srpk2/Il18/Ppp2r2b/Braf/Nae1/Grik2/Oxr1/Gabrb3/Ube2v2/Lig4/Pcp4/Bhlhb9	26
GO:1902903	GO:1902903	regulation of supramolecular fiber organization	33/1062	380/23355	0.000309136	0.00828291	0.00690242	Nckap1/Arfgef1/Pfn2/Dlg1/Pak3/Stmn2/Mapk8/Cdkn1b/Camsap2/Gda/Mkks/Dstn/Map1b/Rock2/Fchsd2/Rdx/Actr2/Abi2/Rb1/Eml4/Pik3r1/Braf/Ppp1r9a/Taok1/Clasp2/Rictor/Dlc1/Hdgfl3/Mphosph8/Cd47/Gmfb/Togaram1/Capza2	33
GO:0032271	GO:0032271	regulation of protein polymerization	23/1062	228/23355	0.000310113	0.00828291	0.00690242	Nckap1/Arfgef1/Pfn2/Dlg1/Pak3/Stmn2/Mapk8/Cdkn1b/Camsap2/Gda/Mkks/Map1b/Fchsd2/Rdx/Actr2/Abi2/Ppp1r9a/Clasp2/Rictor/Mphosph8/Gmfb/Togaram1/Capza2	23
GO:0051098	GO:0051098	regulation of binding	34/1062	396/23355	0.000311451	0.00828291	0.00690242	Kdm1a/Ufl1/Rsf1/Wapl/Rock1/Nucks1/Mark3/Usp33/Gsk3b/Cyld/Zmpste24/Btaf1/Sirt1/Jak2/Stk4/Fmr1/Mapk8/Gtpbp4/Rapgef2/Sumo1/Taf1/Gnl3l/Trim28/Dhx9/Rb1/Nfib/Neurod1/Senp2/Tnks/Atp2a2/Atr/Smad2/Grem2/Ccpg1	34
GO:1903421	GO:1903421	regulation of synaptic vesicle recycling	7/1062	30/23355	0.000319683	0.00845613	0.00704677	Snap91/Rock1/Ppp3cb/Vamp4/Plaa/Nlgn1/Dnm3	7
GO:0019827	GO:0019827	stem cell population maintenance	19/1062	172/23355	0.000324198	0.00852971	0.00710809	Paf1/Pcm1/Nkap/Stag2/Mapk8/Smc3/Ddx6/Cnot1/Med10/Med6/Cdc73/Rtf1/Eif4e/Braf/Wdr43/Hook3/Lig4/Zfp322a/Ctr9	19
GO:0030900	GO:0030900	forebrain development	34/1062	397/23355	0.000326156	0.00853558	0.00711299	Kdm1a/Pafah1b1/Ift88/Uba6/Sema3a/Top2b/Pcm1/Gsk3b/Hif1a/Rapgef2/Uchl5/Creb1/Usp9x/Mkks/Kif3a/Tra2b/Ncor1/Slc4a10/Nfib/Celf1/Nrg1/Neurod1/Neurod6/Dlc1/Hprt/Cul5/Hook3/Pten/Fbxo45/Cntnap2/Erbb4/Plcb1/Reln/Pgap1	34
GO:0034250	GO:0034250	positive regulation of cellular amide metabolic process	18/1062	159/23355	0.000341441	0.00875588	0.00729657	Dazl/Fmr1/Fxr1/Fastkd2/Rpl5/Upf3b/Rock2/Dhx9/Hnrnpd/Slc2a13/Akap6/Impact/Eif5a2/Trmt10c/Dhx36/Ythdf3/Ddx3x/Rps6kb1	18
GO:0051650	GO:0051650	establishment of vesicle localization	18/1062	159/23355	0.000341441	0.00875588	0.00729657	Pafah1b1/Tbc1d23/Cul3/Rab27b/Snap91/Trip11/Mapk8/5730455P16Rik/Lin7a/Klhl12/Syt4/Rab1a/Clasp2/Nlgn1/Cep19/Ap3s1/Myo5a/Dnm3	18
GO:0006513	GO:0006513	protein monoubiquitination	11/1062	71/23355	0.000341693	0.00875588	0.00729657	Paf1/Cul3/Cul1/Rad18/Birc2/Klhl12/Cdc73/Rybp/Topors/Ctr9/Ube2w	11
GO:0043113	GO:0043113	receptor clustering	11/1062	71/23355	0.000341693	0.00875588	0.00729657	Dlg1/Glrb/Nme7/Snx27/Glra3/Grik2/Nlgn1/Lrrtm4/Nrxn1/Reln/Synj2bp	11
GO:0060260	GO:0060260	regulation of transcription initiation from RNA polymerase II promoter	8/1062	40/23355	0.00037365	0.00952518	0.00793765	Ahr/Med13/Zfp451/Sub1/Creb1/Med1/Atf7ip/Dhx36	8
GO:0018105	GO:0018105	peptidyl-serine phosphorylation	30/1062	337/23355	0.000376318	0.00954375	0.00795312	Mapk9/Rock1/Pfn2/Csnk2a2/Mark3/Gsk3b/Rps6ka5/Stk4/Csnk2a1/Mapk8/Pdcd10/Pikfyve/Taf1/Prkaa1/Rock2/Srpk2/Csnk1g3/Gpd1l/Braf/Rictor/Pten/Tnks/Atr/Rps6ka3/Nrxn1/Top1/Dmd/Fnip1/Rps6kb1/Ggnbp2	30
GO:0030518	GO:0030518	intracellular steroid hormone receptor signaling pathway	14/1062	108/23355	0.000385632	0.0097298	0.00810816	Ufl1/Sirt1/Jak2/Ubr5/Ufsp2/Ptges3/Ube3a/Klf9/Cnot1/Med1/Clock/Ncoa2/Ncor1/Strn3	14
GO:0072594	GO:0072594	establishment of protein localization to organelle	36/1062	433/23355	0.000388238	0.00974556	0.0081213	Sec62/Eps15/Ipo11/Jak2/Srp54c/Nxt2/Zdhhc15/Kpna3/Snx16/Ubr5/Usp46/Kpna1/Ssr3/Tardbp/Cse1l/Nup153/Med1/Arxes2/Trim28/Prkaa1/Snap25/Stam/Atad1/Pik3r1/Ranbp2/Ppp2r2b/Appl1/Ywhaz/Rab8b/Tram1l1/Srp72/Kpna4/Dnm3/Vps13a/Ipo7/Ppp3r1	36
GO:0051963	GO:0051963	regulation of synapse assembly	15/1062	121/23355	0.000395391	0.00987475	0.00822896	Stau2/Gsk3b/Flrt3/Pik3r1/Lrrtm2/Ppp1r9a/Ube2v2/Nlgn1/Negr1/Lrrtm4/Slitrk1/Slitrk4/Nrxn1/Flrt2/Bhlhb9	15
GO:0043266	GO:0043266	regulation of potassium ion transport	14/1062	109/23355	0.000424287	0.0105258	0.00877154	Dlg1/Plcb4/Htr2a/Crbn/Klhl24/Sumo1/Akap7/Snx27/Akap6/Neto1/Pten/Kcnip1/Rgs7/Wnk3	14
GO:0019439	GO:0019439	aromatic compound catabolic process	35/1062	419/23355	0.000426396	0.0105258	0.00877154	Mtrex/Pum2/Rock1/Xrn2/Fus/Dazl/Zc3h14/Fmr1/Myef2/Mtpap/Fxr1/Pde1a/Gda/Tardbp/Cnot1/Upf3b/Hnrnpr/Rock2/Dhx9/Ssb/Fastkd1/Hnrnpd/Celf1/Hnmt/Upf2/Hprt/Nudt4/Angel2/Dhx36/Ythdf3/Nanos1/Eri2/Ttc37/Gigyf2/Taf15	35
GO:0048638	GO:0048638	regulation of developmental growth	34/1062	403/23355	0.0004281	0.0105258	0.00877154	Pafah1b1/Rufy3/Syt1/Sema3a/Dlg1/Gsk3b/Zmpste24/Sirt1/Stk4/Ahr/Cdkn1b/Rgs2/Creb1/Sgip1/Mkks/Map1b/Syt4/Plaa/Ncor1/Celf1/Akap6/Cxadr/Nrg1/Gpat4/Clasp2/Npy1r/Sema3e/Pten/Erbb4/Plcb1/Shtn1/Itsn2/Gdi1/Rps6kb1	34
GO:0045055	GO:0045055	regulated exocytosis	25/1062	263/23355	0.000430019	0.0105258	0.00877154	D6Wsu163e/Syt1/Pfn2/Gsk3b/Erc1/Fmr1/Htr2a/Rab11fip2/Ppp3cb/Syt10/Napb/Rap1b/Snap25/Syt4/Prepl/Rab5a/Glra3/Cask/Rabgef1/Braf/Ywhaz/Nlgn1/Atp2a2/Chrm2/Erc2	25
GO:0098727	GO:0098727	maintenance of cell number	19/1062	176/23355	0.000433605	0.0105611	0.00880089	Paf1/Pcm1/Nkap/Stag2/Mapk8/Smc3/Ddx6/Cnot1/Med10/Med6/Cdc73/Rtf1/Eif4e/Braf/Wdr43/Hook3/Lig4/Zfp322a/Ctr9	19
GO:0051668	GO:0051668	localization within membrane	13/1062	97/23355	0.000444689	0.0107777	0.00898141	Dlg1/Glrb/Arl6/Cdh13/Nme7/Snx27/Glra3/Grik2/Nlgn1/Lrrtm4/Nrxn1/Reln/Synj2bp	13
GO:0016050	GO:0016050	vesicle organization	26/1062	279/23355	0.000452218	0.0108689	0.00905744	Pafah1b1/Tbpl1/Cul3/Snap91/Syt1/Chmp2b/Snx10/Vapa/Zdhhc15/Sec24a/Pikfyve/Klhl12/Vamp4/Stx12/Creb1/Snap25/Syt4/Washc4/Stam/Rab1a/Rab5a/Vps8/Rab8b/Hook3/Agfg1/Dnm3	26
GO:1903522	GO:1903522	regulation of blood circulation	24/1062	249/23355	0.000454183	0.0108689	0.00905744	Mef2a/Sema3a/Dlg1/Zmpste24/Sirt1/Jak2/Hif1a/Htr2a/Sp4/Ahr/Sumo1/Rgs2/Pik3r1/Akap6/Gpd1l/Cacna2d1/Cxadr/Npy1r/Tacr3/Kcnd3/Atp2a2/Zdhhc21/Chrm2/Dmd	24
GO:0007346	GO:0007346	regulation of mitotic cell cycle	37/1062	453/23355	0.000455081	0.0108689	0.00905744	Cdc27/Pafah1b1/Cdk11b/Cul3/Ythdc2/Anapc4/Asns/Dlg1/Cyld/Zmpste24/Sirt1/Fzd3/Nbn/Rpa3/Cdkn1b/Heca/Rad50/Atf2/Cdc73/Rdx/Rb1/Eif4e/Rad17/Btg3/Appl1/Nae1/Taok1/Senp2/Dynlt3/Wee1/Pten/Angel2/Plcb1/Zfp655/Gigyf2/Ddx3x/Rps6kb1	37
GO:1902414	GO:1902414	protein localization to cell junction	16/1062	136/23355	0.000465621	0.0110669	0.00922245	Stau2/Rab27b/Mapk9/Dlg1/Gsk3b/Zdhhc15/Abhd17b/Mapk8/Lgi1/Kif3a/Snap25/Neto1/Nlgn1/Nrxn1/Reln/Synj2bp	16
GO:0032412	GO:0032412	regulation of ion transmembrane transporter activity	25/1062	265/23355	0.000481252	0.0113835	0.00948622	Gopc/Dlg1/Fmr1/Stim2/Ppargc1a/Rasgrf2/Crbn/Fgf12/Klhl24/Sumo1/Akap7/Snx27/Akap6/Gpd1l/Cacna2d1/Neto1/Nlgn1/Pten/Nrxn1/Plcb1/Reln/Wnk3/Myo5a/Tcaf1/Dmd	25
GO:0001885	GO:0001885	endothelial cell development	11/1062	74/23355	0.000492776	0.0115751	0.00964595	Akap11/Ift88/Rock1/Rapgef2/Rap2c/Rap1b/Rock2/Rdx/Zdhhc21/Plcb1/Dmd	11
GO:0001764	GO:0001764	neuron migration	20/1062	192/23355	0.000494061	0.0115751	0.00964595	Pafah1b1/Sema3a/Top2b/Pcm1/Gsk3b/Fzd3/Mapk8/Rapgef2/Usp9x/Chl1/Plaa/Gpm6a/Unc5d/Nrg1/Apbb2/Fbxo45/Erbb4/Flrt2/Shtn1/Reln	20
GO:2001020	GO:2001020	regulation of response to DNA damage stimulus	22/1062	221/23355	0.000497628	0.0116035	0.00966956	Kdm1a/Top2b/Zmpste24/Uimc1/Fh1/Sirt1/Smchd1/Fmr1/Ubr5/Nsd2/Kmt5b/Fxr1/Trim28/Dhx9/Skil/Actr2/Trip12/Senp2/Spred1/Ube2v2/Atr/Ube2n	22
GO:1903322	GO:1903322	positive regulation of protein modification by small protein conjugation or removal	16/1062	137/23355	0.000505395	0.0116994	0.00974952	Kdm1a/Pias1/Cul3/Mapk9/Xiap/Mapk8/Birc2/Ube3a/Rnf111/Senp2/Pten/Ube2n/Sumo2/Topors/Ctr9/Ddx3x	16
GO:0061028	GO:0061028	establishment of endothelial barrier	9/1062	52/23355	0.0005065	0.0116994	0.00974952	Akap11/Rock1/Rapgef2/Rap2c/Rap1b/Rock2/Rdx/Zdhhc21/Plcb1	9
GO:0010921	GO:0010921	regulation of phosphatase activity	15/1062	124/23355	0.000514804	0.0118357	0.00986306	Slc7a14/Rock1/Jak2/Ahr/Ppp6r3/Arfgef3/Rpl5/Mphosph10/Rock2/Rbm26/Tiprl/Ppp2r2b/Spred1/Marf1/Slc39a10	15
GO:2001257	GO:2001257	regulation of cation channel activity	19/1062	179/23355	0.000535443	0.0122529	0.0102108	Dlg1/Fmr1/Stim2/Ppargc1a/Rasgrf2/Crbn/Fgf12/Klhl24/Sumo1/Akap7/Snx27/Akap6/Cacna2d1/Neto1/Nlgn1/Nrxn1/Reln/Myo5a/Dmd	19
GO:1901379	GO:1901379	regulation of potassium ion transmembrane transport	12/1062	87/23355	0.000559837	0.0127518	0.0106265	Dlg1/Crbn/Klhl24/Sumo1/Akap7/Snx27/Akap6/Neto1/Pten/Kcnip1/Rgs7/Wnk3	12
GO:0051123	GO:0051123	RNA polymerase II preinitiation complex assembly	6/1062	24/23355	0.000579169	0.0131291	0.0109409	Ahr/Dr1/Creb1/Taf1/Gtf2a2/Atf7ip	6
GO:1902275	GO:1902275	regulation of chromatin organization	21/1062	209/23355	0.000584768	0.0131291	0.0109409	Kdm1a/Paf1/Zmpste24/Fh1/Sirt1/Snw1/Rps6ka5/Fmr1/Ubr5/Zfp451/Trim28/Rtf1/Ncor1/Trip12/Tasor/Atf7ip/Phf8/Resf1/Ube2n/Mphosph8/Ctr9	21
GO:2000059	GO:2000059	negative regulation of ubiquitin-dependent protein catabolic process	9/1062	53/23355	0.000585818	0.0131291	0.0109409	Csnk2a2/Csnk2a1/Usp14/Uchl5/Rpl5/Taf1/Rybp/Smarcc1/Svip	9
GO:0070936	GO:0070936	protein K48-linked ubiquitination	10/1062	64/23355	0.000587072	0.0131291	0.0109409	Cul1/Ube2k/Itch/Ubr5/Birc2/Ube3a/Trim44/Ube2e3/Topors/Rnf115	10
GO:0030336	GO:0030336	negative regulation of cell migration	26/1062	284/23355	0.000591451	0.0131672	0.0109726	Pfn2/Sema3a/Gsk3b/Osbpl8/Cd200/Gtpbp4/Ppargc1a/Dusp22/Pdcd10/Rap2c/Rap2a/Stk26/Ptprk/Rabgef1/Nrg1/Braf/Clasp2/Dlc1/Spred1/Pten/Scai/Mctp1/Erbb4/Plcb1/Tcaf1/Synj2bp	26
GO:0007163	GO:0007163	establishment or maintenance of cell polarity	22/1062	224/23355	0.000597685	0.013246	0.0110383	Pafah1b1/Rufy3/Nckap1/Snap91/Arfgef1/Myo9a/Dlg1/Gsk3b/Rab11fip2/Lin7a/Rap1b/Kif3a/Map1b/Actr2/Bcas3/Lin7c/Clasp2/Rictor/Wee1/Shtn1/Synj2bp/Ubxn2b	22
GO:0018209	GO:0018209	peptidyl-serine modification	31/1062	363/23355	0.000614177	0.0135505	0.011292	Mapk9/Rock1/Pfn2/Csnk2a2/Mark3/Gsk3b/Rps6ka5/Stk4/Csnk2a1/Mapk8/Pdcd10/Pikfyve/Taf1/Prkaa1/Rock2/Srpk2/Csnk1g3/Gpd1l/Braf/Rictor/Pten/Tnks/Atr/Rps6ka3/Nrxn1/Spock3/Top1/Dmd/Fnip1/Rps6kb1/Ggnbp2	31
GO:0045739	GO:0045739	positive regulation of DNA repair	11/1062	76/23355	0.000621719	0.0135951	0.0113293	Top2b/Uimc1/Fh1/Sirt1/Smchd1/Kmt5b/Trim28/Dhx9/Actr2/Ube2v2/Ube2n	11
GO:0032436	GO:0032436	positive regulation of proteasomal ubiquitin-dependent protein catabolic process	12/1062	88/23355	0.000621883	0.0135951	0.0113293	Pias1/Rnf19a/Mapk9/Gsk3b/Mapk8/Sumo1/Taf1/Rnf217/Zyg11b/Ube2v2/Socs4/Sumo2	12
GO:0032008	GO:0032008	positive regulation of TOR signaling	8/1062	43/23355	0.00062449	0.0135951	0.0113293	Rragb/Rheb/Rictor/Mios/Slc38a9/Gpr137c/Reln/Fnip1	8
GO:0006302	GO:0006302	double-strand break repair	23/1062	240/23355	0.000639927	0.0138698	0.0115581	Kdm1a/Nucks1/Top2b/Ddx1/Uimc1/Fh1/Smchd1/Nbn/Ubr5/Rpa3/Nsd2/Kmt5b/Rad50/Psmd14/Rnf138/Actr2/Trip12/Smarcad1/Marf1/Ube2v2/Lig4/Ube2n/Xrcc6	23
GO:0120032	GO:0120032	regulation of plasma membrane bounded cell projection assembly	20/1062	196/23355	0.000643012	0.0138755	0.0115629	Ift88/Stau2/Nckap1/Pfn2/Cyld/Fmr1/Ccp110/Fxr1/Odf2l/Rdx/Actr2/Abi2/Bcas3/Rab5a/Pik3r1/Gpm6a/Ppp1r9a/Nlgn1/Nrxn1/Dnm3	20
GO:0051100	GO:0051100	negative regulation of binding	18/1062	168/23355	0.000663584	0.0140627	0.0117189	Kdm1a/Rsf1/Wapl/Rock1/Usp33/Gsk3b/Btaf1/Sirt1/Jak2/Mapk8/Gtpbp4/Sumo1/Taf1/Gnl3l/Nfib/Senp2/Tnks/Atp2a2	18
GO:0006282	GO:0006282	regulation of DNA repair	15/1062	127/23355	0.000663741	0.0140627	0.0117189	Kdm1a/Top2b/Uimc1/Fh1/Sirt1/Smchd1/Ubr5/Nsd2/Kmt5b/Trim28/Dhx9/Actr2/Trip12/Ube2v2/Ube2n	15
GO:0019080	GO:0019080	viral gene expression	10/1062	65/23355	0.000665976	0.0140627	0.0117189	Rsf1/Nucks1/Mid2/Snw1/Tardbp/Zfp639/Dhx9/Ssb/Trim13/Mcts1	10
GO:0098840	GO:0098840	protein transport along microtubule	10/1062	65/23355	0.000665976	0.0140627	0.0117189	Ift88/Stau2/Rab27b/Pcm1/Ift74/Ift81/Kif3a/Nme7/Bbs12/Myo5a	10
GO:0099118	GO:0099118	microtubule-based protein transport	10/1062	65/23355	0.000665976	0.0140627	0.0117189	Ift88/Stau2/Rab27b/Pcm1/Ift74/Ift81/Kif3a/Nme7/Bbs12/Myo5a	10
GO:0031398	GO:0031398	positive regulation of protein ubiquitination	14/1062	114/23355	0.000670924	0.0141066	0.0117555	Kdm1a/Cul3/Mapk9/Xiap/Mapk8/Birc2/Ube3a/Rnf111/Senp2/Pten/Ube2n/Topors/Ctr9/Ddx3x	14
GO:0051402	GO:0051402	neuron apoptotic process	27/1062	303/23355	0.000709959	0.0147433	0.0122861	Map2k4/Rock1/Pak3/Gsk3b/Sirt1/Jak2/Hif1a/Xiap/Fmr1/Mapk8/Ppargc1a/Cpeb4/Atf2/Chl1/Srpk2/Rb1/Il18/Ppp2r2b/Braf/Nae1/Grik2/Oxr1/Gabrb3/Ube2v2/Lig4/Pcp4/Bhlhb9	27
GO:0006607	GO:0006607	NLS-bearing protein import into nucleus	4/1062	10/23355	0.000716189	0.0147433	0.0122861	Kpna3/Kpna1/Ranbp2/Kpna4	4
GO:0045869	GO:0045869	negative regulation of single stranded viral RNA replication via double stranded DNA intermediate	4/1062	10/23355	0.000716189	0.0147433	0.0122861	Trim28/Tasor/Resf1/Mphosph8	4
GO:0097067	GO:0097067	cellular response to thyroid hormone stimulus	4/1062	10/23355	0.000716189	0.0147433	0.0122861	Ppargc1a/Klf9/Med1/Rdx	4
GO:2000807	GO:2000807	regulation of synaptic vesicle clustering	4/1062	10/23355	0.000716189	0.0147433	0.0122861	Snap91/Pcdh17/Nlgn1/Pten	4
GO:2000060	GO:2000060	positive regulation of ubiquitin-dependent protein catabolic process	13/1062	102/23355	0.000724349	0.0148406	0.0123671	Pias1/Rnf19a/Mapk9/Gsk3b/Mapk8/Sumo1/Taf1/Rnf217/Zyg11b/Ube2v2/Pten/Socs4/Sumo2	13
GO:0060491	GO:0060491	regulation of cell projection assembly	20/1062	198/23355	0.000731046	0.0148406	0.0123671	Ift88/Stau2/Nckap1/Pfn2/Cyld/Fmr1/Ccp110/Fxr1/Odf2l/Rdx/Actr2/Abi2/Bcas3/Rab5a/Pik3r1/Gpm6a/Ppp1r9a/Nlgn1/Nrxn1/Dnm3	20
GO:0043401	GO:0043401	steroid hormone mediated signaling pathway	14/1062	115/23355	0.000732598	0.0148406	0.0123671	Ufl1/Sirt1/Jak2/Ubr5/Ufsp2/Ptges3/Ube3a/Klf9/Cnot1/Med1/Clock/Ncoa2/Ncor1/Strn3	14
GO:0001672	GO:0001672	regulation of chromatin assembly or disassembly	6/1062	25/23355	0.000732979	0.0148406	0.0123671	Trim28/Tasor/Atf7ip/Phf8/Resf1/Mphosph8	6
GO:0000082	GO:0000082	G1/S transition of mitotic cell cycle	19/1062	184/23355	0.000751273	0.0150136	0.0125113	Pias1/Cdk14/Dlg1/Cdkn1b/Cdc73/Usp37/Rdx/Rb1/Npat/Eif4e/Appl1/Senp2/Pten/Phf8/Plcb1/Zfp655/Gigyf2/Ddx3x/Rps6kb1	19
GO:0051589	GO:0051589	negative regulation of neurotransmitter transport	5/1062	17/23355	0.000753731	0.0150136	0.0125113	Fmr1/Rap1b/Syt4/Braf/Ppp1r9a	5
GO:0051895	GO:0051895	negative regulation of focal adhesion assembly	5/1062	17/23355	0.000753731	0.0150136	0.0125113	Dusp22/Bcas3/Clasp2/Dlc1/Pten	5
GO:0150118	GO:0150118	negative regulation of cell-substrate junction organization	5/1062	17/23355	0.000753731	0.0150136	0.0125113	Dusp22/Bcas3/Clasp2/Dlc1/Pten	5
GO:0048015	GO:0048015	phosphatidylinositol-mediated signaling	18/1062	170/23355	0.000763082	0.0150833	0.0125694	Pik3c2a/Sirt1/Jak2/Plcb4/Htr2a/Plekha1/Ube3a/Plch1/Ncor1/Nyap2/Pik3r1/Il18/Nrg1/Kbtbd2/Pten/Erbb4/Plcb1/Reln	18
GO:0031110	GO:0031110	regulation of microtubule polymerization or depolymerization	12/1062	90/23355	0.000763364	0.0150833	0.0125694	Stmn2/Mapk8/Cdkn1b/Camsap2/Gda/Map1b/Eml4/Taok1/Clasp2/Hdgfl3/Ska2/Togaram1	12
GO:0050775	GO:0050775	positive regulation of dendrite morphogenesis	9/1062	55/23355	0.000774993	0.0151911	0.0126593	Pafah1b1/Stau2/Pak3/Actr2/Cask/Dhx36/Reln/Opa1/Bhlhb9	9
GO:0070828	GO:0070828	heterochromatin organization	9/1062	55/23355	0.000774993	0.0151911	0.0126593	Sirt1/Smchd1/Trim28/Smarca5/Tasor/Atf7ip/Phf8/Resf1/Mphosph8	9
GO:0035418	GO:0035418	protein localization to synapse	13/1062	103/23355	0.000795141	0.0155242	0.0129368	Stau2/Rab27b/Dlg1/Gsk3b/Zdhhc15/Abhd17b/Lgi1/Snap25/Neto1/Nlgn1/Nrxn1/Reln/Synj2bp	13
GO:0019079	GO:0019079	viral genome replication	14/1062	116/23355	0.000798998	0.0155378	0.0129482	Ythdc2/Nucks1/Top2b/Vapa/Fmr1/Trim28/Rock2/Srpk2/Rab5a/Tasor/Ppid/Resf1/Mphosph8/Ddx3x	14
GO:0008016	GO:0008016	regulation of heart contraction	19/1062	185/23355	0.00080242	0.0155429	0.0129525	Mef2a/Sema3a/Dlg1/Zmpste24/Sirt1/Jak2/Sp4/Sumo1/Rgs2/Pik3r1/Akap6/Gpd1l/Cacna2d1/Cxadr/Tacr3/Kcnd3/Atp2a2/Chrm2/Dmd	19
GO:0042391	GO:0042391	regulation of membrane potential	36/1062	451/23355	0.000818796	0.0157979	0.013165	Dlg1/Gsk3b/Zmpste24/Mtmr2/Dld/Glra2/Fmr1/Nalcn/Glrb/Gabrg2/Fgf12/Sumo1/Cnr1/Akap7/Glra3/Akap6/Gabra2/Gpd1l/Cacna2d1/Cxadr/Ppp1r9a/Grik2/Gabrb3/Neto1/Nlgn1/Kcnd3/Pten/Atp2a2/Nrxn1/Kcnip1/Gabrg3/Rgs7/Shtn1/Insyn2a/Reln/Dmd	36
GO:0051271	GO:0051271	negative regulation of cellular component movement	27/1062	306/23355	0.000823939	0.0158351	0.0131959	Pfn2/Sema3a/Gsk3b/Osbpl8/Cd200/Gtpbp4/Ppargc1a/Cdkn1b/Dusp22/Pdcd10/Rap2c/Rap2a/Stk26/Ptprk/Rabgef1/Nrg1/Braf/Clasp2/Dlc1/Spred1/Pten/Scai/Mctp1/Erbb4/Plcb1/Tcaf1/Synj2bp	27
GO:0048814	GO:0048814	regulation of dendrite morphogenesis	12/1062	91/23355	0.000843614	0.0161327	0.0134439	Pafah1b1/Stau2/Pak3/Gsk3b/Rapgef2/Rap2a/Actr2/Cask/Dhx36/Reln/Opa1/Bhlhb9	12
GO:0042752	GO:0042752	regulation of circadian rhythm	15/1062	130/23355	0.000847835	0.0161327	0.0134439	Mapk9/Gsk3b/Mapk8/Ppargc1a/Ube3a/Creb1/Tardbp/Usp9x/Prkaa1/Rock2/Clock/Hnrnpd/Prkaa2/Nlgn1/Ppp1cb	15
GO:0006898	GO:0006898	receptor-mediated endocytosis	23/1062	245/23355	0.000849262	0.0161327	0.0134439	Snap91/Eps15/Mtmr2/Fmr1/Usp46/Pikfyve/Dnajc6/Sgip1/Napb/Canx/Kif3a/Snap25/Fchsd2/Atad1/Rab5a/Lrrtm2/Vldlr/Bicd1/Rabgef1/Dnm3/Itsn2/Synj2bp/Ppp3r1	23
GO:0007026	GO:0007026	negative regulation of microtubule depolymerization	7/1062	35/23355	0.000866077	0.0162445	0.013537	Stmn2/Camsap2/Map1b/Eml4/Taok1/Clasp2/Hdgfl3	7
GO:0010043	GO:0010043	response to zinc ion	7/1062	35/23355	0.000866077	0.0162445	0.013537	Gsk3b/Glra2/Slc30a4/Creb1/Glra3/Pam/Gabrb3	7
GO:0046785	GO:0046785	microtubule polymerization	11/1062	79/23355	0.00086692	0.0162445	0.013537	Stmn2/Mapk8/Cdkn1b/Camsap2/Gda/Map1b/Clasp2/Hdgfl3/Togaram1/Mzt1/Tubgcp5	11
[truncated: 158 more rows]

## Sheet: GO_Enrichment_Tau_YellowModule
	ID	Description	GeneRatio	BgRatio	pvalue	p.adjust	qvalue	geneID	Count
[truncated: 125 more rows]

[truncated: 1 more sheets: GO_Enrichment_Tau_TurqModule]
