# Supplementary material for: Moesin is an effector of tau-induced actin overstabilization, cell cycle activation, and neurotoxicity in Alzheimer’s disease
Source: iScience. 2023 Feb 8;26(3):106152. doi: 10.1016/j.isci.2023.106152 (PMC9984563; doi:10.1016/j.isci.2023.106152)
Supplement: Table S6. Gene Ontology analysis of modules within the APP transgenic WGCNA, related to Figure 2 [file mmc7.xlsx]

## Sheet: GO_Enrichment_APP_Yellow
	ID	Description	GeneRatio	BgRatio	pvalue	p.adjust	qvalue	geneID	Count
GO:0016569	GO:0016569	covalent chromatin modification	16/212	462/23328	5.53778e-06	0.00635125	0.00546685	Brpf1/Akap8l/Trim28/Kansl3/Kansl1/Cxxc1/Sirt7/Smyd2/Crtc2/Mthfr/Usp36/Mllt6/Zfp335/Setd1a/Per2/Dot1l	16
GO:0018205	GO:0018205	peptidyl-lysine modification	14/212	364/23328	6.6843e-06	0.00635125	0.00546685	Brpf1/Senp3/Trim28/Kansl3/Kansl1/Vipas39/Cxxc1/Sirt7/Smyd2/Crtc2/Mllt6/Zfp335/Setd1a/Dot1l	14
GO:1990126	GO:1990126	retrograde transport, endosome to plasma membrane	5/212	30/23328	7.00248e-06	0.00635125	0.00546685	Scrib/Washc1/Entr1/Grip2/Micall1	5
GO:0016570	GO:0016570	histone modification	15/212	448/23328	1.62717e-05	0.0110688	0.00952753	Brpf1/Akap8l/Kansl3/Kansl1/Cxxc1/Sirt7/Smyd2/Crtc2/Mthfr/Usp36/Mllt6/Zfp335/Setd1a/Per2/Dot1l	15
GO:1901216	GO:1901216	positive regulation of neuron death	8/212	126/23328	2.04448e-05	0.0111261	0.00957678	Ralbp1/Ddit3/Optn/Abl1/Ptpn5/Ikbkb/Atf4/Fgfr3	8
GO:0098876	GO:0098876	vesicle-mediated transport to the plasma membrane	7/212	96/23328	2.78694e-05	0.0126388	0.0108789	Scrib/Washc1/Optn/Entr1/Grip2/Micall1/Dnm2	7
GO:0033673	GO:0033673	negative regulation of kinase activity	10/212	227/23328	4.59812e-05	0.0144973	0.0124786	Inpp5k/Adarb1/Gadd45g/Washc1/Abl1/Zgpat/Ptpn5/Pik3ip1/Sh2b3/Dusp7	10
GO:0007264	GO:0007264	small GTPase mediated signal transduction	14/212	437/23328	5.04676e-05	0.0144973	0.0124786	Ralb/Myo9b/Trim28/Cyth1/Ccdc88c/Rapgef3/Ralbp1/Rabgef1/Ralgds/Abl1/Dnm2/Arhgef4/Rapgef1/Arhgef1	14
GO:0022411	GO:0022411	cellular component disassembly	13/212	383/23328	5.23984e-05	0.0144973	0.0124786	Golga2/Akap8l/Stmn4/Hsf1/Scaf4/Washc1/Optn/Dffa/Wipi2/Mical2/Smurf1/Mical3/Per2	13
GO:0016571	GO:0016571	histone methylation	8/212	144/23328	5.32795e-05	0.0144973	0.0124786	Cxxc1/Sirt7/Smyd2/Mthfr/Mllt6/Zfp335/Setd1a/Dot1l	8
GO:0010256	GO:0010256	endomembrane system organization	13/212	410/23328	0.000103984	0.0253242	0.0217978	Myo18a/Golga2/Akap8l/Zfyve27/Myh10/Washc1/Optn/Plekhm2/Cog2/Micall1/Dnm2/Sun1/Atp8b2	13
GO:0042326	GO:0042326	negative regulation of phosphorylation	14/212	471/23328	0.000111683	0.0253242	0.0217978	Stat3/Inpp5k/Adarb1/Gadd45g/Washc1/Rabgef1/Abl1/Rassf2/Zgpat/Ptpn5/Pik3ip1/Rapgef1/Sh2b3/Dusp7	14
GO:0051348	GO:0051348	negative regulation of transferase activity	10/212	260/23328	0.000141569	0.0260604	0.0224315	Inpp5k/Adarb1/Gadd45g/Washc1/Abl1/Zgpat/Ptpn5/Pik3ip1/Sh2b3/Dusp7	10
GO:0006914	GO:0006914	autophagy	13/212	425/23328	0.000148326	0.0260604	0.0224315	Gramd1a/Golga2/Stat3/Ralb/Ptk2/Washc1/Ddit3/Atg16l1/Optn/Abl1/Wipi2/Usp36/Smurf1	13
GO:0061919	GO:0061919	process utilizing autophagic mechanism	13/212	425/23328	0.000148326	0.0260604	0.0224315	Gramd1a/Golga2/Stat3/Ralb/Ptk2/Washc1/Ddit3/Atg16l1/Optn/Abl1/Wipi2/Usp36/Smurf1	13
GO:0098792	GO:0098792	xenophagy	3/212	12/23328	0.00015324	0.0260604	0.0224315	Atg16l1/Optn/Wipi2	3
GO:0007030	GO:0007030	Golgi organization	7/212	128/23328	0.00017306	0.0276998	0.0238427	Myo18a/Golga2/Optn/Plekhm2/Cog2/Dnm2/Atp8b2	7
GO:0043547	GO:0043547	positive regulation of GTPase activity	9/212	222/23328	0.000206204	0.0299111	0.025746	Myo9b/Evi5l/Dvl2/Rapgef3/Scrib/Ralbp1/Tbc1d9b/Sgsm2/Rapgef1	9
GO:0051656	GO:0051656	establishment of organelle localization	12/212	382/23328	0.000208861	0.0299111	0.025746	Myh10/Nefl/Scrib/Ptk2/Nde1/Rabgef1/Dctn2/Mark1/Dnm2/Sun1/Crocc/Bicdl1	12
GO:0010506	GO:0010506	regulation of autophagy	10/212	278/23328	0.000242934	0.0324136	0.0279	Golga2/Stat3/Ralb/Ptk2/Washc1/Ddit3/Atg16l1/Optn/Usp36/Smurf1	10
GO:0090161	GO:0090161	Golgi ribbon formation	3/212	14/23328	0.00025016	0.0324136	0.0279	Myo18a/Golga2/Optn	3
GO:0006479	GO:0006479	protein methylation	8/212	183/23328	0.000279956	0.0330652	0.0284609	Cxxc1/Sirt7/Smyd2/Mthfr/Mllt6/Zfp335/Setd1a/Dot1l	8
GO:0008213	GO:0008213	protein alkylation	8/212	183/23328	0.000279956	0.0330652	0.0284609	Cxxc1/Sirt7/Smyd2/Mthfr/Mllt6/Zfp335/Setd1a/Dot1l	8
GO:0099637	GO:0099637	neurotransmitter receptor transport	5/212	64/23328	0.000291644	0.0330652	0.0284609	Cacng2/Scrib/Grip2/Dnm2/Pick1	5
GO:0000184	GO:0000184	nuclear-transcribed mRNA catabolic process, nonsense-mediated decay	4/212	37/23328	0.000346143	0.0362252	0.0311809	Smg5/Exosc10/Secisbp2/Smg6	4
GO:0001782	GO:0001782	B cell homeostasis	4/212	37/23328	0.000346143	0.0362252	0.0311809	Abl1/Ikbkb/Pik3cd/Spns2	4
GO:0051258	GO:0051258	protein polymerization	10/212	293/23328	0.000368521	0.0370346	0.0318776	Golga2/Nefl/Nde1/Washc1/Abl1/Ttc17/Vasp/Dnm2/Ssh3/Pick1	10
GO:0007265	GO:0007265	Ras protein signal transduction	11/212	350/23328	0.000381099	0.0370346	0.0318776	Ralb/Myo9b/Trim28/Cyth1/Rapgef3/Rabgef1/Abl1/Dnm2/Arhgef4/Rapgef1/Arhgef1	11
GO:0070997	GO:0070997	neuron death	12/212	416/23328	0.00045083	0.0411566	0.0354256	Stat3/Adarb1/Nefl/Hsf1/Ralbp1/Ddit3/Optn/Abl1/Ptpn5/Ikbkb/Atf4/Fgfr3	12
GO:0099638	GO:0099638	endosome to plasma membrane protein transport	3/212	17/23328	0.00045802	0.0411566	0.0354256	Scrib/Washc1/Grip2	3
GO:0099590	GO:0099590	neurotransmitter receptor internalization	4/212	40/23328	0.000468892	0.0411566	0.0354256	Cacng2/Scrib/Dnm2/Pick1	4
GO:0006913	GO:0006913	nucleocytoplasmic transport	10/212	308/23328	0.000544152	0.0424439	0.0365336	Akap8l/Stat3/Trim28/Pabpn1/Rapgef3/Sirt7/Ptpn5/Mbtps1/Smurf1/Strada	10
GO:0051169	GO:0051169	nuclear transport	10/212	308/23328	0.000544152	0.0424439	0.0365336	Akap8l/Stat3/Trim28/Pabpn1/Rapgef3/Sirt7/Ptpn5/Mbtps1/Smurf1/Strada	10
GO:0009299	GO:0009299	mRNA transcription	3/212	18/23328	0.000545952	0.0424439	0.0365336	Stat3/Hsf1/Atf4	3
GO:0097320	GO:0097320	plasma membrane tubulation	3/212	18/23328	0.000545952	0.0424439	0.0365336	Plekhm2/Micall1/Dnm2	3
GO:0010507	GO:0010507	negative regulation of autophagy	5/212	75/23328	0.000609018	0.0460316	0.0396218	Golga2/Stat3/Ptk2/Washc1/Usp36	5
GO:0006469	GO:0006469	negative regulation of protein kinase activity	8/212	207/23328	0.000635199	0.0461942	0.0397617	Inpp5k/Adarb1/Gadd45g/Abl1/Zgpat/Ptpn5/Sh2b3/Dusp7	8
GO:0006094	GO:0006094	gluconeogenesis	5/212	76/23328	0.000647149	0.0461942	0.0397617	Sirt7/Crtc2/Atf4/Per2/Clk2	5
GO:0051898	GO:0051898	negative regulation of protein kinase B signaling	4/212	44/23328	0.000677029	0.0461942	0.0397617	Inpp5k/Ddit3/Rapgef1/Sh2b3	4
GO:0034968	GO:0034968	histone lysine methylation	6/212	116/23328	0.000679076	0.0461942	0.0397617	Cxxc1/Smyd2/Mllt6/Zfp335/Setd1a/Dot1l	6
GO:1901214	GO:1901214	regulation of neuron death	11/212	377/23328	0.000706308	0.0468748	0.0403475	Stat3/Nefl/Hsf1/Ralbp1/Ddit3/Optn/Abl1/Ptpn5/Ikbkb/Atf4/Fgfr3	11

## Sheet: GO_Enrichment_APP_Turquoise
	ID	Description	GeneRatio	BgRatio	pvalue	p.adjust	qvalue	geneID	Count
GO:0006397	GO:0006397	mRNA processing	160/2465	462/23328	1.18436e-44	6.78757e-41	5.61636e-41	Fmr1/Cdk12/Paf1/Slbp/Srpk1/Hnrnpa2b1/Celf1/Hnrnph1/Rnmt/Rbm25/Ccnt1/Hnrnpl/Prpf3/Mtrex/Srsf6/Srsf1/Cwc25/Papolg/Slu7/Pnpt1/Ddx5/Luc7l3/Pnn/Zc3h14/Papola/Prpf4b/Snrnp48/Ddx46/Ppwd1/Pspc1/Zc3h13/Wbp4/Rbm26/Obi1/Mbnl2/Acin1/Pabpc1/Ncbp2/Son/Cdc5l/Cmtr1/Luc7l/Iws1/Rbm27/Tcerg1/Rbm22/Sf1/Alyref/Cpeb1/Cwf19l2/Sf3b1/Ncl/Cdc73/Cwc22/Xrn2/Rbm39/Rprd1b/Fxr1/Mbnl1/Dhx36/Prpf38b/Ddx20/Larp7/Khdc4/Rprd2/Mettl…	160
GO:0008380	GO:0008380	RNA splicing	129/2465	386/23328	2.47493e-34	7.09192e-31	5.86819e-31	Fmr1/Cdk12/Srpk1/Hnrnpa2b1/Ccdc130/Celf1/Hnrnph1/Rbm25/Hnrnpl/Prpf3/Mtrex/Srsf6/Srsf1/Cwc25/Hnrnph3/Clk4/Slu7/Taf15/Ddx5/Luc7l3/Pnn/Prpf4b/Snrnp48/Ddx46/Ppwd1/Pspc1/Zc3h13/Wbp4/Obi1/Mbnl2/Acin1/Pabpc1/Ncbp2/Son/Cdc5l/Luc7l/Iws1/Tcerg1/Rbm22/Sf1/Alyref/Cwf19l2/Sf3b1/Clk1/Ncl/Cwc22/Rbm39/Fxr1/Mbnl1/Prpf38b/Ddx20/Larp7/Khdc4/Mettl14/Ptbp2/Celf3/Zranb2/Psip1/Srsf10/Srrm1/Sfpq/Sf3a3/Dhx15/Brdt/Zfp326/…	129
GO:0016569	GO:0016569	covalent chromatin modification	126/2465	462/23328	2.94259e-24	4.1813e-21	3.45981e-21	Fmr1/Kmt2a/Baz1b/Paf1/Brd8/Hdac9/Ctcf/Kmt2b/Rnf168/Setdb1/Suz12/Ncor1/Sirt1/Usp15/Dnmt3a/Rps6ka5/Otub2/Nsd1/Atxn7/Kat6b/Parg/Nipbl/Hdac7/Usp7/Riox2/Paxbp1/Chd1/Vegfa/Ubr2/Akap8/Epc1/Wac/Iws1/Naa40/Jak2/Pcgf6/Slk/Huwe1/Uimc1/Eya1/Ppm1f/Trip12/Ing5/Hdac4/Cdc73/Elk4/Rbbp5/Bmi1/Wdr5/Rtf1/Mrgbp/Tbl1xr1/Ash1l/Rnf20/Kdm4c/Mier1/Hdac1/Sfpq/Eya3/Kmt2e/Mtf2/Kdm2b/Phf14/Ing3/Smarcad1/Kdm5a/Eed/Kat8/Cul4b/Hd…	126
GO:0000375	GO:0000375	RNA splicing, via transesterification reactions	90/2465	271/23328	4.37757e-24	4.1813e-21	3.45981e-21	Fmr1/Srpk1/Hnrnpa2b1/Celf1/Rbm25/Hnrnpl/Prpf3/Srsf6/Srsf1/Cwc25/Slu7/Ddx5/Luc7l3/Ddx46/Pspc1/Wbp4/Obi1/Mbnl2/Acin1/Ncbp2/Son/Cdc5l/Luc7l/Rbm22/Sf1/Cwf19l2/Sf3b1/Ncl/Cwc22/Rbm39/Fxr1/Mbnl1/Ddx20/Larp7/Khdc4/Mettl14/Ptbp2/Celf3/Psip1/Srsf10/Srrm1/Sfpq/Sf3a3/Sfswap/Srsf9/Tra2a/Luc7l2/Isy1/Gpkow/Bud13/Rbm5/Rbm6/Srek1/Scaf11/Rbfox2/Coil/Srsf2/Rsrc1/Prpf39/Ythdc1/Rbm17/Gemin5/Nsrp1/Rbm24/Prpf18/Hnrnpu/…	90
GO:0000377	GO:0000377	RNA splicing, via transesterification reactions with bulged adenosine as nucleophile	90/2465	271/23328	4.37757e-24	4.1813e-21	3.45981e-21	Fmr1/Srpk1/Hnrnpa2b1/Celf1/Rbm25/Hnrnpl/Prpf3/Srsf6/Srsf1/Cwc25/Slu7/Ddx5/Luc7l3/Ddx46/Pspc1/Wbp4/Obi1/Mbnl2/Acin1/Ncbp2/Son/Cdc5l/Luc7l/Rbm22/Sf1/Cwf19l2/Sf3b1/Ncl/Cwc22/Rbm39/Fxr1/Mbnl1/Ddx20/Larp7/Khdc4/Mettl14/Ptbp2/Celf3/Psip1/Srsf10/Srrm1/Sfpq/Sf3a3/Sfswap/Srsf9/Tra2a/Luc7l2/Isy1/Gpkow/Bud13/Rbm5/Rbm6/Srek1/Scaf11/Rbfox2/Coil/Srsf2/Rsrc1/Prpf39/Ythdc1/Rbm17/Gemin5/Nsrp1/Rbm24/Prpf18/Hnrnpu/…	90
GO:0000398	GO:0000398	mRNA splicing, via spliceosome	90/2465	271/23328	4.37757e-24	4.1813e-21	3.45981e-21	Fmr1/Srpk1/Hnrnpa2b1/Celf1/Rbm25/Hnrnpl/Prpf3/Srsf6/Srsf1/Cwc25/Slu7/Ddx5/Luc7l3/Ddx46/Pspc1/Wbp4/Obi1/Mbnl2/Acin1/Ncbp2/Son/Cdc5l/Luc7l/Rbm22/Sf1/Cwf19l2/Sf3b1/Ncl/Cwc22/Rbm39/Fxr1/Mbnl1/Ddx20/Larp7/Khdc4/Mettl14/Ptbp2/Celf3/Psip1/Srsf10/Srrm1/Sfpq/Sf3a3/Sfswap/Srsf9/Tra2a/Luc7l2/Isy1/Gpkow/Bud13/Rbm5/Rbm6/Srek1/Scaf11/Rbfox2/Coil/Srsf2/Rsrc1/Prpf39/Ythdc1/Rbm17/Gemin5/Nsrp1/Rbm24/Prpf18/Hnrnpu/…	90
GO:1903311	GO:1903311	regulation of mRNA metabolic process	88/2465	266/23328	1.89773e-23	1.5537e-20	1.2856e-20	Hnrnpd/Fmr1/Paf1/Srpk1/Hnrnpa2b1/Celf1/Rbm25/Ccnt1/Hnrnpl/Srsf6/Srsf1/Pnpt1/Rock2/Taf15/Ddx5/Zc3h14/Papola/Samd4/Obi1/Mbnl2/Acin1/Pabpc1/Ncbp2/Son/Noct/Vegfa/Rock1/Iws1/Dcp2/Sf1/Tnrc6c/Cpeb1/Ncl/Cdc73/Angel2/Fastkd1/Myef2/Rbm39/Fxr1/Mbnl1/Dhx36/Larp7/Mettl14/Celf3/Rnf20/Srsf10/Sfswap/Srsf9/Tra2a/Fus/Sltm/Rbm5/Srek1/Rbfox2/Srsf2/Ythdc1/Cnot1/Tent4b/Rbm17/Bag4/Tob1/Nsrp1/Rbm24/Hnrnpu/Elavl1/Rc3h1/D…	88
GO:0022613	GO:0022613	ribonucleoprotein complex biogenesis	114/2465	409/23328	6.71822e-23	4.81277e-20	3.98231e-20	Ddx3x/Rrp15/Nom1/Ddx18/Nob1/Utp20/Srpk1/Celf1/Rsl1d1/Naf1/Prpf3/Mtrex/Srsf6/Srsf1/Nol11/Aatf/Ltv1/Ddx21/Xpo1/Slu7/Ddx52/Nle1/Ftsj3/Luc7l3/Gtpbp4/Eif5/Nol8/Riok1/Nufip1/Dcaf13/Riox2/Cebpz/Luc7l/Riok3/Eif3a/Sf3b1/Wdr75/Ncl/Cdc73/Tfb2m/Nvl/Tsc1/Nat10/Nop56/Exosc8/Mbnl1/Ddx20/Khdc4/Ptbp2/Celf3/Psip1/Srsf10/Ago3/Gnl2/Sf3a3/Zcchc4/Sdad1/Sfswap/Luc7l2/Isy1/Bms1/Pop4/Mphosph10/Eri2/LTO1/Cul4b/Dkc1/Cul4a/…	114
GO:0016570	GO:0016570	histone modification	120/2465	448/23328	1.96019e-22	1.2482e-19	1.03282e-19	Fmr1/Kmt2a/Baz1b/Paf1/Brd8/Hdac9/Ctcf/Kmt2b/Rnf168/Setdb1/Suz12/Ncor1/Sirt1/Usp15/Rps6ka5/Otub2/Nsd1/Atxn7/Kat6b/Parg/Nipbl/Hdac7/Usp7/Riox2/Paxbp1/Vegfa/Ubr2/Akap8/Epc1/Wac/Iws1/Naa40/Jak2/Pcgf6/Slk/Huwe1/Uimc1/Eya1/Ppm1f/Trip12/Ing5/Hdac4/Cdc73/Elk4/Rbbp5/Bmi1/Wdr5/Rtf1/Mrgbp/Tbl1xr1/Ash1l/Rnf20/Kdm4c/Mier1/Hdac1/Sfpq/Eya3/Kmt2e/Mtf2/Kdm2b/Phf14/Ing3/Smarcad1/Kdm5a/Eed/Kat8/Cul4b/Hdac6/Atrx/Taf…	120
GO:0006281	GO:0006281	DNA repair	122/2465	481/23328	1.25329e-20	7.18263e-18	5.94325e-18	Rpa1/Hdac9/Msh6/Gtf2h1/Rnf168/Msh3/Taok1/Top2b/Rev3l/Sirt1/Rad50/Ascc2/Polm/Lig3/Recql5/Tdp1/Otub2/Mlh3/Yy1/Dek/Wrnip1/Ercc6l2/Rad17/Gtf2h2/Polk/Fgf10/Parg/Nipbl/Rrm2b/Xrcc6/Usp7/Cdc5l/Smchd1/Msh2/Smc5/Smc3/Huwe1/Uimc1/Eya1/Ercc5/Rev1/Nabp1/Trip12/Mcm6/Nucks1/Ssrp1/Xrn2/Nbn/Usp1/Sfpq/Eya3/Rfc1/Pds5a/Gtf2h3/Pot1a/Smarcad1/Hmces/Herc2/Smg1/Pold3/Cul4b/Atrx/Cul4a/Usp10/Sprtn/Hinfp/Rnf111/Usp28/Wdr48…	122
GO:0050684	GO:0050684	regulation of mRNA processing	57/2465	154/23328	3.09981e-18	1.615e-15	1.33633e-15	Fmr1/Paf1/Srpk1/Hnrnpa2b1/Celf1/Rbm25/Ccnt1/Hnrnpl/Srsf6/Srsf1/Ddx5/Zc3h14/Papola/Obi1/Mbnl2/Acin1/Ncbp2/Son/Iws1/Sf1/Cpeb1/Ncl/Cdc73/Rbm39/Fxr1/Mbnl1/Dhx36/Larp7/Celf3/Rnf20/Srsf10/Sfswap/Srsf9/Tra2a/Sltm/Rbm5/Srek1/Rbfox2/Srsf2/Ythdc1/Rbm17/Nsrp1/Rbm24/Hnrnpu/Leo1/Safb2/Thrap3/Srsf12/Ddx17/Cpsf6/Jmjd6/Wtap/Srpk2/Snrnp70/Nup98/Tia1/Rbm15b	57
GO:0043484	GO:0043484	regulation of RNA splicing	55/2465	158/23328	2.82717e-16	1.35021e-13	1.11723e-13	Fmr1/Cdk12/Hnrnpa2b1/Celf1/Hnrnph1/Rbm25/Hnrnpl/Srsf6/Srsf1/Hnrnph3/Clk4/Ddx5/Obi1/Mbnl2/Acin1/Son/Rbm22/Sf1/Clk1/Ncl/Rbm39/Fxr1/Mbnl1/Larp7/Ptbp2/Celf3/Srsf10/Brdt/Zfp326/Sfswap/Srsf9/Tra2a/Rbm5/Srek1/Rbfox2/Srsf2/Ythdc1/Rbm17/Nsrp1/Rbm24/Hnrnpu/Pik3r1/Setx/Thrap3/Rbm12b2/Srsf12/Ddx17/Mettl4/Jmjd6/Rrp1b/Wtap/Snrnp70/Nup98/Tia1/Rbm15b	55
GO:0034660	GO:0034660	ncRNA metabolic process	105/2465	444/23328	1.15034e-15	5.07123e-13	4.19618e-13	Rrp15/Ddx18/Nob1/Utp20/Hnrnpa2b1/Rsl1d1/Cdkal1/Cars/Thg1l/Trnt1/Naf1/Mtrex/Ints2/Nol11/Hars2/Ddx21/Pnpt1/Ddx52/Ftsj3/Gtpbp4/Nol8/Riok1/Dcaf13/Dgcr8/Thada/Riok3/Lars/Alkbh8/Wdr75/Ncl/Tfb2m/Nvl/Nat10/Exosc8/Larp7/Nfkb1/Rars2/Elp1/Trit1/Toe1/Ago3/Ints11/Sepsecs/Zcchc4/Zcchc8/Bms1/Thumpd3/Pop4/Tarsl2/Mphosph10/Eri2/Dkc1/Mak16/Ints10/Pus3/Mto1/Dis3l/Xrn1/Exosc1/Tut4/Kri1/Tut7/Utp6/Ints6l/Nop14/Tent4b/…	105
GO:0034470	GO:0034470	ncRNA processing	90/2465	355/23328	1.52763e-15	6.25347e-13	5.17443e-13	Rrp15/Ddx18/Nob1/Utp20/Hnrnpa2b1/Rsl1d1/Cdkal1/Thg1l/Trnt1/Naf1/Mtrex/Ints2/Nol11/Ddx21/Ddx52/Ftsj3/Gtpbp4/Nol8/Riok1/Dcaf13/Dgcr8/Thada/Riok3/Alkbh8/Wdr75/Ncl/Tfb2m/Nvl/Nat10/Exosc8/Larp7/Elp1/Trit1/Toe1/Ago3/Ints11/Zcchc4/Zcchc8/Bms1/Thumpd3/Pop4/Mphosph10/Eri2/Dkc1/Mak16/Ints10/Pus3/Mto1/Exosc1/Tut4/Kri1/Tut7/Utp6/Ints6l/Nop14/Tent4b/Elac1/Ddx1/Srrt/Trmt6/Ints7/Tsr1/Exosc2/Trub2/Ints8/Dicer1/U…	90
GO:0006403	GO:0006403	RNA localization	58/2465	182/23328	4.18082e-15	1.59735e-12	1.32173e-12	Fmr1/Mcm3ap/Ranbp2/Slbp/Hnrnpa2b1/Tpr/Phax/Nxf1/Srsf1/Ltv1/Xpo1/Pnpt1/Nup85/Nrde2/Yy1/Nup153/Rbm26/Nup155/Ncbp2/Fyttd1/Senp2/Iws1/Dcp2/Rbm27/Alyref/Cpeb1/Ahctf1/Kif5c/Tsc1/Rae1/Dhx36/Sfpq/Sdad1/Dkc1/Tnks/Nup93/Ddx19b/Ythdc1/Thoc2/Bicd2/Exosc2/Prpf18/Hnrnpu/Ckap5/Nup88/Pura/Setd2/Nup188/Snupn/Cpsf6/Abce1/Flot1/Rrs1/Nup98/Ssb/Rbm15b/Casc3/Riok2	58
GO:0033044	GO:0033044	regulation of chromosome organization	91/2465	369/23328	6.49694e-15	2.32712e-12	1.92557e-12	Hnrnpd/Fmr1/Kmt2a/Paf1/Cul3/Hnrnpa2b1/Ctcf/Apc/Tpr/Kmt2b/Anapc1/Naf1/Setdb1/Ncor1/Sirt1/Rad50/Cdc27/Tlk2/Rps6ka5/Otub2/Ylpm1/Nsd1/Gtf2h2/Parg/Nipbl/Paxbp1/Vegfa/Akap8/Cdc23/Iws1/Dcp2/Naa40/Tnks2/Smc5/Slk/Trip12/Nek6/Wdr5/Ssrp1/Nat10/Rtf1/Dhx36/Nbn/Rnf20/Kdm4c/Mllt3/Mier1/Sfpq/Kmt2e/Anapc4/Mtf2/Mapkapk5/Pot1a/Kdm5a/Eed/Smg1/Atrx/Dkc1/Tnks/Zw10/Ogt/Senp6/Setd5/Morc2a/Slf2/Pphln1/Rif1/Tent4b/Kdm1a/S…	91
GO:0006402	GO:0006402	mRNA catabolic process	63/2465	217/23328	3.75625e-14	1.25321e-11	1.03696e-11	Hnrnpd/Fmr1/Supv3l1/Cnot2/Cnot6/Pnpt1/Rock2/Taf15/Ddx5/Zc3h14/Samd4/Dcp1a/Pabpc1/Ncbp2/Noct/Vegfa/Rock1/Dcp2/Tnrc6c/Angel2/Fastkd1/Myef2/Xrn2/Fxr1/Exosc8/Dhx36/Mettl14/Pnrc2/Ago3/Pan3/Smg1/Fus/Xrn1/Tut4/Tut7/Cnot1/Upf3b/Tent4b/Tob1/Rbm24/Exosc2/Prpf18/Hnrnpu/Elavl1/Rc3h1/Dicer1/Tardbp/Tent2/Smg7/Upf2/Thrap3/Ythdf3/Gigyf2/Tnrc6a/Hnrnpm/Gspt1/Hnrnpr/Rnasel/Csde1/Ssb/Zhx2/Rc3h2/Casc3	63
GO:0042254	GO:0042254	ribosome biogenesis	77/2465	296/23328	3.93609e-14	1.25321e-11	1.03696e-11	Ddx3x/Rrp15/Nom1/Ddx18/Nob1/Utp20/Rsl1d1/Naf1/Mtrex/Nol11/Aatf/Ltv1/Ddx21/Xpo1/Ddx52/Nle1/Ftsj3/Gtpbp4/Nol8/Riok1/Dcaf13/Riox2/Cebpz/Riok3/Wdr75/Ncl/Tfb2m/Nvl/Tsc1/Nat10/Nop56/Exosc8/Gnl2/Zcchc4/Sdad1/Bms1/Pop4/Mphosph10/Eri2/LTO1/Cul4b/Dkc1/Cul4a/Mak16/Heatr3/Exosc1/Kri1/Utp6/Surf6/Nop14/Tent4b/Tsr1/Efl1/Exosc2/Nup88/Utp4/Utp15/Ipo9/Dhx29/Esf1/Isg20l2/Heatr1/Traf7/Ddx10/Utp18/Ddx17/Las1l/Mdn1/Ab…	77
GO:0031123	GO:0031123	RNA 3'-end processing	40/2465	103/23328	4.93084e-14	1.4873e-11	1.23066e-11	Paf1/Slbp/Ccnt1/Trnt1/Ints2/Supv3l1/Papolg/Pnpt1/Zc3h14/Papola/Ncbp2/Cpeb1/Cdc73/Rprd1b/Exosc8/Dhx36/Larp7/Rprd2/Rnf20/Toe1/Fip1l1/Cpsf4/Eri2/Dkc1/Tut4/Tut7/Ints6l/Tent4b/Elac1/Ints7/Exosc2/Ints8/Pcf11/Tent2/Leo1/Lsm11/Scaf8/Cpsf3/Cpsf6/Ssb	40
GO:0050657	GO:0050657	nucleic acid transport	51/2465	157/23328	7.97622e-14	2.17675e-11	1.80115e-11	Fmr1/Mcm3ap/Ranbp2/Slbp/Hnrnpa2b1/Tpr/Phax/Nxf1/Srsf1/Ltv1/Xpo1/Pnpt1/Nup85/Nrde2/Nup153/Rbm26/Nup155/Ncbp2/Fyttd1/Senp2/Iws1/Rbm27/Alyref/Cpeb1/Ahctf1/Kif5c/Tsc1/Rae1/Sfpq/Sdad1/Tnks/Nup93/Ddx19b/Ythdc1/Thoc2/Bicd2/Hnrnpu/Nup88/Pura/Setd2/Nup188/Snupn/Cpsf6/Abce1/Flot1/Rrs1/Nup98/Ssb/Rbm15b/Casc3/Riok2	51
GO:0050658	GO:0050658	RNA transport	51/2465	157/23328	7.97622e-14	2.17675e-11	1.80115e-11	Fmr1/Mcm3ap/Ranbp2/Slbp/Hnrnpa2b1/Tpr/Phax/Nxf1/Srsf1/Ltv1/Xpo1/Pnpt1/Nup85/Nrde2/Nup153/Rbm26/Nup155/Ncbp2/Fyttd1/Senp2/Iws1/Rbm27/Alyref/Cpeb1/Ahctf1/Kif5c/Tsc1/Rae1/Sfpq/Sdad1/Tnks/Nup93/Ddx19b/Ythdc1/Thoc2/Bicd2/Hnrnpu/Nup88/Pura/Setd2/Nup188/Snupn/Cpsf6/Abce1/Flot1/Rrs1/Nup98/Ssb/Rbm15b/Casc3/Riok2	51
GO:0051236	GO:0051236	establishment of RNA localization	51/2465	160/23328	1.84574e-13	4.80815e-11	3.97849e-11	Fmr1/Mcm3ap/Ranbp2/Slbp/Hnrnpa2b1/Tpr/Phax/Nxf1/Srsf1/Ltv1/Xpo1/Pnpt1/Nup85/Nrde2/Nup153/Rbm26/Nup155/Ncbp2/Fyttd1/Senp2/Iws1/Rbm27/Alyref/Cpeb1/Ahctf1/Kif5c/Tsc1/Rae1/Sfpq/Sdad1/Tnks/Nup93/Ddx19b/Ythdc1/Thoc2/Bicd2/Hnrnpu/Nup88/Pura/Setd2/Nup188/Snupn/Cpsf6/Abce1/Flot1/Rrs1/Nup98/Ssb/Rbm15b/Casc3/Riok2	51
GO:2001252	GO:2001252	positive regulation of chromosome organization	57/2465	192/23328	2.16435e-13	5.39301e-11	4.46243e-11	Hnrnpd/Fmr1/Kmt2a/Paf1/Cul3/Hnrnpa2b1/Tpr/Naf1/Setdb1/Ncor1/Sirt1/Rad50/Cdc27/Rps6ka5/Gtf2h2/Nipbl/Paxbp1/Vegfa/Akap8/Cdc23/Tnks2/Smc5/Slk/Wdr5/Rtf1/Dhx36/Nbn/Rnf20/Mier1/Sfpq/Kmt2e/Anapc4/Mtf2/Mapkapk5/Pot1a/Eed/Atrx/Dkc1/Tnks/Ogt/Morc2a/Slf2/Pphln1/Rif1/Kdm1a/Asxl2/Jarid2/Hnrnpu/Slx4/Tasor/Gnl3/Sin3a/Lig4/Kdm2a/Nsd3/Ing2/Mphosph8	57
GO:0006401	GO:0006401	RNA catabolic process	68/2465	254/23328	2.77518e-13	6.62689e-11	5.48341e-11	Hnrnpd/Fmr1/Naf1/Mtrex/Supv3l1/Cnot2/Cnot6/Pnpt1/Rock2/Taf15/Ddx5/Zc3h14/Nrde2/Samd4/Dcp1a/Pabpc1/Ncbp2/Noct/Vegfa/Rock1/Dcp2/Tnrc6c/Angel2/Fastkd1/Myef2/Xrn2/Fxr1/Exosc8/Dhx36/Mettl14/Pnrc2/Ago3/Pan3/Smg1/Fus/Dkc1/Dis3l/Xrn1/Tut4/Tut7/Cnot1/Upf3b/Tent4b/Tob1/Rbm24/Exosc2/Prpf18/Hnrnpu/Elavl1/Rc3h1/Dicer1/Tardbp/Tent2/Smg7/Upf2/Thrap3/Ythdf3/Gigyf2/Tnrc6a/Hnrnpm/Gspt1/Hnrnpr/Rnasel/Csde1/Ssb/Zhx2…	68
GO:0048024	GO:0048024	regulation of mRNA splicing, via spliceosome	41/2465	116/23328	9.48684e-13	2.17476e-10	1.7995e-10	Fmr1/Hnrnpa2b1/Celf1/Rbm25/Hnrnpl/Srsf6/Srsf1/Ddx5/Obi1/Mbnl2/Acin1/Son/Sf1/Ncl/Rbm39/Fxr1/Mbnl1/Larp7/Celf3/Srsf10/Sfswap/Srsf9/Tra2a/Rbm5/Srek1/Rbfox2/Srsf2/Ythdc1/Rbm17/Nsrp1/Rbm24/Hnrnpu/Thrap3/Srsf12/Ddx17/Jmjd6/Wtap/Snrnp70/Nup98/Tia1/Rbm15b	41
GO:0015931	GO:0015931	nucleobase-containing compound transport	56/2465	193/23328	9.97003e-13	2.19762e-10	1.81842e-10	Fmr1/Mcm3ap/Ranbp2/Slbp/Hnrnpa2b1/Tpr/Phax/Nxf1/Srsf1/Ltv1/Xpo1/Pnpt1/Nup85/Nrde2/Nup153/Rbm26/Nup155/Slc25a32/Ncbp2/Fyttd1/Senp2/Iws1/Rbm27/Alyref/Cpeb1/Ahctf1/Kif5c/Tsc1/Rae1/Slc35a3/Slc35a1/Slc35d1/Sfpq/Sdad1/Tnks/Slc25a36/Nup93/Ddx19b/Ythdc1/Thoc2/Bicd2/Hnrnpu/Nup88/Pura/Setd2/Nup188/Snupn/Cpsf6/Abce1/Flot1/Rrs1/Nup98/Ssb/Rbm15b/Casc3/Riok2	56
GO:0000245	GO:0000245	spliceosomal complex assembly	24/2465	45/23328	1.38876e-12	2.89299e-10	2.3938e-10	Srpk1/Celf1/Srsf6/Srsf1/Slu7/Luc7l3/Luc7l/Sf3b1/Mbnl1/Khdc4/Ptbp2/Celf3/Psip1/Srsf10/Sf3a3/Sfswap/Luc7l2/Isy1/Rbm5/Scaf11/Prpf39/Ythdc1/Setx/Srpk2	24
GO:0000380	GO:0000380	alternative mRNA splicing, via spliceosome	34/2465	85/23328	1.41343e-12	2.89299e-10	2.3938e-10	Fmr1/Celf1/Rbm25/Hnrnpl/Srsf6/Srsf1/Slu7/Ddx5/Mbnl2/Sf1/Fxr1/Mbnl1/Celf3/Srsf10/Sfpq/Sfswap/Srsf9/Rbm5/Srek1/Rbfox2/Srsf2/Rsrc1/Ythdc1/Rbm17/Nsrp1/Rbm24/Hnrnpu/Cdk13/Thrap3/Srsf12/Ddx17/Hnrnpm/Wtap/Rbm15b	34
GO:0032259	GO:0032259	methylation	82/2465	349/23328	2.24814e-12	4.44278e-10	3.67617e-10	Fam98a/Kmt2a/Paf1/Ctcf/Kmt2b/Rnmt/Prdm15/Setdb1/Suz12/Smyd4/Rab3d/Sirt1/Dnmt3a/Ftsj3/Mtr/Nsd1/Zc3h13/Trmt2a/Paxbp1/Cmtr1/Ndufaf7/Thada/Iws1/Alkbh8/Rbbp5/Tfb2m/Bmi1/Wdr5/Rtf1/Larp7/Ash1l/Mettl14/Tgs1/Rnf20/Kdm4c/Kmt2e/Zcchc4/Mtf2/Thumpd3/Eed/Atrx/Ash2l/Mto1/Dph5/Ogt/Setd5/Mtrr/Tet3/Prdm8/Prdm4/Rif1/Ehmt1/Kdm1a/Setd7/Trmt6/Asxl2/Kmt2c/Ncoa6/Jarid2/Arid4b/Baz2a/Tet2/Coq5/Tdrkh/Prdm10/N6amt1/Setd2/Km…	82
GO:0050808	GO:0050808	synapse organization	102/2465	479/23328	3.19797e-12	6.1092e-10	5.05504e-10	Drp2/Cttnbp2/Gabra2/Fmr1/Insr/Pgrmc1/Homer1/Actn1/Tnr/Ppfibp1/Utrn/Rock2/Nrcam/Numb/Dlg5/Ywhaz/Shank3/Dnm1l/Itsn1/Cbln2/Sorbs1/Ube3a/Arhgef9/Cnksr2/Nrp1/Nrp2/Als2/Epha4/Abl2/Tsc1/Caprin1/Mfn1/Dhx36/Sema4a/Adgrl2/Epha7/Ptprd/Unc13b/Nfia/Lrp8/Epha5/Add2/Grin2b/Chrna7/Cask/Gpc4/Gripap1/Hdac6/Rab39b/Ophn1/Pak3/Arhgef7/Sorbs2/Gnpat/Nedd4/Clstn2/Ppp1r9a/Adgrb3/Gabrb3/Setd5/Myo5a/Lrrn1/Unc13a/Filip1/Mdg…	102
GO:0034968	GO:0034968	histone lysine methylation	40/2465	116/23328	4.43097e-12	8.19158e-10	6.77811e-10	Kmt2a/Kmt2b/Setdb1/Suz12/Sirt1/Nsd1/Iws1/Rbbp5/Wdr5/Rtf1/Ash1l/Kdm4c/Kmt2e/Mtf2/Eed/Atrx/Ash2l/Ogt/Setd5/Tet3/Prdm8/Rif1/Ehmt1/Kdm1a/Setd7/Asxl2/Kmt2c/Ncoa6/Jarid2/Arid4b/Baz2a/Tet2/N6amt1/Setd2/Kmt5b/Arid4a/Rlf/Kdm3a/Nsd3/Nsd2	40
GO:0006376	GO:0006376	mRNA splice site selection	18/2465	27/23328	4.66288e-12	8.35093e-10	6.90996e-10	Celf1/Srsf6/Srsf1/Slu7/Luc7l3/Luc7l/Mbnl1/Khdc4/Ptbp2/Celf3/Psip1/Srsf10/Sfswap/Luc7l2/Isy1/Prpf39/Ythdc1/Setx	18
GO:0043414	GO:0043414	macromolecule methylation	72/2465	297/23328	1.03015e-11	1.78903e-09	1.48033e-09	Fam98a/Kmt2a/Paf1/Ctcf/Kmt2b/Setdb1/Suz12/Rab3d/Sirt1/Dnmt3a/Ftsj3/Mtr/Nsd1/Zc3h13/Paxbp1/Cmtr1/Ndufaf7/Thada/Iws1/Alkbh8/Rbbp5/Tfb2m/Bmi1/Wdr5/Rtf1/Larp7/Ash1l/Mettl14/Tgs1/Rnf20/Kdm4c/Kmt2e/Zcchc4/Mtf2/Thumpd3/Eed/Atrx/Ash2l/Mto1/Ogt/Setd5/Mtrr/Tet3/Prdm8/Rif1/Ehmt1/Kdm1a/Setd7/Trmt6/Asxl2/Kmt2c/Ncoa6/Jarid2/Arid4b/Baz2a/Tet2/Tdrkh/N6amt1/Setd2/Kmt5b/Arid4a/Kmt5a/Rlf/Trmt1l/Kdm3a/Nsd3/Mettl4/Ns…	72
GO:0031503	GO:0031503	protein-containing complex localization	65/2465	259/23328	2.07962e-11	3.50538e-09	2.90052e-09	Dlg3/Mcm3ap/Hnrnpa2b1/Tpr/Kif5b/Cilk1/Nxf1/Cluap1/Ltv1/Xpo1/Nup85/Numb/Nup155/Washc5/Fyttd1/Ift140/Iws1/Kif5c/Tsc1/Rae1/Tnik/Ift80/Lrrc7/Eps15/Ift74/Sfpq/Sdad1/Ift81/Tub/Gpc4/Gripap1/Rpgr/Ophn1/Pcm1/Nedd4/Nup93/Ddx19b/Traf3ip1/Grip1/Ttc21b/Ythdc1/Exoc1/Thoc2/Wdr19/Hnrnpu/Ift88/Adam22/Nup88/Wdr60/Mios/Pura/Setd2/Stxbp6/Dync2h1/Gphn/Neto1/Ttc26/Abce1/Rrs1/Lgi1/Ssb/Rbm15b/Kif5a/Syne1/Riok2	65
GO:0018205	GO:0018205	peptidyl-lysine modification	82/2465	364/23328	2.25544e-11	3.69312e-09	3.05586e-09	Kmt2a/Brd8/Hdac9/Ctcf/Kmt2b/Arnt/Setdb1/Suz12/Sirt1/Mdm2/Rps6ka5/Nsd1/Kat6b/Senp2/P3h3/Epc1/Esco1/Iws1/Naa40/Smc5/Eya1/Ing5/Hdac4/Rbbp5/Bmi1/Wdr5/Rtf1/Mrgbp/Ash1l/Rwdd3/Kdm4c/Hdac1/Kmt2e/Mtf2/Phf14/Ing3/Vps33b/Eed/Kat8/Hdac6/Atrx/Taf1/Kat6a/Ash2l/Hmg20a/Senp1/Ogt/Senp6/Setd5/Tet3/Prdm8/Rif1/Topors/Ehmt1/Kdm1a/Setd7/Asxl2/Kmt2c/Phf20/Ncoa6/Jarid2/Zzz3/Arid4b/Baz2a/Tet2/Yeats2/Gnl3/Sin3a/N6amt1/Set…	82
GO:0016571	GO:0016571	histone methylation	44/2465	144/23328	4.0068e-11	6.26051e-09	5.18025e-09	Kmt2a/Paf1/Ctcf/Kmt2b/Setdb1/Suz12/Sirt1/Nsd1/Paxbp1/Iws1/Rbbp5/Wdr5/Rtf1/Ash1l/Rnf20/Kdm4c/Kmt2e/Mtf2/Eed/Atrx/Ash2l/Ogt/Setd5/Tet3/Prdm8/Rif1/Ehmt1/Kdm1a/Setd7/Asxl2/Kmt2c/Ncoa6/Jarid2/Arid4b/Baz2a/Tet2/N6amt1/Setd2/Kmt5b/Arid4a/Rlf/Kdm3a/Nsd3/Nsd2	44
GO:1902275	GO:1902275	regulation of chromatin organization	56/2465	210/23328	4.04186e-11	6.26051e-09	5.18025e-09	Fmr1/Kmt2a/Paf1/Ctcf/Tpr/Kmt2b/Setdb1/Ncor1/Sirt1/Tlk2/Rps6ka5/Otub2/Nsd1/Parg/Nipbl/Paxbp1/Vegfa/Akap8/Iws1/Naa40/Slk/Trip12/Wdr5/Ssrp1/Rtf1/Rnf20/Kdm4c/Mllt3/Mier1/Kmt2e/Mtf2/Kdm5a/Eed/Atrx/Ogt/Setd5/Morc2a/Pphln1/Rif1/Kdm1a/Setd7/Asxl2/Ubr5/Jarid2/Hnrnpu/Tasor/Phf8/Tlk1/Sin3a/Atad2b/Kdm3a/Kdm2a/Nsd3/Mettl4/Ing2/Mphosph8	56
GO:0018022	GO:0018022	peptidyl-lysine methylation	41/2465	131/23328	7.9703e-11	1.20205e-08	9.94631e-09	Kmt2a/Kmt2b/Setdb1/Suz12/Sirt1/Nsd1/Iws1/Rbbp5/Wdr5/Rtf1/Ash1l/Kdm4c/Kmt2e/Mtf2/Eed/Atrx/Ash2l/Ogt/Setd5/Tet3/Prdm8/Rif1/Ehmt1/Kdm1a/Setd7/Asxl2/Kmt2c/Ncoa6/Jarid2/Arid4b/Baz2a/Tet2/N6amt1/Setd2/Kmt5b/Arid4a/Kmt5a/Rlf/Kdm3a/Nsd3/Nsd2	41
GO:0016072	GO:0016072	rRNA metabolic process	56/2465	215/23328	1.08748e-10	1.59079e-08	1.3163e-08	Rrp15/Ddx18/Nob1/Utp20/Rsl1d1/Naf1/Mtrex/Nol11/Ddx21/Ddx52/Ftsj3/Gtpbp4/Nol8/Riok1/Dcaf13/Riok3/Wdr75/Ncl/Tfb2m/Nvl/Nat10/Exosc8/Zcchc4/Bms1/Pop4/Mphosph10/Eri2/Dkc1/Mak16/Dis3l/Xrn1/Exosc1/Kri1/Utp6/Nop14/Tent4b/Tsr1/Exosc2/Dicer1/Utp4/Utp15/Esf1/Heatr1/Ddx10/Utp18/Ddx17/Las1l/Mdn1/Rrp1b/Rrs1/Nol10/Krr1/Utp14a/Rnasel/Lyar/Riok2	56
GO:0031124	GO:0031124	mRNA 3'-end processing	26/2465	61/23328	1.11031e-10	1.59079e-08	1.3163e-08	Paf1/Slbp/Ccnt1/Papolg/Pnpt1/Zc3h14/Papola/Ncbp2/Cpeb1/Cdc73/Rprd1b/Dhx36/Rprd2/Rnf20/Fip1l1/Cpsf4/Tut4/Tut7/Tent4b/Pcf11/Tent2/Leo1/Lsm11/Scaf8/Cpsf3/Cpsf6	26
GO:0006479	GO:0006479	protein methylation	50/2465	183/23328	1.7364e-10	2.36936e-08	1.96052e-08	Fam98a/Kmt2a/Paf1/Ctcf/Kmt2b/Setdb1/Suz12/Rab3d/Sirt1/Mtr/Nsd1/Paxbp1/Ndufaf7/Iws1/Rbbp5/Wdr5/Rtf1/Ash1l/Rnf20/Kdm4c/Kmt2e/Mtf2/Eed/Atrx/Ash2l/Ogt/Setd5/Tet3/Prdm8/Rif1/Ehmt1/Kdm1a/Setd7/Asxl2/Kmt2c/Ncoa6/Jarid2/Arid4b/Baz2a/Tet2/N6amt1/Setd2/Kmt5b/Arid4a/Kmt5a/Rlf/Kdm3a/Nsd3/Nsd2/Gspt1	50
GO:0008213	GO:0008213	protein alkylation	50/2465	183/23328	1.7364e-10	2.36936e-08	1.96052e-08	Fam98a/Kmt2a/Paf1/Ctcf/Kmt2b/Setdb1/Suz12/Rab3d/Sirt1/Mtr/Nsd1/Paxbp1/Ndufaf7/Iws1/Rbbp5/Wdr5/Rtf1/Ash1l/Rnf20/Kdm4c/Kmt2e/Mtf2/Eed/Atrx/Ash2l/Ogt/Setd5/Tet3/Prdm8/Rif1/Ehmt1/Kdm1a/Setd7/Asxl2/Kmt2c/Ncoa6/Jarid2/Arid4b/Baz2a/Tet2/N6amt1/Setd2/Kmt5b/Arid4a/Kmt5a/Rlf/Kdm3a/Nsd3/Nsd2/Gspt1	50
GO:0071103	GO:0071103	DNA conformation change	60/2465	242/23328	2.05373e-10	2.73719e-08	2.26488e-08	Rpa1/Top1mt/Paf1/Hnrnpa2b1/Ctcf/Tpr/Setdb1/Top2b/Sirt1/Supv3l1/Rad50/Dnmt3a/Recql5/Nrde2/Gtf2h2/Kat6b/Nipbl/Acin1/Top3b/Akap8/Smchd1/Brd2/Naa40/Smarca2/Smc5/Mcm6/Cdan1/Dhx36/Nbn/Nasp/Hp1bp3/Hdac1/Pot1a/Atrx/Kat6a/Smarca5/Morc2a/Ncapd3/Rsf1/Pphln1/Ddx1/Ncapd2/Ubn1/Znfx1/Mcph1/Baz2a/Tasor/Psme4/Tspyl2/Phf8/Wapl/Dicer1/Pura/Hjurp/Nap1l3/Hmgb1/Top1/Mphosph8/Rnf8/Shprh	60
GO:0006405	GO:0006405	RNA export from nucleus	31/2465	86/23328	3.09959e-10	4.03721e-08	3.34058e-08	Mcm3ap/Hnrnpa2b1/Tpr/Phax/Nxf1/Ltv1/Xpo1/Nup85/Nrde2/Nup153/Rbm26/Nup155/Fyttd1/Iws1/Rbm27/Tsc1/Rae1/Sdad1/Nup93/Ddx19b/Ythdc1/Thoc2/Nup88/Setd2/Nup188/Cpsf6/Abce1/Rrs1/Ssb/Rbm15b/Riok2	31
GO:0034655	GO:0034655	nucleobase-containing compound catabolic process	77/2465	352/23328	3.93958e-10	5.01728e-08	4.15154e-08	Hnrnpd/Fmr1/Naf1/Mtrex/Supv3l1/Cnot2/Cnot6/Igfbp3/Pnpt1/Rock2/Taf15/Ddx5/Zc3h14/Nrde2/Samd4/Dcp1a/Cdadc1/Pabpc1/Ncbp2/Noct/Vegfa/Rock1/Dcp2/Tnrc6c/Angel2/Fastkd1/Myef2/Adal/Xrn2/Fxr1/Exosc8/Dhx36/Mettl14/Pnrc2/Ago3/Pan3/Smg1/Fus/Eri2/Dkc1/Dis3l/Xrn1/Dpyd/Tut4/Tut7/Cnot1/Upf3b/Tent4b/Tob1/Rbm24/Exosc2/Prpf18/Hnrnpu/Elavl1/Rc3h1/Pde9a/Dicer1/Tardbp/Tent2/Smg7/Upf2/Thrap3/Ythdf3/Gigyf2/Tnrc6a/Nt5c1a…	77
GO:0031346	GO:0031346	positive regulation of cell projection organization	96/2465	478/23328	4.05806e-10	5.05581e-08	4.18342e-08	Cdh4/Fmr1/Fam98a/Braf/Kit/Apc/Eps8/Tenm1/Sirt1/Nav3/Itsn2/Nin/Numb/Tgfb3/Carmil1/Dlg5/Washc5/Shank3/Dnm1l/Robo1/Itsn1/Tiam2/Vegfa/Nedd4l/Vldlr/Bbs4/Cpeb1/Nrp1/Epha4/Hdac4/Rgs2/Abl2/Plxna2/Hspa5/Zeb2/Nckap1/Itga6/Caprin1/Skil/Mfn1/Dhx36/Lrrc7/Ptprd/Lrp8/Mapkapk5/Tmem106b/Plxna1/Itpr1/Lrp6/Iqgap1/Cask/Pak3/Dcx/Plxna3/Dixdc1/Ccdc88a/Ppp1r9a/Plppr5/Ccp110/Unc13a/Grip1/Ankrd27/Eef2k/Ripor2/Kidins220/K…	96
GO:0000381	GO:0000381	regulation of alternative mRNA splicing, via spliceosome	28/2465	73/23328	4.20305e-10	5.12504e-08	4.24071e-08	Fmr1/Celf1/Rbm25/Hnrnpl/Srsf6/Srsf1/Ddx5/Mbnl2/Sf1/Fxr1/Mbnl1/Celf3/Srsf10/Srsf9/Rbm5/Srek1/Rbfox2/Srsf2/Ythdc1/Rbm17/Nsrp1/Rbm24/Hnrnpu/Thrap3/Srsf12/Ddx17/Wtap/Rbm15b	28
GO:0050807	GO:0050807	regulation of synapse organization	65/2465	277/23328	4.44404e-10	5.306e-08	4.39044e-08	Cttnbp2/Fmr1/Pgrmc1/Homer1/Nrcam/Numb/Dlg5/Ywhaz/Shank3/Dnm1l/Itsn1/Cbln2/Sorbs1/Ube3a/Arhgef9/Nrp2/Epha4/Caprin1/Mfn1/Dhx36/Sema4a/Adgrl2/Epha7/Ptprd/Lrp8/Grin2b/Chrna7/Cask/Gpc4/Gripap1/Pak3/Sorbs2/Nedd4/Clstn2/Ppp1r9a/Adgrb3/Setd5/Lrrn1/Mdga2/Eef2k/Lrrn3/Cdh8/Slitrk2/Adgrl3/Opa1/Zmynd8/Pik3r1/Ssh1/Sipa1l1/Slitrk4/Flrt2/Amigo2/Bdnf/Efna5/Oxtr/Frmpd4/Prkca/Flrt3/Il1rapl1/Mapk14/Septin11/Afdn/Zfp…	65
GO:0006364	GO:0006364	rRNA processing	53/2465	206/23328	5.51463e-10	6.44987e-08	5.33693e-08	Rrp15/Ddx18/Nob1/Utp20/Rsl1d1/Naf1/Mtrex/Nol11/Ddx21/Ddx52/Ftsj3/Gtpbp4/Nol8/Riok1/Dcaf13/Riok3/Wdr75/Ncl/Tfb2m/Nvl/Nat10/Exosc8/Zcchc4/Bms1/Pop4/Mphosph10/Eri2/Dkc1/Mak16/Exosc1/Kri1/Utp6/Nop14/Tent4b/Tsr1/Exosc2/Utp4/Utp15/Esf1/Heatr1/Ddx10/Utp18/Ddx17/Las1l/Mdn1/Rrp1b/Rrs1/Nol10/Krr1/Utp14a/Rnasel/Lyar/Riok2	53
GO:1901888	GO:1901888	regulation of cell junction assembly	54/2465	215/23328	9.82054e-10	1.12563e-07	9.31401e-08	Rock2/Numb/Dlg5/Vcl/Vegfa/Rock1/Nedd4l/Cbln2/Slk/Ptprj/Arhgef9/Nrp1/Map4k4/Ppm1f/Tsc1/Nphp1/Sema4a/Adgrl2/Epha7/Ptprd/Macf1/Tjp1/Iqgap1/Gpc4/Arhgap6/Smad3/Clstn2/Ppp1r9a/Adgrb3/Setd5/Lrrn1/Mdga2/Eef2k/Lrrn3/Slitrk2/Wnt4/Adgrl3/Limch1/Pik3r1/Sipa1l1/Slitrk4/Flrt2/Amigo2/Bdnf/Efna5/Oxtr/Prkca/Flrt3/Il1rapl1/Flot1/Dusp22/Lrrtm2/Bhlhb9/Peak1	54
GO:0051052	GO:0051052	regulation of DNA metabolic process	80/2465	379/23328	1.07235e-09	1.18765e-07	9.8272e-08	Hnrnpd/Kmt2a/Hnrnpa2b1/Msh6/Rnf168/Msh3/Naf1/Top2b/Sirt1/Rad50/Igfbp3/Dnmt3a/Lig3/Recql5/Otub2/Ylpm1/Dek/Wrnip1/Fgf10/Parg/Usp7/Tfrc/Smoc2/Vegfa/Smchd1/Msh2/Dcp2/Tnks2/Oga/Uimc1/Eya1/Trip12/Nucks1/Nvl/Nat10/Dhx36/Nbn/Usp1/Eya3/Dnajc2/Ppargc1a/Mapkapk5/Pot1a/Smarcad1/Hmces/Smg1/Atrx/Pak3/Dkc1/Cul4a/Tnks/Rfc3/Slf2/Rif1/Tent4b/Kdm1a/Otud4/Ubr5/Tigar/Tfdp1/Hnrnpu/Slx4/Gnl3/Trp53bp1/Klhl15/Setd2/Kmt5b…	80
GO:0006913	GO:0006913	nucleocytoplasmic transport	69/2465	308/23328	1.09833e-09	1.18765e-07	9.8272e-08	Mcm3ap/Ranbp2/Rab23/Hnrnpa2b1/Tpr/Phax/Tnpo1/Nxf1/Tnpo3/E2f3/Med1/Kpna2/Akap1/Ltv1/Ppp1r12a/Mdm2/Appl2/Xpo1/Ddx5/Nup85/Nemf/Nrde2/Nup153/Rbm26/Nup155/Fyttd1/Axin1/Iws1/Rbm27/Rbm22/Jak2/Ptpn14/Tsc1/Rae1/Sdad1/Heatr3/Phip/Pkd1/Nup93/Ddx19b/Rsrc1/Neurod1/Ythdc1/Thoc2/Ubr5/Camk4/Mlxip/Zfp384/Elavl1/Ipo8/Nup88/Appl1/Pik3r1/Tardbp/Ipo9/Setd2/Nup188/Mapk14/Arntl/Snupn/Cpsf6/Abce1/Rrs1/Nup98/Ipo7/Akap13/…	69
GO:0051169	GO:0051169	nuclear transport	69/2465	308/23328	1.09833e-09	1.18765e-07	9.8272e-08	Mcm3ap/Ranbp2/Rab23/Hnrnpa2b1/Tpr/Phax/Tnpo1/Nxf1/Tnpo3/E2f3/Med1/Kpna2/Akap1/Ltv1/Ppp1r12a/Mdm2/Appl2/Xpo1/Ddx5/Nup85/Nemf/Nrde2/Nup153/Rbm26/Nup155/Fyttd1/Axin1/Iws1/Rbm27/Rbm22/Jak2/Ptpn14/Tsc1/Rae1/Sdad1/Heatr3/Phip/Pkd1/Nup93/Ddx19b/Rsrc1/Neurod1/Ythdc1/Thoc2/Ubr5/Camk4/Mlxip/Zfp384/Elavl1/Ipo8/Nup88/Appl1/Pik3r1/Tardbp/Ipo9/Setd2/Nup188/Mapk14/Arntl/Snupn/Cpsf6/Abce1/Rrs1/Nup98/Ipo7/Akap13/…	69
GO:0019827	GO:0019827	stem cell population maintenance	46/2465	171/23328	1.59236e-09	1.68997e-07	1.39836e-07	Braf/Med6/Paf1/Kit/Apc/Nkap/Nr2e1/Cnot2/Eif4enif1/Fgf10/Zc3h13/Nipbl/Nfya/Smc5/Smc3/Stag2/Cdc73/Rtf1/Ncoa3/Mettl14/Kdm4c/Mtf2/Kdm2b/Cul4a/Kat6a/Pcm1/Tut4/Rif1/Cnot1/Ss18/Hook3/Srrt/Jmjd1c/Mcph1/Elavl1/Smc1a/Dicer1/Gnl3/Leo1/Foxo1/Zfp322a/Lig4/Kdm3a/Tead1/Zhx2/Med12	46
GO:1901890	GO:1901890	positive regulation of cell junction assembly	36/2465	117/23328	1.87167e-09	1.95028e-07	1.61375e-07	Dlg5/Vegfa/Rock1/Cbln2/Ptprj/Nrp1/Map4k4/Ppm1f/Tsc1/Nphp1/Sema4a/Adgrl2/Ptprd/Iqgap1/Smad3/Clstn2/Adgrb3/Lrrn1/Eef2k/Lrrn3/Slitrk2/Wnt4/Adgrl3/Pik3r1/Slitrk4/Flrt2/Amigo2/Bdnf/Efna5/Oxtr/Prkca/Flrt3/Il1rapl1/Flot1/Lrrtm2/Bhlhb9	36
GO:0000956	GO:0000956	nuclear-transcribed mRNA catabolic process	34/2465	108/23328	2.69722e-09	2.76032e-07	2.28402e-07	Cnot2/Cnot6/Ddx5/Samd4/Dcp1a/Pabpc1/Ncbp2/Noct/Dcp2/Tnrc6c/Xrn2/Exosc8/Dhx36/Pnrc2/Pan3/Smg1/Xrn1/Cnot1/Upf3b/Tent4b/Tob1/Exosc2/Prpf18/Rc3h1/Tent2/Smg7/Upf2/Thrap3/Tnrc6a/Gspt1/Csde1/Ssb/Rc3h2/Casc3	34
GO:0050803	GO:0050803	regulation of synapse structure or activity	65/2465	289/23328	2.7969e-09	2.81212e-07	2.32688e-07	Cttnbp2/Fmr1/Pgrmc1/Homer1/Nrcam/Numb/Dlg5/Ywhaz/Shank3/Dnm1l/Itsn1/Cbln2/Sorbs1/Ube3a/Arhgef9/Nrp2/Epha4/Caprin1/Mfn1/Dhx36/Sema4a/Adgrl2/Epha7/Ptprd/Lrp8/Grin2b/Chrna7/Cask/Gpc4/Gripap1/Pak3/Sorbs2/Nedd4/Clstn2/Ppp1r9a/Adgrb3/Setd5/Lrrn1/Mdga2/Eef2k/Lrrn3/Cdh8/Slitrk2/Adgrl3/Opa1/Zmynd8/Pik3r1/Ssh1/Sipa1l1/Slitrk4/Flrt2/Amigo2/Bdnf/Efna5/Oxtr/Frmpd4/Prkca/Flrt3/Il1rapl1/Mapk14/Septin11/Afdn/Zfp…	65
GO:0098727	GO:0098727	maintenance of cell number	46/2465	175/23328	3.56192e-09	3.51954e-07	2.91224e-07	Braf/Med6/Paf1/Kit/Apc/Nkap/Nr2e1/Cnot2/Eif4enif1/Fgf10/Zc3h13/Nipbl/Nfya/Smc5/Smc3/Stag2/Cdc73/Rtf1/Ncoa3/Mettl14/Kdm4c/Mtf2/Kdm2b/Cul4a/Kat6a/Pcm1/Tut4/Rif1/Cnot1/Ss18/Hook3/Srrt/Jmjd1c/Mcph1/Elavl1/Smc1a/Dicer1/Gnl3/Leo1/Foxo1/Zfp322a/Lig4/Kdm3a/Tead1/Zhx2/Med12	46
GO:0006302	GO:0006302	double-strand break repair	56/2465	235/23328	3.87378e-09	3.76282e-07	3.11354e-07	Rpa1/Rnf168/Top2b/Rev3l/Rad50/Polm/Lig3/Recql5/Tdp1/Otub2/Yy1/Dek/Nipbl/Xrcc6/Smchd1/Msh2/Smc5/Uimc1/Eya1/Nabp1/Trip12/Mcm6/Nucks1/Nbn/Sfpq/Eya3/Pot1a/Smarcad1/Hmces/Wdr48/Exd2/Tnks1bp1/Ino80/Uvrag/Rmi1/Parp2/Slf2/Rif1/Kdm1a/Ddx1/Ubr5/Slx4/Setx/Trp53bp1/Klhl15/Setd2/Kmt5b/Lig4/Ppp4r2/Ercc6/Kdm2a/Nsd2/Fbh1/Rnf169/Marf1/Rnf8	56
GO:0048813	GO:0048813	dendrite morphogenesis	47/2465	182/23328	4.49564e-09	4.29408e-07	3.55313e-07	Nr2e1/Rock2/Numb/Shank3/Dnm1l/Robo1/Nedd4l/Vldlr/Ube3a/Nrp1/Klf7/Trak2/Epha4/Abl2/Caprin1/Mfn1/Tnik/Dhx36/Ptprd/Lrp8/Epha5/Tmem106b/Chrna7/Cask/Hdac6/Pak3/Dcx/Trpc6/Nedd4/Ppp1r9a/Rbfox2/Adgrb3/Ankrd27/Eef2k/Kidins220/Opa1/Dock10/Ss18l1/Sipa1l1/Dscam/Il1rapl1/Abi1/Btbd3/Kndc1/Afdn/Bhlhb9/Syne1	47
GO:0010769	GO:0010769	regulation of cell morphogenesis involved in differentiation	74/2465	351/23328	4.73693e-09	4.45039e-07	3.68246e-07	Cdh4/Braf/D130043K22Rik/Map2/Tnr/Sema6a/Nr2e1/Nin/Numb/Carmil1/Nefm/Shank3/Dnm1l/Robo1/Tiam2/Vegfa/Nedd4l/Slit1/Sema4g/Ube3a/Nrp1/Trak2/Epha4/Plxna2/Zeb2/Caprin1/Skil/Mfn1/Tnik/Dhx36/Sema4a/Epha7/Ptprd/Lrp8/Rnf6/Plxna1/Cask/Pak3/Dcx/Plxna3/Slit2/Trpc6/Dixdc1/Nedd4/Kank1/Ppp1r9a/Zswim6/Mycbp2/Adgrb3/Ankrd27/Eef2k/Opa1/Golga4/Ss18l1/Rreb1/Ttc3/Shtn1/Sin3a/Sipa1l1/Bdnf/Efna5/Dscam/Lrrc4c/Il1rapl1/Ro…	74
GO:0016358	GO:0016358	dendrite development	67/2465	306/23328	5.12242e-09	4.73493e-07	3.91791e-07	Fmr1/D130043K22Rik/Map2/Nr2e1/Rock2/Numb/Plk2/Dlg5/Csmd3/Matn2/Shank3/Dnm1l/Robo1/Itsn1/Nedd4l/Vldlr/Bbs4/Ube3a/Nrp1/Klf7/Trak2/Epha4/Srgap2/Abl2/Caprin1/Mfn1/Tnik/Dhx36/Ptprd/Lrp8/Epha5/Mapkapk5/Tmem106b/Chrna7/Iqgap1/Cask/Hdac6/Acsl4/Pak3/Dcx/Trpc6/Nedd4/Ppp1r9a/Rbfox2/Adgrb3/Grip1/Ankrd27/Eef2k/Kidins220/Opa1/Dock10/Ss18l1/Camk1d/Zmynd8/Camsap2/Sipa1l1/Bdnf/Dscam/Il1rapl1/Prkg1/Abi1/Btbd3/Kndc…	67
GO:0010976	GO:0010976	positive regulation of neuron projection development	77/2465	372/23328	5.47603e-09	4.98145e-07	4.12189e-07	Cdh4/Fmr1/Braf/Sirt1/Itsn2/Nin/Numb/Dlg5/Washc5/Shank3/Dnm1l/Robo1/Itsn1/Tiam2/Vegfa/Nedd4l/Vldlr/Cpeb1/Nrp1/Epha4/Rgs2/Abl2/Plxna2/Hspa5/Zeb2/Itga6/Caprin1/Skil/Mfn1/Dhx36/Lrrc7/Ptprd/Lrp8/Mapkapk5/Tmem106b/Plxna1/Itpr1/Lrp6/Iqgap1/Cask/Pak3/Dcx/Plxna3/Dixdc1/Ppp1r9a/Plppr5/Unc13a/Grip1/Ankrd27/Eef2k/Kidins220/Kdm1a/Rims2/Opa1/Cbfa2t2/Golga4/Ss18l1/Camk1d/Zmynd8/Negr1/Shtn1/Rims1/Fbxo38/Setx/Dmd…	77
GO:0006260	GO:0006260	DNA replication	57/2465	244/23328	6.12818e-09	5.4876e-07	4.5407e-07	Rpa1/Top1mt/Ccne1/Faf1/Msh3/Rev3l/Lig3/Recql5/Gtpbp4/Wrnip1/Rad17/Polk/Obi1/Rrm2b/Senp2/Esco1/Smc3/Orc2/Ing5/Mcm6/Nucks1/Ssrp1/Cdan1/Nfia/Nasp/Dnajc2/Rfc1/Pds5a/Pold3/Rbbp6/Atrx/Topbp1/Exd2/Ccdc88a/Usp37/Rfc3/Ino80/Rmi1/Supt16/Poli/Polg/Slx4/Orc3/Zbtb38/Tspyl2/Wapl/Sin3a/Pura/Zfp830/Mcmbp/Lig4/Ankrd17/Mettl4/Fbh1/Bod1l/Brpf3/Top1	57
GO:0006338	GO:0006338	chromatin remodeling	44/2465	167/23328	7.1536e-09	6.30728e-07	5.21894e-07	Scmh1/Baz1b/Tpr/Setdb1/Sirt1/Hcfc2/Dnmt3a/Nrde2/Chd1/Smchd1/Naa40/Smarca2/Hdac4/Kdm4c/Nasp/Hdac1/Brdt/Smarcad1/Kdm5a/Atrx/Smarca5/Ino80/Morc2a/Rsf1/Pphln1/Kdm6a/Smarce1/Jarid2/Znfx1/Baz2a/Bptf/Tasor/Psme4/Phf8/Dicer1/Pbrm1/Hjurp/Chd8/Ercc6/Mysm1/Hmgb1/Top1/Mphosph8/Rnf8	44
GO:0061013	GO:0061013	regulation of mRNA catabolic process	37/2465	128/23328	7.53824e-09	6.5457e-07	5.41623e-07	Hnrnpd/Fmr1/Pnpt1/Rock2/Taf15/Zc3h14/Samd4/Pabpc1/Noct/Vegfa/Rock1/Dcp2/Tnrc6c/Angel2/Fastkd1/Myef2/Fxr1/Dhx36/Mettl14/Fus/Cnot1/Tent4b/Tob1/Rbm24/Hnrnpu/Elavl1/Rc3h1/Dicer1/Tardbp/Thrap3/Ythdf3/Gigyf2/Tnrc6a/Hnrnpm/Hnrnpr/Rnasel/Rc3h2	37
GO:0060271	GO:0060271	cilium assembly	67/2465	310/23328	8.88498e-09	7.56843e-07	6.26248e-07	Ocrl/Tchp/Rab23/Cilk1/Cluap1/Dnah1/Cep83/Ttc8/Pibf1/Rabl2/Spag6l/Celsr3/Ift140/Ttc39c/Tctn3/Bbs4/Sdccag8/Odf2/Ehd4/Ccdc39/Ift80/Ift74/Ift81/Parva/Rpgr/Dcx/Pcm1/Nek1/Cfap20/Ablim3/Ccdc88a/Cep350/Ccp110/Traf3ip1/Cyld/Bbs7/Spag1/Dzip1l/Wdr19/Ptpdc1/Cep250/Fnbp1l/Cc2d2a/Cplane1/Ift88/Gorab/Gas8/Cep126/Wdr60/Dzip1/Zfp423/Ccdc66/Tapt1/Dync2h1/C2cd3/Cep120/Hyls1/Pcdh15/Cep70/Ttc26/Armc9/Bbs5/Syne2/Rab3i…	67
GO:0007264	GO:0007264	small GTPase mediated signal transduction	86/2465	437/23328	8.98016e-09	7.56843e-07	6.26248e-07	Cul3/Vav2/Rassf1/Bnip2/Csf1/Abca1/Setdb1/Eps8/Cyth4/Arfgef3/Kitl/Fgd6/Rufy1/Rock2/Itsn2/Ralgapa1/Plk2/Rasgrf2/Fgf10/Arhgef3/Trio/Fgd4/Arhgap31/Robo1/Itsn1/Tiam2/Sos1/Rock1/Dnmbp/Chuk/Fgd1/Chm/Arhgef9/Nrp1/Als2/Map4k4/Rgl1/Cdc42bpa/Ralgps2/Abl2/Nckap1/Usp8/Nras/Notch2/Dock7/Mapkapk5/Nucb2/Arhgap17/Ophn1/Mcf2l/Arhgef7/Slit2/Usp28/Rasa2/Kank1/Ccdc88a/Ogt/Cbl/Sos2/Scai/Dock4/Ripor2/Arhgap26/Spry1/Den…	86
GO:0044782	GO:0044782	cilium organization	72/2465	343/23328	9.2221e-09	7.65969e-07	6.338e-07	Ocrl/Tchp/Rab23/Cilk1/Cluap1/Dnah1/Cep83/Ttc8/Fam161b/Pibf1/Rabl2/Spag6l/Celsr3/Ift140/Ttc39c/Tctn3/Bbs4/Sdccag8/Odf2/Ehd4/Ccdc39/Ift80/Ift74/Ift81/Parva/Tub/Rpgr/Dcx/Pcm1/Nek1/Cfap20/Ablim3/Ccdc88a/Cep350/Ccp110/Traf3ip1/Pkd2/Ttc21b/Cyld/Bbs7/Spag1/Dzip1l/Wdr19/Ptpdc1/Cep250/Fnbp1l/Cc2d2a/Cplane1/Ift88/Gorab/Gas8/Cep126/Cep78/Wdr60/Dzip1/Zfp423/Ccdc66/Tapt1/Dync2h1/C2cd3/Cep120/Hyls1/Pcdh15/Cep7…	72
GO:0044270	GO:0044270	cellular nitrogen compound catabolic process	79/2465	391/23328	1.07918e-08	8.83539e-07	7.31083e-07	Hnrnpd/Fmr1/Naf1/Mtrex/Supv3l1/Cnot2/Cnot6/Igfbp3/Pnpt1/Rock2/Taf15/Ddx5/Zc3h14/Nrde2/Samd4/Dcp1a/Cdadc1/Pabpc1/Ncbp2/Noct/Vegfa/Rock1/Dcp2/Tnrc6c/Angel2/Fastkd1/Myef2/Adal/Xrn2/Fxr1/Exosc8/Dhx36/Mettl14/Pnrc2/Ago3/Pan3/Smg1/Fus/Eri2/Dkc1/Dis3l/Xrn1/Dpyd/Tut4/Tet3/Tut7/Cnot1/Upf3b/Tent4b/Tob1/Rbm24/Exosc2/Prpf18/Hnrnpu/Elavl1/Rc3h1/Tet2/Pde9a/Dicer1/Tardbp/Tent2/Smg7/Upf2/Thrap3/Ythdf3/Gigyf2/Tnr…	79
GO:0043487	GO:0043487	regulation of RNA stability	34/2465	116/23328	2.05549e-08	1.65087e-06	1.36601e-06	Hnrnpd/Fmr1/Naf1/Rock2/Taf15/Zc3h14/Samd4/Noct/Vegfa/Rock1/Dcp2/Angel2/Fastkd1/Myef2/Fxr1/Dhx36/Mettl14/Fus/Dkc1/Tent4b/Rbm24/Hnrnpu/Elavl1/Rc3h1/Dicer1/Tardbp/Tent2/Thrap3/Ythdf3/Gigyf2/Hnrnpm/Hnrnpr/Rnasel/Rc3h2	34
GO:0051056	GO:0051056	regulation of small GTPase mediated signal transduction	60/2465	271/23328	2.07403e-08	1.65087e-06	1.36601e-06	Cul3/Vav2/Bnip2/Csf1/Abca1/Eps8/Cyth4/Arfgef3/Kitl/Fgd6/Itsn2/Ralgapa1/Rasgrf2/Fgf10/Arhgef3/Trio/Fgd4/Robo1/Itsn1/Tiam2/Sos1/Dnmbp/Fgd1/Arhgef9/Nrp1/Als2/Map4k4/Cdc42bpa/Ralgps2/Abl2/Notch2/Arhgap17/Ophn1/Mcf2l/Arhgef7/Slit2/Rasa2/Kank1/Ogt/Cbl/Sos2/Scai/Ripor2/Arhgap26/Spry1/Dennd4c/Dgki/Mapkap1/Ralgps1/Arhgap12/Rgl2/Sipa1l1/Adra1a/Arhgap42/Gpr17/Arhgef12/Flot1/Cd2ap/Akap13/Arfgef1	60
GO:0046700	GO:0046700	heterocycle catabolic process	79/2465	397/23328	2.16729e-08	1.70147e-06	1.40788e-06	Hnrnpd/Fmr1/Naf1/Mtrex/Supv3l1/Cnot2/Cnot6/Igfbp3/Pnpt1/Rock2/Taf15/Ddx5/Zc3h14/Nrde2/Samd4/Dcp1a/Cdadc1/Pabpc1/Ncbp2/Noct/Vegfa/Rock1/Dcp2/Tnrc6c/Angel2/Fastkd1/Myef2/Adal/Xrn2/Fxr1/Exosc8/Dhx36/Mettl14/Pnrc2/Ago3/Pan3/Smg1/Fus/Eri2/Dkc1/Dis3l/Xrn1/Dpyd/Tut4/Tet3/Tut7/Cnot1/Upf3b/Tent4b/Tob1/Rbm24/Exosc2/Prpf18/Hnrnpu/Elavl1/Rc3h1/Tet2/Pde9a/Dicer1/Tardbp/Tent2/Smg7/Upf2/Thrap3/Ythdf3/Gigyf2/Tnr…	79
GO:0071826	GO:0071826	ribonucleoprotein complex subunit organization	45/2465	179/23328	2.3009e-08	1.78195e-06	1.47447e-06	Srpk1/Celf1/Kif5b/Naf1/Prpf3/Dyrk3/Srsf6/Srsf1/Slu7/Nle1/Luc7l3/Eif5/Nufip1/Luc7l/Eif3a/Sf3b1/Cdc73/Mbnl1/Ddx20/Khdc4/Ptbp2/Celf3/Psip1/Srsf10/Ago3/Sf3a3/Sfswap/Luc7l2/Isy1/Rbm5/Scaf11/Coil/Prpf39/Ythdc1/Gemin5/Prpf18/Gemin8/Dicer1/Dhx29/Setx/Traf7/Cpsf6/Mdn1/Rrs1/Srpk2	45
GO:0070646	GO:0070646	protein modification by small protein removal	37/2465	135/23328	3.58281e-08	2.73774e-06	2.26534e-06	Usp15/Atxn3/Otub2/Atxn7/Usp7/Senp2/Usp25/Usp33/Uimc1/Usp8/Usp24/Usp1/Usp12/Usp10/Usp2/Usp28/Wdr48/Senp1/Usp37/Usp54/Senp6/Usp35/Cyld/Otud4/Usp45/Otud3/Usp48/Usp27x/Yod1/Usp42/Usp29/Senp7/Usp34/Usp47/Mysm1/Usp31/Usp49	37
GO:0019439	GO:0019439	aromatic compound catabolic process	80/2465	411/23328	4.81407e-08	3.63019e-06	3.0038e-06	Hnrnpd/Fmr1/Dio2/Naf1/Mtrex/Supv3l1/Cnot2/Cnot6/Igfbp3/Pnpt1/Rock2/Taf15/Ddx5/Zc3h14/Nrde2/Samd4/Dcp1a/Cdadc1/Pabpc1/Ncbp2/Noct/Vegfa/Rock1/Dcp2/Tnrc6c/Angel2/Fastkd1/Myef2/Adal/Xrn2/Fxr1/Exosc8/Dhx36/Mettl14/Pnrc2/Ago3/Pan3/Smg1/Fus/Eri2/Dkc1/Dis3l/Xrn1/Dpyd/Tut4/Tet3/Tut7/Cnot1/Upf3b/Tent4b/Tob1/Rbm24/Exosc2/Prpf18/Hnrnpu/Elavl1/Rc3h1/Tet2/Pde9a/Dicer1/Tardbp/Tent2/Smg7/Upf2/Thrap3/Ythdf3/Gigyf…	80
GO:0051028	GO:0051028	mRNA transport	32/2465	109/23328	5.0819e-08	3.78239e-06	3.12973e-06	Fmr1/Mcm3ap/Ranbp2/Slbp/Hnrnpa2b1/Tpr/Nxf1/Srsf1/Xpo1/Nup85/Nup155/Ncbp2/Fyttd1/Senp2/Iws1/Alyref/Cpeb1/Ahctf1/Kif5c/Rae1/Tnks/Nup93/Ddx19b/Ythdc1/Thoc2/Bicd2/Nup88/Setd2/Nup188/Nup98/Rbm15b/Casc3	32
GO:0043488	GO:0043488	regulation of mRNA stability	31/2465	104/23328	5.55132e-08	4.03441e-06	3.33827e-06	Hnrnpd/Fmr1/Rock2/Taf15/Zc3h14/Samd4/Noct/Vegfa/Rock1/Dcp2/Angel2/Fastkd1/Myef2/Fxr1/Dhx36/Mettl14/Fus/Tent4b/Rbm24/Hnrnpu/Elavl1/Rc3h1/Dicer1/Tardbp/Thrap3/Ythdf3/Gigyf2/Hnrnpm/Hnrnpr/Rnasel/Rc3h2	31
GO:0022618	GO:0022618	ribonucleoprotein complex assembly	43/2465	172/23328	5.56131e-08	4.03441e-06	3.33827e-06	Srpk1/Celf1/Naf1/Prpf3/Srsf6/Srsf1/Slu7/Nle1/Luc7l3/Eif5/Nufip1/Luc7l/Eif3a/Sf3b1/Cdc73/Mbnl1/Ddx20/Khdc4/Ptbp2/Celf3/Psip1/Srsf10/Ago3/Sf3a3/Sfswap/Luc7l2/Isy1/Rbm5/Scaf11/Coil/Prpf39/Ythdc1/Gemin5/Prpf18/Gemin8/Dicer1/Dhx29/Setx/Traf7/Cpsf6/Mdn1/Rrs1/Srpk2	43
GO:0016579	GO:0016579	protein deubiquitination	33/2465	115/23328	5.8128e-08	4.16414e-06	3.44561e-06	Usp15/Atxn3/Otub2/Atxn7/Usp7/Usp25/Usp33/Uimc1/Usp8/Usp24/Usp1/Usp12/Usp10/Usp2/Usp28/Wdr48/Usp37/Usp54/Usp35/Cyld/Otud4/Usp45/Otud3/Usp48/Usp27x/Yod1/Usp42/Usp29/Usp34/Usp47/Mysm1/Usp31/Usp49	33
GO:1903313	GO:1903313	positive regulation of mRNA metabolic process	29/2465	94/23328	6.40337e-08	4.53058e-06	3.74882e-06	Hnrnpd/Paf1/Pnpt1/Rock2/Obi1/Pabpc1/Ncbp2/Rock1/Tnrc6c/Cpeb1/Ncl/Cdc73/Dhx36/Mettl14/Celf3/Tra2a/Cnot1/Tob1/Rbm24/Rc3h1/Tardbp/Leo1/Thrap3/Ythdf3/Gigyf2/Tnrc6a/Snrnp70/Nup98/Hnrnpr	29
GO:0016311	GO:0016311	dephosphorylation	74/2465	374/23328	7.63328e-08	5.33492e-06	4.41437e-06	Dlg3/Ocrl/Acp2/Camta1/Mtmr1/Akap1/Arfgef3/Ptprk/Ppp1r12a/Hsp90b1/Ptprr/Ptprb/Ppp4r3b/Rock2/Vcan/Ptprg/Rbm26/Rock1/Ptpn2/Jak2/Ppp6r3/Ptprj/Eya1/Inpp1/Ppm1f/Ppp1r7/Ptpn4/Ptpn14/Dusp12/Tsc1/Inpp5e/Rprd1b/Acp6/Ptprd/Ptpn12/Eya3/Inpp5b/Ptpru/Rimbp2/Ankle2/Dusp11/Mphosph10/Iqgap1/Swap70/Phlpp2/Ubash3b/Smad3/Plppr5/Rpap2/Tmem132d/Bag4/Ppp1r16b/Ppm1k/Ssh2/Ptpdc1/Ptpn3/Gpatch2/Mtmr12/Ublcp1/Ppp4r3a/Ssh1/P…	74
GO:0045666	GO:0045666	positive regulation of neuron differentiation	88/2465	472/23328	8.22318e-08	5.67796e-06	4.69822e-06	Cdh4/Fmr1/Braf/Bnip2/Socs2/Sirt1/Itsn2/Spag9/Nin/Numb/Dlg5/Washc5/Shank3/Dnm1l/Robo1/Itsn1/Tiam2/Vegfa/Zeb1/Nedd4l/Vldlr/Cpeb1/Nrp1/Epha4/Rgs2/Abl2/Plxna2/Hspa5/Zeb2/Itga6/Caprin1/Skil/Mfn1/Dhx36/Lrrc7/Kdm4c/Ptprd/Lrp8/Mapkapk5/Tmem106b/Plxna1/Itpr1/Lrp6/Iqgap1/Cask/Pak3/Dcx/Plxna3/Trpc6/Dixdc1/Tcf12/Ppp1r9a/Plppr5/Neurod1/Unc13a/Grip1/Ankrd27/Eef2k/Brinp3/Kidins220/Kdm1a/Rims2/Opa1/Cbfa2t2/Golga…	88
GO:0098840	GO:0098840	protein transport along microtubule	23/2465	65/23328	8.78778e-08	5.92503e-06	4.90266e-06	Kif5b/Cilk1/Cluap1/Ift140/Kif5c/Ift80/Ift74/Sfpq/Ift81/Tub/Rpgr/Pcm1/Traf3ip1/Myo5a/Ttc21b/Wdr19/Hnrnpu/Ift88/Wdr60/Pura/Dync2h1/Ttc26/Kif5a	23
GO:0099118	GO:0099118	microtubule-based protein transport	23/2465	65/23328	8.78778e-08	5.92503e-06	4.90266e-06	Kif5b/Cilk1/Cluap1/Ift140/Kif5c/Ift80/Ift74/Sfpq/Ift81/Tub/Rpgr/Pcm1/Traf3ip1/Myo5a/Ttc21b/Wdr19/Hnrnpu/Ift88/Wdr60/Pura/Dync2h1/Ttc26/Kif5a	23
GO:1905269	GO:1905269	positive regulation of chromatin organization	33/2465	117/23328	9.15349e-08	6.09984e-06	5.0473e-06	Fmr1/Kmt2a/Paf1/Tpr/Setdb1/Ncor1/Sirt1/Rps6ka5/Nipbl/Paxbp1/Vegfa/Akap8/Slk/Wdr5/Rtf1/Rnf20/Mier1/Kmt2e/Mtf2/Eed/Ogt/Morc2a/Pphln1/Rif1/Kdm1a/Asxl2/Jarid2/Tasor/Sin3a/Kdm2a/Nsd3/Ing2/Mphosph8	33
GO:0071426	GO:0071426	ribonucleoprotein complex export from nucleus	24/2465	70/23328	9.26817e-08	6.10528e-06	5.0518e-06	Mcm3ap/Hnrnpa2b1/Tpr/Nxf1/Ltv1/Xpo1/Nup85/Nup155/Fyttd1/Iws1/Tsc1/Rae1/Sdad1/Nup93/Ddx19b/Ythdc1/Thoc2/Nup88/Setd2/Abce1/Rrs1/Ssb/Rbm15b/Riok2	24
GO:0006378	GO:0006378	mRNA polyadenylation	19/2465	47/23328	9.97681e-08	6.49739e-06	5.37626e-06	Paf1/Ccnt1/Papolg/Pnpt1/Zc3h14/Papola/Cpeb1/Cdc73/Rnf20/Fip1l1/Tut4/Tut7/Tent4b/Pcf11/Tent2/Leo1/Scaf8/Cpsf3/Cpsf6	19
GO:0051168	GO:0051168	nuclear export	38/2465	146/23328	1.04774e-07	6.74676e-06	5.5826e-06	Mcm3ap/Hnrnpa2b1/Tpr/Phax/Nxf1/Ltv1/Mdm2/Xpo1/Nup85/Nemf/Nrde2/Nup153/Rbm26/Nup155/Fyttd1/Iws1/Rbm27/Rbm22/Ptpn14/Tsc1/Rae1/Sdad1/Pkd1/Nup93/Ddx19b/Ythdc1/Thoc2/Camk4/Nup88/Setd2/Nup188/Cpsf6/Abce1/Rrs1/Akap13/Ssb/Rbm15b/Riok2	38
GO:0007409	GO:0007409	axonogenesis	89/2465	482/23328	1.09356e-07	6.96352e-06	5.76195e-06	Cdh4/Braf/Etv1/Apc/D130043K22Rik/Kif5b/Fzd3/Map2/Tnr/Top2b/Sema6a/Stxbp5/Nr2e1/Nrcam/Ttc8/Nin/Numb/Vcl/Nefm/Matn2/Alcam/Robo1/Enah/Celsr3/Tiam2/Vegfa/Slit1/Sema4g/Usp33/Nrp1/Creb1/Klf7/Nrp2/Als2/Trak2/Dst/Epha4/Plxna2/Kif5c/Zeb2/Skil/Sema4a/Epha7/Dock7/Epha5/Rnf6/Foxp1/Plxna1/Cntn6/Hdac6/Pak3/Dcx/Plxna3/Slit2/Cdh11/Dixdc1/Zswim6/Mycbp2/Szt2/Prdm8/Slitrk2/Golga4/Nrn1/Tbce/Shtn1/Sin3a/Sipa1l1/Ccdc1…	89
GO:0070507	GO:0070507	regulation of microtubule cytoskeleton organization	47/2465	201/23328	1.23365e-07	7.76926e-06	6.42866e-06	Chordc1/Bicd1/Apc/Tpr/Vps4b/Rassf1/Map2/Taok1/Nav3/Xpo1/Rock2/Nin/Plk2/Atxn7/Nubp1/Rock1/Dst/Camsap1/Rae1/Hsph1/Hdac6/Dixdc1/Eml4/Pkd1/Specc1l/Map9/Ccp110/Senp6/Traf3ip1/Togaram1/Ripor2/Cyld/Cep85/Bicd2/Pde4dip/Cep250/Hnrnpu/Mcph1/Ckap5/Map6d1/Camsap2/Cep295/Cep120/Efna5/Clip1/Cep70/Ttbk2	47
GO:0071166	GO:0071166	ribonucleoprotein complex localization	24/2465	71/23328	1.26044e-07	7.85175e-06	6.49692e-06	Mcm3ap/Hnrnpa2b1/Tpr/Nxf1/Ltv1/Xpo1/Nup85/Nup155/Fyttd1/Iws1/Tsc1/Rae1/Sdad1/Nup93/Ddx19b/Ythdc1/Thoc2/Nup88/Setd2/Abce1/Rrs1/Ssb/Rbm15b/Riok2	24
GO:0018105	GO:0018105	peptidyl-serine phosphorylation	67/2465	331/23328	1.2812e-07	7.89521e-06	6.53287e-06	Braf/Pkn2/Dgkq/Pdk1/Mark3/Tenm1/Dyrk3/Nlk/Akt3/Tbk1/Rps6kb1/Rock2/Tlk2/Rps6ka5/Nsd1/Plk2/Tfrc/Vegfa/Stk38/Axin1/Rock1/Chuk/Clk1/Ppm1f/Nek6/Hipk3/Dock7/Dyrk2/Mknk1/Mapkapk5/Chrna7/Smg1/Hdac6/Taf1/Tnks/Phip/Csnk1g1/Dclk3/Crebl2/Pkd1/Tnks1bp1/Ogt/Mast4/Fnip1/Bag4/Camk4/Mapkap1/Camk1d/Morc3/Lats1/Akap9/Tlk1/Dmd/Csnk2a2/Bdnf/Rictor/Oprd1/Prkca/Mapk14/Ercc6/Paqr3/Arrb2/Fnip2/Srpk2/Top1/Csnk1g3/Ttbk2	67
GO:0043631	GO:0043631	RNA polyadenylation	19/2465	48/23328	1.48799e-07	9.07199e-06	7.5066e-06	Paf1/Ccnt1/Papolg/Pnpt1/Zc3h14/Papola/Cpeb1/Cdc73/Rnf20/Fip1l1/Tut4/Tut7/Tent4b/Pcf11/Tent2/Leo1/Scaf8/Cpsf3/Cpsf6	19
GO:0034504	GO:0034504	protein localization to nucleus	61/2465	293/23328	1.65534e-07	9.98604e-06	8.26293e-06	Ranbp2/Paf1/Rab23/Tpr/Nf2/Tnpo1/Tnpo3/E2f3/Med1/Kpna2/Akap1/Sirt1/Mdm2/Osbpl8/Appl2/Xpo1/Ddx5/Nup85/Nup153/Nol8/Nup155/Tfrc/Taf8/Rbm22/Jak2/Bbs4/Pikfyve/Nvl/Tor1b/Larp7/Heatr3/Phip/Dclk3/Nup93/Ogt/Pygo1/Topors/Ubr5/Morc3/Hnrnpu/Elavl1/Ipo8/Ints13/Nup88/Appl1/Pik3r1/Tardbp/Ipo9/Sin3a/Nup188/Mapk14/Arntl/Snupn/Irs1/Hnrnpm/Rrs1/Cd2ap/Syne2/Nup98/Ipo7/Syne1	61
GO:2001020	GO:2001020	regulation of response to DNA damage stimulus	50/2465	222/23328	1.73265e-07	1.03435e-05	8.55875e-06	Fmr1/Bid/Rnf168/Dyrk3/Top2b/Sirt1/Mdm2/Ddx5/Recql5/Otub2/Dek/Wrnip1/Fgf10/Parg/Nek4/Senp2/Smchd1/Uimc1/Eya1/Trip12/Marchf7/Skil/Fxr1/Usp1/Eya3/Rint1/Pot1a/Smg1/Cul4a/Nek1/Slf2/Rif1/Kdm1a/Ubr5/Bclaf1/Tigar/Trp53bp1/Klhl15/Setd2/Kmt5b/Kmt5a/Ppp4r2/Ercc6/Nsd2/Fbh1/Rnf169/Usp47/Cxcl12/Hmgb1/Rnf8	50
GO:0034248	GO:0034248	regulation of cellular amide metabolic process	78/2465	410/23328	1.88939e-07	1.1163e-05	9.23681e-06	Hnrnpd/Ddx3x/Fmr1/Eif2ak4/Tpr/Pdk1/Hnrnpl/Pdk4/Cnot2/Cpeb4/Cnot6/Eif4enif1/Rps6kb1/Rock2/Unk/Nemf/Eif5/Samd8/Samd4/Ncbp2/Larp4/Rock1/Paip1/Tnrc6c/Cpeb1/Eif5b/Ncl/Epha4/Rgs2/Dnajc1/Tsc1/Inpp5e/Caprin1/Nat10/Fxr1/Dhx36/Mettl14/Ptbp2/Mknk1/Ago3/Sepsecs/Zcchc4/Eif2b1/Mapkapk5/Chrna7/Casp3/Ireb2/Xrn1/Ogfod1/Dph5/Secisbp2l/Slc2a13/Cnot1/Upf3b/Jmjd4/Matr3/Gemin5/Tob1/Tigar/Rbm24/Rbms3/Trub2/Elavl1/Rc3h1…	78
GO:0006417	GO:0006417	regulation of translation	70/2465	355/23328	1.94902e-07	1.13978e-05	9.43106e-06	Hnrnpd/Ddx3x/Fmr1/Eif2ak4/Tpr/Hnrnpl/Cnot2/Cpeb4/Cnot6/Eif4enif1/Rps6kb1/Rock2/Unk/Nemf/Eif5/Samd4/Ncbp2/Larp4/Rock1/Paip1/Tnrc6c/Cpeb1/Eif5b/Ncl/Rgs2/Dnajc1/Tsc1/Inpp5e/Caprin1/Nat10/Fxr1/Dhx36/Mettl14/Ptbp2/Mknk1/Ago3/Sepsecs/Zcchc4/Eif2b1/Mapkapk5/Ireb2/Xrn1/Ogfod1/Dph5/Secisbp2l/Cnot1/Upf3b/Jmjd4/Matr3/Gemin5/Tob1/Rbm24/Rbms3/Trub2/Elavl1/Rc3h1/Pum3/Tardbp/Ythdf3/Gigyf2/Prkca/Tnrc6a/Pus7/Gspt…	70
GO:1903312	GO:1903312	negative regulation of mRNA metabolic process	27/2465	88/23328	2.04361e-07	1.18302e-05	9.78888e-06	Hnrnpd/Fmr1/Hnrnpa2b1/Ccnt1/Hnrnpl/Srsf6/Taf15/Zc3h14/Acin1/Pabpc1/Noct/Vegfa/Angel2/Rnf20/Srsf10/Sfswap/Srsf9/Fus/Tent4b/Bag4/Tob1/Rbm24/Hnrnpu/Elavl1/Dicer1/Tardbp/Thrap3	27
GO:0031122	GO:0031122	cytoplasmic microtubule organization	23/2465	68/23328	2.26571e-07	1.29848e-05	1.07442e-05	Tubgcp3/Apc/Vps4b/Katna1/Axin1/Slk/Katnal2/Dst/Camsap1/Tubgcp4/Hook1/Pcm1/Ccdc88a/Tubgcp5/Hook3/Pde4dip/Ift88/Cep126/Katnal1/Camsap2/Cep120/Clip1/Tubgcp6	23
GO:0017148	GO:0017148	negative regulation of translation	37/2465	145/23328	2.63569e-07	1.49556e-05	1.2375e-05	Hnrnpd/Ddx3x/Fmr1/Eif2ak4/Tpr/Cnot2/Cpeb4/Eif4enif1/Rock2/Unk/Samd4/Rock1/Tnrc6c/Cpeb1/Ncl/Rgs2/Tsc1/Inpp5e/Caprin1/Fxr1/Dhx36/Mettl14/Ago3/Ireb2/Xrn1/Cnot1/Tob1/Rbm24/Rc3h1/Tardbp/Ythdf3/Gigyf2/Prkca/Tnrc6a/Pus7/Hnrnpr/Tia1	37
GO:0031056	GO:0031056	regulation of histone modification	40/2465	163/23328	2.71269e-07	1.52416e-05	1.26116e-05	Fmr1/Kmt2a/Paf1/Ctcf/Kmt2b/Ncor1/Sirt1/Rps6ka5/Otub2/Nsd1/Parg/Nipbl/Paxbp1/Vegfa/Akap8/Iws1/Slk/Trip12/Wdr5/Rtf1/Rnf20/Kdm4c/Kmt2e/Mtf2/Kdm5a/Eed/Atrx/Ogt/Setd5/Rif1/Kdm1a/Setd7/Asxl2/Ubr5/Jarid2/Sin3a/Kdm3a/Kdm2a/Nsd3/Ing2	40
GO:0099173	GO:0099173	postsynapse organization	46/2465	200/23328	2.7922e-07	1.5536e-05	1.28553e-05	Insr/Homer1/Actn1/Rock2/Nrcam/Numb/Shank3/Dnm1l/Sorbs1/Ube3a/Arhgef9/Cnksr2/Nrp1/Nrp2/Epha4/Abl2/Caprin1/Mfn1/Dhx36/Epha7/Ptprd/Lrp8/Epha5/Grin2b/Chrna7/Cask/Hdac6/Ophn1/Pak3/Arhgef7/Sorbs2/Ppp1r9a/Eef2k/Opa1/Dock10/Zmynd8/Ssh1/Sipa1l1/Gphn/Frmpd4/Il1rapl1/Grin2a/Afdn/Zfp804a/Lrrtm2/Bhlhb9	46
GO:0032886	GO:0032886	regulation of microtubule-based process	55/2465	258/23328	2.95704e-07	1.6295e-05	1.34833e-05	Chordc1/Bicd1/Apc/Tpr/Vps4b/Rassf1/Map2/Taok1/Nav3/Xpo1/Rock2/Nin/Plk2/Atxn7/Nubp1/Rock1/Bbs4/Dst/Camsap1/Rae1/Ccdc39/Macf1/Hsph1/Hdac6/Cfap20/Dixdc1/Eml4/Pkd1/Specc1l/Map9/Ccp110/Senp6/Traf3ip1/Ttc21b/Togaram1/Ripor2/Cyld/Cep85/Bicd2/Pde4dip/Cep250/Hnrnpu/Mcph1/Ckap5/Map6d1/Camsap2/Cep295/Cep120/Efna5/Clip1/Cep70/Tacc1/Efcab1/Drc1/Ttbk2	55
GO:0016574	GO:0016574	histone ubiquitination	19/2465	50/23328	3.18318e-07	1.73741e-05	1.43762e-05	Paf1/Rnf168/Suz12/Otub2/Ubr2/Wac/Pcgf6/Huwe1/Trip12/Cdc73/Bmi1/Rnf20/Kdm2b/Cul4b/Kdm1a/Ubr5/Leo1/Kdm2a/Rnf8	19
GO:0046578	GO:0046578	regulation of Ras protein signal transduction	52/2465	240/23328	3.62654e-07	1.96073e-05	1.6224e-05	Cul3/Vav2/Csf1/Abca1/Eps8/Cyth4/Arfgef3/Kitl/Fgd6/Itsn2/Rasgrf2/Fgf10/Arhgef3/Trio/Fgd4/Robo1/Itsn1/Tiam2/Sos1/Dnmbp/Fgd1/Arhgef9/Nrp1/Als2/Map4k4/Ralgps2/Abl2/Notch2/Arhgap17/Ophn1/Mcf2l/Arhgef7/Rasa2/Kank1/Ogt/Cbl/Sos2/Scai/Ripor2/Spry1/Dennd4c/Dgki/Mapkap1/Ralgps1/Rgl2/Adra1a/Arhgap42/Gpr17/Arhgef12/Flot1/Akap13/Arfgef1	52
GO:0018209	GO:0018209	peptidyl-serine modification	69/2465	357/23328	5.16297e-07	2.76532e-05	2.28816e-05	Braf/Pkn2/Dgkq/Pdk1/Mark3/Tenm1/Dyrk3/Nlk/Akt3/Tbk1/Rps6kb1/Rock2/Tlk2/Rps6ka5/Nsd1/Plk2/Tfrc/Vegfa/Stk38/Axin1/Rock1/Chuk/Clk1/Ppm1f/Nek6/Hipk3/Dock7/Dyrk2/Mknk1/Mapkapk5/Chrna7/Smg1/Hdac6/Taf1/Tnks/Phip/Csnk1g1/Dclk3/Crebl2/Pkd1/Tnks1bp1/Ogt/Poglut3/Mast4/Fnip1/Parp2/Bag4/Camk4/Mapkap1/Camk1d/Morc3/Lats1/Akap9/Tlk1/Dmd/Csnk2a2/Bdnf/Rictor/Oprd1/Prkca/Mapk14/Ercc6/Paqr3/Arrb2/Fnip2/Srpk2/Top1/Cs…	69
GO:0006333	GO:0006333	chromatin assembly or disassembly	41/2465	173/23328	5.25469e-07	2.7869e-05	2.30602e-05	Baz1b/Paf1/Ctcf/Tpr/Setdb1/Sirt1/Dnmt3a/Tlk2/Nrde2/Kat6b/Chd1/Smchd1/Brd2/Naa40/Smarca2/Cdan1/Nasp/Hp1bp3/Hdac1/Atrx/Kat6a/Smarca5/Morc2a/Rsf1/Supt16/Pphln1/Smarce1/Ubn1/Znfx1/Baz2a/Tasor/Tspyl2/Phf8/Dicer1/Tlk1/Hjurp/Nap1l3/Hmgb1/H2aw/Mphosph8/Shprh	41
GO:0031060	GO:0031060	regulation of histone methylation	24/2465	76/23328	5.30051e-07	2.7869e-05	2.30602e-05	Kmt2a/Paf1/Ctcf/Kmt2b/Sirt1/Nsd1/Paxbp1/Iws1/Wdr5/Rtf1/Rnf20/Kdm4c/Kmt2e/Mtf2/Eed/Atrx/Ogt/Rif1/Kdm1a/Setd7/Asxl2/Jarid2/Kdm3a/Nsd3	24
GO:0006513	GO:0006513	protein monoubiquitination	23/2465	71/23328	5.46704e-07	2.84833e-05	2.35684e-05	Paf1/Cul3/Rnf168/Obi1/Wac/Nedd4l/Pcgf6/Huwe1/Cdc73/Klhl12/Bmi1/Marchf7/Rnf20/Kdm2b/Cul1/Cul4b/Nedd4/Fbxl2/Wdr48/Cbl/Topors/Leo1/Birc2	23
GO:0043087	GO:0043087	regulation of GTPase activity	61/2465	303/23328	5.5872e-07	2.88471e-05	2.38695e-05	Ocrl/Snx9/Vav2/Evi5/Fgd6/Tbc1d15/Snx13/Ttc8/Eif5/Rasa1/Cblb/Tiam2/Mmut/Mlst8/Lars/Bbs4/Fgd1/Als2/Map4k4/Epha4/Srgap2/Plxna2/Rabgap1l/Tsc1/Pkp4/Itga6/Rgp1/Dock7/Tbc1d1/Epha5/Plxna1/Iqgap1/Arhgap6/Plxna3/Arhgef7/Rasa2/Rabgap1/Wnt4/Spry1/Tbc1d2b/Rapgef6/Sbf2/Dock10/Ric1/Dgki/Myo9a/Rab11fip2/Arhgap12/Rgs8/Sipa1l1/Efna5/Arhgap15/Rictor/Arhgap42/Prkg1/Mex3b/Rrp1b/Arrb2/Arfgef1/Afdn/Plxnc1	61
GO:0000209	GO:0000209	protein polyubiquitination	51/2465	237/23328	5.82578e-07	2.98103e-05	2.46665e-05	Ddx3x/Cul3/Rnf168/Anapc1/Chfr/Peli1/Cdc27/Otub2/Traf3/Trim27/Rnf19a/Ppil2/Axin1/Cdc23/Nedd4l/Tnks2/Arih1/Huwe1/Ube3a/Trip12/Lrsam1/Marchf7/Ubox5/Trim2/Rnf20/Rnf19b/Anapc4/Rnf6/Cul1/Hdac6/Taf1/Tnks/Nedd4/Rnf111/Ube2q2/Cbl/Marchf1/Topors/Ubr5/Hace1/Ankib1/Rc3h1/Ttc3/Fbxo38/Nhlrc3/Rnf216/Birc2/Dzip3/Rc3h2/Rnf8/Shprh	51
GO:0018023	GO:0018023	peptidyl-lysine trimethylation	19/2465	52/23328	6.49252e-07	3.2928e-05	2.72462e-05	Kmt2a/Kmt2b/Setdb1/Sirt1/Iws1/Rtf1/Kdm4c/Kmt2e/Atrx/Ogt/Setd5/Tet3/Ncoa6/Arid4b/Tet2/Setd2/Kmt5b/Arid4a/Nsd3	19
GO:0046831	GO:0046831	regulation of RNA export from nucleus	10/2465	16/23328	7.48602e-07	3.76337e-05	3.11399e-05	Tpr/Nrde2/Nup153/Rbm26/Iws1/Rbm27/Thoc2/Setd2/Cpsf6/Riok2	10
GO:0010770	GO:0010770	positive regulation of cell morphogenesis involved in differentiation	43/2465	188/23328	7.89923e-07	3.93656e-05	3.2573e-05	Cdh4/Braf/Nin/Numb/Carmil1/Dnm1l/Robo1/Tiam2/Vegfa/Nrp1/Epha4/Plxna2/Zeb2/Caprin1/Skil/Mfn1/Dhx36/Ptprd/Lrp8/Plxna1/Cask/Pak3/Dcx/Plxna3/Dixdc1/Ankrd27/Eef2k/Opa1/Golga4/Ss18l1/Rreb1/Shtn1/Bdnf/Efna5/Dscam/Il1rapl1/Robo2/Dock1/Cxcl12/Bmpr2/Afdn/Bhlhb9/Plxnc1	43
GO:0006282	GO:0006282	regulation of DNA repair	33/2465	128/23328	8.89726e-07	4.39571e-05	3.63722e-05	Rnf168/Top2b/Sirt1/Recql5/Otub2/Dek/Wrnip1/Fgf10/Parg/Smchd1/Uimc1/Eya1/Trip12/Usp1/Eya3/Pot1a/Cul4a/Slf2/Rif1/Kdm1a/Ubr5/Tigar/Trp53bp1/Klhl15/Setd2/Kmt5b/Ppp4r2/Ercc6/Nsd2/Fbh1/Rnf169/Hmgb1/Rnf8	33
GO:0006354	GO:0006354	DNA-templated transcription, elongation	22/2465	68/23328	9.83102e-07	4.81552e-05	3.98459e-05	Cdk12/Paf1/Ccnt1/Rnf168/Recql5/Zmynd11/Axin1/Ccnt2/Cdc73/Rtf1/Eloa/Zfp326/Setd5/Supt16/Hnrnpu/Cdk13/Leo1/Setd2/Scaf8/Ercc6/Eapp/Rnf8	22
GO:1901361	GO:1901361	organic cyclic compound catabolic process	80/2465	442/23328	1.08056e-06	5.24806e-05	4.3425e-05	Hnrnpd/Fmr1/Dio2/Naf1/Mtrex/Supv3l1/Cnot2/Cnot6/Igfbp3/Pnpt1/Rock2/Taf15/Ddx5/Zc3h14/Nrde2/Samd4/Dcp1a/Cdadc1/Pabpc1/Ncbp2/Noct/Vegfa/Rock1/Dcp2/Tnrc6c/Angel2/Fastkd1/Myef2/Adal/Xrn2/Fxr1/Exosc8/Dhx36/Mettl14/Pnrc2/Ago3/Pan3/Smg1/Fus/Eri2/Dkc1/Dis3l/Xrn1/Dpyd/Tut4/Tet3/Tut7/Cnot1/Upf3b/Tent4b/Tob1/Rbm24/Exosc2/Prpf18/Hnrnpu/Elavl1/Rc3h1/Tet2/Pde9a/Dicer1/Tardbp/Tent2/Smg7/Upf2/Thrap3/Ythdf3/Gigyf…	80
GO:0032784	GO:0032784	regulation of DNA-templated transcription, elongation	18/2465	49/23328	1.16379e-06	5.60477e-05	4.63766e-05	Cdk12/Ccnt1/Rnf168/Recql5/Zmynd11/Axin1/Ccnt2/Cdc73/Zfp326/Setd5/Supt16/Hnrnpu/Cdk13/Leo1/Scaf8/Ercc6/Eapp/Rnf8	18
GO:0050773	GO:0050773	regulation of dendrite development	44/2465	197/23328	1.17822e-06	5.62698e-05	4.65604e-05	Fmr1/D130043K22Rik/Nr2e1/Numb/Plk2/Dlg5/Csmd3/Shank3/Dnm1l/Robo1/Itsn1/Nedd4l/Vldlr/Ube3a/Epha4/Caprin1/Mfn1/Tnik/Dhx36/Ptprd/Lrp8/Mapkapk5/Tmem106b/Iqgap1/Cask/Pak3/Trpc6/Nedd4/Ppp1r9a/Adgrb3/Ankrd27/Eef2k/Opa1/Ss18l1/Camk1d/Zmynd8/Camsap2/Sipa1l1/Il1rapl1/Kndc1/Afdn/Bhlhb9/Fat3/Syne1	44
GO:0051963	GO:0051963	regulation of synapse assembly	32/2465	124/23328	1.26474e-06	5.99027e-05	4.95664e-05	Numb/Dlg5/Cbln2/Arhgef9/Sema4a/Adgrl2/Epha7/Ptprd/Gpc4/Clstn2/Ppp1r9a/Adgrb3/Setd5/Lrrn1/Mdga2/Eef2k/Lrrn3/Slitrk2/Adgrl3/Pik3r1/Sipa1l1/Slitrk4/Flrt2/Amigo2/Bdnf/Efna5/Oxtr/Prkca/Flrt3/Il1rapl1/Lrrtm2/Bhlhb9	32
GO:0031507	GO:0031507	heterochromatin assembly	17/2465	45/23328	1.45878e-06	6.85267e-05	5.67023e-05	Tpr/Setdb1/Sirt1/Dnmt3a/Nrde2/Smchd1/Naa40/Hdac1/Smarca5/Morc2a/Pphln1/Znfx1/Baz2a/Tasor/Phf8/Dicer1/Mphosph8	17
GO:0051965	GO:0051965	positive regulation of synapse assembly	24/2465	80/23328	1.50043e-06	6.99105e-05	5.78473e-05	Dlg5/Cbln2/Sema4a/Adgrl2/Ptprd/Clstn2/Adgrb3/Lrrn1/Eef2k/Lrrn3/Slitrk2/Adgrl3/Pik3r1/Slitrk4/Flrt2/Amigo2/Bdnf/Efna5/Oxtr/Prkca/Flrt3/Il1rapl1/Lrrtm2/Bhlhb9	24
GO:0006323	GO:0006323	DNA packaging	44/2465	199/23328	1.57201e-06	7.26548e-05	6.0118e-05	Paf1/Ctcf/Tpr/Setdb1/Sirt1/Dnmt3a/Nrde2/Kat6b/Nipbl/Acin1/Akap8/Smchd1/Brd2/Naa40/Smarca2/Smc5/Cdan1/Nasp/Hp1bp3/Hdac1/Atrx/Kat6a/Smarca5/Morc2a/Ncapd3/Rsf1/Pphln1/Ncapd2/Ubn1/Znfx1/Mcph1/Baz2a/Tasor/Psme4/Tspyl2/Phf8/Wapl/Dicer1/Hjurp/Nap1l3/Hmgb1/Mphosph8/Rnf8/Shprh	44
GO:0061512	GO:0061512	protein localization to cilium	20/2465	60/23328	1.7862e-06	8.18938e-05	6.77629e-05	Tulp3/Rabep1/Spata7/Ift140/Bbs4/Lztfl1/Inpp5e/Tub/Ccdc88a/Ttc21b/Dzip1l/Wdr19/Cc2d2a/Cplane1/Gas8/Dzip1/Zfp423/Ccdc66/Dync2h1/Ttc26	20
GO:0010498	GO:0010498	proteasomal protein catabolic process	83/2465	470/23328	1.90204e-06	8.65124e-05	7.15846e-05	Fmr1/Cul3/Ufd1/Anapc1/Chfr/Hsp90b1/Sirt1/Peli1/Mdm2/Xpo1/Erlec1/Ubxn2a/Cdc27/Tlk2/Fbxl20/Nemf/Atxn3/Plk2/Rnf19a/Usp7/Usp25/Ubr2/Axin1/Cul2/Wac/Cdc23/Nedd4l/Erlin1/Arih1/Huwe1/Ankzf1/Ubxn4/Hspa5/Marchf7/Ubr1/Tbl1xr1/Trim2/Fbxw7/Rnf19b/Anapc4/Clock/Cul1/Tmf1/Herc2/Cul4b/Ophn1/Taf1/Cul4a/Erlin2/Psme3ip1/Cul5/Nedd4/Fbxl2/Pkd1/Senp1/Ogt/Zyg11b/Man1b1/Tmtc3/Topors/Bbs7/Hace1/Ankib1/Ufl1/Cop1/Psme4/Fbxo…	83
GO:0031647	GO:0031647	regulation of protein stability	57/2465	287/23328	2.02626e-06	9.14368e-05	7.56592e-05	Cul3/Nf2/Rassf1/Chfr/Nlk/Sirt1/Mdm2/Stxbp4/Gtpbp4/Ccnh/Stk3/Usp7/Senp2/Nedd4l/Usp33/Creb1/Epha4/Cdc73/Tsc1/Sec16a/Marchf7/Nckap1/Usp8/Fbxw7/Per3/Trim24/Hdac6/Taf1/Rnf128/Casp3/Usp2/Usp28/Smad3/Crebl2/Ank2/Lss/Mtrr/Bag4/Ubr5/Cdkn2aip/Morc3/Hip1/Otud3/Pik3r1/Tardbp/Ipo9/Zbed3/Trim39/Mosmo/Usp27x/Usp47/Flot1/Tnip2/Naa15/Cdk7/Ddi2/Siah3	57
GO:0006383	GO:0006383	transcription by RNA polymerase III	15/2465	37/23328	2.1263e-06	9.52017e-05	7.87745e-05	Polr3d/Tbp/Tenm1/Snapc1/Crcp/Gtf3c5/Polr3f/Dhx36/Snapc3/Ice1/Snapc4/Gtf3c3/Bdp1/Chd8/Gtf3c2	15
GO:0007265	GO:0007265	Ras protein signal transduction	66/2465	350/23328	2.20427e-06	9.79278e-05	8.10301e-05	Cul3/Vav2/Rassf1/Csf1/Abca1/Setdb1/Eps8/Cyth4/Arfgef3/Kitl/Fgd6/Rock2/Itsn2/Plk2/Rasgrf2/Fgf10/Arhgef3/Trio/Fgd4/Robo1/Itsn1/Tiam2/Sos1/Rock1/Dnmbp/Chuk/Fgd1/Arhgef9/Nrp1/Als2/Map4k4/Ralgps2/Abl2/Nckap1/Usp8/Nras/Notch2/Mapkapk5/Arhgap17/Ophn1/Mcf2l/Arhgef7/Usp28/Rasa2/Kank1/Ogt/Cbl/Sos2/Scai/Ripor2/Spry1/Dennd4c/Dgki/Mapkap1/Ralgps1/Rgl2/Shtn1/Adra1a/Arhgap42/Gpr17/Rras2/Arhgef12/Flot1/Grb2/Akap…	66
GO:0000288	GO:0000288	nuclear-transcribed mRNA catabolic process, deadenylation-dependent decay	18/2465	51/23328	2.28419e-06	0.000100698	8.33222e-05	Cnot2/Cnot6/Samd4/Dcp1a/Pabpc1/Noct/Dcp2/Tnrc6c/Exosc8/Dhx36/Pan3/Cnot1/Tent4b/Tob1/Exosc2/Rc3h1/Tnrc6a/Rc3h2	18
GO:0070828	GO:0070828	heterochromatin organization	19/2465	56/23328	2.38269e-06	0.000104238	8.62515e-05	Tpr/Setdb1/Sirt1/Dnmt3a/Nrde2/Smchd1/Naa40/Hp1bp3/Hdac1/Smarca5/Morc2a/Pphln1/Setd7/Znfx1/Baz2a/Tasor/Phf8/Dicer1/Mphosph8	19
GO:0034249	GO:0034249	negative regulation of cellular amide metabolic process	38/2465	164/23328	2.42013e-06	0.000105074	8.69434e-05	Hnrnpd/Ddx3x/Fmr1/Eif2ak4/Tpr/Cnot2/Cpeb4/Eif4enif1/Rock2/Unk/Samd4/Rock1/Tnrc6c/Cpeb1/Ncl/Rgs2/Tsc1/Inpp5e/Caprin1/Fxr1/Dhx36/Mettl14/Ago3/Chrna7/Ireb2/Xrn1/Cnot1/Tob1/Rbm24/Rc3h1/Tardbp/Ythdf3/Gigyf2/Prkca/Tnrc6a/Pus7/Hnrnpr/Tia1	38
GO:0006470	GO:0006470	protein dephosphorylation	49/2465	235/23328	2.49577e-06	0.000107543	8.89865e-05	Camta1/Akap1/Ptprk/Ppp1r12a/Hsp90b1/Ptprr/Ptprb/Ppp4r3b/Rock2/Vcan/Ptprg/Rock1/Ptpn2/Jak2/Ppp6r3/Ptprj/Eya1/Ppm1f/Ppp1r7/Ptpn4/Ptpn14/Dusp12/Tsc1/Rprd1b/Ptprd/Ptpn12/Eya3/Ptpru/Ankle2/Dusp11/Swap70/Phlpp2/Ubash3b/Rpap2/Ppp1r16b/Ppm1k/Ssh2/Ptpdc1/Ptpn3/Ublcp1/Ppp4r3a/Ssh1/Ppp2r3a/Acp1/Ppm1e/Ppp4r2/Ptprt/Bod1l/Dusp22	49
GO:0045292	GO:0045292	mRNA cis splicing, via spliceosome	13/2465	29/23328	2.62778e-06	0.000112387	9.29941e-05	Srsf6/Srsf1/Wbp4/Ncbp2/Rbm22/Psip1/Srsf10/Sfswap/Srsf9/Srsf2/Prpf39/Srsf12/Prpf40a	13
GO:0097061	GO:0097061	dendritic spine organization	27/2465	99/23328	2.67723e-06	0.000113653	9.40421e-05	Insr/Homer1/Shank3/Dnm1l/Ube3a/Epha4/Abl2/Caprin1/Mfn1/Dhx36/Lrp8/Epha5/Grin2b/Chrna7/Cask/Hdac6/Pak3/Ppp1r9a/Eef2k/Opa1/Dock10/Zmynd8/Sipa1l1/Grin2a/Afdn/Zfp804a/Bhlhb9	27
GO:0010256	GO:0010256	endomembrane system organization	74/2465	410/23328	2.99742e-06	0.00012631	0.000104515	Lman2l/Snx9/Smpd4/Lnpk/Vps4b/Stx5a/Abca1/Lyst/Sptbn1/Ubxn2a/Mpp5/Esyt2/Trip11/Golga5/Cert1/Ap3b1/Nup155/Ywhaz/Bnip1/Atl3/Huwe1/Creb1/Als2/Blzf1/Tor1b/Sec16a/Cdan1/Usp8/Stx16/Sgip1/Hook1/Stx18/Stx2/Ankle2/Tmf1/Tmcc1/Vps33b/Arhgef7/Arv1/Rab27a/Zw10/Dnajc13/Ank2/Nup93/Trappc8/Washc4/Myo5a/Ano4/Arhgap21/Hook3/Gcc2/Pde4dip/Hace1/Osbpl2/Dnajc28/Akap9/Shtn1/Tardbp/Camsap2/Whamm/Dync2h1/Xkr4/Sec23ip/Mia3…	74
GO:0048814	GO:0048814	regulation of dendrite morphogenesis	30/2465	117/23328	3.09496e-06	0.000129469	0.000107128	Nr2e1/Numb/Shank3/Dnm1l/Robo1/Nedd4l/Ube3a/Epha4/Caprin1/Mfn1/Tnik/Dhx36/Ptprd/Lrp8/Cask/Pak3/Trpc6/Nedd4/Ppp1r9a/Adgrb3/Ankrd27/Eef2k/Opa1/Ss18l1/Sipa1l1/Il1rapl1/Kndc1/Afdn/Bhlhb9/Syne1	30
GO:0051054	GO:0051054	positive regulation of DNA metabolic process	46/2465	217/23328	3.13394e-06	0.000130149	0.000107692	Hnrnpd/Hnrnpa2b1/Rnf168/Naf1/Top2b/Sirt1/Rad50/Igfbp3/Fgf10/Parg/Usp7/Tfrc/Smoc2/Vegfa/Smchd1/Msh2/Tnks2/Oga/Uimc1/Eya1/Nvl/Dhx36/Nbn/Eya3/Ppargc1a/Mapkapk5/Pot1a/Hmces/Atrx/Pak3/Dkc1/Tnks/Rfc3/Slf2/Rif1/Otud4/Tigar/Slx4/Gnl3/Trp53bp1/Kmt5b/Ercc6/Nsd2/Arrb2/Pms2/Rnf8	46
GO:0008286	GO:0008286	insulin receptor signaling pathway	31/2465	123/23328	3.15701e-06	0.000130164	0.000107704	Fer/Insr/Apc/Ankrd26/Pdk4/Sirt1/Osbpl8/Rps6kb1/Stxbp4/Gkap1/Slc39a14/Ptpn2/Sorbs1/Ptprj/Nucks1/Tsc1/Zfp106/C2cd5/Nucb2/Phip/Kank1/Ogt/Opa1/Appl1/Pik3r1/Foxo1/Pid1/Prkca/Plcb1/Irs1/Grb2	31
GO:0034329	GO:0034329	cell junction assembly	76/2465	426/23328	3.4573e-06	0.000140826	0.000116526	Gabra2/Pkn2/Actn1/Ptprk/Rock2/Mpp5/Numb/Dlg5/Vcl/Cdh10/Hdac7/Shank3/Vegfa/Rock1/Nedd4l/Cbln2/Sorbs1/Slk/Ptprj/Arhgef9/Nrp1/Map4k4/Dst/Ppm1f/Tsc1/Pkp4/Nphp1/Sema4a/Adgrl2/Epha7/Ptprd/Macf1/Add2/Tjp1/Iqgap1/Gpc4/Ophn1/Arhgap6/Cdh11/Gnpat/Smad3/Clstn2/Ppp1r9a/Adgrb3/Gabrb3/Setd5/Lrrn1/Mdga2/Eef2k/Pcdh17/Lrrn3/Cdh8/Slitrk2/Wnt4/Adgrl3/Fermt2/Limch1/Myo9a/Pik3r1/Sipa1l1/Whamm/Slitrk4/Flrt2/Amigo2/Bdnf…	76
GO:0007411	GO:0007411	axon guidance	51/2465	251/23328	3.46474e-06	0.000140826	0.000116526	Cdh4/Etv1/Kif5b/Fzd3/Sema6a/Nrcam/Ttc8/Matn2/Alcam/Robo1/Enah/Celsr3/Vegfa/Slit1/Sema4g/Usp33/Nrp1/Klf7/Nrp2/Epha4/Plxna2/Kif5c/Sema4a/Epha7/Epha5/Foxp1/Plxna1/Cntn6/Plxna3/Slit2/Zswim6/Mycbp2/Ccdc141/Flrt2/Bdnf/Efna5/Dscam/Flrt3/Robo2/Epha6/Flot1/Dcc/Cxcl12/Sema3e/Unc5d/Cntn4/Lgi1/Bmpr2/Ank3/Kif5a/Plxnc1	51
GO:0010639	GO:0010639	negative regulation of organelle organization	75/2465	420/23328	3.85916e-06	0.000155752	0.000128877	Tchp/Apc/Tpr/Map2/Eps8/Taok1/Sirt1/Nav3/Sptbn1/Rad50/Scfd1/Otub2/Carmil1/Atxn7/Nubp1/Shank3/Dnm1l/Tfrc/Lima1/Dcp2/Tnks2/Bbs4/Huwe1/Trip12/Wdr5/Camsap1/Nat10/Mfn1/Nbn/Tmod1/Kdm4c/Ppargc1a/Mtf2/Pot1a/Add2/Kdm5a/Tjp1/Swap70/Hdac6/Atrx/Arhgap6/Tnks/Slit2/Zw10/Eml4/Kank1/Ppp1r9a/Specc1l/Ccp110/Ankrd27/Cracd/Tent4b/Kdm1a/Bag4/Ubr5/Ppfia1/Ssh2/Tigar/Opa1/Jarid2/Hnrnpu/Slx4/Map6d1/Phf8/Wapl/Camsap2/Ssh1/…	75
GO:0097485	GO:0097485	neuron projection guidance	51/2465	252/23328	3.90461e-06	0.000156485	0.000129483	Cdh4/Etv1/Kif5b/Fzd3/Sema6a/Nrcam/Ttc8/Matn2/Alcam/Robo1/Enah/Celsr3/Vegfa/Slit1/Sema4g/Usp33/Nrp1/Klf7/Nrp2/Epha4/Plxna2/Kif5c/Sema4a/Epha7/Epha5/Foxp1/Plxna1/Cntn6/Plxna3/Slit2/Zswim6/Mycbp2/Ccdc141/Flrt2/Bdnf/Efna5/Dscam/Flrt3/Robo2/Epha6/Flot1/Dcc/Cxcl12/Sema3e/Unc5d/Cntn4/Lgi1/Bmpr2/Ank3/Kif5a/Plxnc1	51
GO:1902903	GO:1902903	regulation of supramolecular fiber organization	68/2465	370/23328	3.93533e-06	0.000156621	0.000129596	Fer/Snx9/Braf/Apc/Nf2/Map2/Eps8/Tenm1/Taok1/Nav3/Sptbn1/Rock2/Ttc8/Nin/Tgfb3/Trim27/Carmil1/Rasa1/Atxn7/Washc5/Shank3/Lima1/Mlst8/Bbs4/Nrp1/Ppm1f/Tsc1/Camsap1/Nckap1/Tmod1/Add2/Tjp1/Chrna7/Swap70/Hdac6/Pak3/Arhgap6/Slit2/Smad3/Eml4/Kank1/Ccdc88a/Ppp1r9a/Specc1l/Togaram1/Cracd/Wnt4/Bag4/Ppfia1/Limch1/Ssh2/Pde4dip/Lats1/Ckap5/Map6d1/Pik3r1/Camsap2/Ssh1/Whamm/Ppm1e/Clip1/Rictor/Cd47/Grb2/Akap13/Arfg…	68
GO:1902369	GO:1902369	negative regulation of RNA catabolic process	21/2465	68/23328	3.99936e-06	0.000158071	0.000130796	Hnrnpd/Fmr1/Naf1/Taf15/Nrde2/Pabpc1/Noct/Vegfa/Angel2/Dhx36/Fus/Dkc1/Tent4b/Tob1/Rbm24/Hnrnpu/Elavl1/Dicer1/Tardbp/Tent2/Thrap3	21
GO:0009451	GO:0009451	RNA modification	34/2465	143/23328	4.39759e-06	0.00017262	0.000142834	Cdkal1/Thg1l/Naf1/Ftsj3/Zc3h13/Cmtr1/Thada/Alkbh8/Tfb2m/Nat10/Larp7/Mettl14/Tgs1/Elp1/Trit1/Zcchc4/Thumpd3/Dkc1/Pus3/Mto1/Bag4/Trmt6/Trub2/Alkbh3/Ankrd16/Adarb2/Trmt1l/Mettl4/Jmjd6/Pus7/Mtfmt/Wtap/Rbm15b/Alkbh1	34
GO:0048588	GO:0048588	developmental cell growth	53/2465	267/23328	4.62684e-06	0.000180384	0.000149258	Cdh4/Eif2ak4/D130043K22Rik/Map2/Tnr/Sema6a/Sirt1/Itsn2/Spag9/Nin/Yy1/Vcl/Tomm70a/Vegfa/Nedd4l/Slit1/Sema4g/Nrp1/Nrp2/Rgs2/Zeb2/Fubp1/Sema4a/Epha7/Rnf6/Foxp1/Plxna1/Iqgap1/Hdac6/Dcx/Plxna3/Slit2/Sorbs2/Unc13a/Parp2/Kdm1a/Rims2/Golga4/Nrn1/Shtn1/Rims1/Sin3a/Adra1a/Bdnf/Efna5/Dscam/Flrt3/Prkg1/Cxcl12/Sema3e/Akap13/Bmpr2/Afdn	53
GO:0032869	GO:0032869	cellular response to insulin stimulus	43/2465	201/23328	5.06207e-06	0.000196018	0.000162195	Fer/Hdac9/Insr/Apc/Ankrd26/Lpl/Pdk4/Akt3/Atp2b1/Sirt1/Osbpl8/Appl2/Rps6kb1/Stxbp4/Gkap1/Slc39a14/Lpin2/Ptpn2/Gpam/Sorbs1/Ptprj/Cpeb1/Nucks1/Usf1/Tsc1/Zfp106/C2cd5/Nucb2/Syap1/Phip/Kank1/Ogt/Myo5a/Dennd4c/Opa1/Appl1/Pik3r1/Foxo1/Pid1/Prkca/Plcb1/Irs1/Grb2	43
GO:0035023	GO:0035023	regulation of Rho protein signal transduction	33/2465	138/23328	5.29591e-06	0.000203697	0.000168549	Cul3/Vav2/Abca1/Eps8/Fgd6/Itsn2/Rasgrf2/Arhgef3/Trio/Fgd4/Robo1/Itsn1/Tiam2/Sos1/Dnmbp/Fgd1/Arhgef9/Nrp1/Als2/Abl2/Ophn1/Mcf2l/Arhgef7/Kank1/Sos2/Scai/Ripor2/Adra1a/Arhgap42/Gpr17/Arhgef12/Flot1/Akap13	33
GO:0048041	GO:0048041	focal adhesion assembly	23/2465	80/23328	5.49515e-06	0.000209302	0.000173186	Actn1/Ptprk/Vcl/Vegfa/Rock1/Sorbs1/Slk/Ptprj/Nrp1/Map4k4/Ppm1f/Tsc1/Macf1/Iqgap1/Arhgap6/Smad3/Wnt4/Fermt2/Limch1/Whamm/Efna5/Dusp22/Peak1	23
GO:0070988	GO:0070988	demethylation	20/2465	64/23328	5.51467e-06	0.000209302	0.000173186	Usp7/Riox2/Kdm4c/Kdm2b/Kdm5a/Tdg/Tet3/Kdm1a/Otud4/Kdm6a/Jmjd1c/Kdm3b/Alkbh3/Tet2/Phf8/Kdm7a/Kdm3a/Kdm2a/Jmjd6/Alkbh1	20
GO:0030490	GO:0030490	maturation of SSU-rRNA	17/2465	49/23328	5.68625e-06	0.000214394	0.0001774	Nob1/Nol11/Ddx52/Riok1/Dcaf13/Riok3/Nat10/Bms1/Kri1/Utp6/Nop14/Tsr1/Utp4/Heatr1/Rrs1/Nol10/Riok2	17
GO:0032239	GO:0032239	regulation of nucleobase-containing compound transport	10/2465	19/23328	6.39835e-06	0.000239666	0.000198311	Tpr/Nrde2/Nup153/Rbm26/Iws1/Rbm27/Thoc2/Setd2/Cpsf6/Riok2	10
GO:0006482	GO:0006482	protein demethylation	13/2465	31/23328	6.51605e-06	0.000240926	0.000199353	Riox2/Kdm4c/Kdm2b/Kdm5a/Kdm1a/Kdm6a/Jmjd1c/Kdm3b/Phf8/Kdm7a/Kdm3a/Kdm2a/Jmjd6	13
GO:0008214	GO:0008214	protein dealkylation	13/2465	31/23328	6.51605e-06	0.000240926	0.000199353	Riox2/Kdm4c/Kdm2b/Kdm5a/Kdm1a/Kdm6a/Jmjd1c/Kdm3b/Phf8/Kdm7a/Kdm3a/Kdm2a/Jmjd6	13
GO:0043161	GO:0043161	proteasome-mediated ubiquitin-dependent protein catabolic process	72/2465	405/23328	7.01133e-06	0.000257576	0.000213131	Cul3/Ufd1/Anapc1/Chfr/Hsp90b1/Sirt1/Peli1/Mdm2/Xpo1/Erlec1/Ubxn2a/Cdc27/Tlk2/Fbxl20/Nemf/Atxn3/Plk2/Rnf19a/Usp7/Ubr2/Axin1/Cul2/Wac/Cdc23/Nedd4l/Erlin1/Arih1/Huwe1/Ankzf1/Ubxn4/Hspa5/Ubr1/Tbl1xr1/Trim2/Fbxw7/Rnf19b/Anapc4/Clock/Cul1/Herc2/Cul4b/Taf1/Cul4a/Erlin2/Cul5/Nedd4/Fbxl2/Senp1/Ogt/Zyg11b/Man1b1/Topors/Bbs7/Hace1/Ankib1/Ufl1/Cop1/Fbxo38/Nhlrc3/Klhl15/Ubr3/Rnf216/Trim39/Yod1/Ecpas/Arntl/Bir…	72
GO:0006275	GO:0006275	regulation of DNA replication	28/2465	110/23328	7.5721e-06	0.000276406	0.000228711	Faf1/Msh3/Lig3/Gtpbp4/Wrnip1/Rad17/Obi1/Senp2/Esco1/Smc3/Nucks1/Cdan1/Pds5a/Rbbp6/Atrx/Ccdc88a/Usp37/Rfc3/Ino80/Orc3/Zbtb38/Tspyl2/Wapl/Zfp830/Ankrd17/Mettl4/Fbh1/Brpf3	28
GO:0061572	GO:0061572	actin filament bundle organization	38/2465	172/23328	8.00981e-06	0.000290533	0.000240401	Braf/Cul3/Nf2/Actn1/Eps8/Pls3/Hsp90b1/Rock2/Ttc8/Tgfb3/Carmil1/Shank3/Spag6l/Lima1/Sorbs1/Bbs4/Nrp1/Ppm1f/Abl2/Tsc1/Cald1/Add2/Tjp1/Swap70/Arhgap6/Smad3/Ccdc88a/Ppp1r9a/Wnt4/Bag4/Ppfia1/Limch1/Shtn1/Pik3r1/Ppm1e/Pcdh15/Cd47/Marcks	38
GO:0071375	GO:0071375	cellular response to peptide hormone stimulus	50/2465	253/23328	9.63486e-06	0.000347279	0.000287356	Fer/Hdac9/Insr/Apc/Ankrd26/Lpl/Pdk4/Akt3/Atp2b1/Socs2/Sirt1/Osbpl8/Appl2/Rps6kb1/Stxbp4/Rock2/Gkap1/Slc39a14/Adcy6/Lpin2/Rock1/Ptpn2/Jak2/Gpam/Sorbs1/Ptprj/Cpeb1/Nucks1/Usf1/Tsc1/Zfp106/Nfkb1/C2cd5/Nucb2/Syap1/Phip/Kank1/Ogt/Myo5a/Mbd5/Dennd4c/Opa1/Appl1/Pik3r1/Foxo1/Pid1/Prkca/Plcb1/Irs1/Grb2	50
GO:0016575	GO:0016575	histone deacetylation	22/2465	77/23328	9.7472e-06	0.000349133	0.000288889	Hdac9/Ncor1/Sirt1/Nipbl/Hdac7/Vegfa/Akap8/Hdac4/Elk4/Tbl1xr1/Mier1/Hdac1/Sfpq/Smarcad1/Kdm5a/Hdac6/Rcor3/Rcor1/Baz2a/Mideas/Sin3a/Ing2	22
GO:0006310	GO:0006310	DNA recombination	55/2465	288/23328	1.02046e-05	0.000363245	0.000300566	Icosl/Rpa1/Msh6/Rnf168/Msh3/Top2b/Rev3l/Supv3l1/Rad50/Polm/Lig3/Recql5/Yy1/Nipbl/Xrcc6/Tfrc/Ubr2/Smchd1/Msh2/Smc5/Nabp1/Mcm6/Nucks1/Xrn2/Nbn/Sfpq/Smarcad1/Hmces/Foxp1/Swap70/Wdr48/Topbp1/Exd2/Ino80/Rmi1/Rif1/Kdm1a/Slx4/Dcaf1/Ino80d/Nfrkb/Setx/Trp53bp1/Klhl15/Setd2/Kmt5b/Rhno1/Lig4/Ppp4r2/Ercc6/Nsd2/Fbh1/Hmgb1/Pms2/Rnf8	55
GO:0042176	GO:0042176	regulation of protein catabolic process	70/2465	395/23328	1.043e-05	0.000368979	0.000305311	Fmr1/Snx9/Apc/Stx5a/Faf1/Chfr/Mdm2/Xpo1/Erlec1/Ubxn2a/Tlk2/Fbxl20/Atxn3/Hmgcr/Plk2/Rnf19a/Cblb/Usp7/Usp25/Axin1/Wac/Nedd4l/Sufu/Arih1/Huwe1/Ube3a/Epha4/Atg4b/Marchf7/Usp8/Sh3d19/Fbxw7/Rgp1/Rnf19b/Tmf1/Cul4b/Ophn1/Taf1/Cul4a/Adam9/Psme3ip1/Nedd4/Smad3/Pkd1/Lrig2/Mycbp2/Senp1/Ogt/Zyg11b/Tmtc3/Bbs7/Ric1/Ptpn3/Hace1/Lats1/Ankib1/Ufl1/Cop1/Ppp2r3a/Foxo1/Trim39/Yod1/Csnk2a2/Nrd1/Mdm4/Arntl/Wdr91/Grin2a…	70
GO:0106027	GO:0106027	neuron projection organization	27/2465	106/23328	1.07879e-05	0.000379297	0.000313848	Insr/Homer1/Shank3/Dnm1l/Ube3a/Epha4/Abl2/Caprin1/Mfn1/Dhx36/Lrp8/Epha5/Grin2b/Chrna7/Cask/Hdac6/Pak3/Ppp1r9a/Eef2k/Opa1/Dock10/Zmynd8/Sipa1l1/Grin2a/Afdn/Zfp804a/Bhlhb9	27
GO:0016577	GO:0016577	histone demethylation	12/2465	28/23328	1.13179e-05	0.000391028	0.000323555	Riox2/Kdm4c/Kdm2b/Kdm5a/Kdm1a/Kdm6a/Jmjd1c/Kdm3b/Phf8/Kdm7a/Kdm3a/Kdm2a	12
GO:0070076	GO:0070076	histone lysine demethylation	12/2465	28/23328	1.13179e-05	0.000391028	0.000323555	Riox2/Kdm4c/Kdm2b/Kdm5a/Kdm1a/Kdm6a/Jmjd1c/Kdm3b/Phf8/Kdm7a/Kdm3a/Kdm2a	12
GO:0030705	GO:0030705	cytoskeleton-dependent intracellular transport	41/2465	194/23328	1.13262e-05	0.000391028	0.000323555	Fmr1/Bicd1/Kif5b/Cilk1/Cluap1/Map2/Kif13a/Ap3b1/Nefm/Ift140/Fyco1/Copg2/Trak2/Dst/Kif5c/Ift80/Hook1/Ift74/Sfpq/Ift81/Tub/Rpgr/Pcm1/Ccdc88a/Traf3ip1/Myo5a/Ttc21b/Ccdc186/Arhgap21/Hook3/Wdr19/Bicd2/Hnrnpu/Ift88/Map6d1/Wdr60/Pura/Dync2h1/Ttc26/Syne2/Kif5a	41
GO:0000819	GO:0000819	sister chromatid segregation	39/2465	181/23328	1.14274e-05	0.000392157	0.00032449	Cul3/Apc/Tpr/Vps4b/Anapc1/Top2b/Cdc27/Pibf1/Nipbl/Akap8/Esco1/Cdc23/Smc5/Smc3/Stag2/Nek6/Fbxw7/Sfpq/Anapc4/Pds5a/Cenpc1/Atrx/Tnks/Zw10/Pds5b/Ino80/Ncapd3/Slf2/Stag1/Ncapd2/Pogz/Hnrnpu/Lats1/Mis12/Smc1a/Wapl/Mcmbp/Rrs1/Riok2	39
GO:0050770	GO:0050770	regulation of axonogenesis	43/2465	208/23328	1.25068e-05	0.000426646	0.000353027	Cdh4/Braf/D130043K22Rik/Map2/Tnr/Sema6a/Nin/Nefm/Robo1/Tiam2/Vegfa/Slit1/Sema4g/Nrp1/Trak2/Epha4/Plxna2/Zeb2/Skil/Sema4a/Epha7/Rnf6/Plxna1/Pak3/Dcx/Plxna3/Slit2/Dixdc1/Zswim6/Mycbp2/Golga4/Shtn1/Sin3a/Sipa1l1/Bdnf/Efna5/Dscam/Lrrc4c/Robo2/Cxcl12/Sema3e/Bmpr2/Plxnc1	43
GO:0051017	GO:0051017	actin filament bundle assembly	37/2465	169/23328	1.3002e-05	0.000440912	0.000364832	Braf/Cul3/Nf2/Actn1/Eps8/Pls3/Hsp90b1/Rock2/Ttc8/Tgfb3/Carmil1/Shank3/Spag6l/Lima1/Sorbs1/Bbs4/Nrp1/Ppm1f/Abl2/Tsc1/Cald1/Add2/Tjp1/Swap70/Arhgap6/Smad3/Ccdc88a/Ppp1r9a/Wnt4/Bag4/Ppfia1/Limch1/Pik3r1/Ppm1e/Pcdh15/Cd47/Marcks	37
GO:0031062	GO:0031062	positive regulation of histone methylation	15/2465	42/23328	1.34182e-05	0.000452352	0.000374297	Kmt2a/Paf1/Sirt1/Paxbp1/Wdr5/Rtf1/Rnf20/Kmt2e/Mtf2/Eed/Ogt/Rif1/Asxl2/Jarid2/Nsd3	15
GO:0042073	GO:0042073	intraciliary transport	16/2465	47/23328	1.40605e-05	0.000469526	0.000388509	Cilk1/Cluap1/Ift140/Ift80/Ift74/Ift81/Tub/Rpgr/Pcm1/Traf3ip1/Ttc21b/Wdr19/Ift88/Wdr60/Dync2h1/Ttc26	16
GO:0061014	GO:0061014	positive regulation of mRNA catabolic process	17/2465	52/23328	1.40915e-05	0.000469526	0.000388509	Hnrnpd/Pnpt1/Rock2/Pabpc1/Rock1/Tnrc6c/Dhx36/Mettl14/Cnot1/Tob1/Rbm24/Rc3h1/Tardbp/Ythdf3/Gigyf2/Tnrc6a/Hnrnpr	17
GO:0007044	GO:0007044	cell-substrate junction assembly	24/2465	90/23328	1.42832e-05	0.000473163	0.000391518	Actn1/Ptprk/Vcl/Vegfa/Rock1/Sorbs1/Slk/Ptprj/Nrp1/Map4k4/Dst/Ppm1f/Tsc1/Macf1/Iqgap1/Arhgap6/Smad3/Wnt4/Fermt2/Limch1/Whamm/Efna5/Dusp22/Peak1	24
GO:0051642	GO:0051642	centrosome localization	13/2465	33/23328	1.47782e-05	0.000486224	0.000402325	Kif5b/Sema6a/Cep83/Nin/Nubp1/Plxna2/Dync1li2/Bicd2/Ints13/Akap9/Ccdc141/Syne2/Syne1	13
GO:0099175	GO:0099175	regulation of postsynapse organization	31/2465	132/23328	1.48472e-05	0.000486224	0.000402325	Homer1/Nrcam/Numb/Shank3/Dnm1l/Sorbs1/Ube3a/Arhgef9/Nrp2/Epha4/Caprin1/Mfn1/Dhx36/Epha7/Ptprd/Lrp8/Grin2b/Cask/Pak3/Sorbs2/Ppp1r9a/Eef2k/Opa1/Zmynd8/Ssh1/Sipa1l1/Il1rapl1/Afdn/Zfp804a/Lrrtm2/Bhlhb9	31
GO:1990778	GO:1990778	protein localization to cell periphery	65/2465	363/23328	1.5142e-05	0.000493063	0.000407984	Pgrmc1/Kif5b/Rab3d/Lin7a/Epb41l2/Map7/Sptbn1/Rock2/Rabep1/Ttc8/Mpp5/Numb/Kif13a/Rab3c/Slmap/Nubp1/Nectin3/Ppil2/Adcy6/Rock1/Sorbs1/Rab40b/Lztfl1/Blzf1/Sec16a/Ehd4/Tnik/Fam126a/Kcnip4/Lrp6/C2cd5/Cask/Tub/Gpc4/Gripap1/Ccdc88a/Ank2/Myo5a/Grip1/Zdhhc23/Dpp10/Bag4/Ppfia1/Rapgef6/Wdr19/Dennd4c/Fam126b/Golga4/Rab11fip2/Adam22/Appl1/Wnk3/Pik3r1/Fcho2/Pid1/Gphn/Clip1/Mex3b/Grin2a/Flot1/Exoc5/Lgi1/Afdn/Ank…	65
GO:0031497	GO:0031497	chromatin assembly	34/2465	151/23328	1.53709e-05	0.000497688	0.000411811	Paf1/Ctcf/Tpr/Setdb1/Sirt1/Dnmt3a/Nrde2/Kat6b/Smchd1/Brd2/Naa40/Smarca2/Cdan1/Nasp/Hp1bp3/Hdac1/Atrx/Kat6a/Smarca5/Morc2a/Rsf1/Pphln1/Ubn1/Znfx1/Baz2a/Tasor/Tspyl2/Phf8/Dicer1/Hjurp/Nap1l3/Hmgb1/Mphosph8/Shprh	34
GO:0010970	GO:0010970	transport along microtubule	36/2465	164/23328	1.59082e-05	0.000512189	0.00042381	Fmr1/Bicd1/Kif5b/Cilk1/Cluap1/Map2/Kif13a/Ap3b1/Nefm/Ift140/Fyco1/Copg2/Trak2/Dst/Kif5c/Ift80/Ift74/Sfpq/Ift81/Tub/Rpgr/Pcm1/Traf3ip1/Myo5a/Ttc21b/Arhgap21/Wdr19/Bicd2/Hnrnpu/Ift88/Wdr60/Pura/Dync2h1/Ttc26/Syne2/Kif5a	36
GO:0009314	GO:0009314	response to radiation	70/2465	401/23328	1.74974e-05	0.000560211	0.000463546	Ccnd2/Fmr1/Kmt2a/Braf/Eif2ak4/Msh6/Kit/Rdh13/Rnf168/Ptprk/Sirt1/Mdm2/Tlk2/Yy1/Polk/Hmgcr/Nipbl/Xrcc6/Msh2/Map4k3/Uimc1/Eya1/Creb1/Ercc5/Rev1/Nabp1/Nucks1/Abl2/Usf1/Slc4a10/Dhx36/Fbxw7/Usp1/Eya3/Per3/Clock/Pold3/Cul4b/Rpgr/Taf1/Casp3/Nek1/Sprtn/Usp2/Usp28/Topbp1/Idua/Tnks1bp1/Ino80/Kdm1a/Ints7/Tigar/Cep250/Poli/Cop1/Pik3r1/Tafa2/Ccdc66/Rhno1/Lig4/Neto1/Mapk14/Ercc6/Deaf1/Grin2a/Usp47/Grb2/Ddhd2/H2…	70
GO:1900006	GO:1900006	positive regulation of dendrite development	27/2465	109/23328	1.86665e-05	0.000594322	0.000491771	Fmr1/Numb/Dlg5/Shank3/Dnm1l/Itsn1/Vldlr/Epha4/Caprin1/Mfn1/Dhx36/Ptprd/Lrp8/Mapkapk5/Tmem106b/Iqgap1/Cask/Pak3/Ppp1r9a/Ankrd27/Eef2k/Opa1/Ss18l1/Zmynd8/Il1rapl1/Afdn/Bhlhb9	27
GO:0071108	GO:0071108	protein K48-linked deubiquitination	11/2465	25/23328	1.95015e-05	0.000617476	0.000510929	Atxn3/Otub2/Usp25/Usp33/Usp8/Usp37/Otud4/Otud3/Usp27x/Yod1/Usp34	11
GO:0007051	GO:0007051	spindle organization	38/2465	179/23328	2.09518e-05	0.000659753	0.000545911	Tubgcp3/Tpr/Vps4b/Ncor1/Kif2a/Plk2/Pibf1/Washc5/Smc3/Stag2/Tubgcp4/Kif3b/Rae1/Atrx/Dctn6/Tnks/Pkd1/Tubgcp5/Map9/Ino80/Senp6/Uvrag/Togaram1/Ripor2/Stag1/Pde4dip/Tbce/Hnrnpu/Ints13/Ckap5/Tasor/Cep126/Smc1a/Dicer1/Cep120/Tubgcp6/Eml1/Tacc1	38
GO:0061842	GO:0061842	microtubule organizing center localization	13/2465	34/23328	2.16175e-05	0.000676993	0.000560176	Kif5b/Sema6a/Cep83/Nin/Nubp1/Plxna2/Dync1li2/Bicd2/Ints13/Akap9/Ccdc141/Syne2/Syne1	13
GO:0007059	GO:0007059	chromosome segregation	59/2465	324/23328	2.20781e-05	0.000687662	0.000569005	Ddx3x/Ccne1/Cul3/Srpk1/Ctcf/Apc/Tpr/Vps4b/Anapc1/Top2b/Cdc27/Tlk2/Recql5/Mlh3/Pibf1/Nipbl/Top3b/Akap8/Esco1/Cdc23/Smc5/Smc3/Cpeb1/Stag2/Ppp1r7/Nek6/Fbxw7/Sfpq/Anapc4/Pds5a/Cenpc1/Smarcad1/Atrx/Tnks/Zw10/Pds5b/Ino80/Ncapd3/Uvrag/Rmi1/Slf2/Stag1/Cep85/Ncapd2/Pogz/Hnrnpu/Slx4/Lats1/Mis12/Smc1a/Wapl/Tlk1/Hjurp/Csnk2a2/Bex4/Mcmbp/Rrs1/Top1/Riok2	59
GO:0006368	GO:0006368	transcription elongation from RNA polymerase II promoter	16/2465	49/23328	2.55029e-05	0.000790039	0.000653716	Cdk12/Paf1/Rnf168/Recql5/Zmynd11/Axin1/Cdc73/Rtf1/Eloa/Supt16/Hnrnpu/Cdk13/Leo1/Setd2/Eapp/Rnf8	16
GO:0150115	GO:0150115	cell-substrate junction organization	24/2465	93/23328	2.58573e-05	0.000796712	0.000659237	Actn1/Ptprk/Vcl/Vegfa/Rock1/Sorbs1/Slk/Ptprj/Nrp1/Map4k4/Dst/Ppm1f/Tsc1/Macf1/Iqgap1/Arhgap6/Smad3/Wnt4/Fermt2/Limch1/Whamm/Efna5/Dusp22/Peak1	24
GO:0000077	GO:0000077	DNA damage checkpoint	26/2465	105/23328	2.66197e-05	0.000815815	0.000675045	Eif2ak4/Taok1/Mdm2/Rad17/Cdc5l/Msh2/Wac/Uimc1/Nbn/Rint1/Clock/Casp2/Cul4a/Nek1/Hinfp/Usp28/Topbp1/Ints7/Trp53bp1/Trim39/Zfp830/Gigyf2/Rhno1/Mapk14/Ercc6/Taok3	26
GO:0032868	GO:0032868	response to insulin	46/2465	235/23328	2.75807e-05	0.000840771	0.000695694	Fer/Hdac9/Insr/Apc/Ankrd26/Lpl/Pdk4/Akt3/Atp2b1/Sirt1/Osbpl8/Appl2/Rps6kb1/Stxbp4/Gkap1/Slc39a14/Lpin2/Ptpn2/Gpam/Sorbs1/Ptprj/Cpeb1/Hadha/Nucks1/Usf1/Tsc1/Zfp106/C2cd5/Nucb2/Syap1/Phip/Kank1/Meak7/Ogt/Myo5a/Vps13c/Dennd4c/Opa1/Appl1/Pik3r1/Foxo1/Pid1/Prkca/Plcb1/Irs1/Grb2	46
GO:0007015	GO:0007015	actin filament organization	74/2465	437/23328	2.96321e-05	0.000891391	0.00073758	Fer/Snx9/Braf/Cul3/Nf2/Mcu/Actn1/Eps8/Tenm1/Pls3/Hsp90b1/Sptbn1/Rock2/Ttc8/Tgfb3/Trim27/Carmil1/Cap2/Rasa1/Washc5/Shank3/Spag6l/Enah/Lima1/Mlst8/Sorbs1/Bbs4/Nrp1/Ppm1f/Abl2/Tsc1/Nckap1/Tmod1/Cap1/Cald1/Add2/Tjp1/Arhgap17/Swap70/Pak3/Arhgap6/Slit2/Sorbs2/Smad3/Kank1/Ccdc88a/Ppp1r9a/Specc1l/Diaph2/Myo5a/Cracd/Wnt4/Bag4/Ppfia1/Limch1/Ssh2/Hip1/Lats1/Arhgap12/Shtn1/Pik3r1/Ssh1/Whamm/Ppm1e/Rictor/Pcdh…	74
GO:0099111	GO:0099111	microtubule-based transport	40/2465	195/23328	2.97859e-05	0.000891391	0.00073758	Fmr1/Bicd1/Kif5b/Cilk1/Cluap1/Map2/Dnah1/Kif13a/Ap3b1/Nefm/Spag6l/Ift140/Fyco1/Copg2/Trak2/Dst/Kif5c/Ccdc39/Ift80/Ift74/Sfpq/Ift81/Tub/Rpgr/Pcm1/Traf3ip1/Myo5a/Ttc21b/Arhgap21/Wdr19/Bicd2/Hnrnpu/Ift88/Gas8/Wdr60/Pura/Dync2h1/Ttc26/Syne2/Kif5a	40
GO:0051893	GO:0051893	regulation of focal adhesion assembly	18/2465	60/23328	2.98634e-05	0.000891391	0.00073758	Vcl/Vegfa/Rock1/Slk/Ptprj/Nrp1/Map4k4/Ppm1f/Tsc1/Macf1/Iqgap1/Arhgap6/Smad3/Wnt4/Limch1/Efna5/Dusp22/Peak1	18
GO:0090109	GO:0090109	regulation of cell-substrate junction assembly	18/2465	60/23328	2.98634e-05	0.000891391	0.00073758	Vcl/Vegfa/Rock1/Slk/Ptprj/Nrp1/Map4k4/Ppm1f/Tsc1/Macf1/Iqgap1/Arhgap6/Smad3/Wnt4/Limch1/Efna5/Dusp22/Peak1	18
GO:0031440	GO:0031440	regulation of mRNA 3'-end processing	11/2465	26/23328	3.05771e-05	0.000907966	0.000751295	Paf1/Ccnt1/Zc3h14/Papola/Ncbp2/Cpeb1/Cdc73/Dhx36/Rnf20/Leo1/Cpsf6	11
GO:1901653	GO:1901653	cellular response to peptide	55/2465	299/23328	3.08412e-05	0.000911087	0.000753877	Fer/Hdac9/Insr/Apc/Ankrd26/Lpl/Pdk4/Akt3/Atp2b1/Socs2/Sirt1/Mdm2/Osbpl8/Appl2/Rps6kb1/Stxbp4/Rock2/Gkap1/Slc39a14/Adcy6/Abcc1/Lpin2/Rock1/Ptpn2/Jak2/Gpam/Sorbs1/Ptprj/Cpeb1/Epha4/Nucks1/Usf1/Tsc1/Zfp106/Nfkb1/C2cd5/Nucb2/Syap1/Phip/Kank1/Ogt/Myo5a/Mbd5/Dennd4c/Opa1/Cacna2d1/Trim41/Appl1/Pik3r1/Foxo1/Pid1/Prkca/Plcb1/Irs1/Grb2	55
GO:0031330	GO:0031330	negative regulation of cellular catabolic process	48/2465	250/23328	3.14139e-05	0.000923021	0.000763752	Hnrnpd/Fmr1/Naf1/Erlec1/Taf15/Tlk2/Scfd1/Nrde2/Zkscan3/Pabpc1/Usp7/Usp25/Noct/Vegfa/Wac/Sufu/Epha4/Angel2/Tsc1/Marchf7/Dhx36/Rgp1/Smg1/Fus/Ophn1/Taf1/Dkc1/Psme3ip1/Lrig2/Senp1/Ogt/Tent4b/Tob1/Tigar/Rbm24/Ric1/Ptpn3/Hnrnpu/Elavl1/Dicer1/Tardbp/Tent2/Thrap3/Trim39/Adra1a/Yod1/Csnk2a2/Sco1	48
GO:0007224	GO:0007224	smoothened signaling pathway	34/2465	156/23328	3.15673e-05	0.000923021	0.000763752	Tulp3/Rab23/Cluap1/Scube1/Fgf10/Dlg5/Ift140/Tctn3/Sufu/Ift80/Dyrk2/Ift81/Ulk3/Chsy1/Traf3ip1/Ttc21b/Bbs7/Dzip1l/Wdr19/Ptpdc1/Cc2d2a/Ift88/Gorab/Gas8/Gpr161/Dzip1/Zfp423/Mosmo/Dync2h1/C2cd3/Evc2/Ttc26/Armc9/Ttbk2	34
GO:0050775	GO:0050775	positive regulation of dendrite morphogenesis	17/2465	55/23328	3.21772e-05	0.000936078	0.000774556	Numb/Dnm1l/Epha4/Caprin1/Mfn1/Dhx36/Ptprd/Lrp8/Cask/Pak3/Ankrd27/Eef2k/Opa1/Ss18l1/Il1rapl1/Afdn/Bhlhb9	17
GO:0070816	GO:0070816	phosphorylation of RNA polymerase II C-terminal domain	7/2465	11/23328	3.27427e-05	0.00094772	0.000784189	Cdk12/Gtf2h1/Ppil4/Ccnh/Gtf2h3/Cdk13/Cdk7	7
GO:0043628	GO:0043628	ncRNA 3'-end processing	14/2465	40/23328	3.37194e-05	0.000971084	0.000803522	Trnt1/Ints2/Exosc8/Larp7/Toe1/Eri2/Dkc1/Ints6l/Tent4b/Elac1/Ints7/Exosc2/Ints8/Ssb	14
GO:0043434	GO:0043434	response to peptide hormone	60/2465	336/23328	3.43456e-05	0.000984172	0.000814352	Fer/Braf/Hdac9/Insr/Apc/Ankrd26/Lpl/Pdk4/Akt3/Atp2b1/Socs2/Sirt1/Osbpl8/Appl2/Rps6kb1/Stxbp4/Rock2/Serpina3n/Gkap1/Slc39a14/Adcy6/Lpin2/Rock1/Ptpn2/Jak2/Gpam/Sorbs1/Chuk/Ptprj/Cpeb1/Hadha/Creb1/Nucks1/Usf1/Tsc1/Zfp106/Nfkb1/Tgfbr3/Eif2b1/C2cd5/Nucb2/Syap1/Phip/Kank1/Meak7/Ogt/Myo5a/Vps13c/Mbd5/Dennd4c/Opa1/Stat2/Appl1/Pik3r1/Foxo1/Pid1/Prkca/Plcb1/Irs1/Grb2	60
GO:0010212	GO:0010212	response to ionizing radiation	29/2465	125/23328	3.516e-05	0.0010025	0.000829515	Ccnd2/Rnf168/Sirt1/Mdm2/Tlk2/Nipbl/Xrcc6/Msh2/Uimc1/Eya1/Nabp1/Nucks1/Eya3/Clock/Nek1/Usp28/Topbp1/Tnks1bp1/Ino80/Kdm1a/Ints7/Tigar/Cop1/Rhno1/Lig4/Mapk14/Ercc6/Grb2/Rnf8	29
GO:0031570	GO:0031570	DNA integrity checkpoint	27/2465	113/23328	3.72112e-05	0.00105573	0.000873562	Eif2ak4/Taok1/Top2b/Mdm2/Rad17/Cdc5l/Msh2/Wac/Uimc1/Nbn/Rint1/Clock/Casp2/Cul4a/Nek1/Hinfp/Usp28/Topbp1/Ints7/Trp53bp1/Trim39/Zfp830/Gigyf2/Rhno1/Mapk14/Ercc6/Taok3	27
GO:0030518	GO:0030518	intracellular steroid hormone receptor signaling pathway	26/2465	107/23328	3.77912e-05	0.0010669	0.000882808	Med1/Ncor1/Sirt1/Cnot2/Ddx5/Strn3/Jak2/Ube3a/Ncoa3/Dnaja1/Hdac1/Clock/Rnf6/Tmf1/Trip4/Rbfox2/Cnot1/Ubr5/Lats1/Ufl1/Safb2/Bdnf/Kdm3a/Ddx17/Arntl/Arrb2	26
GO:0031058	GO:0031058	positive regulation of histone modification	25/2465	101/23328	3.79807e-05	0.001067	0.000882885	Fmr1/Kmt2a/Paf1/Ncor1/Sirt1/Rps6ka5/Nipbl/Paxbp1/Vegfa/Akap8/Slk/Wdr5/Rtf1/Rnf20/Kmt2e/Mtf2/Eed/Ogt/Rif1/Kdm1a/Asxl2/Jarid2/Kdm2a/Nsd3/Ing2	25
GO:0045444	GO:0045444	fat cell differentiation	48/2465	252/23328	3.87922e-05	0.00108448	0.00089735	Runx1t1/Ankrd26/Lpl/Med1/Sirt1/Osbpl8/Ttc8/Fgf10/Ero1a/Nipbl/Trio/Stk3/Osbpl11/Senp2/Noct/Vegfa/Taf8/Axin1/Noc3l/Bbs4/Creb1/Rgs2/Frzb/Itga6/Tbl1xr1/Ppargc1a/Pdgfra/Lrp6/Nucb2/Hdac6/Syap1/Smad3/Crebl2/4932438A13Rik/Bbs7/Asxl2/Rreb1/Fndc3b/Hnrnpu/Ift88/Foxo1/Napepld/Zadh2/Plcb1/Mapk14/Arntl/Zfp516/Rnasel	48
GO:0072594	GO:0072594	establishment of protein localization to organelle	72/2465	426/23328	4.01749e-05	0.00111768	0.000924823	Timm44/Ranbp2/Rnf215/Bid/Rab23/Tpr/Tnpo1/Tnpo3/E2f3/Med1/Kpna2/Akap1/Ap4m1/Sec63/Appl2/Ddx5/Nup85/Timm9/Numb/Ryr2/Nup153/Ap3b1/Zfyve16/Nipbl/Nup155/Ywhaz/Pmm2/Tomm70a/Rbm22/Jak2/Gdap1/Sec61a2/Lrsam1/Hspa5/Fbxw7/Dnaja1/Eps15/Macf1/Hsph1/Pot1a/Ophn1/Dkc1/Vps36/Vps37a/Heatr3/Nedd4/Phip/Nup93/Neurl1b/Vps13c/Gnptab/Cox18/Srp72/Bag4/Ubr5/Gcc2/Elavl1/Ipo8/Nup88/Appl1/Pik3r1/Tardbp/Ipo9/Nup188/Mapk14/Arn…	72
GO:0051053	GO:0051053	negative regulation of DNA metabolic process	29/2465	126/23328	4.11188e-05	0.00113841	0.000941979	Kmt2a/Msh6/Msh3/Rad50/Lig3/Recql5/Otub2/Smchd1/Msh2/Dcp2/Tnks2/Trip12/Nat10/Nbn/Dnajc2/Pot1a/Tnks/Rif1/Tent4b/Ubr5/Hnrnpu/Slx4/Trp53bp1/Klhl15/Ercc6/Zfp869/Fbh1/Rnf169/Bmpr2	29
GO:0007062	GO:0007062	sister chromatid cohesion	17/2465	56/23328	4.16867e-05	0.00114859	0.000950399	Nipbl/Esco1/Smc5/Smc3/Stag2/Fbxw7/Sfpq/Pds5a/Atrx/Tnks/Pds5b/Slf2/Stag1/Pogz/Smc1a/Wapl/Mcmbp	17
GO:0043401	GO:0043401	steroid hormone mediated signaling pathway	27/2465	114/23328	4.39094e-05	0.00119376	0.000987777	Med1/Ncor1/Sirt1/Cnot2/Ddx5/Strn3/Jak2/Ube3a/Ncoa3/Dnaja1/Hdac1/Clock/Rnf6/Tmf1/Trip4/Rbfox2/Cnot1/Ubr5/Lats1/Ufl1/Safb2/Bdnf/Kdm3a/Ddx17/Arntl/Arrb2/Akap13	27
GO:0051567	GO:0051567	histone H3-K9 methylation	13/2465	36/23328	4.39512e-05	0.00119376	0.000987777	Setdb1/Sirt1/Kdm4c/Atrx/Prdm8/Rif1/Kdm1a/Setd7/Jarid2/Arid4b/Baz2a/Arid4a/Kdm3a	13
GO:0071539	GO:0071539	protein localization to centrosome	13/2465	36/23328	4.39512e-05	0.00119376	0.000987777	Bicd1/Apc/Cep83/Nin/Pibf1/Bbs4/Pcm1/Cep350/Golgb1/Hook3/Cep250/Mcph1/C2cd3	13
GO:0006406	GO:0006406	mRNA export from nucleus	16/2465	51/23328	4.45138e-05	0.00119769	0.00099103	Mcm3ap/Hnrnpa2b1/Tpr/Nxf1/Nup85/Nup155/Fyttd1/Iws1/Rae1/Nup93/Ddx19b/Ythdc1/Thoc2/Nup88/Setd2/Rbm15b	16
GO:0071427	GO:0071427	mRNA-containing ribonucleoprotein complex export from nucleus	16/2465	51/23328	4.45138e-05	0.00119769	0.00099103	Mcm3ap/Hnrnpa2b1/Tpr/Nxf1/Nup85/Nup155/Fyttd1/Iws1/Rae1/Nup93/Ddx19b/Ythdc1/Thoc2/Nup88/Setd2/Rbm15b	16
GO:0032956	GO:0032956	regulation of actin cytoskeleton organization	63/2465	361/23328	4.53187e-05	0.00121365	0.00100423	Fer/Snx9/Braf/Nf2/Trpm2/Eps8/Tenm1/Taok1/Sptbn1/Rock2/Ttc8/Tgfb3/Trim27/Carmil1/Rasa1/Washc5/Shank3/Lima1/Mlst8/Rock1/Bbs4/Nrp1/Ppm1f/Pam/Tsc1/Nckap1/Notch2/Tmod1/Epha5/Add2/Tjp1/Iqgap1/Arhgap17/Swap70/Pak3/Arhgap6/Slit2/Dixdc1/Smad3/Kank1/Ccdc88a/Ppp1r9a/Specc1l/Cracd/Wnt4/Bag4/Ppfia1/Limch1/Ssh2/Lats1/Pik3r1/Ssh1/Whamm/Ppm1e/Efna5/Rictor/Cd47/Grb2/Cd2ap/Sema3e/Akap13/Arfgef1/Mphosph8	63
GO:0061003	GO:0061003	positive regulation of dendritic spine morphogenesis	11/2465	27/23328	4.66796e-05	0.00124428	0.00102958	Dnm1l/Caprin1/Mfn1/Dhx36/Lrp8/Cask/Pak3/Eef2k/Opa1/Afdn/Bhlhb9	11
GO:0060560	GO:0060560	developmental growth involved in morphogenesis	51/2465	275/23328	4.71747e-05	0.00125166	0.00103568	Cdh4/Eif2ak4/D130043K22Rik/Csf1/Map2/Tnr/Med1/Sema6a/Itsn2/Spag9/Nin/Fgf10/Vcl/Robo1/Vegfa/Nedd4l/Slit1/Sema4g/Nrp1/Nrp2/Zeb2/Sema4a/Epha7/Rnf6/Plxna1/Lrp6/Iqgap1/Hdac6/Dcx/Plxna3/Slit2/Unc13a/Tmtc3/Kdm1a/Spry1/Rims2/Golga4/Nrn1/Shtn1/Rims1/Sin3a/Ppp2r3a/Bdnf/Efna5/Dscam/Flrt3/Cxcl12/Sema3e/Bmpr2/Afdn/Med12	51
GO:0042274	GO:0042274	ribosomal small subunit biogenesis	20/2465	73/23328	4.74806e-05	0.00125397	0.00103759	Nom1/Nob1/Nol11/Ltv1/Ddx52/Riok1/Dcaf13/Riok3/Nat10/Bms1/Kri1/Utp6/Surf6/Nop14/Tsr1/Utp4/Heatr1/Rrs1/Nol10/Riok2	20
GO:0006611	GO:0006611	protein export from nucleus	29/2465	127/23328	4.79757e-05	0.00126123	0.0010436	Mcm3ap/Hnrnpa2b1/Tpr/Nxf1/Ltv1/Mdm2/Xpo1/Nup85/Nup155/Fyttd1/Iws1/Rbm22/Ptpn14/Tsc1/Rae1/Sdad1/Pkd1/Nup93/Ddx19b/Ythdc1/Thoc2/Camk4/Nup88/Setd2/Abce1/Rrs1/Ssb/Rbm15b/Riok2	29
GO:0009895	GO:0009895	negative regulation of catabolic process	56/2465	311/23328	4.86449e-05	0.00127299	0.00105333	Hnrnpd/Fmr1/Naf1/Ncor1/Erlec1/Taf15/Tlk2/Scfd1/Nrde2/Zkscan3/Hmgcr/Pabpc1/Usp7/Usp25/Noct/Vegfa/Wac/Sufu/Epha4/Hdac4/Angel2/Tsc1/Marchf7/Dhx36/Rgp1/Ppargc1a/Smg1/Fus/Ophn1/Taf1/Dkc1/Psme3ip1/Smad3/Lrig2/Mycbp2/Senp1/Ogt/Tent4b/Tob1/Tigar/Rbm24/Ric1/Ptpn3/Hnrnpu/Elavl1/Dicer1/Tardbp/Tent2/Thrap3/Trim39/Adra1a/Yod1/Csnk2a2/Mdm4/Grin2a/Sco1	56
GO:0071478	GO:0071478	cellular response to radiation	33/2465	153/23328	5.10081e-05	0.00132876	0.00109948	Ccnd2/Fmr1/Eif2ak4/Rnf168/Ptprk/Sirt1/Mdm2/Tlk2/Yy1/Polk/Nipbl/Xrcc6/Nucks1/Dhx36/Fbxw7/Clock/Pold3/Cul4b/Rpgr/Taf1/Usp28/Tnks1bp1/Ino80/Kdm1a/Ints7/Poli/Pik3r1/Rhno1/Lig4/Mapk14/Usp47/Grb2/H2aw	33
GO:0046777	GO:0046777	protein autophosphorylation	46/2465	241/23328	5.27542e-05	0.00136803	0.00113197	Fer/Ddx3x/Cdk12/Eif2ak4/Insr/Kit/Mob1b/Mark3/Yes1/Taok1/Nlk/Rad50/Clk4/Map3k3/Sla/Vegfa/Jak2/Slk/Clk1/Epha4/Nek6/Trpm7/Tnik/Nbn/Epha7/Mknk1/Pdgfra/Mapkapk5/Trim24/Iqgap1/Smg1/Taf1/Irak1/Ulk3/Csnk1g1/Tnks1bp1/Eef2k/Oxsr1/Camk4/Wnk3/Prkca/Mapk14/Taok3/Csnk1g3/Peak1/Riok2	46
GO:0043489	GO:0043489	RNA stabilization	17/2465	57/23328	5.35997e-05	0.00138369	0.00114493	Hnrnpd/Naf1/Taf15/Noct/Vegfa/Angel2/Dhx36/Fus/Dkc1/Tent4b/Rbm24/Hnrnpu/Elavl1/Dicer1/Tardbp/Tent2/Thrap3	17
GO:0043244	GO:0043244	regulation of protein-containing complex disassembly	29/2465	128/23328	5.58483e-05	0.00143528	0.00118762	Insr/Apc/Map2/Eps8/Taok1/Nav3/Sptbn1/Carmil1/Atxn7/Lima1/Oga/Fyco1/Camsap1/Tmod1/Add2/Swap70/Hdac6/Eml4/Ogfod1/Specc1l/Cracd/Jmjd4/Map6d1/Camsap2/Setx/Scaf8/Gspt1/Mphosph8/Ttbk2	29
GO:0016197	GO:0016197	endosomal transport	44/2465	228/23328	5.79457e-05	0.00148253	0.00122672	Vps50/Snx9/Eps15l1/Vps4b/Stx5a/Evi5/Tmem87b/Abca1/Lyst/Reps1/Vps54/Itsn2/Spag9/Trim27/Ap3b1/Zfyve16/Washc5/Tbc1d23/Dnm1l/Itsn1/Pikfyve/Als2/Ccdc93/Vps39/Ehd4/Vps16/Stx16/Rgp1/Eps15/Tmcc1/Erc1/Gripap1/Vps36/Vps37a/Washc4/Grip1/Ankrd27/4932438A13Rik/Gcc2/Ric1/Reps2/Rab9b/Acap2/Btbd8	44
GO:2001021	GO:2001021	negative regulation of response to DNA damage stimulus	20/2465	74/23328	5.8665e-05	0.00149426	0.00123642	Bid/Dyrk3/Sirt1/Mdm2/Recql5/Otub2/Senp2/Smchd1/Trip12/Marchf7/Rif1/Kdm1a/Ubr5/Trp53bp1/Klhl15/Ercc6/Fbh1/Rnf169/Usp47/Cxcl12	20
GO:0048846	GO:0048846	axon extension involved in axon guidance	13/2465	37/23328	6.12326e-05	0.00153349	0.00126888	Sema6a/Vegfa/Slit1/Sema4g/Nrp1/Nrp2/Sema4a/Plxna3/Slit2/Dscam/Cxcl12/Sema3e/Bmpr2	13
GO:1902284	GO:1902284	neuron projection extension involved in neuron projection guidance	13/2465	37/23328	6.12326e-05	0.00153349	0.00126888	Sema6a/Vegfa/Slit1/Sema4g/Nrp1/Nrp2/Sema4a/Plxna3/Slit2/Dscam/Cxcl12/Sema3e/Bmpr2	13
GO:0060999	GO:0060999	positive regulation of dendritic spine development	18/2465	63/23328	6.1337e-05	0.00153349	0.00126888	Fmr1/Dlg5/Shank3/Dnm1l/Itsn1/Caprin1/Mfn1/Dhx36/Lrp8/Mapkapk5/Cask/Pak3/Ppp1r9a/Eef2k/Opa1/Zmynd8/Afdn/Bhlhb9	18
GO:0150116	GO:0150116	regulation of cell-substrate junction organization	18/2465	63/23328	6.1337e-05	0.00153349	0.00126888	Vcl/Vegfa/Rock1/Slk/Ptprj/Nrp1/Map4k4/Ppm1f/Tsc1/Macf1/Iqgap1/Arhgap6/Smad3/Wnt4/Limch1/Efna5/Dusp22/Peak1	18
GO:0002200	GO:0002200	somatic diversification of immune receptors	21/2465	80/23328	6.18104e-05	0.00153349	0.00126888	Icosl/Mcm3ap/Msh6/Rnf168/Msh3/Polm/Xrcc6/Tfrc/Msh2/Nbn/Hmces/Foxp1/Swap70/Rif1/Dcaf1/Trp53bp1/Kmt5b/Lig4/Nsd2/Pms2/Rnf8	21
GO:1901880	GO:1901880	negative regulation of protein depolymerization	21/2465	80/23328	6.18104e-05	0.00153349	0.00126888	Apc/Map2/Eps8/Taok1/Nav3/Sptbn1/Carmil1/Atxn7/Lima1/Camsap1/Tmod1/Add2/Swap70/Hdac6/Eml4/Specc1l/Cracd/Map6d1/Camsap2/Mphosph8/Ttbk2	21
GO:0007266	GO:0007266	Rho protein signal transduction	37/2465	181/23328	6.27305e-05	0.00154961	0.00128222	Cul3/Vav2/Abca1/Eps8/Fgd6/Rock2/Itsn2/Rasgrf2/Arhgef3/Trio/Fgd4/Robo1/Itsn1/Tiam2/Sos1/Rock1/Dnmbp/Chuk/Fgd1/Arhgef9/Nrp1/Als2/Abl2/Ophn1/Mcf2l/Arhgef7/Kank1/Sos2/Scai/Ripor2/Shtn1/Adra1a/Arhgap42/Gpr17/Arhgef12/Flot1/Akap13	37
GO:0032606	GO:0032606	type I interferon production	22/2465	86/23328	6.37784e-05	0.00156873	0.00129804	Polr3d/Ddx3x/Ufd1/Tbk1/Yy1/Traf3/Zbtb20/Ifnar1/Riok3/Chuk/Polr3a/Polr3f/Dhx36/Irak1/Traip/Traf3ip1/Azi2/Dhx33/Setd2/Rnf216/Flot1/Hmgb1	22
GO:0010452	GO:0010452	histone H3-K36 methylation	7/2465	12/23328	7.13822e-05	0.00174082	0.00144043	Nsd1/Iws1/Ash1l/Setd5/Setd2/Nsd3/Nsd2	7
GO:0098935	GO:0098935	dendritic transport	7/2465	12/23328	7.13822e-05	0.00174082	0.00144043	Kif5b/Trak2/Kif5c/Sfpq/Hnrnpu/Pura/Kif5a	7
GO:0110053	GO:0110053	regulation of actin filament organization	50/2465	273/23328	7.73556e-05	0.00187849	0.00155436	Fer/Snx9/Braf/Nf2/Eps8/Tenm1/Sptbn1/Rock2/Ttc8/Tgfb3/Trim27/Carmil1/Rasa1/Washc5/Shank3/Lima1/Mlst8/Bbs4/Nrp1/Ppm1f/Tsc1/Nckap1/Tmod1/Add2/Tjp1/Swap70/Pak3/Arhgap6/Slit2/Smad3/Kank1/Ccdc88a/Ppp1r9a/Specc1l/Cracd/Wnt4/Bag4/Ppfia1/Limch1/Ssh2/Lats1/Pik3r1/Ssh1/Whamm/Ppm1e/Rictor/Cd47/Grb2/Arfgef1/Mphosph8	50
GO:0006997	GO:0006997	nucleus organization	28/2465	124/23328	7.91857e-05	0.00191482	0.00158442	Vps4b/Dyrk3/Map7/Ubxn2a/Nup153/Nup155/Sf1/Ahctf1/Tor1b/Cdan1/Polr1b/Celf3/Ankle2/Tmf1/Ets1/Nup93/Pygo1/Nup205/Ift88/Psme4/Tardbp/Kdm3a/Srpk2/Syne2/Nup98/Tbpl1/Rnf8/Syne1	28
GO:0018107	GO:0018107	peptidyl-threonine phosphorylation	27/2465	118/23328	8.29354e-05	0.00199608	0.00165165	Dgkq/Dyrk3/Nlk/Akt3/Tbk1/Rock2/Axin1/Rock1/Clk1/Cdc42bpa/Acvr1/Hipk3/Map3k7/Dyrk2/Prkag2/Taf1/Tnks/Trpc6/Phip/Tnks1bp1/Ogt/Oxsr1/Dcaf1/Wnk3/Csnk2a2/Prkca/Cemip	27
GO:0016445	GO:0016445	somatic diversification of immunoglobulins	19/2465	70/23328	8.35909e-05	0.00199608	0.00165165	Icosl/Mcm3ap/Msh6/Rnf168/Msh3/Polm/Tfrc/Msh2/Nbn/Hmces/Foxp1/Swap70/Rif1/Trp53bp1/Kmt5b/Lig4/Nsd2/Pms2/Rnf8	19
GO:1905515	GO:1905515	non-motile cilium assembly	19/2465	70/23328	8.35909e-05	0.00199608	0.00165165	Ttc8/Pibf1/Spag6l/Ift140/Bbs4/Ift80/Ift74/Pcm1/Cep350/Bbs7/Cep250/Cc2d2a/Ift88/Gorab/Cep126/Dync2h1/C2cd3/Pcdh15/Ttbk2	19
GO:1905508	GO:1905508	protein localization to microtubule organizing center	13/2465	38/23328	8.41164e-05	0.0020003	0.00165514	Bicd1/Apc/Cep83/Nin/Pibf1/Bbs4/Pcm1/Cep350/Golgb1/Hook3/Cep250/Mcph1/C2cd3	13
GO:0032479	GO:0032479	regulation of type I interferon production	21/2465	82/23328	9.11611e-05	0.00215886	0.00178634	Polr3d/Ddx3x/Ufd1/Tbk1/Yy1/Traf3/Zbtb20/Ifnar1/Riok3/Chuk/Polr3a/Polr3f/Dhx36/Irak1/Traip/Traf3ip1/Dhx33/Setd2/Rnf216/Flot1/Hmgb1	21
GO:0080182	GO:0080182	histone H3-K4 trimethylation	9/2465	20/23328	9.16012e-05	0.00216036	0.00178758	Kmt2a/Kmt2b/Rtf1/Kmt2e/Ogt/Tet3/Ncoa6/Tet2/Arid4a	9
GO:0007416	GO:0007416	synapse assembly	38/2465	191/23328	9.23124e-05	0.00216821	0.00179408	Gabra2/Numb/Dlg5/Shank3/Cbln2/Arhgef9/Sema4a/Adgrl2/Epha7/Ptprd/Add2/Gpc4/Gnpat/Clstn2/Ppp1r9a/Adgrb3/Gabrb3/Setd5/Lrrn1/Mdga2/Eef2k/Pcdh17/Lrrn3/Slitrk2/Adgrl3/Pik3r1/Sipa1l1/Slitrk4/Flrt2/Amigo2/Bdnf/Efna5/Oxtr/Prkca/Flrt3/Il1rapl1/Lrrtm2/Bhlhb9	38
GO:1901652	GO:1901652	response to peptide	67/2465	400/23328	9.63905e-05	0.00225089	0.0018625	Fer/Braf/Hdac9/Insr/Apc/Ankrd26/Lpl/Pdk4/Akt3/Atp2b1/Socs2/Sirt1/Mdm2/Osbpl8/Appl2/Rps6kb1/Stxbp4/Rock2/Serpina3n/Gkap1/Slc39a14/Adcy6/Abcc1/Lpin2/Rock1/Ptpn2/Jak2/Gpam/Sorbs1/Chuk/Ptprj/Cpeb1/Hadha/Creb1/Epha4/Nucks1/Usf1/Tsc1/Zfp106/Nfkb1/Tgfbr3/Eif2b1/C2cd5/Chrna7/Nucb2/Syap1/Phip/Kank1/Meak7/Ogt/Myo5a/Vps13c/Mbd5/Dennd4c/Opa1/Stat2/Cacna2d1/Trim41/Appl1/Pik3r1/Foxo1/Pid1/Prkca/Plcb1/Mapk14/Ir…	67
GO:0001952	GO:0001952	regulation of cell-matrix adhesion	27/2465	119/23328	9.66184e-05	0.00225089	0.0018625	Csf1/Utrn/Rasa1/Vcl/Vegfa/Rock1/Slk/Ptprj/Nrp1/Map4k4/Ppm1f/Tsc1/Macf1/Iqgap1/Cask/Arhgap6/Smad3/Wnt4/Limch1/Ajap1/Pik3r1/Dmd/Nexmif/Efna5/Sema3e/Dusp22/Peak1	27
GO:0021952	GO:0021952	central nervous system projection neuron axonogenesis	11/2465	29/23328	0.000101405	0.00235284	0.00194685	Nr2e1/Nin/Epha4/Zeb2/Dcx/Slit2/Cdh11/Mycbp2/Szt2/Prdm8/Dcc	11
GO:1902808	GO:1902808	positive regulation of cell cycle G1/S phase transition	15/2465	49/23328	0.000104789	0.00242155	0.0020037	Ccnd2/Ddx3x/Paf1/Mdm2/Stxbp4/Fgf10/Cdc73/Larp7/Kmt2e/Cul4b/Cul4a/Tfdp1/Lsm11/Plcb1/Ankrd17	15
GO:0006352	GO:0006352	DNA-templated transcription, initiation	24/2465	101/23328	0.000107816	0.00247888	0.00205114	Tbp/Med1/Gtf2a1/Ccnh/Taf8/Crcp/Creb1/Tfb2m/Gtf3c5/Dhx36/Taf1/Smarca5/Med13/Rsf1/Taf2/Bclaf1/Taf4/Setx/Bdp1/Ercc6/Taf1b/Cdk7/Tbpl1/Med12	24
GO:1903322	GO:1903322	positive regulation of protein modification by small protein conjugation or removal	30/2465	139/23328	0.000108135	0.00247888	0.00205114	Ddx3x/Cul3/Rassf1/Chfr/Arnt/Peli1/Cblb/Senp2/Axin1/Huwe1/Ube3a/Hdac4/Hspa5/Marchf7/Dcun1d1/Fbxw7/Rwdd3/Rnf20/Sprtn/Rnf111/Wdr48/Mycbp2/Topors/Kdm1a/Dcun1d2/Gnl3/Traf7/Kdm2a/Birc2/Arrb2	30
GO:0006303	GO:0006303	double-strand break repair via nonhomologous end joining	17/2465	60/23328	0.000109214	0.00249366	0.00206337	Top2b/Polm/Lig3/Dek/Xrcc6/Smchd1/Pot1a/Hmces/Uvrag/Rif1/Trp53bp1/Kmt5b/Lig4/Ercc6/Kdm2a/Nsd2/Rnf8	17
GO:0016073	GO:0016073	snRNA metabolic process	12/2465	34/23328	0.000111424	0.00252401	0.00208848	Ints2/Exosc8/Larp7/Toe1/Ints11/Dkc1/Ints10/Ints6l/Ints7/Exosc2/Ints8/Mettl4	12
GO:0034243	GO:0034243	regulation of transcription elongation from RNA polymerase II promoter	12/2465	34/23328	0.000111424	0.00252401	0.00208848	Cdk12/Rnf168/Recql5/Zmynd11/Axin1/Cdc73/Supt16/Hnrnpu/Cdk13/Leo1/Eapp/Rnf8	12
GO:0010721	GO:0010721	negative regulation of cell development	65/2465	387/23328	0.000112019	0.00252748	0.00209136	Fmr1/Eif2ak4/D130043K22Rik/Map2/Tnr/Med1/Sema6a/Katna1/Nr2e1/Mdm2/Appl2/Eif4enif1/Trim11/Spag9/Yy1/Plk2/Ptprg/Tomm70a/Adcy6/Vegfa/Mib1/Slit1/Sema4g/Ube3a/Gdf11/Nrp1/Trak2/Map4k4/Epha4/Rgs2/Srgap2/Tsc1/Frzb/Sema4a/Fbxw7/Nbn/Epha7/Npr2/Rnf6/Foxp1/Xylt1/Plxna3/Slit2/Pcm1/Trpc6/Dixdc1/Hmg20a/Kank1/Lrig2/Kdm1a/Hook3/Thoc2/Ttc3/Dicer1/Dlx1/Zfp536/Nexmif/Bdnf/Efna5/Paqr3/Gpr173/Sema3e/Cntn4/Zhx2/Fat3	65
GO:0032984	GO:0032984	protein-containing complex disassembly	41/2465	214/23328	0.000120036	0.00269775	0.00223225	Insr/Apc/Kif5b/Vps4b/Map2/Eps8/Dyrk3/Taok1/Nav3/Sptbn1/Carmil1/Atxn7/Lima1/Oga/Fyco1/Camsap1/Vps16/Tmod1/Add2/Swap70/Hdac6/Eml4/Ogfod1/Specc1l/Uvrag/Cracd/Jmjd4/Atg14/Smarce1/Map6d1/Camsap2/Setx/Scaf8/2810006K23Rik/Lix1/Abce1/Stx17/Gspt1/H2aw/Mphosph8/Ttbk2	41
GO:0061001	GO:0061001	regulation of dendritic spine morphogenesis	16/2465	55/23328	0.000122547	0.0027412	0.0022682	Shank3/Dnm1l/Ube3a/Epha4/Caprin1/Mfn1/Dhx36/Lrp8/Cask/Pak3/Ppp1r9a/Eef2k/Opa1/Sipa1l1/Afdn/Bhlhb9	16
GO:0018210	GO:0018210	peptidyl-threonine modification	28/2465	127/23328	0.000122926	0.0027412	0.0022682	Dgkq/Dyrk3/Nlk/Akt3/Tbk1/Rock2/Axin1/Rock1/Clk1/Cdc42bpa/Acvr1/Hipk3/Map3k7/Dyrk2/Prkag2/Taf1/Tnks/Trpc6/Phip/Tnks1bp1/Ogt/Oxsr1/Dcaf1/Wnk3/Csnk2a2/Prkca/Cemip/Galntl6	28
GO:0051894	GO:0051894	positive regulation of focal adhesion assembly	10/2465	25/23328	0.000124632	0.00276847	0.00229077	Vegfa/Rock1/Ptprj/Nrp1/Map4k4/Ppm1f/Tsc1/Iqgap1/Smad3/Wnt4	10
GO:0002562	GO:0002562	somatic diversification of immune receptors via germline recombination within a single locus	19/2465	72/23328	0.000126139	0.00278039	0.00230063	Icosl/Msh6/Rnf168/Msh3/Xrcc6/Tfrc/Msh2/Nbn/Hmces/Foxp1/Swap70/Rif1/Dcaf1/Trp53bp1/Kmt5b/Lig4/Nsd2/Pms2/Rnf8	19
GO:0016444	GO:0016444	somatic cell DNA recombination	19/2465	72/23328	0.000126139	0.00278039	0.00230063	Icosl/Msh6/Rnf168/Msh3/Xrcc6/Tfrc/Msh2/Nbn/Hmces/Foxp1/Swap70/Rif1/Dcaf1/Trp53bp1/Kmt5b/Lig4/Nsd2/Pms2/Rnf8	19
GO:0043242	GO:0043242	negative regulation of protein-containing complex disassembly	22/2465	90/23328	0.000132088	0.00288211	0.0023848	Apc/Map2/Eps8/Taok1/Nav3/Sptbn1/Carmil1/Atxn7/Lima1/Camsap1/Tmod1/Add2/Swap70/Hdac6/Eml4/Specc1l/Cracd/Map6d1/Camsap2/Scaf8/Mphosph8/Ttbk2	22
GO:1900076	GO:1900076	regulation of cellular response to insulin stimulus	22/2465	90/23328	0.000132088	0.00288211	0.0023848	Ankrd26/Lpl/Atp2b1/Sirt1/Osbpl8/Appl2/Rps6kb1/Gkap1/Ptpn2/Sorbs1/Ptprj/Nucks1/Tsc1/Nucb2/Kank1/Ogt/Myo5a/Opa1/Pik3r1/Pid1/Prkca/Irs1	22
GO:0022406	GO:0022406	membrane docking	21/2465	84/23328	0.000132262	0.00288211	0.0023848	Stx5a/Vps45/Rab3d/Cep83/Scfd1/Esyt2/Rab3c/Rock1/Stx16/Unc13b/Stx2/Exoc4/Vps33b/Unc13a/Rims2/Atg14/Rims1/Exoc5/Stx17/Gramd2/Pdzd8	21
GO:0048511	GO:0048511	rhythmic process	53/2465	301/23328	0.00013848	0.00300617	0.00248745	Hnrnpd/Kmt2a/Ncor1/Sirt1/Rock2/Ddx5/Nr1d2/Pspc1/Enox1/Usp7/Dnm1l/Noct/Nfya/Huwe1/Ube3a/Creb1/Schip1/Fbxw7/Mttp/Hdac1/Sfpq/Per3/Ppargc1a/Pdgfra/Clock/Kdm5a/Grin2b/Chrna7/Enox2/Cul4a/Usp2/Mycbp2/Dpyd/Ogt/Rorb/Hnrnpu/Plekha1/Kcna2/Tardbp/Sin3a/Setx/Thrap3/Zfp830/Bdnf/Prkg1/Mat2a/Kdm2a/Arntl/Grin2a/Arrb2/Kcnd2/Btbd9/Top1	53
GO:0033169	GO:0033169	histone H3-K9 demethylation	7/2465	13/23328	0.000140514	0.00303882	0.00251447	Kdm4c/Kdm1a/Jmjd1c/Kdm3b/Phf8/Kdm7a/Kdm3a	7
GO:2000780	GO:2000780	negative regulation of double-strand break repair	11/2465	30/23328	0.00014489	0.00311384	0.00257654	Recql5/Otub2/Smchd1/Trip12/Rif1/Ubr5/Trp53bp1/Klhl15/Ercc6/Fbh1/Rnf169	11
GO:0032535	GO:0032535	regulation of cellular component size	68/2465	413/23328	0.00014507	0.00311384	0.00257654	Fer/Cdh4/Snx9/D130043K22Rik/Map2/Eps8/Tnr/Tenm1/Sema6a/Akt3/Sptbn1/Trim27/Carmil1/Rasa1/Nefm/Washc5/Shank3/Lima1/Vegfa/Mlst8/Lars/Slit1/Sema4g/Bbs4/Nrp1/Rb1cc1/Creb1/Tsc1/Nckap1/Slc12a6/Sema4a/Epha7/Tmod1/Hp1bp3/Rnf6/Add2/Swap70/Pak3/Dcx/Plxna3/Slit2/Kank1/Ppp1r9a/Specc1l/Ogt/Arhgap5/Cracd/Kdm1a/Bag4/Ssh2/Golga4/Lats1/Wnk3/Shtn1/Ssh1/Sin3a/Whamm/Bdnf/Efna5/Dscam/Rictor/Grb2/Cxcl12/Sema3e/Ano6/Bmp…	68
GO:0000726	GO:0000726	non-recombinational repair	18/2465	67/23328	0.000147001	0.00314351	0.00260109	Top2b/Polm/Lig3/Dek/Xrcc6/Smchd1/Pot1a/Hmces/Uvrag/Rif1/Slx4/Trp53bp1/Kmt5b/Lig4/Ercc6/Kdm2a/Nsd2/Rnf8	18
GO:0032392	GO:0032392	DNA geometric change	13/2465	40/23328	0.000152714	0.00323248	0.00267471	Rpa1/Hnrnpa2b1/Supv3l1/Rad50/Recql5/Gtf2h2/Mcm6/Dhx36/Nbn/Pot1a/Ddx1/Pura/Hmgb1	13
GO:0007026	GO:0007026	negative regulation of microtubule depolymerization	12/2465	35/23328	0.000153346	0.00323248	0.00267471	Apc/Map2/Taok1/Nav3/Atxn7/Camsap1/Hdac6/Eml4/Specc1l/Map6d1/Camsap2/Ttbk2	12
GO:0060997	GO:0060997	dendritic spine morphogenesis	19/2465	73/23328	0.000153815	0.00323248	0.00267471	Shank3/Dnm1l/Ube3a/Epha4/Caprin1/Mfn1/Dhx36/Lrp8/Epha5/Cask/Hdac6/Pak3/Ppp1r9a/Eef2k/Opa1/Dock10/Sipa1l1/Afdn/Bhlhb9	19
GO:0051568	GO:0051568	histone H3-K4 methylation	16/2465	56/23328	0.000154891	0.00323248	0.00267471	Kmt2a/Kmt2b/Rbbp5/Wdr5/Rtf1/Ash1l/Kmt2e/Ash2l/Ogt/Tet3/Kdm1a/Kmt2c/Ncoa6/Tet2/Arid4a/Rlf	16
GO:0008334	GO:0008334	histone mRNA metabolic process	8/2465	17/23328	0.000155109	0.00323248	0.00267471	Slbp/Dcp2/Xrn1/Tent4b/Tent2/Lsm11/Cpsf3/Ssb	8
GO:0071428	GO:0071428	rRNA-containing ribonucleoprotein complex export from nucleus	8/2465	17/23328	0.000155109	0.00323248	0.00267471	Ltv1/Xpo1/Tsc1/Sdad1/Nup88/Abce1/Rrs1/Riok2	8
GO:2000047	GO:2000047	regulation of cell-cell adhesion mediated by cadherin	8/2465	17/23328	0.000155109	0.00323248	0.00267471	Adam19/Vegfa/Ppm1f/Ptpru/Tjp1/Nexmif/Flot1/Afdn	8
GO:0140056	GO:0140056	organelle localization by membrane tethering	20/2465	79/23328	0.000157461	0.00326959	0.00270541	Stx5a/Vps45/Rab3d/Cep83/Scfd1/Esyt2/Rab3c/Stx16/Unc13b/Stx2/Exoc4/Vps33b/Unc13a/Rims2/Atg14/Rims1/Exoc5/Stx17/Gramd2/Pdzd8	20
GO:1902850	GO:1902850	microtubule cytoskeleton organization involved in mitosis	30/2465	142/23328	0.000161805	0.00334767	0.00277002	Tpr/Vps4b/Kif2a/Plk2/Fgf10/Pibf1/Smc3/Stag2/Eya1/Kif3b/Rae1/Dctn6/Zw10/Pkd1/Map9/Togaram1/Ripor2/Spry1/Stag1/Tbce/Hnrnpu/Mcph1/Ints13/Ckap5/Tasor/Cep126/Smc1a/Setd2/Eml1/Tacc1	30
GO:0016055	GO:0016055	Wnt signaling pathway	70/2465	430/23328	0.00016556	0.00341303	0.00282411	Ddx3x/Ccne1/Paf1/Cul3/Apc/Fzd3/Amotl1/Prdm15/Sulf1/Nlk/Nle1/Fgf10/Stk3/Senp2/Lmbr1l/Celsr3/Axin1/Tnks2/Cdc73/Klhl12/Abl2/Zeb2/Frzb/Rtf1/Usp8/Tbl1xr1/Tnik/Ift80/Nfkb1/Mllt3/Macf1/Hdac1/Ptpru/Lrp6/Gpc4/Tnks/Dixdc1/Csnk1g1/Smad3/Lrrfip2/Kank1/Pkd1/Tmem131l/Pkd2/Daam1/Ttc21b/Pygo1/Cyld/Wnt4/Kdm6a/Ubr5/Fermt2/Rbms3/Lats1/Ankrd6/Zbed3/Leo1/Ppp2r3a/Foxo1/Cxxc4/Csnk2a2/Mapk14/Chd8/Arntl/Usp34/Usp47/Scyl2…	70
GO:0000723	GO:0000723	telomere maintenance	27/2465	123/23328	0.000173803	0.00357013	0.00295409	Hnrnpd/Rpa1/Ccne1/Hnrnpa2b1/Naf1/Rad50/Ylpm1/Xrcc6/Dcp2/Tnks2/Smc5/Nat10/Dhx36/Nbn/Mapkapk5/Pot1a/Smg1/LTO1/Atrx/Dkc1/Tnks/Xrn1/Rif1/Tent4b/Hnrnpu/Slx4/Gnl3	27
GO:0006892	GO:0006892	post-Golgi vesicle-mediated transport	23/2465	98/23328	0.000181209	0.00370895	0.00306897	Rnf215/Ap4m1/Vps54/Sptbn1/Rabep1/Scfd1/Kif13a/Ccdc93/Blzf1/Sec16a/Nbea/Eps15/Exoc4/Myo5a/Dop1a/Exoc1/Golga4/Kif16b/Sorcs1/Stxbp6/Exoc5/Ank3/Rab26	23
GO:0000289	GO:0000289	nuclear-transcribed mRNA poly(A) tail shortening	10/2465	26/23328	0.000183416	0.00371434	0.00307342	Cnot2/Cnot6/Samd4/Pabpc1/Tnrc6c/Pan3/Cnot1/Tent4b/Tob1/Tnrc6a	10
GO:0001672	GO:0001672	regulation of chromatin assembly or disassembly	10/2465	26/23328	0.000183416	0.00371434	0.00307342	Tpr/Setdb1/Tlk2/Naa40/Morc2a/Pphln1/Tasor/Phf8/Tlk1/Mphosph8	10
GO:0034453	GO:0034453	microtubule anchoring	10/2465	26/23328	0.000183416	0.00371434	0.00307342	Bicd1/Nin/Bbs4/Pcm1/Cep57/Cep350/Hook3/Bicd2/Gcc2/Cep43	10
GO:0061647	GO:0061647	histone H3-K9 modification	14/2465	46/23328	0.000189447	0.00380954	0.0031522	Kmt2a/Setdb1/Sirt1/Kdm4c/Atrx/Prdm8/Rif1/Kdm1a/Setd7/Jarid2/Arid4b/Baz2a/Arid4a/Kdm3a	14
GO:1902667	GO:1902667	regulation of axon guidance	14/2465	46/23328	0.000189447	0.00380954	0.0031522	Sema6a/Vegfa/Slit1/Sema4g/Nrp1/Sema4a/Plxna3/Slit2/Zswim6/Mycbp2/Dscam/Cxcl12/Sema3e/Bmpr2	14
GO:0198738	GO:0198738	cell-cell signaling by wnt	70/2465	432/23328	0.00019054	0.00381813	0.0031593	Ddx3x/Ccne1/Paf1/Cul3/Apc/Fzd3/Amotl1/Prdm15/Sulf1/Nlk/Nle1/Fgf10/Stk3/Senp2/Lmbr1l/Celsr3/Axin1/Tnks2/Cdc73/Klhl12/Abl2/Zeb2/Frzb/Rtf1/Usp8/Tbl1xr1/Tnik/Ift80/Nfkb1/Mllt3/Macf1/Hdac1/Ptpru/Lrp6/Gpc4/Tnks/Dixdc1/Csnk1g1/Smad3/Lrrfip2/Kank1/Pkd1/Tmem131l/Pkd2/Daam1/Ttc21b/Pygo1/Cyld/Wnt4/Kdm6a/Ubr5/Fermt2/Rbms3/Lats1/Ankrd6/Zbed3/Leo1/Ppp2r3a/Foxo1/Cxxc4/Csnk2a2/Mapk14/Chd8/Arntl/Usp34/Usp47/Scyl2…	70
GO:0001824	GO:0001824	blastocyst development	31/2465	150/23328	0.000193252	0.00385543	0.00319017	Cul3/Gabpa/Bnip2/Setdb1/Cnot2/Nle1/Taf8/Sf3b1/Sp3/Cops2/Rtf1/Tbl1xr1/Skil/Nbn/Kdm4c/Nasp/Tgfbr3/N4bp2l2/Prickle2/Tjp1/Cnot1/Matr3/Thoc2/Lats1/Dicer1/Slc35e2/Pbrm1/Zfp830/Zfp14/Zfp420/Zbed6	31
GO:0072698	GO:0072698	protein localization to microtubule cytoskeleton	16/2465	57/23328	0.00019442	0.00385543	0.00319017	Mid2/Bicd1/Apc/Cep83/Nin/Pibf1/Bbs4/Pcm1/Cep350/Golgb1/Hook3/Cep250/Hnrnpu/Mcph1/C2cd3/Ttbk2	16
GO:1902373	GO:1902373	negative regulation of mRNA catabolic process	16/2465	57/23328	0.00019442	0.00385543	0.00319017	Hnrnpd/Fmr1/Taf15/Pabpc1/Noct/Vegfa/Angel2/Fus/Tent4b/Tob1/Rbm24/Hnrnpu/Elavl1/Dicer1/Tardbp/Thrap3	16
GO:0009896	GO:0009896	positive regulation of catabolic process	74/2465	463/23328	0.000195742	0.00386828	0.0032008	Mid2/Hnrnpd/Fmr1/Snx9/Bid/Eif2ak4/Insr/Apc/Stx5a/Faf1/Chfr/Sirt1/Supv3l1/Tbk1/Mdm2/Igfbp3/Pnpt1/Rock2/Atxn3/Trim27/Plk2/Mtdh/Rnf19a/Pabpc1/Cblb/Zbtb20/Axin1/Wac/Rock1/Nedd4l/Arih1/Fyco1/Huwe1/Tnrc6c/Atg4b/Atf6/Lrsam1/Tsc1/Dhx36/Sh3d19/Fbxw7/Mettl14/Map3k7/Rnf19b/Pik3c2a/Cul4b/Hdac6/Taf1/Cul4a/Adam9/Nedd4/Idua/Zyg11b/Vps13c/Cnot1/Tmtc3/Bbs7/Tob1/Rbm24/Hace1/Ankib1/Ufl1/Rc3h1/Cop1/Tardbp/Ppp2r3a/Fo…	74
GO:0070544	GO:0070544	histone H3-K36 demethylation	6/2465	10/23328	0.000199285	0.00392474	0.00324752	Riox2/Kdm4c/Kdm2b/Phf8/Kdm7a/Kdm2a	6
GO:0032970	GO:0032970	regulation of actin filament-based process	67/2465	410/23328	0.000201836	0.00396138	0.00327784	Fer/Snx9/Braf/Nf2/Trpm2/Eps8/Tenm1/Taok1/Sptbn1/Rock2/Ttc8/Tgfb3/Ryr2/Trim27/Carmil1/Rasa1/Washc5/Shank3/Lima1/Mlst8/Rock1/Bbs4/Nrp1/Ppm1f/Pam/Tsc1/Nckap1/Notch2/Tmod1/Pde4b/Epha5/Add2/Tjp1/Iqgap1/Arhgap17/Swap70/Pak3/Arhgap6/Slit2/Dixdc1/Smad3/Kank1/Ccdc88a/Ank2/Ppp1r9a/Specc1l/Cracd/Wnt4/Bag4/Ppfia1/Limch1/Ssh2/Lats1/Pik3r1/Kcnj2/Ssh1/Whamm/Ppm1e/Efna5/Rictor/Cd47/Grb2/Cd2ap/Sema3e/Akap13/Arfge…	67
GO:0045738	GO:0045738	negative regulation of DNA repair	11/2465	31/23328	0.000203246	0.00397544	0.00328947	Recql5/Otub2/Smchd1/Trip12/Rif1/Ubr5/Trp53bp1/Klhl15/Ercc6/Fbh1/Rnf169	11
GO:0051961	GO:0051961	negative regulation of nervous system development	61/2465	365/23328	0.000205605	0.0040079	0.00331633	Fmr1/Tulp3/Eif2ak4/D130043K22Rik/Map2/Tnr/Med1/Sema6a/Katna1/Nr2e1/Mdm2/Appl2/Eif4enif1/Trim11/Spag9/Plk2/Ptprg/Adcy6/Mib1/Slit1/Sema4g/Sufu/Ube3a/Gdf11/Nrp1/Trak2/Map4k4/Epha4/Srgap2/Tsc1/Sema4a/Nbn/Epha7/Rnf6/Lrp6/Xylt1/Plxna3/Slit2/Pcm1/Trpc6/Dixdc1/Hmg20a/Kank1/Lrig2/Traf3ip1/Kdm1a/Hook3/Thoc2/Ttc3/Gpr161/Dicer1/Dlx1/Zfp536/Nexmif/Bdnf/Paqr3/Gpr173/Sema3e/Cntn4/Zhx2/Fat3	61
GO:0016447	GO:0016447	somatic recombination of immunoglobulin gene segments	17/2465	63/23328	0.00021005	0.00408068	0.00337655	Icosl/Msh6/Rnf168/Msh3/Tfrc/Msh2/Nbn/Hmces/Foxp1/Swap70/Rif1/Trp53bp1/Kmt5b/Lig4/Nsd2/Pms2/Rnf8	17
GO:0051494	GO:0051494	negative regulation of cytoskeleton organization	34/2465	171/23328	0.000212695	0.0041181	0.00340751	Apc/Map2/Eps8/Taok1/Nav3/Sptbn1/Carmil1/Atxn7/Nubp1/Shank3/Lima1/Bbs4/Camsap1/Tmod1/Add2/Tjp1/Swap70/Hdac6/Arhgap6/Slit2/Eml4/Kank1/Ppp1r9a/Specc1l/Ccp110/Cracd/Ppfia1/Ssh2/Map6d1/Camsap2/Ssh1/Arfgef1/Mphosph8/Ttbk2	34
GO:0045787	GO:0045787	positive regulation of cell cycle	60/2465	358/23328	0.000213423	0.00411827	0.00340765	Ccnd2/Ddx3x/Paf1/Cul3/Pkn2/Insr/Tpr/Vps4b/Rassf1/Dyrk3/Med1/Nr2e1/Mdm2/Rps6kb1/Stxbp4/Rock2/Cdc27/Fgf10/Nipbl/Smoc2/Cdc23/Pggt1b/Uhrf2/Smc5/Cdc73/Pkp4/Kif3b/Larp7/Sfpq/Kmt2e/Anapc4/Casp2/Lrp6/Cul4b/Dynlt3/Atrx/Cul4a/Usp2/Phip/Pkd1/Ino80/Pkd2/Ccpg1/Ythdc2/Ripor2/Slf2/Wnt4/Tfdp1/Hnrnpu/Sin3a/Lsm11/Cep295/Cep120/Prkca/Plcb1/Mdm4/Ankrd17/Srpk2/Hmgb1/Ccnyl1	60
GO:0050821	GO:0050821	protein stabilization	35/2465	178/23328	0.000216916	0.00417164	0.00345181	Rassf1/Nlk/Stxbp4/Gtpbp4/Ccnh/Stk3/Usp7/Usp33/Creb1/Epha4/Tsc1/Sec16a/Marchf7/Nckap1/Fbxw7/Per3/Taf1/Usp2/Smad3/Crebl2/Ank2/Mtrr/Bag4/Morc3/Hip1/Otud3/Pik3r1/Ipo9/Zbed3/Trim39/Usp27x/Flot1/Tnip2/Naa15/Cdk7	35
GO:0032481	GO:0032481	positive regulation of type I interferon production	15/2465	52/23328	0.000219572	0.00420858	0.00348238	Polr3d/Ddx3x/Tbk1/Zbtb20/Ifnar1/Riok3/Chuk/Polr3a/Polr3f/Dhx36/Irak1/Dhx33/Setd2/Flot1/Hmgb1	15
GO:0006473	GO:0006473	protein acetylation	37/2465	192/23328	0.000222318	0.00424701	0.00351418	Ddx3x/Kmt2a/Brd8/Ctcf/Taok1/Sirt1/Rps6ka5/Kat6b/Epc1/Esco1/Iws1/Naa40/Smc5/Ing5/Bmi1/Wdr5/Mrgbp/Hdac1/Clock/Phf14/Ing3/Kat8/Taf1/Kat6a/Ogt/Setd5/Naa30/Phf20/Zzz3/Yeats2/Sin3a/Naa25/Cep295/Arntl/Naa15/Brpf3/Phf20l1	37
GO:0030038	GO:0030038	contractile actin filament bundle assembly	25/2465	112/23328	0.000225871	0.00427989	0.00354139	Braf/Cul3/Nf2/Rock2/Ttc8/Tgfb3/Carmil1/Spag6l/Sorbs1/Bbs4/Nrp1/Ppm1f/Tsc1/Tjp1/Arhgap6/Smad3/Ccdc88a/Ppp1r9a/Wnt4/Bag4/Ppfia1/Limch1/Pik3r1/Ppm1e/Cd47	25
GO:0043149	GO:0043149	stress fiber assembly	25/2465	112/23328	0.000225871	0.00427989	0.00354139	Braf/Cul3/Nf2/Rock2/Ttc8/Tgfb3/Carmil1/Spag6l/Sorbs1/Bbs4/Nrp1/Ppm1f/Tsc1/Tjp1/Arhgap6/Smad3/Ccdc88a/Ppp1r9a/Wnt4/Bag4/Ppfia1/Limch1/Pik3r1/Ppm1e/Cd47	25
GO:0032204	GO:0032204	regulation of telomere maintenance	20/2465	81/23328	0.00022676	0.00427989	0.00354139	Hnrnpd/Hnrnpa2b1/Naf1/Rad50/Ylpm1/Dcp2/Tnks2/Nat10/Dhx36/Nbn/Mapkapk5/Pot1a/Smg1/Atrx/Dkc1/Tnks/Tent4b/Hnrnpu/Slx4/Gnl3	20
GO:0009411	GO:0009411	response to UV	29/2465	138/23328	0.000227026	0.00427989	0.00354139	Fmr1/Eif2ak4/Msh6/Rnf168/Ptprk/Sirt1/Yy1/Polk/Msh2/Map4k3/Ercc5/Rev1/Usf1/Dhx36/Fbxw7/Usp1/Pold3/Cul4b/Taf1/Casp3/Sprtn/Usp28/Ino80/Kdm1a/Poli/Pik3r1/Ercc6/Usp47/H2aw	29
GO:0032200	GO:0032200	telomere organization	27/2465	125/23328	0.000229963	0.00432104	0.00357543	Hnrnpd/Rpa1/Ccne1/Hnrnpa2b1/Naf1/Rad50/Ylpm1/Xrcc6/Dcp2/Tnks2/Smc5/Nat10/Dhx36/Nbn/Mapkapk5/Pot1a/Smg1/LTO1/Atrx/Dkc1/Tnks/Xrn1/Rif1/Tent4b/Hnrnpu/Slx4/Gnl3	27
GO:0006606	GO:0006606	protein import into nucleus	33/2465	165/23328	0.000233361	0.00437057	0.00361642	Ranbp2/Rab23/Tpr/Tnpo1/Tnpo3/E2f3/Med1/Kpna2/Akap1/Appl2/Ddx5/Nup85/Nup153/Nup155/Rbm22/Jak2/Heatr3/Phip/Nup93/Ubr5/Elavl1/Ipo8/Nup88/Appl1/Pik3r1/Tardbp/Ipo9/Nup188/Mapk14/Arntl/Snupn/Nup98/Ipo7	33
GO:0006476	GO:0006476	protein deacetylation	23/2465	100/23328	0.000249067	0.00464953	0.00384724	Hdac9/Ncor1/Sirt1/Nipbl/Hdac7/Vegfa/Akap8/Hdac4/Elk4/Tbl1xr1/Mier1/Hdac1/Sfpq/Smarcad1/Kdm5a/Hdac6/Rcor3/Rcor1/Baz2a/Mideas/Sin3a/Bex4/Ing2	23
GO:0048008	GO:0048008	platelet-derived growth factor receptor signaling pathway	17/2465	64/23328	0.000258181	0.004804	0.00397506	Fer/Cblb/Vegfa/Ptpn2/Jak2/Ptprj/Nrp1/Abl2/Schip1/Pdgfra/Phf14/Iqgap1/Plat/Lrig2/Cbl/Hip1/Plekha1	17
GO:2000779	GO:2000779	regulation of double-strand break repair	20/2465	82/23328	0.000270502	0.00501347	0.00414839	Top2b/Recql5/Otub2/Dek/Smchd1/Trip12/Pot1a/Slf2/Rif1/Kdm1a/Ubr5/Trp53bp1/Klhl15/Setd2/Kmt5b/Ppp4r2/Ercc6/Nsd2/Fbh1/Rnf169	20
GO:0000075	GO:0000075	cell cycle checkpoint	35/2465	180/23328	0.000271188	0.00501347	0.00414839	Eif2ak4/Apc/Tpr/Chfr/Taok1/Top2b/Mdm2/Rad17/Plk2/Cdc5l/Msh2/Wac/Uimc1/Nabp1/Nbn/Rint1/Clock/Casp2/Cul4a/Nek1/Hinfp/Zw10/Usp28/Topbp1/Ints7/Trp53bp1/Pura/Trim39/Zfp830/Gigyf2/Rhno1/Mapk14/Ercc6/Taok3/Zfyve19	35
GO:0044843	GO:0044843	cell cycle G1/S phase transition	38/2465	201/23328	0.00027571	0.00508069	0.00420401	Ccnd2/Ddx3x/Ccne1/Paf1/Bid/E2f3/Mdm2/Appl2/Rps6kb1/Stxbp4/Plk2/Fgf10/Senp2/Cdc73/Acvr1/Larp7/Nasp/Kmt2e/Casp2/Cul4b/Cul4a/Rbl2/Hinfp/Pkd1/Npat/Usp37/Ino80/Pkd2/Tfdp1/Lats1/Appl1/Phf8/Lsm11/Trim39/Gigyf2/Plcb1/Usp29/Ankrd17	38
GO:0032648	GO:0032648	regulation of interferon-beta production	15/2465	53/23328	0.000276625	0.00508121	0.00420443	Polr3d/Ddx3x/Tbk1/Yy1/Traf3/Zbtb20/Ifnar1/Riok3/Polr3a/Polr3f/Traip/Traf3ip1/Rnf216/Flot1/Hmgb1	15
GO:0051647	GO:0051647	nucleus localization	12/2465	37/23328	0.000278513	0.00509954	0.00421961	Clmn/Slit1/Cdc42bpa/Dock7/Pcm1/Hook3/4932438A13Rik/Dmd/Cep120/Syne2/Tacc1/Syne1	12
GO:0070536	GO:0070536	protein K63-linked deubiquitination	11/2465	32/23328	0.000280318	0.00511625	0.00423343	Atxn3/Otub2/Usp7/Usp25/Usp33/Uimc1/Usp8/Cyld/Otud4/Usp27x/Yod1	11
GO:0072659	GO:0072659	protein localization to plasma membrane	51/2465	295/23328	0.00028899	0.00525778	0.00435054	Pgrmc1/Kif5b/Rab3d/Map7/Sptbn1/Rock2/Ttc8/Mpp5/Numb/Kif13a/Rab3c/Slmap/Nectin3/Ppil2/Adcy6/Rock1/Sorbs1/Rab40b/Blzf1/Sec16a/Ehd4/Tnik/Fam126a/Kcnip4/Lrp6/C2cd5/Cask/Gripap1/Ccdc88a/Ank2/Myo5a/Grip1/Zdhhc23/Dpp10/Bag4/Ppfia1/Rapgef6/Dennd4c/Fam126b/Golga4/Rab11fip2/Appl1/Wnk3/Pik3r1/Fcho2/Pid1/Flot1/Exoc5/Afdn/Ank3/Rab26	51
GO:0043543	GO:0043543	protein acylation	43/2465	237/23328	0.000291801	0.00529213	0.00437896	Ddx3x/Kmt2a/Brd8/Ctcf/Taok1/Sirt1/Rps6ka5/Kat6b/Epc1/Esco1/Iws1/Naa40/Smc5/Zdhhc6/Ing5/Nmt2/Bmi1/Wdr5/Mrgbp/Zdhhc21/Hdac1/Clock/Phf14/Ing3/Kat8/Taf1/Kat6a/Ogt/Setd5/Zdhhc17/Naa30/Zdhhc23/Phf20/Zzz3/Map6d1/Yeats2/Sin3a/Naa25/Cep295/Arntl/Naa15/Brpf3/Phf20l1	43
GO:0060996	GO:0060996	dendritic spine development	27/2465	127/23328	0.00030166	0.00544556	0.00450592	Fmr1/Plk2/Dlg5/Shank3/Dnm1l/Itsn1/Ube3a/Epha4/Srgap2/Caprin1/Mfn1/Dhx36/Lrp8/Epha5/Mapkapk5/Cask/Hdac6/Acsl4/Pak3/Ppp1r9a/Eef2k/Opa1/Dock10/Zmynd8/Sipa1l1/Afdn/Bhlhb9	27
GO:0045665	GO:0045665	negative regulation of neuron differentiation	46/2465	259/23328	0.000302161	0.00544556	0.00450592	Fmr1/Eif2ak4/D130043K22Rik/Map2/Tnr/Med1/Sema6a/Katna1/Nr2e1/Mdm2/Eif4enif1/Spag9/Plk2/Ptprg/Adcy6/Mib1/Slit1/Sema4g/Ube3a/Gdf11/Nrp1/Trak2/Map4k4/Epha4/Tsc1/Sema4a/Nbn/Epha7/Rnf6/Xylt1/Plxna3/Slit2/Trpc6/Dixdc1/Hmg20a/Kank1/Lrig2/Thoc2/Ttc3/Dlx1/Zfp536/Paqr3/Sema3e/Cntn4/Zhx2/Fat3	46
GO:0051492	GO:0051492	regulation of stress fiber assembly	22/2465	95/23328	0.000303428	0.00545125	0.00451062	Braf/Nf2/Rock2/Ttc8/Tgfb3/Carmil1/Bbs4/Nrp1/Ppm1f/Tsc1/Tjp1/Arhgap6/Smad3/Ccdc88a/Ppp1r9a/Wnt4/Bag4/Ppfia1/Limch1/Pik3r1/Ppm1e/Cd47	22
GO:0030900	GO:0030900	forebrain development	64/2465	393/23328	0.000304718	0.00545731	0.00451564	Nf2/Tnr/Top2b/Ncor1/Nr2e1/Ttc8/Nin/Numb/Fgf10/Shank3/Robo1/Twsg1/Slit1/Bbs4/Nrp1/Creb1/Nrp2/Srgap2/Tsc1/Zeb2/Slc4a10/Mettl14/Dock7/Lrp8/Hdac1/Epha5/Kdm2b/Lrp6/Ophn1/Atrx/Dcx/Plxna3/Slit2/Pcm1/Cul5/Dixdc1/Zswim6/Szt2/Neurod1/Ttc21b/Prdm8/Wnt4/Kdm1a/Hook3/Cntnap2/Mcph1/Ift88/Dicer1/Dlx1/Sin3a/Ccdc141/Setd2/Pou3f3/Dync2h1/Cep120/Plcb1/Robo2/Prkg1/Cxcl12/Btbd3/Syne2/Tacc1/Afdn/Ttbk2	64
GO:0007623	GO:0007623	circadian rhythm	40/2465	217/23328	0.000333611	0.00595615	0.00492841	Hnrnpd/Kmt2a/Ncor1/Sirt1/Rock2/Ddx5/Nr1d2/Pspc1/Usp7/Noct/Huwe1/Ube3a/Creb1/Fbxw7/Mttp/Hdac1/Sfpq/Per3/Ppargc1a/Clock/Kdm5a/Usp2/Mycbp2/Dpyd/Ogt/Rorb/Hnrnpu/Kcna2/Tardbp/Sin3a/Setx/Thrap3/Bdnf/Prkg1/Mat2a/Kdm2a/Arntl/Kcnd2/Btbd9/Top1	40
GO:0050685	GO:0050685	positive regulation of mRNA processing	13/2465	43/23328	0.00034299	0.00610458	0.00505123	Paf1/Obi1/Ncbp2/Cpeb1/Ncl/Cdc73/Dhx36/Celf3/Tra2a/Leo1/Thrap3/Snrnp70/Nup98	13
GO:0007030	GO:0007030	Golgi organization	27/2465	128/23328	0.000344419	0.00611104	0.00505657	Lman2l/Stx5a/Ubxn2a/Trip11/Golga5/Ywhaz/Atl3/Huwe1/Blzf1/Sec16a/Stx16/Hook1/Stx18/Arhgef7/Zw10/Trappc8/Arhgap21/Gcc2/Pde4dip/Hace1/Dnajc28/Akap9/Camsap2/Dync2h1/Stx17/Arfgef1/Syne1	27
GO:0060998	GO:0060998	regulation of dendritic spine development	22/2465	96/23328	0.000354918	0.00627788	0.00519462	Fmr1/Plk2/Dlg5/Shank3/Dnm1l/Itsn1/Ube3a/Epha4/Caprin1/Mfn1/Dhx36/Lrp8/Mapkapk5/Cask/Pak3/Ppp1r9a/Eef2k/Opa1/Zmynd8/Sipa1l1/Afdn/Bhlhb9	22
GO:0030177	GO:0030177	positive regulation of Wnt signaling pathway	28/2465	135/23328	0.000361851	0.00638082	0.00527979	Ddx3x/Prdm15/Sulf1/Nle1/Fgf10/Tnks2/Cdc73/Abl2/Zeb2/Usp8/Tbl1xr1/Nfkb1/Mllt3/Macf1/Tnks/Dixdc1/Csnk1g1/Smad3/Kank1/Ttc21b/Ubr5/Ankrd6/Zbed3/Ppp2r3a/Arntl/Usp34/Usp47/Csnk1g3	28
GO:0031114	GO:0031114	regulation of microtubule depolymerization	12/2465	38/23328	0.000368234	0.00645671	0.00534259	Apc/Map2/Taok1/Nav3/Atxn7/Camsap1/Hdac6/Eml4/Specc1l/Map6d1/Camsap2/Ttbk2	12
GO:0051170	GO:0051170	import into nucleus	33/2465	169/23328	0.000368771	0.00645671	0.00534259	Ranbp2/Rab23/Tpr/Tnpo1/Tnpo3/E2f3/Med1/Kpna2/Akap1/Appl2/Ddx5/Nup85/Nup153/Nup155/Rbm22/Jak2/Heatr3/Phip/Nup93/Ubr5/Elavl1/Ipo8/Nup88/Appl1/Pik3r1/Tardbp/Ipo9/Nup188/Mapk14/Arntl/Snupn/Nup98/Ipo7	33
GO:0031929	GO:0031929	TOR signaling	26/2465	122/23328	0.000371409	0.00645671	0.00534259	Dgkq/Dyrk3/Akt3/Sirt1/Nprl3/Rps6kb1/Ubr2/Mlst8/Lars/Tsc1/Ubr1/Rragd/Mapkapk5/Smg1/Syap1/Ccdc88a/Szt2/Meak7/Fnip1/Depdc5/Mapkap1/Mios/Slc38a9/Gpr137c/Rictor/Arntl	26
GO:0008156	GO:0008156	negative regulation of DNA replication	10/2465	28/23328	0.000371788	0.00645671	0.00534259	Msh3/Lig3/Gtpbp4/Rad17/Cdan1/Pds5a/Tspyl2/Wapl/Zfp830/Fbh1	10
GO:0033522	GO:0033522	histone H2A ubiquitination	10/2465	28/23328	0.000371788	0.00645671	0.00534259	Rnf168/Otub2/Ubr2/Pcgf6/Trip12/Bmi1/Kdm2b/Cul4b/Ubr5/Rnf8	10
GO:0000082	GO:0000082	G1/S transition of mitotic cell cycle	35/2465	183/23328	0.000375394	0.0064965	0.00537552	Ccnd2/Ddx3x/Ccne1/Bid/E2f3/Mdm2/Appl2/Rps6kb1/Plk2/Fgf10/Senp2/Cdc73/Acvr1/Larp7/Nasp/Kmt2e/Casp2/Cul4b/Cul4a/Rbl2/Hinfp/Pkd1/Npat/Usp37/Ino80/Pkd2/Tfdp1/Lats1/Appl1/Phf8/Lsm11/Gigyf2/Plcb1/Usp29/Ankrd17	35
GO:0120032	GO:0120032	regulation of plasma membrane bounded cell projection assembly	36/2465	190/23328	0.000376346	0.0064965	0.00537552	Fer/Fmr1/Fam98a/Tchp/Kit/Apc/Trpm2/Eps8/Tenm1/Tgfb3/Myo10/Ift140/Bbs4/Nrp1/Hdac4/Sdccag8/Odf2/Nckap1/Fxr1/Slit2/Kank1/Ccdc88a/Ppp1r9a/Plppr5/Ccp110/Ripor2/Cyld/Zmynd8/Ift88/Dzip1/Tapt1/Cep120/Syne2/Rab3ip/Ttbk2/Syne1	36
GO:0048841	GO:0048841	regulation of axon extension involved in axon guidance	11/2465	33/23328	0.000380613	0.00653082	0.00540391	Sema6a/Vegfa/Slit1/Sema4g/Nrp1/Sema4a/Plxna3/Dscam/Cxcl12/Sema3e/Bmpr2	11
GO:0061157	GO:0061157	mRNA destabilization	11/2465	33/23328	0.000380613	0.00653082	0.00540391	Hnrnpd/Rock2/Rock1/Dhx36/Mettl14/Rbm24/Rc3h1/Tardbp/Ythdf3/Gigyf2/Hnrnpr	11
GO:0050772	GO:0050772	positive regulation of axonogenesis	23/2465	103/23328	0.000392737	0.00671874	0.00555941	Cdh4/Braf/Nin/Robo1/Tiam2/Vegfa/Nrp1/Plxna2/Zeb2/Skil/Plxna1/Dcx/Plxna3/Dixdc1/Golga4/Shtn1/Bdnf/Efna5/Dscam/Robo2/Cxcl12/Bmpr2/Plxnc1	23
GO:0031445	GO:0031445	regulation of heterochromatin assembly	8/2465	19/23328	0.000397199	0.00676758	0.00559982	Tpr/Setdb1/Naa40/Morc2a/Pphln1/Tasor/Phf8/Mphosph8	8
GO:0031442	GO:0031442	positive regulation of mRNA 3'-end processing	6/2465	11/23328	0.000399135	0.00676758	0.00559982	Paf1/Ncbp2/Cpeb1/Cdc73/Dhx36/Leo1	6
GO:0070933	GO:0070933	histone H4 deacetylation	6/2465	11/23328	0.000399135	0.00676758	0.00559982	Hdac9/Hdac4/Hdac1/Smarcad1/Rcor1/Baz2a	6
GO:1902904	GO:1902904	negative regulation of supramolecular fiber organization	32/2465	163/23328	0.000406494	0.00687202	0.00568624	Apc/Map2/Eps8/Taok1/Nav3/Sptbn1/Carmil1/Atxn7/Shank3/Lima1/Bbs4/Camsap1/Tmod1/Add2/Tjp1/Swap70/Hdac6/Arhgap6/Slit2/Eml4/Kank1/Ppp1r9a/Specc1l/Cracd/Ppfia1/Ssh2/Map6d1/Camsap2/Ssh1/Arfgef1/Mphosph8/Ttbk2	32
GO:1990138	GO:1990138	neuron projection extension	37/2465	198/23328	0.000416098	0.00701369	0.00580347	Cdh4/Eif2ak4/D130043K22Rik/Map2/Tnr/Sema6a/Itsn2/Spag9/Vcl/Vegfa/Nedd4l/Slit1/Sema4g/Nrp1/Nrp2/Sema4a/Rnf6/Plxna1/Iqgap1/Dcx/Plxna3/Slit2/Unc13a/Kdm1a/Rims2/Golga4/Nrn1/Shtn1/Rims1/Sin3a/Bdnf/Dscam/Flrt3/Cxcl12/Sema3e/Bmpr2/Afdn	37
GO:0050768	GO:0050768	negative regulation of neurogenesis	56/2465	337/23328	0.000422669	0.00710356	0.00587783	Fmr1/Eif2ak4/D130043K22Rik/Map2/Tnr/Med1/Sema6a/Katna1/Nr2e1/Mdm2/Appl2/Eif4enif1/Trim11/Spag9/Plk2/Ptprg/Adcy6/Mib1/Slit1/Sema4g/Ube3a/Gdf11/Nrp1/Trak2/Map4k4/Epha4/Srgap2/Tsc1/Sema4a/Nbn/Epha7/Rnf6/Xylt1/Plxna3/Slit2/Pcm1/Trpc6/Dixdc1/Hmg20a/Kank1/Lrig2/Kdm1a/Hook3/Thoc2/Ttc3/Dicer1/Dlx1/Zfp536/Nexmif/Bdnf/Paqr3/Gpr173/Sema3e/Cntn4/Zhx2/Fat3	56
GO:0032231	GO:0032231	regulation of actin filament bundle assembly	24/2465	110/23328	0.00042697	0.0071395	0.00590757	Braf/Nf2/Rock2/Ttc8/Tgfb3/Carmil1/Shank3/Bbs4/Nrp1/Ppm1f/Tsc1/Tjp1/Swap70/Arhgap6/Smad3/Ccdc88a/Ppp1r9a/Wnt4/Bag4/Ppfia1/Limch1/Pik3r1/Ppm1e/Cd47	24
GO:0032608	GO:0032608	interferon-beta production	15/2465	55/23328	0.00042979	0.0071395	0.00590757	Polr3d/Ddx3x/Tbk1/Yy1/Traf3/Zbtb20/Ifnar1/Riok3/Polr3a/Polr3f/Traip/Traf3ip1/Rnf216/Flot1/Hmgb1	15
GO:0051496	GO:0051496	positive regulation of stress fiber assembly	15/2465	55/23328	0.00042979	0.0071395	0.00590757	Braf/Nf2/Rock2/Tgfb3/Carmil1/Nrp1/Ppm1f/Tsc1/Smad3/Ccdc88a/Wnt4/Bag4/Limch1/Ppm1e/Cd47	15
GO:0086001	GO:0086001	cardiac muscle cell action potential	15/2465	55/23328	0.00042979	0.0071395	0.00590757	Cacna1d/Cacna1g/Ryr2/Slmap/Nup155/Cxadr/Nedd4l/Ank2/Cacna2d1/Kcnj2/Dmd/Kcnn2/Kcnd2/Scn1a/Ank3	15
GO:0070932	GO:0070932	histone H3 deacetylation	7/2465	15/23328	0.000435169	0.00720796	0.00596422	Hdac9/Sirt1/Hdac4/Elk4/Hdac1/Sfpq/Smarcad1	7
GO:0048872	GO:0048872	homeostasis of number of cells	55/2465	330/23328	0.000439299	0.0072554	0.00600346	Rpa1/Kmt2a/Kit/Mertk/Csf1/Dyrk3/Med1/Ncor1/Akt3/Kitl/Map7/Vps54/Nle1/Ap3b1/Vegfa/Axin1/Sos1/Ptpn2/Jak2/Gpam/Smap1/Bmi1/Sp3/Skil/Pde4b/Kmt2e/Tgfbr3/Casp3/Ets1/Ireb2/Wdr48/Senp1/Rbfox2/Sos2/Cyld/Kdm1a/Rcor1/Dock10/L3mbtl3/Ift88/Ufl1/Rc3h1/Ildr2/Tet2/Atxn2/Napepld/Gigyf2/Arid4a/Plcb1/Acvr2a/Mapk14/Jmjd6/Lyar/Afdn/Rc3h2	55
GO:0044380	GO:0044380	protein localization to cytoskeleton	16/2465	61/23328	0.000452772	0.00745643	0.00616981	Mid2/Bicd1/Apc/Cep83/Nin/Pibf1/Bbs4/Pcm1/Cep350/Golgb1/Hook3/Cep250/Hnrnpu/Mcph1/C2cd3/Ttbk2	16
GO:1902115	GO:1902115	regulation of organelle assembly	38/2465	206/23328	0.000456266	0.00749244	0.00619961	Tchp/Tpr/Vps4b/Cnot2/Nprl3/Cnot6/Scfd1/Numb/Plk2/Ift140/Bbs4/Arhgef9/Pikfyve/Sdccag8/Odf2/Lrsam1/Ptprd/Stx18/Pan3/Ccdc88a/Ccp110/Senp6/Ripor2/Cnot1/Cyld/Hnrnpu/Ift88/Dzip1/Atxn2/Sipa1l1/Cep295/Tapt1/Cep120/Syne2/Akap13/Lrrtm2/Ttbk2/Syne1	38
GO:0044772	GO:0044772	mitotic cell cycle phase transition	61/2465	376/23328	0.0004599	0.00751591	0.00621902	Ccnd2/Ddx3x/Ccne1/Cul3/Bid/Apc/Tpr/Vps4b/Anapc1/Eps8/E2f3/Taok1/Mdm2/Appl2/Rps6kb1/Cdc27/Rad17/Plk2/Fgf10/Senp2/Cdc23/Smc5/Cdc73/Nek6/Acvr1/Larp7/Nbn/Nasp/Rint1/Kmt2e/Miip/Anapc4/Casp2/Cul4b/Cul4a/Rbl2/Hinfp/Zw10/Topbp1/Pkd1/Npat/Usp37/Ino80/Pkd2/Taf2/Tfdp1/Lats1/Appl1/Phf8/Sin3a/Lsm11/Trim39/Zfp830/Gigyf2/Plcb1/Usp29/Ankrd17/Usp47/Taok3/Zfyve19/Riok2	61
GO:0034644	GO:0034644	cellular response to UV	19/2465	79/23328	0.000460509	0.00751591	0.00621902	Fmr1/Eif2ak4/Rnf168/Ptprk/Sirt1/Yy1/Polk/Dhx36/Fbxw7/Pold3/Cul4b/Taf1/Usp28/Ino80/Kdm1a/Poli/Pik3r1/Usp47/H2aw	19
GO:0060491	GO:0060491	regulation of cell projection assembly	36/2465	192/23328	0.000462463	0.00751591	0.00621902	Fer/Fmr1/Fam98a/Tchp/Kit/Apc/Trpm2/Eps8/Tenm1/Tgfb3/Myo10/Ift140/Bbs4/Nrp1/Hdac4/Sdccag8/Odf2/Nckap1/Fxr1/Slit2/Kank1/Ccdc88a/Ppp1r9a/Plppr5/Ccp110/Ripor2/Cyld/Zmynd8/Ift88/Dzip1/Tapt1/Cep120/Syne2/Rab3ip/Ttbk2/Syne1	36
GO:0010676	GO:0010676	positive regulation of cellular carbohydrate metabolic process	17/2465	67/23328	0.000464253	0.00751591	0.00621902	Ranbp2/Insr/Sirt1/Ppp4r3b/Ptpn2/Sorbs1/Pfkfb2/Dusp12/Wdr5/Supt20/Dyrk2/Gpt2/Tigar/Ppp4r3a/Foxo1/Irs1/Hmgb1	17
GO:0046847	GO:0046847	filopodium assembly	17/2465	67/23328	0.000464253	0.00751591	0.00621902	Fmr1/Trpm2/Tenm1/Tgfb3/Myo10/Spag6l/Fgd4/Fgd1/Nrp1/Srgap2/Itga6/Fxr1/Ppp1r9a/Plppr5/Ripor2/Zmynd8/Rab3ip	17
GO:0090501	GO:0090501	RNA phosphodiester bond hydrolysis	18/2465	73/23328	0.000466194	0.00752607	0.00622744	Nob1/Ncbp2/Exosc8/Toe1/Fip1l1/Cpsf4/Bms1/Eri2/Dis3l/Xrn1/Zc3h12b/Kri1/Elac1/Tsr1/Exosc2/Dicer1/Cpsf6/Rrs1	18
GO:1900087	GO:1900087	positive regulation of G1/S transition of mitotic cell cycle	12/2465	39/23328	0.000481209	0.0077275	0.0063941	Ccnd2/Ddx3x/Mdm2/Fgf10/Larp7/Kmt2e/Cul4b/Cul4a/Tfdp1/Lsm11/Plcb1/Ankrd17	12
GO:0044331	GO:0044331	cell-cell adhesion mediated by cadherin	9/2465	24/23328	0.000481596	0.0077275	0.0063941	Fer/Adam19/Vegfa/Ppm1f/Ptpru/Tjp1/Nexmif/Flot1/Afdn	9
GO:0044770	GO:0044770	cell cycle phase transition	66/2465	415/23328	0.000482716	0.0077275	0.0063941	Ccnd2/Ddx3x/Ccne1/Paf1/Cul3/Bid/Apc/Tpr/Vps4b/Anapc1/Eps8/E2f3/Dyrk3/Taok1/Mdm2/Appl2/Rps6kb1/Stxbp4/Cdc27/Rad17/Plk2/Fgf10/Senp2/Akap8/Cdc23/Smc5/Uimc1/Cdc73/Nek6/Acvr1/Larp7/Nbn/Nasp/Rint1/Kmt2e/Miip/Anapc4/Casp2/Cul4b/Cul4a/Rbl2/Hinfp/Zw10/Topbp1/Pkd1/Npat/Usp37/Ino80/Pkd2/Taf2/Tfdp1/Lats1/Appl1/Phf8/Sin3a/Lsm11/Trim39/Zfp830/Gigyf2/Plcb1/Usp29/Ankrd17/Usp47/Taok3/Zfyve19/Riok2	66
GO:0071824	GO:0071824	protein-DNA complex subunit organization	39/2465	214/23328	0.000496618	0.00792791	0.00655994	Mcm3ap/Paf1/Ctcf/Tbp/Kat6b/Taf8/Brd2/Smarca2/Creb1/Mcm6/Nasp/Hp1bp3/Cenpc1/Brdt/Atrx/Taf1/Kat6a/Smarca5/Ino80/Senp6/Rsf1/Supt16/Smarce1/Pogz/Ubn1/Orc3/Bptf/Mis12/Psme4/Tspyl2/Dicer1/Hjurp/Setd2/Bdp1/Nap1l3/Taf1b/H2aw/Rnf8/Shprh	39
GO:0035329	GO:0035329	hippo signaling	11/2465	34/23328	0.000509355	0.00810865	0.00670949	Mob1b/Mark3/Nf2/Amotl1/Map2k3/Dlg5/Stk3/Schip1/Lats1/Mapk14/Tead1	11
GO:0010586	GO:0010586	miRNA metabolic process	10/2465	29/23328	0.000514094	0.00811646	0.00671595	Pnpt1/Nfkb1/Tut4/Tut7/Tent4b/Rc3h1/Dicer1/Tent2/Ddx17/Rc3h2	10
GO:0039694	GO:0039694	viral RNA genome replication	10/2465	29/23328	0.000514094	0.00811646	0.00671595	Fmr1/Setdb1/Top2b/Rock2/Fbxl2/Morc2a/Eea1/Tasor/Zfp809/Mphosph8	10
GO:0150117	GO:0150117	positive regulation of cell-substrate junction organization	10/2465	29/23328	0.000514094	0.00811646	0.00671595	Vegfa/Rock1/Ptprj/Nrp1/Map4k4/Ppm1f/Tsc1/Iqgap1/Smad3/Wnt4	10
GO:0017145	GO:0017145	stem cell division	15/2465	56/23328	0.000530363	0.0083503	0.00690944	Cul3/Kit/Prdm15/Numb/Bmi1/Ncoa3/Fubp1/Mllt3/Dock7/Lrp6/Tial1/Thoc2/Sox5/Gnl3/Ing2	15
GO:0010907	GO:0010907	positive regulation of glucose metabolic process	13/2465	45/23328	0.000559757	0.00878895	0.0072724	Insr/Sirt1/Ppp4r3b/Ptpn2/Sorbs1/Wdr5/Supt20/Dyrk2/Gpt2/Ppp4r3a/Foxo1/Irs1/Hmgb1	13
GO:0051225	GO:0051225	spindle assembly	24/2465	112/23328	0.000563359	0.00882134	0.0072992	Tubgcp3/Tpr/Vps4b/Ncor1/Kif2a/Pibf1/Washc5/Smc3/Stag2/Tubgcp4/Kif3b/Tnks/Tubgcp5/Map9/Ino80/Senp6/Togaram1/Ripor2/Stag1/Hnrnpu/Tasor/Smc1a/Dicer1/Tubgcp6	24
GO:0021915	GO:0021915	neural tube development	36/2465	194/23328	0.000565628	0.00883273	0.00730863	Luzp1/Tulp3/Rab23/Fzd3/Cluap1/Rock2/Stk3/Enah/Ift140/Mib1/Sufu/Bbs4/Abl2/Plxna2/Bmi1/Tsc1/Zeb2/Nckap1/Map3k7/Kdm2b/Lrp6/Specc1l/Traf3ip1/Kdm6a/Dzip1l/Wdr19/Opa1/Cc2d2a/Gorab/Gpr161/Setd2/C2cd3/Kdm2a/Deaf1/Med12/Ttbk2	36
GO:0045722	GO:0045722	positive regulation of gluconeogenesis	8/2465	20/23328	0.000600931	0.00935853	0.00774369	Sirt1/Ppp4r3b/Ptpn2/Wdr5/Supt20/Gpt2/Ppp4r3a/Foxo1	8
GO:0098742	GO:0098742	cell-cell adhesion via plasma-membrane adhesion molecules	38/2465	209/23328	0.000609332	0.00946363	0.00783067	Cdh4/Tenm1/Nrcam/Cdhr1/Cdh10/Alcam/Nectin3/Igsf11/Cxadr/Robo1/Celsr3/Acvr1/Ptprd/Cntn6/Gpc4/Cdh11/Clstn2/Atp2c1/Mdga2/Pcdh17/Cdh8/Slitrk2/Adgrl3/Pvr/Ccdc141/Amigo2/Efna5/Dscam/Lrrc4c/Pcdh19/Flrt3/Il1rapl1/Robo2/Pcdh15/Ptprt/Mapk14/Unc5d/Fat3	38
GO:0032206	GO:0032206	positive regulation of telomere maintenance	14/2465	51/23328	0.000615506	0.00953368	0.00788863	Hnrnpd/Hnrnpa2b1/Naf1/Rad50/Tnks2/Dhx36/Nbn/Mapkapk5/Pot1a/Atrx/Dkc1/Tnks/Slx4/Gnl3	14
GO:0030521	GO:0030521	androgen receptor signaling pathway	12/2465	40/23328	0.000621992	0.00960819	0.00795028	Ncor1/Sirt1/Ddx5/Ube3a/Dnaja1/Hdac1/Rnf6/Tmf1/Safb2/Kdm3a/Ddx17/Arrb2	12
GO:0031331	GO:0031331	positive regulation of cellular catabolic process	63/2465	396/23328	0.000633858	0.00976516	0.00808017	Mid2/Hnrnpd/Fmr1/Snx9/Bid/Eif2ak4/Insr/Faf1/Chfr/Sirt1/Supv3l1/Tbk1/Mdm2/Igfbp3/Pnpt1/Rock2/Atxn3/Trim27/Plk2/Mtdh/Rnf19a/Pabpc1/Zbtb20/Axin1/Wac/Rock1/Arih1/Fyco1/Huwe1/Tnrc6c/Atf6/Lrsam1/Tsc1/Dhx36/Sh3d19/Fbxw7/Mettl14/Map3k7/Rnf19b/Pik3c2a/Hdac6/Taf1/Adam9/Zyg11b/Vps13c/Cnot1/Tmtc3/Bbs7/Tob1/Rbm24/Ankib1/Ufl1/Rc3h1/Cop1/Tardbp/Foxo1/Ythdf3/Gigyf2/Tnrc6a/Nrd1/Irs1/Hnrnpr/Hmgb1	63
GO:0046626	GO:0046626	regulation of insulin receptor signaling pathway	18/2465	75/23328	0.000660399	0.0101468	0.00839593	Ankrd26/Sirt1/Osbpl8/Rps6kb1/Gkap1/Ptpn2/Sorbs1/Ptprj/Nucks1/Tsc1/Nucb2/Kank1/Ogt/Opa1/Pik3r1/Pid1/Prkca/Irs1	18
GO:0045786	GO:0045786	negative regulation of cell cycle	70/2465	451/23328	0.000665047	0.0101909	0.00843242	Eif2ak4/Apc/Tpr/Fzd3/Rassf1/Chfr/Taok1/Top2b/Ptprk/Mdm2/Pnpt1/Nle1/Rad17/Plk2/Fgf10/Nubp1/Cdc5l/Msh2/Wac/Uhrf2/Uimc1/Nabp1/Cdc73/Angel2/Skil/Notch2/Nbn/Npr2/Rint1/Kmt2e/Miip/Clock/Casp2/Atrx/Cul4a/Tnks/Casp3/Nek1/Rbl2/Ets1/Hinfp/Zw10/Usp28/Smad3/Topbp1/Pkd1/Ccp110/Pkd2/Ythdc2/Neurod1/Brinp3/Ripor2/Ints7/Ptpn3/Mcph1/Lats1/Wapl/Trp53bp1/Pura/Trim39/Whamm/Zfp830/Gigyf2/Rhno1/Mapk14/Ercc6/Mdm4/Usp47/…	70
GO:0071479	GO:0071479	cellular response to ionizing radiation	16/2465	63/23328	0.000667276	0.0101978	0.00843812	Ccnd2/Sirt1/Mdm2/Tlk2/Nipbl/Xrcc6/Nucks1/Clock/Tnks1bp1/Ino80/Kdm1a/Ints7/Rhno1/Lig4/Mapk14/Grb2	16
GO:2001251	GO:2001251	negative regulation of chromosome organization	29/2465	147/23328	0.00068185	0.0103734	0.00858344	Apc/Tpr/Sirt1/Rad50/Otub2/Dcp2/Tnks2/Trip12/Wdr5/Nat10/Nbn/Kdm4c/Mtf2/Pot1a/Kdm5a/Atrx/Tnks/Zw10/Tent4b/Kdm1a/Ubr5/Jarid2/Hnrnpu/Slx4/Phf8/Wapl/Sin3a/Atad2b/Kdm3a	29
GO:0016180	GO:0016180	snRNA processing	9/2465	25/23328	0.000682388	0.0103734	0.00858344	Ints2/Exosc8/Toe1/Ints11/Ints10/Ints6l/Ints7/Exosc2/Ints8	9
GO:1901879	GO:1901879	regulation of protein depolymerization	21/2465	94/23328	0.000684695	0.0103809	0.00858967	Apc/Map2/Eps8/Taok1/Nav3/Sptbn1/Carmil1/Atxn7/Lima1/Camsap1/Tmod1/Add2/Swap70/Hdac6/Eml4/Specc1l/Cracd/Map6d1/Camsap2/Mphosph8/Ttbk2	21
GO:0110020	GO:0110020	regulation of actomyosin structure organization	23/2465	107/23328	0.000694051	0.0104683	0.00866196	Braf/Nf2/Rock2/Ttc8/Tgfb3/Carmil1/Bbs4/Nrp1/Ppm1f/Tsc1/Tjp1/Arhgap6/Smad3/Ccdc88a/Ppp1r9a/Wnt4/Bag4/Ppfia1/Limch1/Pik3r1/Ppm1e/Cd47/Akap13	23
GO:0090068	GO:0090068	positive regulation of cell cycle process	44/2465	254/23328	0.000694295	0.0104683	0.00866196	Ccnd2/Ddx3x/Paf1/Cul3/Pkn2/Insr/Tpr/Vps4b/Dyrk3/Med1/Mdm2/Stxbp4/Rock2/Cdc27/Fgf10/Nipbl/Cdc23/Uhrf2/Smc5/Cdc73/Pkp4/Kif3b/Larp7/Sfpq/Kmt2e/Anapc4/Casp2/Cul4b/Atrx/Cul4a/Phip/Ino80/Pkd2/Ripor2/Slf2/Wnt4/Tfdp1/Hnrnpu/Sin3a/Lsm11/Cep295/Cep120/Plcb1/Ankrd17	44
GO:0010390	GO:0010390	histone monoubiquitination	10/2465	30/23328	0.000698697	0.0104683	0.00866196	Paf1/Rnf168/Wac/Pcgf6/Cdc73/Bmi1/Rnf20/Kdm2b/Cul4b/Leo1	10
GO:0009755	GO:0009755	hormone-mediated signaling pathway	31/2465	161/23328	0.000698977	0.0104683	0.00866196	Med1/Ncor1/Sirt1/Cnot2/Appl2/Ddx5/Strn3/Nr1d2/Thrb/Jak2/Ube3a/Ncoa3/Dnaja1/Hdac1/Clock/Rnf6/Tmf1/Trip4/Rbfox2/Cnot1/Ubr5/Lats1/Ufl1/Appl1/Safb2/Bdnf/Kdm3a/Ddx17/Arntl/Arrb2/Akap13	31
GO:0000054	GO:0000054	ribosomal subunit export from nucleus	7/2465	16/23328	0.000703244	0.0104683	0.00866196	Ltv1/Xpo1/Sdad1/Nup88/Abce1/Rrs1/Riok2	7
GO:0009301	GO:0009301	snRNA transcription	7/2465	16/23328	0.000703244	0.0104683	0.00866196	Snapc1/Larp7/Snapc3/Rpap2/Ice1/Snapc4/Zfp143	7
GO:0033750	GO:0033750	ribosome localization	7/2465	16/23328	0.000703244	0.0104683	0.00866196	Ltv1/Xpo1/Sdad1/Nup88/Abce1/Rrs1/Riok2	7
GO:0031453	GO:0031453	positive regulation of heterochromatin assembly	6/2465	12/23328	0.000726887	0.010709	0.00886112	Tpr/Setdb1/Morc2a/Pphln1/Tasor/Mphosph8	6
GO:0033523	GO:0033523	histone H2B ubiquitination	6/2465	12/23328	0.000726887	0.010709	0.00886112	Paf1/Wac/Cdc73/Rnf20/Leo1/Rnf8	6
GO:0045091	GO:0045091	regulation of single stranded viral RNA replication via double stranded DNA intermediate	6/2465	12/23328	0.000726887	0.010709	0.00886112	Setdb1/Top2b/Morc2a/Tasor/Zfp809/Mphosph8	6
GO:0072393	GO:0072393	microtubule anchoring at microtubule organizing center	6/2465	12/23328	0.000726887	0.010709	0.00886112	Bicd1/Nin/Bbs4/Pcm1/Hook3/Bicd2	6
GO:1903320	GO:1903320	regulation of protein modification by small protein conjugation or removal	42/2465	240/23328	0.000734359	0.0107913	0.00892925	Ddx3x/Cul3/Rassf1/Chfr/Arnt/Peli1/Ubxn2a/Gtpbp4/Otub2/Cblb/Dnm1l/Senp2/Axin1/Huwe1/Ube3a/Trip12/Hdac4/Hspa5/Marchf7/Dcun1d1/Fbxw7/Rwdd3/Rnf20/Dnaja1/Taf1/Sprtn/Rnf111/Hmg20a/Wdr48/Mycbp2/Ogt/Topors/Kdm1a/Otud4/Ubr5/Dcun1d2/Ufl1/Gnl3/Traf7/Kdm2a/Birc2/Arrb2	42
GO:0071897	GO:0071897	DNA biosynthetic process	32/2465	169/23328	0.000780245	0.0114219	0.009451	Hnrnpd/Rpa1/Hnrnpa2b1/Naf1/Rev3l/Sirt1/Rad50/Lig3/Wrnip1/Polk/Smoc2/Vegfa/Dcp2/Rev1/Nvl/Nat10/Dnajc2/Mapkapk5/Pot1a/Pold3/Pak3/Dkc1/Tnks/Sprtn/Rfc3/Tent4b/Poli/Tfdp1/Hnrnpu/Lig4/Arrb2/Bmpr2	32
GO:0043254	GO:0043254	regulation of protein-containing complex assembly	68/2465	438/23328	0.000781255	0.0114219	0.009451	Fer/Ddx3x/Snx9/Bid/Apc/Faf1/Map2/Abca1/Eps8/Tenm1/Stxbp5/Nav3/Sptbn1/Nin/Trim27/Carmil1/Rasa1/Washc5/Tfrc/Vegfa/Mlst8/Riok3/Bbs4/Creb1/Camsap1/Nckap1/Vps16/Map3k7/Tmod1/Unc13b/Add2/Hdac6/Pak3/Slit2/Kank1/Ppp1r9a/Senp6/Traf3ip1/Ice1/Unc13a/Ankrd27/Togaram1/Fnip1/Slf2/Cracd/Bag4/Ssh2/Pde4dip/Trhr/Lats1/Ckap5/Dhx33/Camsap2/Rims1/Ssh1/Hjurp/Whamm/Stxbp6/Clip1/Rictor/Oprd1/Birc2/Grb2/Fnip2/Ica1/Arfgef…	68
GO:0002204	GO:0002204	somatic recombination of immunoglobulin genes involved in immune response	15/2465	58/23328	0.000792641	0.0115003	0.00951592	Icosl/Msh6/Rnf168/Tfrc/Msh2/Nbn/Hmces/Swap70/Rif1/Trp53bp1/Kmt5b/Lig4/Nsd2/Pms2/Rnf8	15
GO:0002208	GO:0002208	somatic diversification of immunoglobulins involved in immune response	15/2465	58/23328	0.000792641	0.0115003	0.00951592	Icosl/Msh6/Rnf168/Tfrc/Msh2/Nbn/Hmces/Swap70/Rif1/Trp53bp1/Kmt5b/Lig4/Nsd2/Pms2/Rnf8	15
GO:0045190	GO:0045190	isotype switching	15/2465	58/23328	0.000792641	0.0115003	0.00951592	Icosl/Msh6/Rnf168/Tfrc/Msh2/Nbn/Hmces/Swap70/Rif1/Trp53bp1/Kmt5b/Lig4/Nsd2/Pms2/Rnf8	15
GO:0032922	GO:0032922	circadian regulation of gene expression	17/2465	70/23328	0.000798553	0.0115568	0.00956268	Kmt2a/Ncor1/Sirt1/Noct/Huwe1/Hdac1/Per3/Ppargc1a/Clock/Kdm5a/Usp2/Mycbp2/Ogt/Hnrnpu/Kdm2a/Arntl/Top1	17
GO:0097549	GO:0097549	chromatin organization involved in negative regulation of transcription	26/2465	128/23328	0.000801192	0.0115658	0.00957012	Tpr/Setdb1/Sirt1/Dnmt3a/Nrde2/Ubr2/Smchd1/Naa40/Bmi1/Mier1/Hdac1/Eed/Smarca5/Morc2a/Pphln1/Rif1/Kdm1a/Znfx1/Baz2a/Tasor/Phf8/Dicer1/Sin3a/Atad2b/H2aw/Mphosph8	26
GO:0031398	GO:0031398	positive regulation of protein ubiquitination	24/2465	115/23328	0.000838871	0.0120793	0.00999501	Ddx3x/Cul3/Rassf1/Chfr/Peli1/Cblb/Senp2/Axin1/Huwe1/Ube3a/Hspa5/Marchf7/Dcun1d1/Fbxw7/Rnf20/Sprtn/Rnf111/Mycbp2/Topors/Kdm1a/Dcun1d2/Kdm2a/Birc2/Arrb2	24
GO:1901989	GO:1901989	positive regulation of cell cycle phase transition	22/2465	102/23328	0.000855252	0.0122843	0.0101647	Ccnd2/Ddx3x/Paf1/Cul3/Vps4b/Dyrk3/Mdm2/Stxbp4/Cdc27/Fgf10/Cdc23/Cdc73/Larp7/Kmt2e/Anapc4/Cul4b/Cul4a/Tfdp1/Sin3a/Lsm11/Plcb1/Ankrd17	22
GO:0007098	GO:0007098	centrosome cycle	25/2465	122/23328	0.000875155	0.0124713	0.0103193	Chordc1/Vps4b/Bnip2/Ppp1r12a/Xpo1/Rock2/Nin/Plk2/Nubp1/Bbs4/Usp33/Sdccag8/Odf2/Pcm1/Map9/Ccp110/Uvrag/Cep85/Cep250/Mcph1/Ckap5/Cep68/Cep295/C2cd3/Cep120	25
GO:0050779	GO:0050779	RNA destabilization	11/2465	36/23328	0.000876898	0.0124713	0.0103193	Hnrnpd/Rock2/Rock1/Dhx36/Mettl14/Rbm24/Rc3h1/Tardbp/Ythdf3/Gigyf2/Hnrnpr	11
GO:0010847	GO:0010847	regulation of chromatin assembly	8/2465	21/23328	0.000881325	0.0124713	0.0103193	Tpr/Setdb1/Naa40/Morc2a/Pphln1/Tasor/Phf8/Mphosph8	8
GO:0031290	GO:0031290	retinal ganglion cell axon guidance	8/2465	21/23328	0.000881325	0.0124713	0.0103193	Nrcam/Vegfa/Slit1/Nrp1/Epha7/Slit2/Efna5/Robo2	8
GO:0062033	GO:0062033	positive regulation of mitotic sister chromatid segregation	8/2465	21/23328	0.000881325	0.0124713	0.0103193	Cul3/Cdc27/Nipbl/Cdc23/Smc5/Anapc4/Slf2/Hnrnpu	8
GO:0090050	GO:0090050	positive regulation of cell migration involved in sprouting angiogenesis	8/2465	21/23328	0.000881325	0.0124713	0.0103193	Hdac9/Akt3/Map3k3/Plk2/Hdac7/Vegfa/Nrp1/Pik3c2a	8
GO:1901990	GO:1901990	regulation of mitotic cell cycle phase transition	45/2465	265/23328	0.00093387	0.0131283	0.010863	Ccnd2/Ddx3x/Cul3/Bid/Apc/Tpr/Vps4b/Taok1/Mdm2/Appl2/Cdc27/Rad17/Fgf10/Senp2/Cdc23/Cdc73/Nek6/Larp7/Nbn/Rint1/Kmt2e/Miip/Anapc4/Casp2/Cul4b/Cul4a/Rbl2/Zw10/Topbp1/Pkd1/Ino80/Pkd2/Tfdp1/Appl1/Sin3a/Lsm11/Trim39/Zfp830/Gigyf2/Plcb1/Ankrd17/Usp47/Taok3/Zfyve19/Riok2	45
GO:0007097	GO:0007097	nuclear migration	10/2465	31/23328	0.000934625	0.0131283	0.010863	Clmn/Slit1/Cdc42bpa/Dock7/Pcm1/Hook3/Cep120/Syne2/Tacc1/Syne1	10
GO:0032786	GO:0032786	positive regulation of DNA-templated transcription, elongation	10/2465	31/23328	0.000934625	0.0131283	0.010863	Cdk12/Ccnt1/Ccnt2/Cdc73/Supt16/Cdk13/Leo1/Scaf8/Ercc6/Eapp	10
GO:0007064	GO:0007064	mitotic sister chromatid cohesion	9/2465	26/23328	0.00094655	0.0132309	0.0109479	Nipbl/Smc5/Pds5a/Atrx/Tnks/Pds5b/Slf2/Pogz/Smc1a	9
GO:1904893	GO:1904893	negative regulation of receptor signaling pathway via STAT	9/2465	26/23328	0.00094655	0.0132309	0.0109479	Nf2/Suz12/Socs2/Pibf1/Ptpn2/Ptprd/Traf3ip1/Neurod1/Ptprt	9
GO:0007052	GO:0007052	mitotic spindle organization	24/2465	116/23328	0.000953604	0.0132971	0.0110027	Tpr/Vps4b/Kif2a/Plk2/Pibf1/Smc3/Stag2/Kif3b/Rae1/Dctn6/Pkd1/Map9/Togaram1/Ripor2/Stag1/Tbce/Hnrnpu/Ints13/Ckap5/Tasor/Cep126/Smc1a/Eml1/Tacc1	24
GO:0045931	GO:0045931	positive regulation of mitotic cell cycle	32/2465	171/23328	0.000959098	0.0133412	0.0110392	Ccnd2/Ddx3x/Cul3/Pkn2/Insr/Tpr/Vps4b/Mdm2/Rps6kb1/Cdc27/Fgf10/Nipbl/Smoc2/Cdc23/Smc5/Larp7/Kmt2e/Anapc4/Cul4b/Dynlt3/Cul4a/Usp2/Phip/Slf2/Tfdp1/Hnrnpu/Sin3a/Lsm11/Prkca/Plcb1/Ankrd17/Hmgb1	32
GO:0032233	GO:0032233	positive regulation of actin filament bundle assembly	16/2465	65/23328	0.000963001	0.0133631	0.0110573	Braf/Nf2/Rock2/Tgfb3/Carmil1/Nrp1/Ppm1f/Tsc1/Swap70/Smad3/Ccdc88a/Wnt4/Bag4/Limch1/Ppm1e/Cd47	16
GO:0021955	GO:0021955	central nervous system neuron axonogenesis	12/2465	42/23328	0.00100814	0.0139221	0.0115198	Nr2e1/Nin/Epha4/Zeb2/Dcx/Slit2/Cdh11/Mycbp2/Szt2/Prdm8/Prkca/Dcc	12
GO:1900077	GO:1900077	negative regulation of cellular response to insulin stimulus	12/2465	42/23328	0.00100814	0.0139221	0.0115198	Ankrd26/Lpl/Appl2/Rps6kb1/Ptpn2/Ptprj/Tsc1/Nucb2/Kank1/Pid1/Prkca/Irs1	12
GO:0042177	GO:0042177	negative regulation of protein catabolic process	26/2465	130/23328	0.0010189	0.0140032	0.0115869	Erlec1/Tlk2/Hmgcr/Usp7/Usp25/Wac/Sufu/Epha4/Marchf7/Rgp1/Ophn1/Taf1/Psme3ip1/Smad3/Lrig2/Mycbp2/Senp1/Ogt/Ric1/Ptpn3/Trim39/Yod1/Csnk2a2/Mdm4/Grin2a/Sco1	26
GO:0090305	GO:0090305	nucleic acid phosphodiester bond hydrolysis	26/2465	130/23328	0.0010189	0.0140032	0.0115869	Nob1/Rad50/Igfbp3/Dcp1a/Ncbp2/Ercc5/Xrn2/Exosc8/Toe1/Fip1l1/Cpsf4/Bms1/Eri2/Dis3l/Xrn1/Exd2/Zc3h12b/Kri1/Elac1/Ddx1/Tsr1/Exosc2/Dicer1/Cpsf6/Fbh1/Rrs1	26
GO:1903363	GO:1903363	negative regulation of cellular protein catabolic process	19/2465	84/23328	0.00103023	0.014125	0.0116877	Erlec1/Tlk2/Usp7/Usp25/Wac/Sufu/Epha4/Marchf7/Rgp1/Ophn1/Taf1/Psme3ip1/Senp1/Ogt/Ric1/Trim39/Yod1/Csnk2a2/Sco1	19
GO:0000070	GO:0000070	mitotic sister chromatid segregation	29/2465	151/23328	0.00106431	0.0145574	0.0120455	Cul3/Apc/Tpr/Vps4b/Anapc1/Cdc27/Pibf1/Nipbl/Akap8/Cdc23/Smc5/Nek6/Anapc4/Pds5a/Cenpc1/Atrx/Tnks/Zw10/Pds5b/Ino80/Ncapd3/Slf2/Ncapd2/Pogz/Hnrnpu/Mis12/Smc1a/Rrs1/Riok2	29
GO:0099640	GO:0099640	axo-dendritic protein transport	7/2465	17/23328	0.00108694	0.0148315	0.0122723	Kif5b/Kif5c/Sfpq/Myo5a/Hnrnpu/Pura/Kif5a	7
GO:1901987	GO:1901987	regulation of cell cycle phase transition	49/2465	297/23328	0.00109295	0.0148782	0.0123109	Ccnd2/Ddx3x/Paf1/Cul3/Bid/Apc/Tpr/Vps4b/Dyrk3/Taok1/Mdm2/Appl2/Stxbp4/Cdc27/Rad17/Fgf10/Senp2/Cdc23/Uimc1/Cdc73/Nek6/Larp7/Nbn/Rint1/Kmt2e/Miip/Anapc4/Casp2/Cul4b/Cul4a/Rbl2/Zw10/Topbp1/Pkd1/Ino80/Pkd2/Tfdp1/Appl1/Sin3a/Lsm11/Trim39/Zfp830/Gigyf2/Plcb1/Ankrd17/Usp47/Taok3/Zfyve19/Riok2	49
GO:0007163	GO:0007163	establishment or maintenance of cell polarity	39/2465	223/23328	0.00112487	0.0152764	0.0126404	Krit1/Dlg3/Apc/Amotl1/Map2/Lin7a/Ttc8/Mpp5/Cap2/Fgf10/Dlg5/Eya1/Sdccag8/Frmd4a/Nckap1/Lrrc7/Dock7/Macf1/Cap1/Exoc4/Prickle2/Frmd4b/Parva/Ophn1/Zw10/Kank1/Pkd1/Ripor2/Spry1/Mapkap1/Myo9a/Mcph1/Rab11fip2/Ckap5/Shtn1/Rictor/Syne2/Arfgef1/Fat1	39
GO:0000184	GO:0000184	nuclear-transcribed mRNA catabolic process, nonsense-mediated decay	11/2465	37/23328	0.00113006	0.0153106	0.0126687	Dcp1a/Pabpc1/Ncbp2/Dcp2/Pnrc2/Smg1/Upf3b/Smg7/Upf2/Gspt1/Casc3	11
GO:0046834	GO:0046834	lipid phosphorylation	14/2465	54/23328	0.00114168	0.0154315	0.0127688	Dgke/Itpkc/Dgkq/Socs2/Inpp1/Fam126a/Smg1/Pik3c2a/Ip6k2/Dgkh/Fam126b/Dgki/Pik3r1/Dgkd	14
GO:0048278	GO:0048278	vesicle docking	16/2465	66/23328	0.00114836	0.0154853	0.0128133	Stx5a/Vps45/Rab3d/Cep83/Scfd1/Rab3c/Stx16/Unc13b/Stx2/Exoc4/Vps33b/Unc13a/Rims2/Rims1/Exoc5/Stx17	16
GO:0001508	GO:0001508	action potential	27/2465	138/23328	0.00116574	0.0156827	0.0129767	Fmr1/Cacna1d/Nrcam/Cacna1g/Ryr2/Slmap/Nup155/Cxadr/Nedd4l/Foxp1/Grin2b/Chrna7/Ank2/Ptpn3/Usp53/Cacna2d1/Kcna2/Kcnj2/Dmd/Adra1a/Kcnip1/Kcnn2/Scn3a/Grin2a/Kcnd2/Scn1a/Ank3	27
GO:0035601	GO:0035601	protein deacylation	23/2465	111/23328	0.0011786	0.0157817	0.0130585	Hdac9/Ncor1/Sirt1/Nipbl/Hdac7/Vegfa/Akap8/Hdac4/Elk4/Tbl1xr1/Mier1/Hdac1/Sfpq/Smarcad1/Kdm5a/Hdac6/Rcor3/Rcor1/Baz2a/Mideas/Sin3a/Bex4/Ing2	23
GO:0098732	GO:0098732	macromolecule deacylation	23/2465	111/23328	0.0011786	0.0157817	0.0130585	Hdac9/Ncor1/Sirt1/Nipbl/Hdac7/Vegfa/Akap8/Hdac4/Elk4/Tbl1xr1/Mier1/Hdac1/Sfpq/Smarcad1/Kdm5a/Hdac6/Rcor3/Rcor1/Baz2a/Mideas/Sin3a/Bex4/Ing2	23
GO:0048193	GO:0048193	Golgi vesicle transport	45/2465	268/23328	0.00118353	0.0158107	0.0130825	Lman2l/Rnf215/Cul3/Stx5a/Ap4m1/Vps54/Sptbn1/Rabep1/Scfd1/Mia2/Golga5/Kif13a/Bnip1/Copg2/Ccdc93/Klhl12/Blzf1/Sec16a/Nbea/Eps15/Rint1/Stx18/Exoc4/Zw10/Trappc8/Myo5a/Dop1a/Uvrag/Cog5/Sec24a/Exoc1/Bicd2/Gcc2/Golga4/Kif16b/Dnajc28/Sorcs1/Whamm/Stxbp6/Mia3/Exoc5/Stx17/Ank3/Nrbp2/Rab26	45
GO:0010635	GO:0010635	regulation of mitochondrial fusion	6/2465	13/23328	0.00122949	0.0161575	0.0133695	Dnm1l/Tfrc/Zdhhc6/Huwe1/Mfn1/Opa1	6
GO:0033182	GO:0033182	regulation of histone ubiquitination	6/2465	13/23328	0.00122949	0.0161575	0.0133695	Otub2/Trip12/Rnf20/Kdm1a/Ubr5/Kdm2a	6
GO:0034244	GO:0034244	negative regulation of transcription elongation from RNA polymerase II promoter	6/2465	13/23328	0.00122949	0.0161575	0.0133695	Rnf168/Recql5/Axin1/Hnrnpu/Eapp/Rnf8	6
GO:0039692	GO:0039692	single stranded viral RNA replication via double stranded DNA intermediate	6/2465	13/23328	0.00122949	0.0161575	0.0133695	Setdb1/Top2b/Morc2a/Tasor/Zfp809/Mphosph8	6
GO:0045799	GO:0045799	positive regulation of chromatin assembly or disassembly	6/2465	13/23328	0.00122949	0.0161575	0.0133695	Tpr/Setdb1/Morc2a/Pphln1/Tasor/Mphosph8	6
GO:0099532	GO:0099532	synaptic vesicle endosomal processing	6/2465	13/23328	0.00122949	0.0161575	0.0133695	Itsn2/Ap3b1/Dnm1l/Itsn1/Gripap1/Btbd8	6
GO:1902285	GO:1902285	semaphorin-plexin signaling pathway involved in neuron projection guidance	6/2465	13/23328	0.00122949	0.0161575	0.0133695	Nrp1/Nrp2/Plxna2/Plxna1/Plxna3/Plxnc1	6
GO:0050686	GO:0050686	negative regulation of mRNA processing	10/2465	32/23328	0.00123204	0.0161575	0.0133695	Hnrnpa2b1/Ccnt1/Hnrnpl/Srsf6/Zc3h14/Acin1/Rnf20/Srsf10/Sfswap/Srsf9	10
GO:0001558	GO:0001558	regulation of cell growth	67/2465	438/23328	0.00125662	0.0164172	0.0135844	Cdh4/Ddx3x/Tchp/D130043K22Rik/Nf2/Map2/Tnr/Sema6a/Socs2/Sirt1/Supv3l1/Igfbp3/Itsn2/Spag9/Yy1/Nubp1/Tomm70a/Vegfa/Nedd4l/Smarca2/Slit1/Sema4g/Ptprj/Nrp1/Rgs2/Cdc73/Frzb/Ncoa3/Sema4a/Epha7/Dnajc2/Atad3a/Kdm2b/Rnf6/Foxp1/Acsl4/Dcx/Plxna3/Slit2/Smad3/Ip6k2/Ino80/Unc13a/Dcbld2/Prdm4/Parp2/4932438A13Rik/Rims2/Cdkn2aip/Golga4/Exosc2/Tspyl2/Shtn1/Rims1/Sin3a/N6amt1/Bdnf/Efna5/Dscam/Usp47/Cxcl12/Sema3e/Lg…	67
GO:0000413	GO:0000413	protein peptidyl-prolyl isomerization	8/2465	22/23328	0.00125758	0.0164172	0.0135844	Ranbp2/Ppil4/Ppwd1/Cwc27/Ppil2/Fkbp5/Nktr/Ppig	8
GO:0000725	GO:0000725	recombinational repair	26/2465	132/23328	0.00128612	0.016699	0.0138175	Rpa1/Rev3l/Recql5/Yy1/Nipbl/Smchd1/Smc5/Nabp1/Mcm6/Nucks1/Nbn/Sfpq/Wdr48/Exd2/Ino80/Rmi1/Rif1/Kdm1a/Slx4/Trp53bp1/Klhl15/Setd2/Rhno1/Ppp4r2/Ercc6/Fbh1	26
GO:0031023	GO:0031023	microtubule organizing center organization	26/2465	132/23328	0.00128612	0.016699	0.0138175	Chordc1/Vps4b/Bnip2/Ppp1r12a/Xpo1/Rock2/Nin/Plk2/Nubp1/Bbs4/Usp33/Sdccag8/Odf2/Pcm1/Map9/Ccp110/Uvrag/Cep85/Gcc2/Cep250/Mcph1/Ckap5/Cep68/Cep295/C2cd3/Cep120	26
GO:0016556	GO:0016556	mRNA modification	9/2465	27/23328	0.0012879	0.016699	0.0138175	Zc3h13/Cmtr1/Mettl14/Dkc1/Pus3/Bag4/Trmt6/Pus7/Wtap	9
GO:0045598	GO:0045598	regulation of fat cell differentiation	28/2465	146/23328	0.00131407	0.0169998	0.0140665	Runx1t1/Ankrd26/Lpl/Sirt1/Trio/Stk3/Noct/Vegfa/Taf8/Axin1/Creb1/Frzb/Lrp6/Nucb2/Hdac6/Syap1/Smad3/Crebl2/Asxl2/Rreb1/Fndc3b/Hnrnpu/Ift88/Foxo1/Napepld/Zadh2/Mapk14/Arntl	28
GO:1903051	GO:1903051	negative regulation of proteolysis involved in cellular protein catabolic process	17/2465	73/23328	0.00131966	0.0170337	0.0140945	Erlec1/Tlk2/Usp7/Usp25/Wac/Sufu/Epha4/Marchf7/Ophn1/Taf1/Psme3ip1/Senp1/Ogt/Trim39/Yod1/Csnk2a2/Sco1	17
GO:0098813	GO:0098813	nuclear chromosome segregation	44/2465	262/23328	0.00132772	0.0170992	0.0141487	Ccne1/Cul3/Apc/Tpr/Vps4b/Anapc1/Top2b/Cdc27/Mlh3/Pibf1/Nipbl/Akap8/Esco1/Cdc23/Smc5/Smc3/Cpeb1/Stag2/Nek6/Fbxw7/Sfpq/Anapc4/Pds5a/Cenpc1/Atrx/Tnks/Zw10/Pds5b/Ino80/Ncapd3/Rmi1/Slf2/Stag1/Ncapd2/Pogz/Hnrnpu/Slx4/Lats1/Mis12/Smc1a/Wapl/Mcmbp/Rrs1/Riok2	44
GO:0060606	GO:0060606	tube closure	23/2465	112/23328	0.0013376	0.0171878	0.014222	Tulp3/Rab23/Fzd3/Cluap1/Rock2/Fgf10/Enah/Sufu/Bbs4/Abl2/Tsc1/Zeb2/Nckap1/Kdm2b/Lrp6/Specc1l/Kdm6a/Opa1/Cc2d2a/Setd2/Kdm2a/Deaf1/Med12	23
GO:0048255	GO:0048255	mRNA stabilization	13/2465	49/23328	0.00134744	0.017237	0.0142627	Hnrnpd/Taf15/Noct/Vegfa/Angel2/Fus/Tent4b/Rbm24/Hnrnpu/Elavl1/Dicer1/Tardbp/Thrap3	13
GO:0098781	GO:0098781	ncRNA transcription	13/2465	49/23328	0.00134744	0.017237	0.0142627	Nol11/Snapc1/Ncl/Polr1b/Larp7/Celf3/Snapc3/Rpap2/Ice1/Snapc4/Taf1b/Zfp143/Top1	13
GO:0001510	GO:0001510	RNA methylation	16/2465	67/23328	0.00136298	0.017397	0.0143951	Ftsj3/Zc3h13/Cmtr1/Thada/Alkbh8/Tfb2m/Larp7/Mettl14/Tgs1/Zcchc4/Thumpd3/Mto1/Trmt6/Trmt1l/Wtap/Rbm15b	16
GO:0045185	GO:0045185	maintenance of protein location	21/2465	99/23328	0.00138603	0.0176262	0.0145847	Faf1/Igsf11/Adcy6/Taf8/Sufu/Bbs4/Hspa5/Ccdc88a/Pkd1/Pkd2/Vps13c/Topors/Morc3/Hnrnpu/Ankrd13c/Lats1/Dzip1/Tapt1/Tnrc6a/Ank3/Syne1	21
GO:1902017	GO:1902017	regulation of cilium assembly	15/2465	61/23328	0.00138709	0.0176262	0.0145847	Tchp/Ift140/Bbs4/Sdccag8/Odf2/Ccdc88a/Ccp110/Cyld/Ift88/Dzip1/Tapt1/Cep120/Syne2/Ttbk2/Syne1	15
GO:0018208	GO:0018208	peptidyl-proline modification	11/2465	38/23328	0.00144044	0.0182241	0.0150795	Ranbp2/Ppil4/P4ha2/Ppwd1/Cwc27/Ero1a/Ppil2/Fkbp5/Nktr/Ogfod1/Ppig	11
GO:0001841	GO:0001841	neural tube formation	26/2465	133/23328	0.00144103	0.0182241	0.0150795	Luzp1/Tulp3/Rab23/Fzd3/Cluap1/Rock2/Stk3/Enah/Mib1/Sufu/Bbs4/Abl2/Tsc1/Zeb2/Nckap1/Map3k7/Kdm2b/Lrp6/Specc1l/Kdm6a/Opa1/Cc2d2a/Setd2/Kdm2a/Deaf1/Med12	26
GO:0006399	GO:0006399	tRNA metabolic process	31/2465	168/23328	0.00144368	0.0182241	0.0150795	Cdkal1/Cars/Thg1l/Trnt1/Hars2/Thada/Lars/Alkbh8/Nat10/Exosc8/Rars2/Elp1/Trit1/Sepsecs/Thumpd3/Pop4/Tarsl2/Pus3/Mto1/Elac1/Ddx1/Trmt6/Exosc2/Trub2/Tsen2/Ankrd16/Trmt1l/Pus7/Mtfmt/Ssb/Alkbh1	31
GO:0031532	GO:0031532	actin cytoskeleton reorganization	22/2465	106/23328	0.00145744	0.0183574	0.0151898	Fer/Kit/Trpm2/Mcu/Eps8/Fgf10/Cxadr/Mkln1/Nrp1/Cdc42bpa/Tnik/Notch2/Tjp1/Parva/Atp2c1/Thsd7a/Sipa1l1/Whamm/Rictor/Grb2/Cd2ap/Sema3e	22
GO:0008589	GO:0008589	regulation of smoothened signaling pathway	20/2465	93/23328	0.0014941	0.0187778	0.0155377	Tulp3/Rab23/Scube1/Fgf10/Dlg5/Ift140/Sufu/Ift81/Ulk3/Chsy1/Traf3ip1/Ttc21b/Gorab/Gas8/Gpr161/Mosmo/Dync2h1/C2cd3/Armc9/Ttbk2	20
GO:0045926	GO:0045926	negative regulation of growth	44/2465	264/23328	0.00154949	0.0194314	0.0160785	Ddx3x/Tchp/Apc/D130043K22Rik/Ankrd26/Nf2/Map2/Tnr/Sema6a/Socs2/Sirt1/Pnpt1/Spag9/Yy1/Stk3/Tomm70a/Cxadr/Smarca2/Slit1/Sema4g/Ptprj/Nrp1/Ing5/Rgs2/Frzb/Notch2/Sema4a/Epha7/Dnajc2/Rnf6/Foxp1/Plxna3/Slit2/Smad3/Ip6k2/Dcbld2/Prdm4/Cdkn2aip/Jarid2/Tspyl2/Atxn2/Sema3e/Bmpr2/Prdm11	44
GO:0070849	GO:0070849	response to epidermal growth factor	12/2465	44/23328	0.00157516	0.0196672	0.0162736	Tpr/Med1/Rasa1/Ncl/Ptpn12/Iqgap1/Syap1/Ireb2/Cbl/Bag4/Garem1/Dusp22	12
GO:1903672	GO:1903672	positive regulation of sprouting angiogenesis	12/2465	44/23328	0.00157516	0.0196672	0.0162736	Hdac9/Akt3/Map3k3/Plk2/Hdac7/Vegfa/Nrp1/Jak1/Tjp1/Pik3c2a/Ppp1r16b/Hmgb1	12
GO:0006304	GO:0006304	DNA modification	21/2465	100/23328	0.00158299	0.0197219	0.0163189	Kmt2a/Ctcf/Dnmt3a/Cdadc1/Usp7/Bmi1/Kmt2e/Mtrr/Tdg/Tet3/Parp2/Ehmt1/Otud4/Baz2a/Alkbh3/Tet2/Tdrkh/Rlf/Mettl4/Alkbh1/Mphosph8	21
GO:0044728	GO:0044728	DNA methylation or demethylation	19/2465	87/23328	0.0016025	0.019907	0.016472	Kmt2a/Ctcf/Dnmt3a/Usp7/Bmi1/Kmt2e/Mtrr/Tdg/Tet3/Ehmt1/Otud4/Baz2a/Alkbh3/Tet2/Tdrkh/Rlf/Mettl4/Alkbh1/Mphosph8	19
GO:0046324	GO:0046324	regulation of glucose import	16/2465	68/23328	0.0016104	0.019907	0.016472	Insr/Osbpl8/Appl2/Rps6kb1/Rasa1/Slc25a27/Sorbs1/Oga/C2cd5/Crebl2/Appl1/Pid1/Prkca/Mapk14/Irs1/Rnasel	16
GO:0009791	GO:0009791	post-embryonic development	26/2465	134/23328	0.00161174	0.019907	0.016472	Kmt2a/Myt1/Mmut/Vegfa/Smad2/Jak2/Abl2/Slc4a10/Schip1/Ash1l/Itpr1/Atrx/Ireb2/Szt2/Chst11/Tmtc3/Tbce/Morc3/Plekha1/Tet2/Dicer1/Ccdc66/Gigyf2/Dscam/Rc3h2/Ccdc47	26
GO:1902806	GO:1902806	regulation of cell cycle G1/S phase transition	26/2465	134/23328	0.00161174	0.019907	0.016472	Ccnd2/Ddx3x/Paf1/Bid/Mdm2/Appl2/Stxbp4/Fgf10/Senp2/Cdc73/Larp7/Kmt2e/Casp2/Cul4b/Cul4a/Rbl2/Pkd1/Ino80/Pkd2/Tfdp1/Appl1/Lsm11/Trim39/Gigyf2/Plcb1/Ankrd17	26
GO:0008038	GO:0008038	neuron recognition	13/2465	50/23328	0.00164729	0.0203023	0.0167991	Nrcam/Ywhaz/Robo1/Celsr3/Nrp1/Epha4/Cntn6/Casp3/Cntnap2/Ccdc141/Bdnf/Dscam/Robo2	13
GO:0019080	GO:0019080	viral gene expression	15/2465	62/23328	0.00165388	0.0203398	0.0168302	Mid2/Eif2ak4/Ubp1/Trim11/Trim27/Chd1/Eif3a/Ccnt2/Nucks1/Usf1/Hdac1/Rsf1/Tardbp/Rrp1b/Ssb	15
GO:0001667	GO:0001667	ameboidal-type cell migration	65/2465	427/23328	0.00166246	0.0204017	0.0168813	Fer/Krit1/Braf/Gab2/Pkn2/Hdac9/Kit/Amotl1/Map2k3/Sema6a/Akt3/Nr2e1/Kitl/Sirt1/Ptprr/Appl2/Rock2/Map3k3/Plk2/Fgf10/Ptprg/Capn7/Hdac7/Spag6l/Robo1/Smoc2/Vegfa/Sema4g/Nrp1/Nrp2/Map4k4/Ppm1f/Srgap2/Acvr1/Zeb2/Nckap1/Schip1/Sema4a/Fbxw7/Epb41l4b/Macf1/Cap1/Tgfbr3/Lrp6/Iqgap1/Pik3c2a/Hdac6/Pak3/Adam9/Slit2/Ets1/Kank1/Bag4/Rreb1/Appl1/Prkca/Mia3/Lgals8/Dock1/Cxcl12/Syne2/Sema3e/Hmgb1/Bmpr2/Mcc	65
GO:0006289	GO:0006289	nucleotide-excision repair	14/2465	56/23328	0.00166956	0.020445	0.0169171	Rpa1/Gtf2h1/Sirt1/Gtf2h2/Polk/Usp7/Ercc5/Gtf2h3/Pold3/Cul4a/Slx4/Lig4/Ercc6/Hmgb1	14
GO:0060078	GO:0060078	regulation of postsynaptic membrane potential	23/2465	114/23328	0.00171137	0.0209123	0.0173038	Gabra2/Rgs7bp/Shank3/Igsf11/Grik1/Unc13b/Gabra4/Grin2b/Chrna7/Ppp1r9a/Gabrb3/Rims2/Dgki/Zmynd8/Rims1/Ssh1/Bdnf/Neto1/Grin2a/Afdn/Insyn2a/Slc8a3/Syne1	23
GO:0035148	GO:0035148	tube formation	32/2465	177/23328	0.00172725	0.0210614	0.0174272	Luzp1/Tulp3/Rab23/Fzd3/Cluap1/Rock2/Fgf10/Stk3/Shank3/Enah/Vegfa/Mib1/Sufu/Bbs4/Sdccag8/Abl2/Tsc1/Zeb2/Nckap1/Map3k7/Kdm2b/Lrp6/Specc1l/Wnt4/Kdm6a/Opa1/Cc2d2a/Dicer1/Setd2/Kdm2a/Deaf1/Med12	32
GO:1903050	GO:1903050	regulation of proteolysis involved in cellular protein catabolic process	38/2465	221/23328	0.00177087	0.0215372	0.0178209	Fmr1/Chfr/Mdm2/Xpo1/Erlec1/Tlk2/Atxn3/Plk2/Rnf19a/Usp7/Usp25/Axin1/Wac/Sufu/Arih1/Ube3a/Epha4/Marchf7/Fbxw7/Rnf19b/Tmf1/Ophn1/Taf1/Psme3ip1/Pkd1/Senp1/Ogt/Zyg11b/Tmtc3/Bbs7/Lats1/Ankib1/Ufl1/Cop1/Trim39/Yod1/Csnk2a2/Sco1	38
GO:0002244	GO:0002244	hematopoietic progenitor cell differentiation	30/2465	163/23328	0.00177754	0.0215372	0.0178209	Braf/Kit/Zbtb24/Ap3b1/Lmbr1l/Vegfa/Sos1/Dhx36/Acp6/Mllt3/Dock7/Pdgfra/N4bp2l2/Arhgef7/Sos2/Pygo1/Fnip1/Ufl1/Tet2/Tent2/Sin3a/Lig4/Ppp4r2/Pus7/Eml1/Dock1/Rrs1/Zswim9/Chd2/Slc8a3	30
GO:0040029	GO:0040029	regulation of gene expression, epigenetic	30/2465	163/23328	0.00177754	0.0215372	0.0178209	Ctcf/Sirt1/Dnmt3a/Trim27/Ubr2/Smchd1/Epc1/Hdac4/Bmi1/Mier1/Eed/Hdac6/Ash2l/Morc2a/Tdg/Ythdc1/Pphln1/Rif1/Kdm1a/Arid4b/Hnrnpu/Tasor/Sin3a/Arid4a/Atad2b/Lrif1/Rlim/Rbm15b/H2aw/Mphosph8	30
GO:0048706	GO:0048706	embryonic skeletal system development	27/2465	142/23328	0.00180649	0.0218417	0.0180729	Tulp3/Sulf1/Tgfb3/Nipbl/Ift140/Axin1/Zeb1/Smad2/Eya1/Bmi1/Sp3/Mmp16/Slc35d1/Pdgfra/Xylt1/Smad3/Chst11/Asxl2/Wdr19/Dlx1/Wdr60/Setd2/Tapt1/Acvr2a/Deaf1/Mbtd1/Med12	27
GO:0010827	GO:0010827	regulation of glucose transmembrane transport	19/2465	88/23328	0.00184501	0.0222137	0.0183807	Braf/Insr/Yes1/Osbpl8/Appl2/Rps6kb1/Stxbp4/Rasa1/Slc25a27/Sorbs1/Oga/C2cd5/Crebl2/Appl1/Pid1/Prkca/Mapk14/Irs1/Rnasel	19
GO:0045913	GO:0045913	positive regulation of carbohydrate metabolic process	19/2465	88/23328	0.00184501	0.0222137	0.0183807	Ranbp2/Insr/Sirt1/Ppp4r3b/Zbtb20/Ptpn2/Sorbs1/Pfkfb2/Dusp12/Wdr5/Supt20/Nfkb1/Dyrk2/Gpt2/Tigar/Ppp4r3a/Foxo1/Irs1/Hmgb1	19
GO:0033047	GO:0033047	regulation of mitotic sister chromatid segregation	16/2465	69/23328	0.00189442	0.0227608	0.0188334	Cul3/Apc/Tpr/Anapc1/Cdc27/Nipbl/Cdc23/Smc5/Nek6/Anapc4/Atrx/Tnks/Zw10/Slf2/Hnrnpu/Riok2	16
GO:0051098	GO:0051098	regulation of binding	60/2465	390/23328	0.00190644	0.0228573	0.0189132	Krit1/Fmr1/Runx1t1/Mark3/Hnrnpl/Map2/Sirt1/Gtpbp4/Nsd1/Plk2/Nipbl/Stk3/Cblb/Senp2/Rock1/Smad2/Jak2/Usp33/Epha4/Hdac4/Nucks1/Nvl/Abl2/Hipk3/Larp7/Fbxw7/Tgfbr3/Eif2b1/Cald1/Add2/Taf1/Arhgef7/Tnks/Psme3ip1/Zfp90/Ubash3b/Smad3/Pkd1/Traf3ip1/Ccpg1/Tdg/Neurod1/Rsf1/Ripor2/Cyld/Kdm1a/Gas8/Ufl1/Btaf1/Wapl/Dzip1/Sin3a/Hjurp/Bdnf/Grem2/Fbh1/Flot1/Zfp462/Arrb2/Ttbk2	60
GO:0030100	GO:0030100	regulation of endocytosis	38/2465	222/23328	0.00192364	0.0230155	0.0190441	Fmr1/Bicd1/Dgkq/Insr/Appl2/Rufy1/Numb/Dnm1l/Itsn1/Vegfa/Rock1/Mib1/Nedd4l/Mkln1/Smap1/Lrsam1/Ehd4/Sgip1/Ophn1/Dcx/Nedd4/Cbl/Eef2k/Arhgap21/Hip1/Appl1/Ankrd13a/Atxn2/Prkca/Flot1/Arrb2/Cd2ap/Btbd9/Ano6/Scyl2/Dgkd/Lrrtm2/Syne1	38
GO:0071805	GO:0071805	potassium ion transmembrane transport	35/2465	200/23328	0.00193501	0.0231032	0.0191167	Kcnn3/Cacna1d/Kcnab3/Kcnv1/Nedd4l/Kcnj3/Slc12a6/Kcnab1/Kcnq5/Kcnip4/Ank2/Pkd2/Oxsr1/Kcnk9/Dpp10/Slc24a2/Slc9a8/Akap9/Kcna2/Wnk3/Kcnj2/Slc24a4/Neto1/Kcnf1/Kcnt2/Prkg1/Kcnip1/Kcnn2/Kcnq3/Kcnh1/Kcnh7/Kcnd2/Klhl24/Ano6/Ank3	35
GO:0030206	GO:0030206	chondroitin sulfate biosynthetic process	6/2465	14/23328	0.00196009	0.0231613	0.0191648	Slc35d1/Ugdh/Xylt1/Chsy1/Chst11/Csgalnact1	6
GO:0042795	GO:0042795	snRNA transcription by RNA polymerase II	6/2465	14/23328	0.00196009	0.0231613	0.0191648	Snapc1/Larp7/Snapc3/Ice1/Snapc4/Zfp143	6
GO:0060211	GO:0060211	regulation of nuclear-transcribed mRNA poly(A) tail shortening	6/2465	14/23328	0.00196009	0.0231613	0.0191648	Pabpc1/Tnrc6c/Cnot1/Tent4b/Tob1/Tnrc6a	6
GO:0097066	GO:0097066	response to thyroid hormone	6/2465	14/23328	0.00196009	0.0231613	0.0191648	Brd8/Kit/Med1/Thrb/Crls1/Ppargc1a	6
GO:2000232	GO:2000232	regulation of rRNA processing	6/2465	14/23328	0.00196009	0.0231613	0.0191648	Riok1/Wdr75/Ncl/Utp15/Heatr1/Riok2	6
GO:0033045	GO:0033045	regulation of sister chromatid segregation	18/2465	82/23328	0.00197647	0.0233069	0.0192853	Cul3/Apc/Tpr/Anapc1/Cdc27/Nipbl/Cdc23/Smc5/Nek6/Sfpq/Anapc4/Atrx/Tnks/Zw10/Slf2/Hnrnpu/Wapl/Riok2	18
GO:0022411	GO:0022411	cellular component disassembly	59/2465	383/23328	0.00200563	0.0235741	0.0195064	Insr/Apc/Kif5b/Vps4b/Stx5a/Map2/Eps8/Mtif3/Dyrk3/Taok1/Nav3/Sptbn1/Igfbp3/Tgfb3/Carmil1/Gfm2/Atxn7/Acin1/Dnm1l/Lima1/Oga/Fyco1/Huwe1/Rb1cc1/Map4k4/Epha4/Camsap1/Vps16/Fbxw7/Tmod1/Add2/Swap70/Hdac6/Ets1/Eml4/Ogfod1/Specc1l/Vps13c/Uvrag/Cracd/Jmjd4/Atg14/Smarce1/Tigar/Ufl1/Map6d1/Dicer1/Camsap2/Setx/Scaf8/2810006K23Rik/Lix1/Abce1/Flot1/Stx17/Gspt1/H2aw/Mphosph8/Ttbk2	59
GO:0034401	GO:0034401	chromatin organization involved in regulation of transcription	27/2465	143/23328	0.00200736	0.0235741	0.0195064	Tpr/Setdb1/Sirt1/Dnmt3a/Nrde2/Ubr2/Smchd1/Naa40/Bmi1/Mier1/Hdac1/Eed/Ash2l/Smarca5/Morc2a/Pphln1/Rif1/Kdm1a/Znfx1/Baz2a/Tasor/Phf8/Dicer1/Sin3a/Atad2b/H2aw/Mphosph8	27
GO:0009416	GO:0009416	response to light stimulus	48/2465	298/23328	0.00202838	0.0237722	0.0196703	Fmr1/Kmt2a/Braf/Eif2ak4/Msh6/Kit/Rdh13/Rnf168/Ptprk/Sirt1/Yy1/Polk/Hmgcr/Msh2/Map4k3/Creb1/Ercc5/Rev1/Abl2/Usf1/Slc4a10/Dhx36/Fbxw7/Usp1/Per3/Pold3/Cul4b/Rpgr/Taf1/Casp3/Sprtn/Usp2/Usp28/Idua/Ino80/Kdm1a/Cep250/Poli/Pik3r1/Tafa2/Ccdc66/Neto1/Ercc6/Deaf1/Grin2a/Usp47/Ddhd2/H2aw	48
GO:0032508	GO:0032508	DNA duplex unwinding	10/2465	34/23328	0.00205758	0.0239494	0.0198169	Rpa1/Supv3l1/Rad50/Recql5/Gtf2h2/Mcm6/Nbn/Pot1a/Ddx1/Pura	10
GO:0032728	GO:0032728	positive regulation of interferon-beta production	10/2465	34/23328	0.00205758	0.0239494	0.0198169	Polr3d/Ddx3x/Tbk1/Zbtb20/Ifnar1/Riok3/Polr3a/Polr3f/Flot1/Hmgb1	10
GO:0000183	GO:0000183	rDNA heterochromatin assembly	5/2465	10/23328	0.00209364	0.0239494	0.0198169	Sirt1/Naa40/Smarca5/Baz2a/Phf8	5
GO:0010216	GO:0010216	maintenance of DNA methylation	5/2465	10/23328	0.00209364	0.0239494	0.0198169	Ctcf/Dnmt3a/Usp7/Uhrf2/Zfp445	5
GO:0018026	GO:0018026	peptidyl-lysine monomethylation	5/2465	10/23328	0.00209364	0.0239494	0.0198169	Kmt2a/Ehmt1/Setd7/Setd2/Kmt5a	5
GO:0022027	GO:0022027	interkinetic nuclear migration	5/2465	10/23328	0.00209364	0.0239494	0.0198169	Dock7/Pcm1/Hook3/Cep120/Tacc1	5
GO:0045869	GO:0045869	negative regulation of single stranded viral RNA replication via double stranded DNA intermediate	5/2465	10/23328	0.00209364	0.0239494	0.0198169	Setdb1/Morc2a/Tasor/Zfp809/Mphosph8	5
GO:0051418	GO:0051418	microtubule nucleation by microtubule organizing center	5/2465	10/23328	0.00209364	0.0239494	0.0198169	Tubgcp3/Nin/Tubgcp4/Tubgcp5/Tubgcp6	5
GO:0090070	GO:0090070	positive regulation of ribosome biogenesis	5/2465	10/23328	0.00209364	0.0239494	0.0198169	Riok1/Wdr75/Utp15/Heatr1/Riok2	5
GO:0090309	GO:0090309	positive regulation of DNA methylation-dependent heterochromatin assembly	5/2465	10/23328	0.00209364	0.0239494	0.0198169	Setdb1/Morc2a/Pphln1/Tasor/Mphosph8	5
GO:0097067	GO:0097067	cellular response to thyroid hormone stimulus	5/2465	10/23328	0.00209364	0.0239494	0.0198169	Brd8/Kit/Med1/Thrb/Ppargc1a	5
GO:2000234	GO:2000234	positive regulation of rRNA processing	5/2465	10/23328	0.00209364	0.0239494	0.0198169	Riok1/Wdr75/Utp15/Heatr1/Riok2	5
GO:0042326	GO:0042326	negative regulation of phosphorylation	70/2465	471/23328	0.00212329	0.0242402	0.0200575	Chordc1/Dgkq/Insr/Apc/Ankrd26/Nf2/Prdm15/Prpsap1/Suz12/Ncor1/Sema6a/Sirt1/Ptprr/Ptprb/Igfbp3/Spag9/Zmynd11/Trim27/Hmgcr/Atxn7/Sh3bp5/Pibf1/Cblb/Stk38/Ptpn2/Eif3a/Ptprj/Ppm1f/Hdac4/Rgs2/Hipk3/Ash1l/Dnaja1/Fktn/Prkag2/Ppargc1a/Ankle2/Hsph1/Lrp6/Chrna7/Slit2/Casp3/Ubash3b/Prkar2a/Ogt/Traf3ip1/Cbl/Ibtk/Cyld/Spry1/Cep85/Atg14/Tigar/Snx25/Hnrnpu/Lats1/Tardbp/Zbed3/Foxo1/Dmd/Pid1/Ppm1e/Prkca/Ptprt/Paqr3…	70
GO:0035264	GO:0035264	multicellular organism growth	37/2465	216/23328	0.00215865	0.0245949	0.020351	Celf1/Ankrd26/Csf1/Ncor1/Socs2/Ttc8/Unc79/Nipbl/Sos1/Tnks2/Gpam/Bbs4/Creb1/Ercc5/Abl2/Slc4a10/Tbl1xr1/Ncoa3/Notch2/Sgip1/Rbbp6/Atrx/Nek1/Wdr48/Rmi1/Ankrd11/Mbd5/Kdm6a/Kmt2c/Plekha1/Dicer1/Atxn2/Gigyf2/Pcdh15/Ercc6/Kdm2a/Rc3h2	37
GO:2000045	GO:2000045	regulation of G1/S transition of mitotic cell cycle	23/2465	116/23328	0.00217085	0.0246848	0.0204254	Ccnd2/Ddx3x/Bid/Mdm2/Appl2/Fgf10/Senp2/Cdc73/Larp7/Kmt2e/Casp2/Cul4b/Cul4a/Rbl2/Pkd1/Ino80/Pkd2/Tfdp1/Appl1/Lsm11/Gigyf2/Plcb1/Ankrd17	23
GO:2001234	GO:2001234	negative regulation of apoptotic signaling pathway	39/2465	231/23328	0.00218448	0.0247906	0.0205129	Ddx3x/Bid/Aatf/Sirt1/Mdm2/Rps6kb1/Nle1/Zmynd11/Fgf10/Rrm2b/Vegfa/Birc6/Asah2/Nrp1/Rb1cc1/Eya1/Bmi1/Acvr1/Marchf7/Itga6/Map3k7/Dnaja1/Hdac1/Eya3/Hsph1/Sh3rf1/Phip/Faim/Wnt4/Kdm1a/Opa1/Armc10/Pak5/Bdnf/Mdm4/Usp47/Arrb2/Cxcl12/Ing2	39
GO:0043624	GO:0043624	cellular protein complex disassembly	27/2465	144/23328	0.00222705	0.0252238	0.0208714	Apc/Vps4b/Map2/Eps8/Taok1/Nav3/Sptbn1/Carmil1/Atxn7/Lima1/Camsap1/Tmod1/Add2/Swap70/Hdac6/Eml4/Ogfod1/Specc1l/Cracd/Jmjd4/Map6d1/Camsap2/2810006K23Rik/Abce1/Gspt1/Mphosph8/Ttbk2	27
GO:0034728	GO:0034728	nucleosome organization	26/2465	137/23328	0.00223188	0.0252287	0.0208754	Mcm3ap/Paf1/Ctcf/Kat6b/Brd2/Smarca2/Nasp/Hp1bp3/Brdt/Atrx/Kat6a/Smarca5/Ino80/Rsf1/Supt16/Smarce1/Ubn1/Bptf/Psme4/Tspyl2/Hjurp/Setd2/Nap1l3/H2aw/Rnf8/Shprh	26
GO:0007018	GO:0007018	microtubule-based movement	59/2465	385/23328	0.00226373	0.0255383	0.0211316	Fmr1/Bicd1/Kif5b/Cilk1/Cluap1/Map2/Dnah1/Kif13a/Ap3b1/Kif2a/Ktn1/Nefm/Rabl2/Kif21a/Spag6l/Ift140/Bbs4/Fyco1/Copg2/Trak2/Dst/Kif5c/Kif3b/Ccdc39/Ift80/Ash1l/Celf3/Dnaja1/Ift74/Sfpq/Inpp5b/Ift81/Tmf1/Chrna7/Tub/Rpgr/Pcm1/Cfap20/Traf3ip1/Myo5a/Ttc21b/Dync1li2/Arhgap21/Wdr19/Bicd2/Kif16b/Hnrnpu/Ift88/Gas8/Wdr60/Pura/Dync2h1/Ttc26/Ing2/Syne2/Efcab1/Ccnyl1/Drc1/Kif5a	59
GO:1903362	GO:1903362	regulation of cellular protein catabolic process	42/2465	254/23328	0.00227155	0.0255761	0.0211629	Fmr1/Faf1/Chfr/Mdm2/Xpo1/Erlec1/Tlk2/Atxn3/Plk2/Rnf19a/Usp7/Usp25/Axin1/Wac/Sufu/Arih1/Ube3a/Epha4/Marchf7/Fbxw7/Rgp1/Rnf19b/Tmf1/Ophn1/Taf1/Psme3ip1/Pkd1/Senp1/Ogt/Zyg11b/Tmtc3/Bbs7/Ric1/Lats1/Ankib1/Ufl1/Cop1/Trim39/Yod1/Csnk2a2/Wdr91/Sco1	42
GO:1901861	GO:1901861	regulation of muscle tissue development	32/2465	180/23328	0.00227992	0.0256201	0.0211993	Hdac9/Apc/Sirt1/Rps6kb1/Ddx5/Yy1/Hmgcr/Nr1d2/Hdac7/Tomm70a/Cxadr/Luc7l/Creb1/Hdac4/Rgs2/Nras/Ppargc1a/Tgfbr3/Foxp1/Lrp6/Usp2/Smad3/S100b/Parp2/Rbm24/Jarid2/Bdnf/Mapk14/Ddx17/Arntl/Flot1/Arrb2	32
GO:0033962	GO:0033962	P-body assembly	7/2465	19/23328	0.00232917	0.0261223	0.0216148	Cnot2/Cnot6/Noct/Pan3/Cnot1/Rc3h1/Atxn2	7
GO:0001933	GO:0001933	negative regulation of protein phosphorylation	64/2465	425/23328	0.00233743	0.0261637	0.0216491	Chordc1/Dgkq/Insr/Apc/Ankrd26/Nf2/Prdm15/Suz12/Ncor1/Sema6a/Sirt1/Ptprr/Ptprb/Igfbp3/Spag9/Zmynd11/Trim27/Hmgcr/Sh3bp5/Pibf1/Cblb/Stk38/Ptpn2/Eif3a/Ptprj/Ppm1f/Rgs2/Hipk3/Ash1l/Dnaja1/Fktn/Prkag2/Ppargc1a/Hsph1/Lrp6/Chrna7/Slit2/Casp3/Ubash3b/Prkar2a/Ogt/Traf3ip1/Cbl/Ibtk/Cyld/Spry1/Cep85/Atg14/Snx25/Lats1/Tardbp/Zbed3/Foxo1/Dmd/Pid1/Ppm1e/Prkca/Ptprt/Paqr3/Arrb2/Taok3/Cep43/Dusp22/Slc8a3	64
GO:0019083	GO:0019083	viral transcription	12/2465	46/23328	0.00238161	0.026501	0.0219282	Mid2/Ubp1/Trim11/Trim27/Chd1/Ccnt2/Nucks1/Usf1/Hdac1/Rsf1/Tardbp/Rrp1b	12
GO:0043044	GO:0043044	ATP-dependent chromatin remodeling	12/2465	46/23328	0.00238161	0.026501	0.0219282	Smarca2/Nasp/Smarcad1/Smarca5/Ino80/Smarce1/Psme4/Pbrm1/Hjurp/Chd8/Ercc6/Rnf8	12
GO:0001825	GO:0001825	blastocyst formation	14/2465	58/23328	0.002386	0.026501	0.0219282	Cul3/Gabpa/Cnot2/Nle1/Sf3b1/Sp3/Skil/Kdm4c/Prickle2/Tjp1/Cnot1/Matr3/Lats1/Pbrm1	14
GO:0006298	GO:0006298	mismatch repair	8/2465	24/23328	0.00238606	0.026501	0.0219282	Rpa1/Msh6/Msh3/Mlh3/Msh2/Tdg/Setd2/Pms2	8
GO:0071383	GO:0071383	cellular response to steroid hormone stimulus	29/2465	159/23328	0.00241296	0.0267479	0.0221325	Med1/Ncor1/Sirt1/Cnot2/Rps6kb1/Ddx5/Strn3/Jak2/Ube3a/Ncoa3/Dnaja1/Hdac1/Clock/Rnf6/Tmf1/Trip4/Rbfox2/Cnot1/Ubr5/Hnrnpu/Lats1/Ufl1/Safb2/Bdnf/Kdm3a/Ddx17/Arntl/Arrb2/Akap13	29
GO:0033143	GO:0033143	regulation of intracellular steroid hormone receptor signaling pathway	17/2465	77/23328	0.0024382	0.0269755	0.0223208	Med1/Ncor1/Sirt1/Cnot2/Ddx5/Strn3/Ncoa3/Hdac1/Clock/Rnf6/Cnot1/Lats1/Ufl1/Safb2/Bdnf/Arntl/Arrb2	17
GO:0051495	GO:0051495	positive regulation of cytoskeleton organization	38/2465	225/23328	0.00245249	0.0270814	0.0224084	Fer/Snx9/Braf/Apc/Nf2/Vps4b/Tenm1/Nav3/Rock2/Nin/Tgfb3/Trim27/Carmil1/Washc5/Mlst8/Nrp1/Ppm1f/Tsc1/Nckap1/Swap70/Plxna3/Smad3/Ccdc88a/Togaram1/Cracd/Wnt4/Bag4/Limch1/Pde4dip/Ckap5/Whamm/Cep295/Ppm1e/Cep120/Clip1/Rictor/Cd47/Grb2	38
GO:0000724	GO:0000724	double-strand break repair via homologous recombination	25/2465	131/23328	0.00247987	0.0272786	0.0225716	Rpa1/Rev3l/Recql5/Yy1/Nipbl/Smchd1/Smc5/Nabp1/Mcm6/Nucks1/Nbn/Sfpq/Wdr48/Exd2/Ino80/Rmi1/Rif1/Kdm1a/Slx4/Trp53bp1/Klhl15/Setd2/Ppp4r2/Ercc6/Fbh1	25
GO:0048640	GO:0048640	negative regulation of developmental growth	25/2465	131/23328	0.00247987	0.0272786	0.0225716	Apc/D130043K22Rik/Ankrd26/Map2/Tnr/Sema6a/Socs2/Spag9/Yy1/Stk3/Tomm70a/Cxadr/Slit1/Sema4g/Nrp1/Rgs2/Sema4a/Epha7/Rnf6/Foxp1/Plxna3/Slit2/Jarid2/Atxn2/Sema3e	25
GO:0048634	GO:0048634	regulation of muscle organ development	32/2465	181/23328	0.00249511	0.0273936	0.0226668	Hdac9/Apc/Sfmbt1/Sirt1/Rps6kb1/Ddx5/Yy1/Hmgcr/Nr1d2/Hdac7/Tomm70a/Cxadr/Luc7l/Creb1/Hdac4/Rgs2/Nras/Tgfbr3/Foxp1/Lrp6/Usp2/Smad3/S100b/Parp2/Rbm24/Jarid2/Bdnf/Mapk14/Ddx17/Arntl/Flot1/Arrb2	32
GO:0016032	GO:0016032	viral process	49/2465	309/23328	0.00254428	0.0278801	0.0230693	Mid2/Ddx3x/Fmr1/Bicd1/Pkn2/Srpk1/Eif2ak4/Insr/Ubp1/Vps4b/Setdb1/Top2b/Kpna2/Rad50/Trim11/Rock2/Ddx5/Trim27/Pabpc1/Chd1/Trim26/Eif3a/Pikfyve/Ccnt2/Nucks1/Usf1/Lrsam1/Vps16/Nbn/Eps15/Hdac1/Cul1/Cul4a/Fbxl2/Morc2a/Ythdc2/Uvrag/Rsf1/Eea1/Dcaf1/Tasor/Dicer1/Tardbp/Zfp809/Rrp1b/Srpk2/Rnasel/Ssb/Mphosph8	49
GO:0000460	GO:0000460	maturation of 5.8S rRNA	10/2465	35/23328	0.00261161	0.0285088	0.0235896	Rrp15/Mtrex/Ftsj3/Exosc8/Eri2/Mak16/Kri1/Exosc2/Las1l/Rrs1	10
GO:0032205	GO:0032205	negative regulation of telomere maintenance	10/2465	35/23328	0.00261161	0.0285088	0.0235896	Rad50/Dcp2/Tnks2/Nat10/Nbn/Pot1a/Tnks/Tent4b/Hnrnpu/Slx4	10
GO:0006413	GO:0006413	translational initiation	21/2465	104/23328	0.00262638	0.0286156	0.0236779	Ddx3x/Fmr1/Eif2ak4/Tpr/Mtif3/Mtif2/Rps6kb1/Eif5/Ncbp2/Eif3a/Paip1/Eif5b/Mknk1/Eif2b1/LTO1/Dhx33/Dhx29/Ythdf3/Abce1/Alkbh1/Eif4e3	21
GO:0061136	GO:0061136	regulation of proteasomal protein catabolic process	33/2465	189/23328	0.00265462	0.0288684	0.0238871	Fmr1/Chfr/Mdm2/Xpo1/Erlec1/Tlk2/Atxn3/Plk2/Rnf19a/Usp7/Usp25/Axin1/Wac/Arih1/Marchf7/Fbxw7/Rnf19b/Tmf1/Ophn1/Taf1/Psme3ip1/Pkd1/Senp1/Ogt/Zyg11b/Tmtc3/Bbs7/Ankib1/Ufl1/Cop1/Trim39/Yod1/Sco1	33
GO:0001843	GO:0001843	neural tube closure	22/2465	111/23328	0.00268961	0.0291935	0.0241561	Tulp3/Rab23/Fzd3/Cluap1/Rock2/Enah/Sufu/Bbs4/Abl2/Tsc1/Zeb2/Nckap1/Kdm2b/Lrp6/Specc1l/Kdm6a/Opa1/Cc2d2a/Setd2/Kdm2a/Deaf1/Med12	22
GO:0090398	GO:0090398	cellular senescence	15/2465	65/23328	0.002723	0.0294756	0.0243896	Rsl1d1/Akt3/Sirt1/Pnpt1/Map3k3/Zkscan3/Plk2/Nek4/Smc5/Mapkapk5/Kat6a/Opa1/Mapk14/Arntl/Ing2	15
GO:0008033	GO:0008033	tRNA processing	23/2465	118/23328	0.00273103	0.0294756	0.0243896	Cdkal1/Thg1l/Trnt1/Thada/Alkbh8/Nat10/Elp1/Trit1/Thumpd3/Pop4/Pus3/Mto1/Elac1/Ddx1/Trmt6/Trub2/Tsen2/Ankrd16/Trmt1l/Pus7/Mtfmt/Ssb/Alkbh1	23
GO:0014020	GO:0014020	primary neural tube formation	23/2465	118/23328	0.00273103	0.0294756	0.0243896	Luzp1/Tulp3/Rab23/Fzd3/Cluap1/Rock2/Enah/Sufu/Bbs4/Abl2/Tsc1/Zeb2/Nckap1/Kdm2b/Lrp6/Specc1l/Kdm6a/Opa1/Cc2d2a/Setd2/Kdm2a/Deaf1/Med12	23
GO:0071364	GO:0071364	cellular response to epidermal growth factor stimulus	11/2465	41/23328	0.00281147	0.0302867	0.0250607	Med1/Rasa1/Ncl/Ptpn12/Iqgap1/Syap1/Ireb2/Cbl/Bag4/Garem1/Dusp22	11
GO:0071559	GO:0071559	response to transforming growth factor beta	36/2465	212/23328	0.0028538	0.030685	0.0253903	Yes1/Nlk/Ptprk/Sirt1/Usp15/Appl2/Rock2/Tgfb3/Dcp1a/Twsg1/Axin1/Zeb1/Rock1/Smad2/Creb1/Acvr1/Hspa5/Skil/Map3k7/Ppargc1a/Tgfbr3/Adam9/Rnf111/Smad3/Trim33/Chst11/Spry1/Fermt2/Snx25/Appl1/Sox5/Dlx1/Arrb2/Ing2/Dusp22/Peg10	36
GO:0032271	GO:0032271	regulation of protein polymerization	38/2465	227/23328	0.00287096	0.0307852	0.0254732	Fer/Snx9/Apc/Map2/Eps8/Tenm1/Nav3/Sptbn1/Nin/Trim27/Carmil1/Rasa1/Washc5/Mlst8/Bbs4/Camsap1/Nckap1/Tmod1/Add2/Pak3/Slit2/Kank1/Ppp1r9a/Togaram1/Cracd/Bag4/Ssh2/Pde4dip/Lats1/Ckap5/Camsap2/Ssh1/Whamm/Clip1/Rictor/Grb2/Arfgef1/Mphosph8	38
GO:0071482	GO:0071482	cellular response to light stimulus	20/2465	98/23328	0.00287923	0.0307852	0.0254732	Fmr1/Eif2ak4/Rnf168/Ptprk/Sirt1/Yy1/Polk/Dhx36/Fbxw7/Pold3/Cul4b/Rpgr/Taf1/Usp28/Ino80/Kdm1a/Poli/Pik3r1/Usp47/H2aw	20
GO:0099565	GO:0099565	chemical synaptic transmission, postsynaptic	20/2465	98/23328	0.00287923	0.0307852	0.0254732	Shank3/Igsf11/Grik1/Unc13b/Grin2b/Chrna7/Ppp1r9a/Gabrb3/Rims2/Dgki/Zmynd8/Rims1/Ssh1/Bdnf/Neto1/Grin2a/Afdn/Insyn2a/Slc8a3/Syne1	20
GO:0006360	GO:0006360	transcription by RNA polymerase I	13/2465	53/23328	0.00289352	0.030846	0.0255235	Gtf2h1/Nol11/Wdr75/Ncl/Taf1/Baz2a/Dhx33/Phf8/Utp15/Heatr1/Ercc6/Taf1b/Taf1a	13
GO:0030517	GO:0030517	negative regulation of axon extension	12/2465	47/23328	0.00289568	0.030846	0.0255235	D130043K22Rik/Map2/Tnr/Sema6a/Slit1/Sema4g/Nrp1/Sema4a/Rnf6/Plxna3/Slit2/Sema3e	12
GO:0006515	GO:0006515	protein quality control for misfolded or incompletely synthesized proteins	9/2465	30/23328	0.00293675	0.0311677	0.0257896	Cul3/Ufd1/Atxn3/Ngly1/Ankzf1/Yme1l1/Hdac6/Zyg11b/Klhl15	9
GO:0035162	GO:0035162	embryonic hemopoiesis	9/2465	30/23328	0.00293675	0.0311677	0.0257896	Kmt2a/Kit/Med1/Kitl/Stk3/Vegfa/Tnrc6c/Kat6a/Kdm1a	9
GO:0032785	GO:0032785	negative regulation of DNA-templated transcription, elongation	6/2465	15/23328	0.0029767	0.0313593	0.0259482	Rnf168/Recql5/Axin1/Hnrnpu/Eapp/Rnf8	6
GO:0035330	GO:0035330	regulation of hippo signaling	6/2465	15/23328	0.0029767	0.0313593	0.0259482	Mark3/Nf2/Map2k3/Dlg5/Schip1/Mapk14	6
GO:0060831	GO:0060831	smoothened signaling pathway involved in dorsal/ventral neural tube patterning	6/2465	15/23328	0.0029767	0.0313593	0.0259482	Tulp3/Sufu/Traf3ip1/Wdr19/Gorab/Gpr161	6
GO:0090503	GO:0090503	RNA phosphodiester bond hydrolysis, exonucleolytic	6/2465	15/23328	0.0029767	0.0313593	0.0259482	Exosc8/Toe1/Eri2/Dis3l/Xrn1/Exosc2	6
GO:0030111	GO:0030111	regulation of Wnt signaling pathway	48/2465	304/23328	0.00304792	0.0320507	0.0265203	Ddx3x/Apc/Prdm15/Sulf1/Nlk/Nle1/Fgf10/Stk3/Lmbr1l/Axin1/Tnks2/Cdc73/Abl2/Zeb2/Frzb/Usp8/Tbl1xr1/Ift80/Nfkb1/Mllt3/Macf1/Hdac1/Ptpru/Lrp6/Tnks/Dixdc1/Csnk1g1/Smad3/Kank1/Tmem131l/Ttc21b/Cyld/Ubr5/Rbms3/Lats1/Ankrd6/Zbed3/Ppp2r3a/Foxo1/Cxxc4/Mapk14/Chd8/Arntl/Usp34/Usp47/Scyl2/Mcc/Csnk1g3	48
GO:0010977	GO:0010977	negative regulation of neuron projection development	31/2465	176/23328	0.00305877	0.0321059	0.026566	D130043K22Rik/Map2/Tnr/Sema6a/Katna1/Mdm2/Spag9/Plk2/Ptprg/Adcy6/Slit1/Sema4g/Ube3a/Nrp1/Trak2/Map4k4/Epha4/Tsc1/Sema4a/Epha7/Rnf6/Xylt1/Plxna3/Slit2/Trpc6/Kank1/Lrig2/Thoc2/Paqr3/Sema3e/Fat3	31
GO:0008361	GO:0008361	regulation of cell size	36/2465	213/23328	0.00309294	0.0324052	0.0268136	Cdh4/D130043K22Rik/Map2/Tnr/Sema6a/Akt3/Shank3/Vegfa/Lars/Slit1/Sema4g/Nrp1/Rb1cc1/Creb1/Tsc1/Slc12a6/Sema4a/Epha7/Rnf6/Dcx/Plxna3/Slit2/Ogt/Arhgap5/Kdm1a/Golga4/Wnk3/Shtn1/Sin3a/Bdnf/Efna5/Dscam/Cxcl12/Sema3e/Ano6/Bmpr2	36
GO:0007179	GO:0007179	transforming growth factor beta receptor signaling pathway	30/2465	169/23328	0.00313496	0.0327855	0.0271283	Nlk/Ptprk/Sirt1/Usp15/Appl2/Tgfb3/Dcp1a/Twsg1/Axin1/Zeb1/Smad2/Creb1/Acvr1/Hspa5/Skil/Map3k7/Tgfbr3/Adam9/Rnf111/Smad3/Trim33/Chst11/Spry1/Fermt2/Snx25/Appl1/Arrb2/Ing2/Dusp22/Peg10	30
GO:0046426	GO:0046426	negative regulation of receptor signaling pathway via JAK-STAT	8/2465	25/23328	0.00318778	0.0331564	0.0274352	Nf2/Suz12/Socs2/Pibf1/Ptpn2/Ptprd/Traf3ip1/Neurod1	8
GO:0086019	GO:0086019	cell-cell signaling involved in cardiac conduction	8/2465	25/23328	0.00318778	0.0331564	0.0274352	Cacna1d/Cacna1g/Ryr2/Nup155/Cxadr/Ank2/Cacna2d1/Kcnn2	8
GO:1904357	GO:1904357	negative regulation of telomere maintenance via telomere lengthening	8/2465	25/23328	0.00318778	0.0331564	0.0274352	Dcp2/Tnks2/Nat10/Pot1a/Tnks/Tent4b/Hnrnpu/Slx4	8
GO:0031396	GO:0031396	regulation of protein ubiquitination	35/2465	206/23328	0.00320512	0.033219	0.027487	Ddx3x/Cul3/Rassf1/Chfr/Peli1/Ubxn2a/Gtpbp4/Otub2/Cblb/Dnm1l/Senp2/Axin1/Huwe1/Ube3a/Trip12/Hspa5/Marchf7/Dcun1d1/Fbxw7/Rnf20/Dnaja1/Taf1/Sprtn/Rnf111/Wdr48/Mycbp2/Ogt/Topors/Kdm1a/Ubr5/Dcun1d2/Ufl1/Kdm2a/Birc2/Arrb2	35
GO:0072175	GO:0072175	epithelial tube formation	29/2465	162/23328	0.00320539	0.033219	0.027487	Luzp1/Tulp3/Rab23/Fzd3/Cluap1/Rock2/Fgf10/Stk3/Shank3/Enah/Mib1/Sufu/Bbs4/Abl2/Tsc1/Zeb2/Nckap1/Map3k7/Kdm2b/Lrp6/Specc1l/Wnt4/Kdm6a/Opa1/Cc2d2a/Setd2/Kdm2a/Deaf1/Med12	29
GO:0006828	GO:0006828	manganese ion transport	7/2465	20/23328	0.00325976	0.0335105	0.0277282	Trpm2/Ryr2/Slc39a14/Tmem165/Trpc6/Atp2c1/Trpc1	7
GO:0018027	GO:0018027	peptidyl-lysine dimethylation	7/2465	20/23328	0.00325976	0.0335105	0.0277282	Kmt2a/Kmt2b/Ash1l/Ehmt1/Setd7/Setd2/Kdm3a	7
GO:0034472	GO:0034472	snRNA 3'-end processing	7/2465	20/23328	0.00325976	0.0335105	0.0277282	Ints2/Exosc8/Toe1/Ints6l/Ints7/Exosc2/Ints8	7
GO:1900151	GO:1900151	regulation of nuclear-transcribed mRNA catabolic process, deadenylation-dependent decay	7/2465	20/23328	0.00325976	0.0335105	0.0277282	Pabpc1/Tnrc6c/Dhx36/Cnot1/Tent4b/Tob1/Tnrc6a	7
GO:0001838	GO:0001838	embryonic epithelial tube formation	28/2465	155/23328	0.0032686	0.0335105	0.0277282	Luzp1/Tulp3/Rab23/Fzd3/Cluap1/Rock2/Stk3/Shank3/Enah/Mib1/Sufu/Bbs4/Abl2/Tsc1/Zeb2/Nckap1/Map3k7/Kdm2b/Lrp6/Specc1l/Wnt4/Kdm6a/Opa1/Cc2d2a/Setd2/Kdm2a/Deaf1/Med12	28
GO:0016482	GO:0016482	cytosolic transport	28/2465	155/23328	0.0032686	0.0335105	0.0277282	Vps50/Kif5b/Stx5a/Evi5/Tmem87b/Map2/Ap4m1/Vps54/Spag9/Trim27/Tbc1d23/Pikfyve/Stx16/Rgp1/Eps15/Hook1/Srsf10/Erc1/Dnajc13/Ankrd27/Dop1a/Hook3/Gcc2/Ric1/Kif16b/Rab9b/Wdr91/Kif5a	28
GO:0008045	GO:0008045	motor neuron axon guidance	10/2465	36/23328	0.0032788	0.033555	0.0277651	Alcam/Slit1/Nrp1/Epha4/Kif5c/Foxp1/Plxna3/Slit2/Mycbp2/Cxcl12	10
GO:0030308	GO:0030308	negative regulation of cell growth	34/2465	199/23328	0.00331732	0.0338886	0.0280411	Ddx3x/Tchp/D130043K22Rik/Nf2/Map2/Tnr/Sema6a/Sirt1/Spag9/Yy1/Tomm70a/Smarca2/Slit1/Sema4g/Ptprj/Nrp1/Rgs2/Frzb/Sema4a/Epha7/Dnajc2/Rnf6/Foxp1/Plxna3/Slit2/Smad3/Ip6k2/Dcbld2/Prdm4/Cdkn2aip/Tspyl2/Sema3e/Bmpr2/Prdm11	34
GO:0016202	GO:0016202	regulation of striated muscle tissue development	31/2465	177/23328	0.00334149	0.0340307	0.0281586	Hdac9/Apc/Sirt1/Rps6kb1/Ddx5/Yy1/Hmgcr/Nr1d2/Hdac7/Tomm70a/Cxadr/Luc7l/Creb1/Hdac4/Rgs2/Nras/Tgfbr3/Foxp1/Lrp6/Usp2/Smad3/S100b/Parp2/Rbm24/Jarid2/Bdnf/Mapk14/Ddx17/Arntl/Flot1/Arrb2	31
GO:0007160	GO:0007160	cell-matrix adhesion	36/2465	214/23328	0.00334903	0.0340307	0.0281586	Csf1/Actn1/Utrn/Ptprk/Rasa1/Vcl/Vegfa/Rock1/Sorbs1/Slk/Ptprj/Mkln1/Nrp1/Map4k4/Ppm1f/Tsc1/Itga6/Trpm7/Macf1/Iqgap1/Cask/Arhgap6/Adam9/Smad3/Wnt4/Fermt2/Limch1/Ajap1/Pik3r1/Dmd/Whamm/Nexmif/Efna5/Sema3e/Dusp22/Peak1	36
GO:0010810	GO:0010810	regulation of cell-substrate adhesion	36/2465	214/23328	0.00334903	0.0340307	0.0281586	Braf/Csf1/Utrn/Atxn3/Carmil1/Rasa1/Vcl/Smoc2/Vegfa/Rock1/Jak2/Slk/Ptprj/Nrp1/Map4k4/Ppm1f/Tsc1/Itga6/Macf1/Iqgap1/Cask/Arhgap6/Smad3/Kank1/Wnt4/Limch1/Rreb1/Ajap1/Pik3r1/Dmd/Nexmif/Efna5/Dock1/Sema3e/Dusp22/Peak1	36
GO:0048285	GO:0048285	organelle fission	69/2465	472/23328	0.00342308	0.0346616	0.0286806	Ccne1/Cul3/Insr/Apc/Tpr/Mcu/Vps4b/Anapc1/Msh3/Eps8/Top2b/Cdc27/Mlh3/Ap3b1/Kif2a/Pibf1/Nipbl/Washc5/Dnm1l/Ubr2/Akap8/Cdc23/Smc5/Smc3/Cpeb1/Gdap1/Stag2/Nek6/Kif3b/Mfn1/Ppargc1a/Anapc4/Pds5a/Cenpc1/Brdt/Atrx/Tnks/Phip/Zw10/Topbp1/Map9/Pds5b/Ino80/Ncapd3/Rmi1/Togaram1/Ripor2/Slf2/Wnt4/Stag1/Cep85/Ddhd1/Opa1/Ncapd2/Pogz/Hnrnpu/Slx4/Stat2/Mis12/Tasor/Smc1a/Wapl/Tdrkh/Plcb1/Marf1/Rrs1/Ddhd2/Ing2/Riok2	69
GO:0021537	GO:0021537	telencephalon development	41/2465	252/23328	0.00342431	0.0346616	0.0286806	Nf2/Tnr/Nr2e1/Ttc8/Nin/Numb/Shank3/Robo1/Slit1/Bbs4/Srgap2/Tsc1/Zeb2/Lrp8/Hdac1/Epha5/Kdm2b/Lrp6/Dcx/Plxna3/Slit2/Cul5/Dixdc1/Zswim6/Szt2/Neurod1/Prdm8/Mcph1/Ift88/Dicer1/Dlx1/Ccdc141/Pou3f3/Cep120/Plcb1/Robo2/Cxcl12/Btbd3/Syne2/Tacc1/Afdn	41
GO:0097581	GO:0097581	lamellipodium organization	18/2465	86/23328	0.00342926	0.0346616	0.0286806	Fer/Kit/Vav2/Nup85/Carmil1/Vcl/Fgd4/Hdac4/Srgap2/Nckap1/Arhgef7/Slit2/Kank1/Ablim3/Ccdc88a/Rreb1/Whamm/Abi1	18
GO:0031032	GO:0031032	actomyosin structure organization	35/2465	207/23328	0.00347444	0.0349948	0.0289564	Braf/Cul3/Nf2/Epb41l2/Rock2/Ttc8/Tgfb3/Carmil1/Spag6l/Rock1/Sorbs1/Bbs4/Nrp1/Ppm1f/Cdc42bpa/Tsc1/Frmd5/Trpm7/Tmod1/Epb41l4b/Pdgfra/Foxp1/Tjp1/Arhgap6/Smad3/Ccdc88a/Ppp1r9a/Wnt4/Bag4/Ppfia1/Limch1/Pik3r1/Ppm1e/Cd47/Akap13	35
GO:0031345	GO:0031345	negative regulation of cell projection organization	35/2465	207/23328	0.00347444	0.0349948	0.0289564	Tchp/D130043K22Rik/Map2/Tnr/Sema6a/Katna1/Mdm2/Spag9/Plk2/Ptprg/Adcy6/Slit1/Sema4g/Ube3a/Nrp1/Trak2/Map4k4/Epha4/Tsc1/Sema4a/Epha7/Rnf6/Grin2b/Xylt1/Plxna3/Slit2/Trpc6/Kank1/Lrig2/Ccp110/Thoc2/Paqr3/Sema3e/Rab3ip/Fat3	35
GO:0031057	GO:0031057	negative regulation of histone modification	12/2465	48/23328	0.00349612	0.0350633	0.0290131	Sirt1/Otub2/Trip12/Wdr5/Kdm4c/Mtf2/Kdm5a/Kdm1a/Ubr5/Jarid2/Sin3a/Kdm3a	12
GO:0031111	GO:0031111	negative regulation of microtubule polymerization or depolymerization	12/2465	48/23328	0.00349612	0.0350633	0.0290131	Apc/Map2/Taok1/Nav3/Atxn7/Camsap1/Hdac6/Eml4/Specc1l/Map6d1/Camsap2/Ttbk2	12
GO:0033327	GO:0033327	Leydig cell differentiation	5/2465	11/23328	0.00350572	0.0350633	0.0290131	Map7/Sf1/Pdgfra/Tmf1/Plekha1	5
GO:1901620	GO:1901620	regulation of smoothened signaling pathway involved in dorsal/ventral neural tube patterning	5/2465	11/23328	0.00350572	0.0350633	0.0290131	Tulp3/Sufu/Traf3ip1/Gorab/Gpr161	5
GO:0018394	GO:0018394	peptidyl-lysine acetylation	29/2465	163/23328	0.0035144	0.0350668	0.029016	Kmt2a/Brd8/Ctcf/Sirt1/Rps6ka5/Kat6b/Epc1/Esco1/Iws1/Naa40/Smc5/Ing5/Bmi1/Wdr5/Mrgbp/Hdac1/Phf14/Ing3/Kat8/Taf1/Kat6a/Ogt/Setd5/Phf20/Zzz3/Yeats2/Sin3a/Brpf3/Phf20l1	29
GO:0099003	GO:0099003	vesicle-mediated transport in synapse	42/2465	260/23328	0.00351831	0.0350668	0.029016	Fmr1/Braf/Dgkq/Pls3/Stxbp5/Itsn2/Fbxl20/Numb/Ap3b1/Dnm1l/Itsn1/Rock1/Syt6/Unc13b/Eps15/Stx2/Erc1/Chrna7/Cask/Gripap1/Ophn1/Nedd4/Unc13a/Grip1/Pcdh17/4932438A13Rik/Rims2/Dgki/Nrn1/Rims1/Fcho2/Git2/Adra1a/Prkca/Cadps/Grm7/Kcnh1/Syn3/Btbd9/Syt10/Syne1/Btbd8	42
GO:1902905	GO:1902905	positive regulation of supramolecular fiber organization	34/2465	200/23328	0.00360044	0.0358231	0.0296418	Fer/Snx9/Braf/Apc/Nf2/Tenm1/Nav3/Rock2/Nin/Tgfb3/Trim27/Carmil1/Washc5/Mlst8/Nrp1/Ppm1f/Tsc1/Nckap1/Swap70/Smad3/Ccdc88a/Togaram1/Cracd/Wnt4/Bag4/Limch1/Pde4dip/Ckap5/Whamm/Ppm1e/Clip1/Rictor/Cd47/Grb2	34
GO:0008154	GO:0008154	actin polymerization or depolymerization	36/2465	215/23328	0.00362302	0.0359664	0.0297603	Fer/Snx9/Eps8/Tenm1/Sptbn1/Trim27/Carmil1/Cap2/Rasa1/Washc5/Enah/Lima1/Mlst8/Bbs4/Nckap1/Tmod1/Cap1/Add2/Swap70/Pak3/Slit2/Kank1/Ppp1r9a/Specc1l/Diaph2/Cracd/Bag4/Ssh2/Lats1/Ssh1/Whamm/Rictor/Abi1/Grb2/Arfgef1/Mphosph8	36
GO:0048638	GO:0048638	regulation of developmental growth	61/2465	409/23328	0.00362739	0.0359664	0.0297603	Cdh4/Celf1/Insr/Apc/D130043K22Rik/Ankrd26/Csf1/Map2/Tnr/Ncor1/Sema6a/Socs2/Sirt1/Rps6kb1/Itsn2/Spag9/Yy1/Nipbl/Stk3/Tomm70a/Cxadr/Vegfa/Nedd4l/Tnks2/Gpam/Slit1/Sema4g/Bbs4/Nrp1/Creb1/Rgs2/Sema4a/Epha7/Sgip1/Tgfbr3/Rnf6/Foxp1/Dcx/Plxna3/Slit2/Unc13a/Parp2/Mbd5/Rims2/Jarid2/Golga4/Lats1/Shtn1/Rims1/Sin3a/Atxn2/Ppp2r3a/Bdnf/Efna5/Dscam/Plcb1/Mapk14/Cxcl12/Sema3e/Bmpr2/Afdn	61
GO:0034101	GO:0034101	erythrocyte homeostasis	27/2465	149/23328	0.00365898	0.036217	0.0299677	Kit/Dyrk3/Med1/Ncor1/Vegfa/Axin1/Ptpn2/Jak2/Smap1/Sp3/Kmt2e/Tgfbr3/Casp3/Ets1/Ireb2/Senp1/Rbfox2/Kdm1a/Rcor1/L3mbtl3/Ufl1/Arid4a/Plcb1/Acvr2a/Mapk14/Jmjd6/Lyar	27
GO:0032006	GO:0032006	regulation of TOR signaling	20/2465	100/23328	0.00367583	0.036321	0.0300538	Dgkq/Dyrk3/Akt3/Sirt1/Nprl3/Ubr2/Mlst8/Lars/Tsc1/Ubr1/Rragd/Mapkapk5/Szt2/Fnip1/Depdc5/Mios/Slc38a9/Gpr137c/Rictor/Arntl	20
GO:0000018	GO:0000018	regulation of DNA recombination	21/2465	107/23328	0.003745	0.0369408	0.0305666	Msh6/Msh3/Rad50/Lig3/Recql5/Tfrc/Smchd1/Msh2/Smarcad1/Hmces/Rif1/Kdm1a/Trp53bp1/Klhl15/Setd2/Kmt5b/Ppp4r2/Ercc6/Nsd2/Fbh1/Pms2	21
GO:0060070	GO:0060070	canonical Wnt signaling pathway	45/2465	284/23328	0.00376179	0.0370427	0.0306509	Ddx3x/Apc/Fzd3/Prdm15/Nle1/Fgf10/Stk3/Lmbr1l/Axin1/Tnks2/Frzb/Usp8/Tbl1xr1/Nfkb1/Mllt3/Hdac1/Ptpru/Lrp6/Tnks/Dixdc1/Csnk1g1/Smad3/Kank1/Tmem131l/Ttc21b/Pygo1/Cyld/Wnt4/Kdm6a/Ubr5/Rbms3/Lats1/Ankrd6/Zbed3/Ppp2r3a/Foxo1/Mapk14/Chd8/Arntl/Usp34/Usp47/Scyl2/Mcc/Csnk1g3/Med12	45
GO:0061387	GO:0061387	regulation of extent of cell growth	24/2465	128/23328	0.00378793	0.037236	0.0308109	Cdh4/D130043K22Rik/Map2/Tnr/Sema6a/Vegfa/Slit1/Sema4g/Nrp1/Sema4a/Epha7/Rnf6/Dcx/Plxna3/Slit2/Golga4/Shtn1/Sin3a/Bdnf/Efna5/Dscam/Cxcl12/Sema3e/Bmpr2	24
GO:0044262	GO:0044262	cellular carbohydrate metabolic process	46/2465	292/23328	0.00383065	0.0375916	0.0311051	Ocrl/Braf/Ranbp2/Dgkq/Insr/Pdk1/Ncor1/Pdk4/Sirt1/Igfbp3/Ppp4r3b/Usp7/Ptpn2/Sorbs1/Gk/Rb1cc1/Idh1/Inpp1/Hdac4/Pfkfb2/Dusp12/Wdr5/Inpp5e/Galk2/Supt20/Ndst3/Dyrk2/Inpp5b/Prkag2/Ppargc1a/Phka2/Gpt2/Ogt/B3galt1/Gnptab/Csgalnact1/Tigar/Ndst2/Ppip5k2/Ppp4r3a/Foxo1/Prkg1/Irs1/Hmgb1/B3galt5/Slc5a3	46
GO:0021543	GO:0021543	pallium development	28/2465	157/23328	0.00394006	0.0385991	0.0319388	Nf2/Nr2e1/Robo1/Bbs4/Srgap2/Tsc1/Zeb2/Lrp8/Hdac1/Epha5/Lrp6/Dcx/Plxna3/Slit2/Cul5/Dixdc1/Neurod1/Mcph1/Dicer1/Dlx1/Ccdc141/Pou3f3/Cep120/Plcb1/Btbd3/Syne2/Tacc1/Afdn	28
GO:0007029	GO:0007029	endoplasmic reticulum organization	16/2465	74/23328	0.00401603	0.0392093	0.0324437	Lman2l/Smpd4/Lnpk/Esyt2/Cert1/Bnip1/Atl3/Tor1b/Sec16a/Stx18/Tmcc1/Myo5a/Shtn1/Mia3/Gramd2/Ccdc47	16
GO:0042273	GO:0042273	ribosomal large subunit biogenesis	16/2465	74/23328	0.00401603	0.0392093	0.0324437	Rrp15/Ddx18/Rsl1d1/Nle1/Ftsj3/Gtpbp4/Nvl/Sdad1/LTO1/Mak16/Heatr3/Surf6/Traf7/Las1l/Mdn1/Rrs1	16
GO:0002042	GO:0002042	cell migration involved in sprouting angiogenesis	13/2465	55/23328	0.00408791	0.0397756	0.0329122	Hdac9/Akt3/Nr2e1/Map3k3/Plk2/Hdac7/Robo1/Vegfa/Nrp1/Fbxw7/Pik3c2a/Slit2/Mia3	13
GO:1901799	GO:1901799	negative regulation of proteasomal protein catabolic process	13/2465	55/23328	0.00408791	0.0397756	0.0329122	Erlec1/Tlk2/Usp7/Usp25/Wac/Marchf7/Ophn1/Psme3ip1/Senp1/Ogt/Trim39/Yod1/Sco1	13
GO:0030010	GO:0030010	establishment of cell polarity	26/2465	143/23328	0.00409573	0.0397842	0.0329193	Krit1/Amotl1/Map2/Ttc8/Mpp5/Fgf10/Eya1/Sdccag8/Frmd4a/Dock7/Exoc4/Prickle2/Frmd4b/Ophn1/Zw10/Kank1/Pkd1/Ripor2/Spry1/Myo9a/Mcph1/Rab11fip2/Shtn1/Rictor/Arfgef1/Fat1	26
GO:0007041	GO:0007041	lysosomal transport	20/2465	101/23328	0.00413819	0.0401285	0.0332043	Vps4b/Ap4m1/Lyst/Vps54/Kif13a/Ap3b1/Zfyve16/Als2/Trak2/Vps39/Vps16/Hook1/Tmem106b/Nedd4/Gnptab/Hook3/Atg14/Gcc2/Scyl2/Pcdhga3	20
GO:0008053	GO:0008053	mitochondrial fusion	8/2465	26/23328	0.00418389	0.0402771	0.0333272	Dnm1l/Tfrc/Zdhhc6/Huwe1/Gdap1/Mfn1/Afg3l1/Opa1	8
GO:0051570	GO:0051570	regulation of histone H3-K9 methylation	8/2465	26/23328	0.00418389	0.0402771	0.0333272	Sirt1/Kdm4c/Atrx/Rif1/Kdm1a/Setd7/Jarid2/Kdm3a	8
GO:0070584	GO:0070584	mitochondrion morphogenesis	8/2465	26/23328	0.00418389	0.0402771	0.0333272	Supv3l1/Pnpt1/Cert1/Dnm1l/Mfn1/Opa1/Pid1/Immt	8
GO:2000765	GO:2000765	regulation of cytoplasmic translation	8/2465	26/23328	0.00418389	0.0402771	0.0333272	Fmr1/Cpeb4/Unk/Cpeb1/Dhx36/Dph5/Rbm24/Dph1	8
GO:0021532	GO:0021532	neural tube patterning	12/2465	49/23328	0.00419299	0.0402771	0.0333272	Tulp3/Rab23/Ift140/Sufu/Bmi1/Kdm2b/Lrp6/Traf3ip1/Dzip1l/Wdr19/Gorab/Gpr161	12
GO:0021987	GO:0021987	cerebral cortex development	21/2465	108/23328	0.00419638	0.0402771	0.0333272	Nr2e1/Robo1/Bbs4/Srgap2/Tsc1/Lrp8/Lrp6/Dcx/Slit2/Cul5/Dixdc1/Mcph1/Dicer1/Ccdc141/Pou3f3/Cep120/Plcb1/Btbd3/Syne2/Tacc1/Afdn	21
GO:0046326	GO:0046326	positive regulation of glucose import	11/2465	43/23328	0.0042027	0.0402771	0.0333272	Insr/Osbpl8/Rasa1/Sorbs1/Oga/C2cd5/Crebl2/Appl1/Mapk14/Irs1/Rnasel	11
GO:1903828	GO:1903828	negative regulation of cellular protein localization	23/2465	122/23328	0.00422196	0.0403237	0.0333657	Rab23/Akap1/Sirt1/Erlec1/Rock2/Nin/Numb/Nedd4l/Lztfl1/Inpp5e/Dnaja1/Hsph1/Dclk3/Ogt/Ripor2/Bag4/Ppfia1/Ankrd13a/Sin3a/Pid1/Yod1/Ttbk2/Siah3	23
GO:0048259	GO:0048259	regulation of receptor-mediated endocytosis	22/2465	115/23328	0.00422276	0.0403237	0.0333657	Fmr1/Bicd1/Insr/Numb/Vegfa/Mkln1/Smap1/Sgip1/Ophn1/Nedd4/Cbl/Hip1/Ankrd13a/Atxn2/Prkca/Flot1/Arrb2/Cd2ap/Scyl2/Dgkd/Lrrtm2/Syne1	22
GO:0017038	GO:0017038	protein import	36/2465	217/23328	0.00422867	0.0403237	0.0333657	Timm44/Ranbp2/Rab23/Tpr/Tnpo1/Tnpo3/E2f3/Med1/Kpna2/Akap1/Appl2/Ddx5/Nup85/Nup153/Nup155/Tomm70a/Rbm22/Jak2/Heatr3/Phip/Nup93/Ubr5/Elavl1/Ipo8/Nup88/Appl1/Pik3r1/Tardbp/Ipo9/Nup188/Mapk14/Arntl/Snupn/Hnrnpm/Nup98/Ipo7	36
GO:0022029	GO:0022029	telencephalon cell migration	15/2465	68/23328	0.00430684	0.040916	0.0338559	Tnr/Nr2e1/Robo1/Slit1/Srgap2/Lrp8/Lrp6/Dcx/Slit2/Cul5/Dixdc1/Ccdc141/Pou3f3/Cxcl12/Syne2	15
GO:0030032	GO:0030032	lamellipodium assembly	15/2465	68/23328	0.00430684	0.040916	0.0338559	Fer/Kit/Vav2/Nup85/Carmil1/Vcl/Fgd4/Hdac4/Srgap2/Nckap1/Arhgef7/Slit2/Ablim3/Ccdc88a/Whamm	15
GO:0006813	GO:0006813	potassium ion transport	39/2465	240/23328	0.00431945	0.040916	0.0338559	Kcnn3/Kif5b/Vps4b/Cacna1d/Kcnab3/Kcnv1/Nedd4l/Tsc1/Kcnj3/Slc12a6/Kcnab1/Kcnq5/Kcnip4/Ank2/Pkd2/Oxsr1/Kcnk9/Dpp10/Slc24a2/Slc9a8/Plcb4/Akap9/Kcna2/Wnk3/Kcnj2/Slc24a4/Neto1/Kcnf1/Kcnt2/Prkg1/Kcnip1/Kcnn2/Kcnq3/Kcnh1/Kcnh7/Kcnd2/Klhl24/Ano6/Ank3	39
GO:0006898	GO:0006898	receptor-mediated endocytosis	39/2465	240/23328	0.00431945	0.040916	0.0338559	Fmr1/Snx9/Bicd1/Insr/Reps1/Itsn2/Numb/Gtf2h2/Tfrc/Itsn1/Lmbr1l/Vegfa/Vldlr/Mkln1/Pikfyve/Smap1/Sgip1/Eps15/Cap1/Lrp6/Ophn1/Nedd4/Dnajc13/Cbl/Hip1/Fcho2/Ankrd13a/Grk3/Atxn2/Prkca/Flot1/Grb2/Arrb2/Cd2ap/Scyl2/Dgkd/Lrrtm2/Syne1/Btbd8	39
GO:0043518	GO:0043518	negative regulation of DNA damage response, signal transduction by p53 class mediator	6/2465	16/23328	0.00434077	0.040916	0.0338559	Dyrk3/Sirt1/Mdm2/Senp2/Marchf7/Kdm1a	6
GO:0090069	GO:0090069	regulation of ribosome biogenesis	6/2465	16/23328	0.00434077	0.040916	0.0338559	Riok1/Wdr75/Ncl/Utp15/Heatr1/Riok2	6
GO:2000628	GO:2000628	regulation of miRNA metabolic process	6/2465	16/23328	0.00434077	0.040916	0.0338559	Pnpt1/Nfkb1/Rc3h1/Dicer1/Tent2/Rc3h2	6
GO:0002312	GO:0002312	B cell activation involved in immune response	18/2465	88/23328	0.00443573	0.0415263	0.0343608	Icosl/Msh6/Rnf168/Tfrc/Msh2/Notch2/Nbn/Hmces/Swap70/Rif1/Dock10/Trp53bp1/Kmt5b/Lig4/Nsd2/Lgals8/Pms2/Rnf8	18
GO:0034502	GO:0034502	protein localization to chromosome	18/2465	88/23328	0.00443573	0.0415263	0.0343608	Rpa1/Ctcf/Nipbl/Msh2/Tnks2/Smc5/Pot1a/Atrx/Dkc1/Tnks/Zw10/Slf2/Pphln1/Mis12/Tasor/Wapl/Gnl3/Setd2	18
GO:1901992	GO:1901992	positive regulation of mitotic cell cycle phase transition	18/2465	88/23328	0.00443573	0.0415263	0.0343608	Ccnd2/Ddx3x/Cul3/Vps4b/Mdm2/Cdc27/Fgf10/Cdc23/Larp7/Kmt2e/Anapc4/Cul4b/Cul4a/Tfdp1/Sin3a/Lsm11/Plcb1/Ankrd17	18
GO:0006346	GO:0006346	DNA methylation-dependent heterochromatin assembly	7/2465	21/23328	0.00444898	0.0415263	0.0343608	Setdb1/Dnmt3a/Hdac1/Morc2a/Pphln1/Tasor/Mphosph8	7
GO:0050650	GO:0050650	chondroitin sulfate proteoglycan biosynthetic process	7/2465	21/23328	0.00444898	0.0415263	0.0343608	Slc35d1/Ugdh/Xylt1/Chsy1/Chst11/Csgalnact1/Pxylp1	7
GO:1902254	GO:1902254	negative regulation of intrinsic apoptotic signaling pathway by p53 class mediator	7/2465	21/23328	0.00444898	0.0415263	0.0343608	Sirt1/Mdm2/Rrm2b/Marchf7/Kdm1a/Armc10/Mdm4	7
GO:0021954	GO:0021954	central nervous system neuron development	19/2465	95/23328	0.00456437	0.042534	0.0351947	Map2/Nr2e1/Nin/Robo1/Nrp1/Nrp2/Epha4/Zeb2/Slc4a10/Dcx/Plxna3/Slit2/Cdh11/Mycbp2/Szt2/Prdm8/Prkca/Robo2/Dcc	19
GO:0099560	GO:0099560	synaptic membrane adhesion	9/2465	32/23328	0.00474337	0.0439992	0.0364071	Ptprd/Gpc4/Mdga2/Pcdh17/Slitrk2/Efna5/Lrrc4c/Flrt3/Mapk14	9
GO:1901797	GO:1901797	negative regulation of signal transduction by p53 class mediator	9/2465	32/23328	0.00474337	0.0439992	0.0364071	Dyrk3/Sirt1/Mdm2/Rrm2b/Senp2/Marchf7/Kdm1a/Armc10/Mdm4	9
GO:0051656	GO:0051656	establishment of organelle localization	57/2465	382/23328	0.00475009	0.0439992	0.0364071	Fer/Bicd1/Cul3/Gab2/Kit/Kif5b/Vps4b/Map2/Ltv1/Lin7a/Cep83/Xpo1/Clmn/Trip11/Kif13a/Ap3b1/Fgf10/Pibf1/Ywhaz/Tbc1d23/Cdc23/Slit1/Fyco1/Copg2/Eya1/Trak2/Klhl12/Cdc42bpa/Kif5c/Sec16a/Dock7/Cenpc1/Sdad1/Exoc4/Pcm1/Rab27a/Zw10/Myo5a/Ccdc186/Arhgap21/Spry1/Hook3/Bicd2/Hnrnpu/Mcph1/Mis12/Nup88/Cep120/5730455P16Rik/Abce1/Rrs1/Syne2/Tacc1/Kif5a/Syne1/Btbd8/Riok2	57
GO:0060249	GO:0060249	anatomical structure homeostasis	62/2465	422/23328	0.00475231	0.0439992	0.0364071	Hnrnpd/Rpa1/Kmt2a/Ccne1/Hnrnpa2b1/Apc/Homer1/Csf1/Naf1/Taok1/Rab3d/Pdk4/Akt3/Vps54/Rad50/Spata7/Ylpm1/Cdhr1/Xrcc6/Tfrc/Cxadr/Vegfa/Dcp2/Tnks2/Smc5/Bbs4/Nat10/Dhx36/Nbn/Mtf1/Mapkapk5/Pot1a/Erc1/Lrp6/Tjp1/Smg1/Tub/LTO1/Atrx/Dkc1/Tnks/Ubash3b/Xrn1/Idua/Neurod1/Ankrd11/Rif1/Cracd/Tent4b/Hnrnpu/Slx4/Usp45/Ildr2/Wnk3/Gnl3/Dmd/Zfp830/Gigyf2/Prkca/Pcdh15/Ercc6/Kcnh1	62
GO:0001954	GO:0001954	positive regulation of cell-matrix adhesion	13/2465	56/23328	0.00481904	0.044545	0.0368587	Csf1/Utrn/Vegfa/Rock1/Ptprj/Nrp1/Map4k4/Ppm1f/Tsc1/Iqgap1/Smad3/Wnt4/Dmd	13
GO:0006475	GO:0006475	internal protein amino acid acetylation	27/2465	152/23328	0.00484382	0.0446301	0.0369291	Kmt2a/Brd8/Ctcf/Sirt1/Rps6ka5/Kat6b/Epc1/Iws1/Naa40/Smc5/Ing5/Bmi1/Wdr5/Mrgbp/Phf14/Ing3/Kat8/Taf1/Kat6a/Ogt/Setd5/Phf20/Zzz3/Yeats2/Sin3a/Brpf3/Phf20l1	27
GO:0018393	GO:0018393	internal peptidyl-lysine acetylation	27/2465	152/23328	0.00484382	0.0446301	0.0369291	Kmt2a/Brd8/Ctcf/Sirt1/Rps6ka5/Kat6b/Epc1/Iws1/Naa40/Smc5/Ing5/Bmi1/Wdr5/Mrgbp/Phf14/Ing3/Kat8/Taf1/Kat6a/Ogt/Setd5/Phf20/Zzz3/Yeats2/Sin3a/Brpf3/Phf20l1	27
GO:0060828	GO:0060828	regulation of canonical Wnt signaling pathway	38/2465	234/23328	0.00485275	0.0446406	0.0369378	Ddx3x/Apc/Prdm15/Nle1/Fgf10/Stk3/Lmbr1l/Axin1/Tnks2/Frzb/Usp8/Tbl1xr1/Nfkb1/Mllt3/Hdac1/Ptpru/Tnks/Csnk1g1/Smad3/Kank1/Tmem131l/Ttc21b/Cyld/Ubr5/Rbms3/Lats1/Ankrd6/Zbed3/Ppp2r3a/Foxo1/Mapk14/Chd8/Arntl/Usp34/Usp47/Scyl2/Mcc/Csnk1g3	38
GO:0001764	GO:0001764	neuron migration	32/2465	189/23328	0.00493206	0.0452975	0.0374813	Fzd3/Nav1/Top2b/Sema6a/Katna1/Unk/Nipbl/Matn2/Celsr3/Vegfa/Bbs4/Nrp1/Nrp2/Srgap2/Sdccag8/Fktn/Dcx/Pcm1/Sh3rf1/Zswim6/Lrig2/Adgrl3/Shtn1/Nexmif/Flrt2/Prkg1/Gpr173/Dcc/Cxcl12/Unc5d/Fat3/Alkbh1	32
GO:0048168	GO:0048168	regulation of neuronal synaptic plasticity	15/2465	69/23328	0.00497696	0.0456367	0.037762	Kmt2a/Kit/Shank3/Grik1/Cpeb1/Slc4a10/Unc13b/Grin2b/S100b/Unc13a/Rims1/Bdnf/Neto1/Kcnn2/Grin2a	15
GO:0046627	GO:0046627	negative regulation of insulin receptor signaling pathway	10/2465	38/23328	0.00501542	0.0458423	0.0379321	Ankrd26/Rps6kb1/Ptpn2/Ptprj/Tsc1/Nucb2/Kank1/Pid1/Prkca/Irs1	10
GO:2000036	GO:2000036	regulation of stem cell population maintenance	10/2465	38/23328	0.00501542	0.0458423	0.0379321	Cnot2/Zc3h13/Nfya/Ncoa3/Kdm2b/Cnot1/Elavl1/Zfp322a/Kdm3a/Tead1	10
GO:0042770	GO:0042770	signal transduction in response to DNA damage	18/2465	89/23328	0.00502338	0.0458423	0.0379321	Bid/Dyrk3/Sirt1/Mdm2/Ddx5/Senp2/Cdc5l/Uimc1/Marchf7/Nbn/Rint1/Casp2/Atrx/Usp10/Kdm1a/Kmt5a/Mapk14/Grb2	18
GO:0030218	GO:0030218	erythrocyte differentiation	25/2465	138/23328	0.00504991	0.0460112	0.0380719	Kit/Dyrk3/Med1/Ncor1/Vegfa/Ptpn2/Jak2/Smap1/Sp3/Kmt2e/Tgfbr3/Casp3/Ets1/Senp1/Rbfox2/Kdm1a/Rcor1/L3mbtl3/Ufl1/Arid4a/Plcb1/Acvr2a/Mapk14/Jmjd6/Lyar	25
GO:0010972	GO:0010972	negative regulation of G2/M transition of mitotic cell cycle	11/2465	44/23328	0.00507855	0.0461987	0.038227	Taok1/Rad17/Nbn/Rint1/Miip/Topbp1/Trim39/Zfp830/Usp47/Taok3/Zfyve19	11
GO:0090263	GO:0090263	positive regulation of canonical Wnt signaling pathway	20/2465	103/23328	0.005208	0.0473012	0.0391393	Ddx3x/Prdm15/Nle1/Fgf10/Tnks2/Usp8/Tbl1xr1/Nfkb1/Tnks/Csnk1g1/Smad3/Kank1/Ttc21b/Ubr5/Zbed3/Ppp2r3a/Arntl/Usp34/Usp47/Csnk1g3	20
GO:0007156	GO:0007156	homophilic cell adhesion via plasma membrane adhesion molecules	21/2465	110/23328	0.00523518	0.0473978	0.0392193	Cdh4/Nrcam/Cdhr1/Cdh10/Nectin3/Igsf11/Robo1/Celsr3/Cntn6/Cdh11/Clstn2/Cdh8/Pvr/Ccdc141/Amigo2/Dscam/Pcdh19/Robo2/Pcdh15/Ptprt/Fat3	21
GO:2001022	GO:2001022	positive regulation of response to DNA damage stimulus	21/2465	110/23328	0.00523518	0.0473978	0.0392193	Fmr1/Rnf168/Top2b/Sirt1/Ddx5/Fgf10/Parg/Smchd1/Uimc1/Eya1/Skil/Fxr1/Eya3/Slf2/Rif1/Bclaf1/Tigar/Kmt5b/Ercc6/Fbh1/Rnf8	21
GO:0070936	GO:0070936	protein K48-linked ubiquitination	14/2465	63/23328	0.00532861	0.0481676	0.0398562	Peli1/Nedd4l/Ube3a/Rnf6/Cul1/Ube2q2/Topors/Ubr5/Hace1/Ttc3/Fbxo38/Rnf216/Birc2/Rnf8	14
GO:0000469	GO:0000469	cleavage involved in rRNA processing	8/2465	27/23328	0.00540325	0.0486887	0.0402874	Nob1/Exosc8/Bms1/Eri2/Kri1/Tsr1/Exosc2/Rrs1	8
GO:0030201	GO:0030201	heparan sulfate proteoglycan metabolic process	8/2465	27/23328	0.00540325	0.0486887	0.0402874	Sulf1/Ndst3/Ugdh/Xylt1/Glce/Ndst2/Pxylp1/Hs6st2	8
GO:0016573	GO:0016573	histone acetylation	26/2465	146/23328	0.00543534	0.048901	0.040463	Kmt2a/Brd8/Ctcf/Sirt1/Rps6ka5/Kat6b/Epc1/Iws1/Naa40/Ing5/Bmi1/Wdr5/Mrgbp/Phf14/Ing3/Kat8/Taf1/Kat6a/Ogt/Setd5/Phf20/Zzz3/Yeats2/Sin3a/Brpf3/Phf20l1	26
GO:0034088	GO:0034088	maintenance of mitotic sister chromatid cohesion	5/2465	12/23328	0.0054906	0.0490135	0.0405561	Nipbl/Smc5/Atrx/Tnks/Slf2	5
GO:0060213	GO:0060213	positive regulation of nuclear-transcribed mRNA poly(A) tail shortening	5/2465	12/23328	0.0054906	0.0490135	0.0405561	Pabpc1/Tnrc6c/Cnot1/Tob1/Tnrc6a	5
GO:0071044	GO:0071044	histone mRNA catabolic process	5/2465	12/23328	0.0054906	0.0490135	0.0405561	Dcp2/Xrn1/Tent4b/Tent2/Ssb	5
GO:1900044	GO:1900044	regulation of protein K63-linked ubiquitination	5/2465	12/23328	0.0054906	0.0490135	0.0405561	Ddx3x/Otub2/Trip12/Ubr5/Birc2	5
GO:1902287	GO:1902287	semaphorin-plexin signaling pathway involved in axon guidance	5/2465	12/23328	0.0054906	0.0490135	0.0405561	Nrp1/Plxna2/Plxna1/Plxna3/Plxnc1	5
GO:0001738	GO:0001738	morphogenesis of a polarized epithelium	17/2465	83/23328	0.00551363	0.0490662	0.0405997	Dlg3/Fzd3/Ttc8/Numb/Dlg5/Celsr3/Abl2/Mllt3/Lrp6/Ophn1/Traf3ip1/Ajap1/Myo9a/Cplane1/Ankrd6/Fat1/Med12	17
GO:0046323	GO:0046323	glucose import	17/2465	83/23328	0.00551363	0.0490662	0.0405997	Insr/Osbpl8/Appl2/Rps6kb1/Rasa1/Slc25a27/Sorbs1/Oga/Tsc1/C2cd5/Crebl2/Appl1/Pid1/Prkca/Mapk14/Irs1/Rnasel	17

## Sheet: GO_Enrichment_APP_Purple
	ID	Description	GeneRatio	BgRatio	pvalue	p.adjust	qvalue	geneID	Count
GO:0010769	GO:0010769	regulation of cell morphogenesis involved in differentiation	36/698	351/23328	1.42786e-10	6.40251e-07	5.38528e-07	Sema4f/Coro1c/Ptprs/Srf/Trpv2/Dbnl/Sema4d/Zswim8/Dmtn/Twf2/Mark2/Baiap2/Sema4c/Sema4b/Bcar1/Gorasp1/Ptprf/Arhgap44/Dbn1/Zswim4/Plxnb2/Arhgap33/Lzts3/Prex1/Lrp1/Rcc2/Agrn/Trim46/Lrrc4b/Islr2/Brsk2/Actn4/Map6/Numbl/Syngap1/Myadm	36
GO:0007409	GO:0007409	axonogenesis	40/698	482/23328	7.17343e-09	1.60828e-05	1.35276e-05	Sema4f/Sptbn4/Ptprs/Srf/Trpv2/Dbnl/Atl1/Sema4d/Zswim8/Twf2/Mapk8ip3/Mark2/Unc5a/Sema4c/Stxbp1/Notch1/Efna3/Dvl1/Crmp1/Actb/Sema4b/Efnb1/Nectin1/Dbn1/Pip5k1c/Arx/Ntng2/Zswim4/Plxnb2/Vstm2l/Lrp1/Agrn/Trim46/Lrrc4b/Islr2/Brsk2/Map6/Taok2/Numbl/Syngap1	40
GO:0099565	GO:0099565	chemical synaptic transmission, postsynaptic	16/698	98/23328	3.37115e-08	5.03874e-05	4.23818e-05	Sez6/Tmem25/Sh3gl1/Cacnb3/Grik5/Slc29a1/Celf4/Baiap2/Dvl1/Slc8a2/Dbn1/Shank1/Begain/Tmem108/Nlgn2/Insyn1	16
GO:0060079	GO:0060079	excitatory postsynaptic potential	15/698	88/23328	4.97655e-08	5.04382e-05	4.24246e-05	Sez6/Tmem25/Sh3gl1/Cacnb3/Grik5/Slc29a1/Celf4/Baiap2/Dvl1/Slc8a2/Dbn1/Shank1/Begain/Tmem108/Nlgn2	15
GO:0050808	GO:0050808	synapse organization	38/698	479/23328	5.62424e-08	5.04382e-05	4.24246e-05	Sez6/Cacnb3/Cacna2d2/Ptprs/Prrt1/Dbnl/Sema4d/Baiap2/Dab2ip/Adgrb2/Dvl1/Cabp1/Actb/Slc8a2/Efnb1/Nectin1/Kirrel3/Camkv/Ptprf/Arhgap44/Arhgap39/Dbn1/Ntng2/Plxnb2/Arhgap33/Lzts3/Neurod2/Shank1/Dgkz/Lrfn2/Agrn/Tmem108/Synpo/Lrrc4b/Elfn1/Nlgn2/Lrrtm1/Syngap1	38
GO:0010639	GO:0010639	negative regulation of organelle organization	34/698	420/23328	1.75506e-07	0.000131161	0.000110322	Hip1r/Flii/Ehmt2/Apc2/Kat2a/Ppif/Dmtn/L3mbtl2/Ercc4/Klhl22/Twf2/Rps6ka2/Kdm4b/Capn1/Src/Pink1/Mad1l1/Usp30/Katnb1/Flcn/Gas2l1/Dbn1/Mcrs1/Acd/Shank1/Eml2/Coro2b/Camsap3/Prrt2/Xrcc1/Sptan1/Trp53/Myadm/Noc2l	34
GO:1903362	GO:1903362	regulation of cellular protein catabolic process	25/698	254/23328	2.08055e-07	0.000133274	0.000112099	Gna12/Cbfa2t3/Usp19/Psen2/Cdk5rap3/Rhbdf1/Anks1/Dab2ip/Rad23b/Dvl1/Vgll4/Furin/Rnf40/Herpud1/Ldlr/Ccar2/Edem2/Osbpl7/Nfe2l1/Zer1/Lrp1/Ezr/Dda1/Fam122a/Prkcg	25
GO:0099084	GO:0099084	postsynaptic specialization organization	10/698	41/23328	2.61334e-07	0.000144849	0.000121835	Ptprs/Dbn1/Ntng2/Shank1/Dgkz/Tmem108/Lrrc4b/Nlgn2/Lrrtm1/Syngap1	10
GO:0060078	GO:0060078	regulation of postsynaptic membrane potential	16/698	114/23328	2.94289e-07	0.000144849	0.000121835	Sez6/Tmem25/Sh3gl1/Cacnb3/Grik5/Slc29a1/Celf4/Baiap2/Dvl1/Slc8a2/Dbn1/Shank1/Begain/Tmem108/Nlgn2/Insyn1	16
GO:0050770	GO:0050770	regulation of axonogenesis	22/698	208/23328	3.23035e-07	0.000144849	0.000121835	Sema4f/Ptprs/Srf/Trpv2/Dbnl/Sema4d/Zswim8/Twf2/Mark2/Sema4c/Sema4b/Dbn1/Zswim4/Plxnb2/Lrp1/Agrn/Trim46/Lrrc4b/Islr2/Brsk2/Map6/Syngap1	22
GO:0007015	GO:0007015	actin filament organization	34/698	437/23328	4.42605e-07	0.000180422	0.000151756	Hip1r/Flii/Coro1c/Mprip/Spire2/Srf/Elmo2/Mical1/Dbnl/Dmtn/Efs/Mtss1/Twf2/Capn1/Baiap2/Src/Gba2/Kctd13/Arfip2/Bcar1/Gas2l1/Dbn1/Shank1/Prex1/Coro7/Coro2b/Synpo/Samd14/Ezr/Actn4/Sptan1/Nck2/Myadm/Arhgef10	34
GO:0032984	GO:0032984	protein-containing complex disassembly	22/698	214/23328	5.27897e-07	0.000197258	0.000165917	Flii/Sh3gl1/Napa/Mical1/Ddit4/Apc2/Dmtn/Nckap5l/Twf2/Smarcc2/Katnb1/Smarca4/Gas2l1/Shfl/Tbc1d25/Camsap3/Grwd1/Sptan1/Upf1/Gak/Pym1/Tecpr1	22
GO:0097106	GO:0097106	postsynaptic density organization	9/698	35/23328	6.41874e-07	0.000207852	0.000174828	Ptprs/Dbn1/Shank1/Dgkz/Tmem108/Lrrc4b/Nlgn2/Lrrtm1/Syngap1	9
GO:0099173	GO:0099173	postsynapse organization	21/698	200/23328	6.72925e-07	0.000207852	0.000174828	Ptprs/Dbnl/Baiap2/Dvl1/Actb/Ptprf/Arhgap44/Arhgap39/Dbn1/Ntng2/Arhgap33/Lzts3/Shank1/Dgkz/Lrfn2/Agrn/Tmem108/Lrrc4b/Nlgn2/Lrrtm1/Syngap1	21
GO:0098815	GO:0098815	modulation of excitatory postsynaptic potential	11/698	56/23328	6.95312e-07	0.000207852	0.000174828	Tmem25/Sh3gl1/Cacnb3/Celf4/Baiap2/Dvl1/Slc8a2/Dbn1/Shank1/Tmem108/Nlgn2	11
GO:0042176	GO:0042176	regulation of protein catabolic process	31/698	395/23328	1.18419e-06	0.000324977	0.000273344	Gna12/Cbfa2t3/Usp19/Psen2/Cdk5rap3/Apc2/Rhbdf1/Anks1/Agap2/Dab2ip/Rad23b/Dvl1/Vgll4/Furin/Rnf40/Herpud1/Ldlr/Ccar2/Adra2a/Edem2/Osbpl7/Nfe2l1/Zer1/Plekhg5/Lrp1/Sgsm3/Trim32/Ezr/Dda1/Fam122a/Prkcg	31
GO:0031346	GO:0031346	positive regulation of cell projection organization	35/698	478/23328	1.23207e-06	0.000324977	0.000273344	Sez6/Dvl3/Crtc1/Coro1c/Ptbp1/Srf/Trpv2/Dbnl/Kat2a/Sema4d/Twf2/Ptk7/Mark2/Baiap2/Dab2ip/Src/Dvl1/Rasal1/Mark4/Fgfr1/Katnb1/Nckipsd/Ptprf/Dbn1/Plk5/Plxnb2/Shank1/Lrp1/Agrn/Islr2/Nlgn2/Foxo6/Map6/Septin9/Numbl	35
GO:0006397	GO:0006397	mRNA processing	34/698	462/23328	1.56108e-06	0.000388884	0.000327097	Puf60/Supt5/Ess2/Wdr83/Ptbp1/Khsrp/Sugp1/Fxr2/Sart3/Xab2/Ecd/Prpf40b/Sympk/Pcbp4/Celf4/Dhx16/Rbfox3/Cstf1/Srsf4/Arl6ip4/Wbp11/Nova2/Rnf40/Rbm10/Ccar2/Cpsf1/Tent4a/Celf5/Cactin/Dhx38/Scaf1/Zc3h10/Dazap1/Safb	34
GO:0022411	GO:0022411	cellular component disassembly	30/698	383/23328	1.82798e-06	0.000431403	0.000362862	Flii/Sh3gl1/Napa/Cdk5rap3/Mical1/Ddit4/Apc2/Dmtn/Nckap5l/Twf2/Atg2a/Gbf1/Smarcc2/Pink1/Usp30/Katnb1/Smarca4/Gas2l1/Plk5/Shfl/Tbc1d25/Camsap3/Grwd1/Sptan1/Upf1/Trp53/Hspa2/Gak/Pym1/Tecpr1	30
GO:0016570	GO:0016570	histone modification	33/698	448/23328	2.17659e-06	0.000487991	0.000410459	Ppp5c/Chd5/Hdac5/Ehmt2/Kdm6b/Sart3/Tcf3/Prmt2/Kat2a/Brd1/L3mbtl2/Brd4/Kdm4b/Ring1/Rps6ka4/Ldb1/Kat14/Pink1/Rnf40/Smarca4/Flcn/Jdp2/Taf6/Mcrs1/Setd1b/Phc1/Mier2/Trrap/Tada3/Pkn1/Trp53/Brms1/Noc2l	33
GO:0045666	GO:0045666	positive regulation of neuron differentiation	34/698	472/23328	2.50648e-06	0.000535193	0.000450161	Sez6/Dvl3/Crtc1/Brinp2/Ptbp1/Srf/Trpv2/Tcf3/Dbnl/Sema4d/Twf2/Ptk7/Mapk8ip3/Mark2/Baiap2/Dab2ip/Dvl1/Rasal1/Fgfr1/Katnb1/Nckipsd/Ptprf/Dbn1/Plk5/Plxnb2/Neurod2/Shank1/Lrp1/Islr2/Trim32/Nlgn2/Foxo6/Map6/Numbl	34
GO:0010976	GO:0010976	positive regulation of neuron projection development	29/698	372/23328	2.97488e-06	0.000606335	0.00051	Sez6/Dvl3/Crtc1/Ptbp1/Srf/Trpv2/Dbnl/Sema4d/Twf2/Ptk7/Mark2/Baiap2/Dab2ip/Dvl1/Rasal1/Fgfr1/Katnb1/Nckipsd/Ptprf/Dbn1/Plk5/Plxnb2/Shank1/Lrp1/Islr2/Nlgn2/Foxo6/Map6/Numbl	29
GO:0006475	GO:0006475	internal protein amino acid acetylation	17/698	152/23328	3.25081e-06	0.00060736	0.000510862	Chd5/Por/Tcf3/Kat2a/Brd1/L3mbtl2/Brd4/Rps6ka4/Ldb1/Kat14/Smarca4/Flcn/Taf6/Mcrs1/Trrap/Tada3/Noc2l	17
GO:0018393	GO:0018393	internal peptidyl-lysine acetylation	17/698	152/23328	3.25081e-06	0.00060736	0.000510862	Chd5/Por/Tcf3/Kat2a/Brd1/L3mbtl2/Brd4/Rps6ka4/Ldb1/Kat14/Smarca4/Flcn/Taf6/Mcrs1/Trrap/Tada3/Noc2l	17
GO:0016569	GO:0016569	covalent chromatin modification	33/698	462/23328	4.20654e-06	0.000754484	0.000634611	Ppp5c/Chd5/Hdac5/Ehmt2/Kdm6b/Sart3/Tcf3/Prmt2/Kat2a/Brd1/L3mbtl2/Brd4/Kdm4b/Ring1/Rps6ka4/Ldb1/Kat14/Pink1/Rnf40/Smarca4/Flcn/Jdp2/Taf6/Mcrs1/Setd1b/Phc1/Mier2/Trrap/Tada3/Pkn1/Trp53/Brms1/Noc2l	33
GO:0006354	GO:0006354	DNA-templated transcription, elongation	11/698	68/23328	5.16918e-06	0.000891484	0.000749844	Gtf2f1/Supt5/Nelfcd/Ubtf/Ccnk/Brd4/Ldb1/Ercc2/Ccar2/Cbx7/Ell	11
GO:0016358	GO:0016358	dendrite development	25/698	306/23328	6.30477e-06	0.00101129	0.00085062	Sez6/Crtc1/Ptprs/Dbnl/Sema4d/Baiap2/Dab2ip/Dvl1/Pak4/Gorasp1/Ptprf/Arhgap44/Dbn1/Arhgap33/Lzts3/Shank1/Prex1/Rere/Nlgn2/Foxo6/Map6/Taok2/Numbl/Nck2/Syngap1	25
GO:0042326	GO:0042326	negative regulation of phosphorylation	33/698	471/23328	6.31495e-06	0.00101129	0.00085062	Mapk7/Ppp5c/Coro1c/Cbfa2t3/Psen2/Cdk5rap3/Mical1/Ddit4/Tnip1/Sema4d/Ppif/Dmtn/Tab1/Gps2/Mllt1/Dab2ip/Mapk8ip1/Ptpn1/Dvl1/Actb/Flcn/Cactin/Zfyve28/Wnk2/Irs2/Ppp1r15a/Lemd2/Rgs14/Ezr/Pkn1/Nck2/Myadm/Nup62	33
GO:0016573	GO:0016573	histone acetylation	16/698	146/23328	8.17466e-06	0.00121337	0.00102059	Chd5/Tcf3/Kat2a/Brd1/L3mbtl2/Brd4/Rps6ka4/Ldb1/Kat14/Smarca4/Flcn/Taf6/Mcrs1/Trrap/Tada3/Noc2l	16
GO:0032535	GO:0032535	regulation of cellular component size	30/698	413/23328	8.23978e-06	0.00121337	0.00102059	Sema4f/Hip1r/Flii/Lrrc8a/Spire2/Ptprs/E2f4/Srf/Trpv2/Dbnl/Sema4d/Dmtn/Twf2/Capn1/Baiap2/Rptor/Sema4c/Gba2/Sema4b/Arfip2/Dbn1/Prex1/Lrp1/Ppp1r15a/Trim46/Islr2/Ezr/Sptan1/Nck2/Myadm	30
GO:0018394	GO:0018394	peptidyl-lysine acetylation	17/698	163/23328	8.3886e-06	0.00121337	0.00102059	Chd5/Por/Tcf3/Kat2a/Brd1/L3mbtl2/Brd4/Rps6ka4/Ldb1/Kat14/Smarca4/Flcn/Taf6/Mcrs1/Trrap/Tada3/Noc2l	17
GO:0010771	GO:0010771	negative regulation of cell morphogenesis involved in differentiation	13/698	100/23328	8.96512e-06	0.00125624	0.00105665	Sema4f/Coro1c/Ptprs/Sema4d/Dmtn/Sema4c/Sema4b/Bcar1/Gorasp1/Rcc2/Trim46/Actn4/Syngap1	13
GO:0001558	GO:0001558	regulation of cell growth	31/698	438/23328	9.82021e-06	0.00133436	0.00112235	Brat1/Sema4f/Ppard/Ppan/Ptprs/Srf/Trpv2/Dbnl/Sema4d/Klhl22/Twf2/Rptor/Sema4c/Dab2ip/Slc9a1/Sesn2/Rasal1/Vgll4/Sema4b/Smarca4/Flcn/Ccar2/Gas2l1/Dbn1/Lrp1/Trim46/Islr2/Trim32/Ddx49/Trp53/Fam122a	31
GO:0000381	GO:0000381	regulation of alternative mRNA splicing, via spliceosome	11/698	73/23328	1.04787e-05	0.00138196	0.00116239	Puf60/Ptbp1/Fxr2/Sart3/Celf4/Rbfox3/Srsf4/Nova2/Rbm10/Celf5/Zc3h10	11
GO:0031644	GO:0031644	regulation of nervous system process	18/698	185/23328	1.20904e-05	0.00152717	0.00128453	Tmem25/Sh3gl1/Cacnb3/Celf4/Cnih2/Baiap2/Src/Slc9a1/Dvl1/Slc8a2/Fgfr1/Dbn1/Shank1/Zfhx2/Begain/Tmem108/Dlgap2/Nlgn2	18
GO:0010812	GO:0010812	negative regulation of cell-substrate adhesion	10/698	61/23328	1.2261e-05	0.00152717	0.00128453	Coro1c/Dmtn/Notch1/Src/Bcar1/Lrp1/Rcc2/Coro2b/Actn4/Spock1	10
GO:0032784	GO:0032784	regulation of DNA-templated transcription, elongation	9/698	49/23328	1.28473e-05	0.00155695	0.00130958	Gtf2f1/Supt5/Nelfcd/Ccnk/Brd4/Ldb1/Ccar2/Cbx7/Ell	9
GO:0001933	GO:0001933	negative regulation of protein phosphorylation	30/698	425/23328	1.43282e-05	0.00168962	0.00142117	Mapk7/Ppp5c/Coro1c/Psen2/Cdk5rap3/Mical1/Ddit4/Tnip1/Sema4d/Dmtn/Tab1/Gps2/Mllt1/Dab2ip/Mapk8ip1/Ptpn1/Dvl1/Actb/Flcn/Cactin/Zfyve28/Wnk2/Ppp1r15a/Lemd2/Rgs14/Ezr/Pkn1/Nck2/Myadm/Nup62	30
GO:0034329	GO:0034329	cell junction assembly	30/698	426/23328	1.49866e-05	0.00168962	0.00142117	Coro1c/Bcr/Ptprs/Srf/Dbnl/Sema4d/Dmtn/Ldb1/Src/Adgrb2/Dvl1/Actb/Efnb1/Nectin1/Kirrel3/Flcn/Ntng2/Plxnb2/Shank1/Lrp1/Rcc2/Coro2b/Agrn/Camsap3/Lrrc4b/Nlgn2/Cdh22/Actn4/Taok2/Lrrtm1	30
GO:0022037	GO:0022037	metencephalon development	14/698	121/23328	1.60079e-05	0.00168962	0.00142117	Sez6/Nfix/Ptprs/Kat2a/Ttll1/Ldb1/Sema4c/Aars/Neurod2/Rere/Xrcc1/Trp53/Cend1/Samd4b	14
GO:0043087	GO:0043087	regulation of GTPase activity	24/698	303/23328	1.609e-05	0.00168962	0.00142117	Dvl3/Coro1c/Bcr/Apc2/Sema4d/Dab2ip/Gpsm1/Rasal1/Flcn/Arhgap44/Mtss2/Arhgap27/Rundc1/Plxnb2/Tbc1d25/Prex1/Rcc2/Agrn/Sgsm1/Sgsm3/Tbc1d22a/Rgs14/Syngap1/Arhgef10	24
GO:0050684	GO:0050684	regulation of mRNA processing	16/698	154/23328	1.61118e-05	0.00168962	0.00142117	Puf60/Supt5/Ptbp1/Fxr2/Sart3/Pcbp4/Celf4/Rbfox3/Srsf4/Nova2/Rnf40/Rbm10/Celf5/Zc3h10/Dazap1/Safb	16
GO:0061136	GO:0061136	regulation of proteasomal protein catabolic process	18/698	189/23328	1.62029e-05	0.00168962	0.00142117	Gna12/Cbfa2t3/Usp19/Psen2/Rhbdf1/Dab2ip/Rad23b/Dvl1/Rnf40/Herpud1/Ccar2/Edem2/Osbpl7/Nfe2l1/Zer1/Dda1/Fam122a/Prkcg	18
GO:0043620	GO:0043620	regulation of DNA-templated transcription in response to stress	9/698	51/23328	1.80368e-05	0.00183811	0.00154607	Mapk7/Notch1/Sesn2/Nfe2l1/Ppp1r15a/Gcn1/Rgs14/Trp53/Nck2	9
GO:1903311	GO:1903311	regulation of mRNA metabolic process	22/698	266/23328	1.8507e-05	0.00184412	0.00155113	Axin2/Puf60/Supt5/Ptbp1/Khsrp/Fxr2/Sart3/Nbas/Pcbp4/Celf4/Rbfox3/Srsf4/Nova2/Rnf40/Rbm10/Tent4a/Celf5/Zc3h10/Upf1/Dazap1/Safb/Samd4b	22
GO:0051098	GO:0051098	regulation of binding	28/698	390/23328	2.02432e-05	0.00197327	0.00165975	Hip1r/Gtf2f1/Med25/Hdac5/Psen2/Edf1/Ercc4/Sympk/Brd4/Mark2/Rfng/Gpsm1/Src/Dvl1/Crmp1/Eif2b4/Actb/Mepce/Ercc2/Mau2/Smarca4/Ptprf/Larp6/Acd/Ripor1/Lrp1/Agrn/Crtac1	28
GO:0021549	GO:0021549	cerebellum development	13/698	109/23328	2.30516e-05	0.00212691	0.00178899	Sez6/Nfix/Ptprs/Ttll1/Ldb1/Sema4c/Aars/Neurod2/Rere/Xrcc1/Trp53/Cend1/Samd4b	13
GO:1902414	GO:1902414	protein localization to cell junction	14/698	125/23328	2.32126e-05	0.00212691	0.00178899	Mapk8ip3/Cnih2/Baiap2/Kif17/Nsg1/Actb/Nectin1/Arhgap44/Dbn1/Shank1/Nlgn2/Cacng8/Actn4/Lrrtm1	14
GO:0030900	GO:0030900	forebrain development	28/698	393/23328	2.32424e-05	0.00212691	0.00178899	Chd5/Zmiz1/Psen2/Ptprs/Srf/Kdm6b/Kat2a/Mapk8ip3/Smarcc2/Dab2ip/Lhx6/Notch1/Src/Ncor2/Fgfr1/Kirrel3/Smarca4/Arx/Mrtfa/Crtac1/Sun2/Tmem108/Rtn4rl2/Xrcc1/Gak/Numbl/Jakmip1/Ccdc85c	28
GO:0009895	GO:0009895	negative regulation of catabolic process	24/698	311/23328	2.46463e-05	0.00219088	0.00184279	Axin2/Cbfa2t3/Ptbp1/Usp19/Psen2/Ehmt2/Cdk5rap3/Ddit4/Nbas/Klhl22/Anks1/Agap2/Dab2ip/Pink1/Usp30/Furin/Rbm10/Qsox1/Ccar2/Adra2a/Tent4a/Trp53/Wdr6/Prkcg	24
GO:1900025	GO:1900025	negative regulation of substrate adhesion-dependent cell spreading	5/698	13/23328	2.49185e-05	0.00219088	0.00184279	Coro1c/Dmtn/Bcar1/Rcc2/Actn4	5
GO:0045927	GO:0045927	positive regulation of growth	24/698	312/23328	2.5964e-05	0.00223889	0.00188318	Brat1/Ppard/Cacna2d2/Sptbn4/Srf/Trpv2/Dbnl/Sema4d/Klhl22/Twf2/Rptor/Notch1/Slc9a1/Rasal1/Fgfr1/Dbn1/Arx/Lrp1/Agrn/Islr2/Trim32/Ezr/Ddx49/Fam122a	24
GO:0050773	GO:0050773	regulation of dendrite development	18/698	197/23328	2.8351e-05	0.00233969	0.00196795	Sez6/Crtc1/Ptprs/Dbnl/Sema4d/Baiap2/Dab2ip/Gorasp1/Ptprf/Arhgap44/Dbn1/Arhgap33/Lzts3/Shank1/Prex1/Nlgn2/Foxo6/Numbl	18
GO:0043624	GO:0043624	cellular protein complex disassembly	15/698	144/23328	2.85399e-05	0.00233969	0.00196795	Flii/Sh3gl1/Napa/Mical1/Apc2/Dmtn/Nckap5l/Twf2/Katnb1/Gas2l1/Shfl/Camsap3/Sptan1/Upf1/Gak	15
GO:0033209	GO:0033209	tumor necrosis factor-mediated signaling pathway	10/698	67/23328	2.86982e-05	0.00233969	0.00196795	Pias4/Gps2/Traf2/Pias3/Gas6/Plvap/Spata2/Trim32/Actn4/Trp53	10
GO:1903364	GO:1903364	positive regulation of cellular protein catabolic process	15/698	145/23328	3.09696e-05	0.00247978	0.00208579	Cbfa2t3/Psen2/Dab2ip/Dvl1/Vgll4/Rnf40/Herpud1/Ldlr/Edem2/Osbpl7/Zer1/Lrp1/Ezr/Dda1/Fam122a	15
GO:1902904	GO:1902904	negative regulation of supramolecular fiber organization	16/698	163/23328	3.26579e-05	0.00249452	0.00209819	Hip1r/Flii/Apc2/Dmtn/Twf2/Capn1/Katnb1/Ldlr/Gas2l1/Dbn1/Shank1/Eml2/Coro2b/Camsap3/Sptan1/Myadm	16
GO:0099601	GO:0099601	regulation of neurotransmitter receptor activity	10/698	68/23328	3.27549e-05	0.00249452	0.00209819	Prrt1/Lynx1/Cnih2/Src/Pink1/Shank1/Begain/Dlgap2/Nlgn2/Cacng8	10
GO:0043543	GO:0043543	protein acylation	20/698	237/23328	3.29508e-05	0.00249452	0.00209819	Chd5/Por/Tcf3/Kat2a/Brd1/L3mbtl2/Brd4/Rps6ka4/Ldb1/Kat14/Porcn/Smarca4/Flcn/Zdhhc14/Taf6/Mcrs1/Trrap/Zdhhc22/Tada3/Noc2l	20
GO:0046580	GO:0046580	negative regulation of Ras protein signal transduction	9/698	55/23328	3.38865e-05	0.00249452	0.00209819	Dab2ip/Rasal1/Kctd13/Flcn/Arhgap44/Ripor1/Dgkz/Syngap1/Nup62	9
GO:0030516	GO:0030516	regulation of axon extension	13/698	113/23328	3.39353e-05	0.00249452	0.00209819	Sema4f/Ptprs/Srf/Trpv2/Dbnl/Sema4d/Twf2/Sema4c/Sema4b/Dbn1/Lrp1/Trim46/Islr2	13
GO:0050686	GO:0050686	negative regulation of mRNA processing	7/698	32/23328	3.65098e-05	0.00264048	0.00222096	Supt5/Ptbp1/Pcbp4/Celf4/Srsf4/Rnf40/Rbm10	7
GO:1903050	GO:1903050	regulation of proteolysis involved in cellular protein catabolic process	19/698	221/23328	3.99412e-05	0.0028428	0.00239113	Gna12/Cbfa2t3/Usp19/Psen2/Rhbdf1/Anks1/Dab2ip/Rad23b/Dvl1/Rnf40/Herpud1/Ccar2/Edem2/Osbpl7/Nfe2l1/Zer1/Dda1/Fam122a/Prkcg	19
GO:0045732	GO:0045732	positive regulation of protein catabolic process	19/698	222/23328	4.24842e-05	0.00293936	0.00247235	Cbfa2t3/Psen2/Apc2/Dab2ip/Dvl1/Vgll4/Rnf40/Herpud1/Ldlr/Adra2a/Edem2/Osbpl7/Zer1/Lrp1/Sgsm3/Trim32/Ezr/Dda1/Fam122a	19
GO:0007613	GO:0007613	memory	15/698	149/23328	4.26089e-05	0.00293936	0.00247235	Crtc1/Psen2/Ehmt2/Srf/Kat2a/Asic1/Fen1/Jph3/Slc8a2/Ldlr/Shank1/Hrh3/Rgs14/Foxo6/Pak6	15
GO:0008380	GO:0008380	RNA splicing	27/698	386/23328	4.44432e-05	0.00297587	0.00250306	Puf60/Ess2/Wdr83/Ptbp1/Khsrp/Sugp1/Fxr2/Sart3/Xab2/Ecd/Prpf40b/Pcbp4/Celf4/Dhx16/Rbfox3/Srsf4/Arl6ip4/Wbp11/Nova2/Rbm10/Ccar2/Celf5/Cactin/Dhx38/Scaf1/Zc3h10/Dazap1	27
GO:0048024	GO:0048024	regulation of mRNA splicing, via spliceosome	13/698	116/23328	4.4813e-05	0.00297587	0.00250306	Puf60/Ptbp1/Fxr2/Sart3/Pcbp4/Celf4/Rbfox3/Srsf4/Nova2/Rbm10/Celf5/Zc3h10/Dazap1	13
GO:0000380	GO:0000380	alternative mRNA splicing, via spliceosome	11/698	85/23328	4.54176e-05	0.00297587	0.00250306	Puf60/Ptbp1/Fxr2/Sart3/Celf4/Rbfox3/Srsf4/Nova2/Rbm10/Celf5/Zc3h10	11
GO:0036003	GO:0036003	positive regulation of transcription from RNA polymerase II promoter in response to stress	6/698	23/23328	4.58654e-05	0.00297587	0.00250306	Mapk7/Notch1/Sesn2/Nfe2l1/Gcn1/Trp53	6
GO:0010721	GO:0010721	negative regulation of cell development	27/698	387/23328	4.64565e-05	0.00297587	0.00250306	Sema4f/Sez6/Prkcsh/Coro1c/Ptbp1/Ptprs/Sema4d/Dmtn/Sema4c/Notch1/Crmp1/Dtx1/Sema4b/Idh2/Bcar1/Ldlr/Gorasp1/Cspg4/Lrp1/Rcc2/Trim46/Rtn4rl2/Actn4/Spock1/Trp53/Gak/Syngap1	27
GO:0035303	GO:0035303	regulation of dephosphorylation	16/698	169/23328	5.07532e-05	0.00320531	0.00269605	Mprip/Ptbp1/Cdk5rap3/Sema4d/Sympk/Src/Pink1/Ppp6r2/Ppp1r15a/Zfyve1/Camsap3/Wdr81/Elfn1/Ppp1r37/Lmtk3/Ell	16
GO:0033044	GO:0033044	regulation of chromosome organization	26/698	369/23328	5.42102e-05	0.00334971	0.0028175	Axin2/Map2k7/Pnkp/Ehmt2/Sart3/Kat2a/L3mbtl2/Ercc4/Klhl22/Kdm4b/Fen1/Rps6ka4/Src/Pink1/Mad1l1/Rnf40/Flcn/Jdp2/Mcrs1/Acd/Ppp1r10/Tada3/Xrcc1/Upf1/Trp53/Noc2l	26
GO:0031345	GO:0031345	negative regulation of cell projection organization	18/698	207/23328	5.45336e-05	0.00334971	0.0028175	Sema4f/Sez6/Prkcsh/Ptprs/Sema4d/Sema4c/Crmp1/Sema4b/Gorasp1/Cspg4/Ptprf/Arhgap44/Lrp1/Trim46/Rtn4rl2/Spock1/Gak/Syngap1	18
GO:1902903	GO:1902903	regulation of supramolecular fiber organization	26/698	370/23328	5.66982e-05	0.00341897	0.00287576	Hip1r/Flii/Spire2/Apc2/Dbnl/Dmtn/Mtss1/Twf2/Capn1/Baiap2/Gba2/Arfip2/Katnb1/Ldlr/Gas2l1/Dbn1/Shank1/Prex1/Eml2/Coro2b/Synpo/Camsap3/Sptan1/Nck2/Myadm/Arhgef10	26
GO:0001764	GO:0001764	neuron migration	17/698	189/23328	5.71861e-05	0.00341897	0.00287576	Zmiz1/Srf/Ddit4/Mapk8ip3/Mark2/Dab2ip/Lhx6/AU040320/Gas6/Kirrel3/Arx/Ntng2/Plxnb2/Mrtfa/Trim46/Spock1/Tubb2a	17
GO:0051494	GO:0051494	negative regulation of cytoskeleton organization	16/698	171/23328	5.84961e-05	0.00343029	0.00288529	Hip1r/Flii/Apc2/Kat2a/Dmtn/Twf2/Capn1/Katnb1/Gas2l1/Dbn1/Shank1/Eml2/Coro2b/Camsap3/Sptan1/Myadm	16
GO:0043618	GO:0043618	regulation of transcription from RNA polymerase II promoter in response to stress	8/698	46/23328	5.89056e-05	0.00343029	0.00288529	Mapk7/Notch1/Sesn2/Nfe2l1/Ppp1r15a/Gcn1/Trp53/Nck2	8
GO:0043254	GO:0043254	regulation of protein-containing complex assembly	29/698	438/23328	6.31874e-05	0.00363247	0.00305534	Hip1r/Flii/Med25/Napa/Spire2/Psen2/Ncln/Dbnl/Dmtn/Twf2/Capn1/Baiap2/Stxbp1/Dab2ip/Traf2/Src/Gba2/Pink1/Arfip2/Dbn1/Prex1/Eml2/Camsap3/Prrt2/Preb/Sptan1/Trp53/Nck2/Myadm	29
GO:0006473	GO:0006473	protein acetylation	17/698	192/23328	6.96256e-05	0.00387107	0.00325604	Chd5/Por/Tcf3/Kat2a/Brd1/L3mbtl2/Brd4/Rps6ka4/Ldb1/Kat14/Smarca4/Flcn/Taf6/Mcrs1/Trrap/Tada3/Noc2l	17
GO:0031330	GO:0031330	negative regulation of cellular catabolic process	20/698	250/23328	6.98125e-05	0.00387107	0.00325604	Axin2/Ptbp1/Usp19/Psen2/Ehmt2/Cdk5rap3/Nbas/Klhl22/Anks1/Dab2ip/Pink1/Usp30/Furin/Rbm10/Qsox1/Ccar2/Tent4a/Trp53/Wdr6/Prkcg	20
GO:0048675	GO:0048675	axon extension	14/698	138/23328	6.9928e-05	0.00387107	0.00325604	Sema4f/Ptprs/Srf/Trpv2/Dbnl/Sema4d/Twf2/Sema4c/Dvl1/Sema4b/Dbn1/Lrp1/Trim46/Islr2	14
GO:0097485	GO:0097485	neuron projection guidance	20/698	252/23328	7.79442e-05	0.00426222	0.00358503	Sema4f/Sema4d/Zswim8/Mapk8ip3/Dpysl4/Unc5a/Sema4c/Notch1/Efna3/Dvl1/Crmp1/Sema4b/Efnb1/Nectin1/Arx/Zswim4/Plxnb2/Vstm2l/Lrp1/Agrn	20
GO:0010977	GO:0010977	negative regulation of neuron projection development	16/698	176/23328	8.2567e-05	0.00446061	0.0037519	Sema4f/Sez6/Prkcsh/Ptprs/Sema4d/Sema4c/Crmp1/Sema4b/Gorasp1/Cspg4/Lrp1/Trim46/Rtn4rl2/Spock1/Gak/Syngap1	16
GO:0006401	GO:0006401	RNA catabolic process	20/698	254/23328	8.69054e-05	0.00463909	0.00390203	Axin2/Snd1/Ptbp1/Khsrp/Fxr2/Nbas/Pcbp4/Fen1/Rbm10/Tent4a/Cnot3/Edc4/Skiv2l/Trir/Ctif/Dis3l2/Ddx49/Upf1/Pym1/Samd4b	20
GO:0051058	GO:0051058	negative regulation of small GTPase mediated signal transduction	9/698	62/23328	8.97512e-05	0.00473464	0.0039824	Dab2ip/Rasal1/Kctd13/Flcn/Arhgap44/Ripor1/Dgkz/Syngap1/Nup62	9
GO:0010498	GO:0010498	proteasomal protein catabolic process	30/698	470/23328	9.18913e-05	0.00479117	0.00402995	Gna12/Cbfa2t3/Usp19/Psen2/H13/Dnajb12/Rhbdf1/Fbxl6/Klhl22/Fbxl16/Dab2ip/Rbck1/Rad23b/Ube4b/Dvl1/Kctd13/Fbxl19/Rnf40/Herpud1/Ccar2/Trim3/Edem2/Osbpl7/Nfe2l1/Zer1/Brsk2/Dda1/Fam122a/Prkcg/Maea	30
GO:0090630	GO:0090630	activation of GTPase activity	11/698	92/23328	9.47323e-05	0.00488252	0.00410679	Coro1c/Bcr/Apc2/Mtss2/Rundc1/Tbc1d25/Rcc2/Sgsm1/Sgsm3/Tbc1d22a/Arhgef10	11
GO:0021680	GO:0021680	cerebellar Purkinje cell layer development	7/698	37/23328	9.80758e-05	0.00499741	0.00420342	Sez6/Nfix/Ttll1/Ldb1/Aars/Rere/Cend1	7
GO:0042391	GO:0042391	regulation of membrane potential	29/698	450/23328	0.000101419	0.00507395	0.0042678	Sez6/Tmem25/Sh3gl1/Cacnb3/Grik5/Crtc1/Asic1/Slc29a1/Celf4/Cnih2/Baiap2/Src/Hcn3/Pias3/Pink1/Slc9a1/Kcnab2/Dvl1/Slc8a2/Atp1a1/Dbn1/Gna11/Kcnh3/Shank1/Begain/Agrn/Tmem108/Nlgn2/Insyn1	29
GO:1990138	GO:1990138	neuron projection extension	17/698	198/23328	0.000101841	0.00507395	0.0042678	Sema4f/Ptprs/Srf/Trpv2/Dbnl/Sema4d/Twf2/Sema4c/Dvl1/Rasal1/Sema4b/Dbn1/Lrp1/Tmem108/Trim46/Islr2/Pak6	17
GO:0051895	GO:0051895	negative regulation of focal adhesion assembly	5/698	17/23328	0.000108451	0.00528581	0.004446	Coro1c/Dmtn/Src/Lrp1/Rcc2	5
GO:0150118	GO:0150118	negative regulation of cell-substrate junction organization	5/698	17/23328	0.000108451	0.00528581	0.004446	Coro1c/Dmtn/Src/Lrp1/Rcc2	5
GO:0060996	GO:0060996	dendritic spine development	13/698	127/23328	0.000114785	0.00551157	0.00463589	Ptprs/Dbnl/Baiap2/Dvl1/Pak4/Arhgap44/Dbn1/Arhgap33/Lzts3/Shank1/Nlgn2/Foxo6/Nck2	13
GO:0048008	GO:0048008	platelet-derived growth factor receptor signaling pathway	9/698	64/23328	0.000115541	0.00551157	0.00463589	Hip1r/Bcr/Ptpn1/Src/Smpd3/Bcar1/Cspg4/Lrp1/Rgs14	9
GO:0061387	GO:0061387	regulation of extent of cell growth	13/698	128/23328	0.00012433	0.00586837	0.004936	Sema4f/Ptprs/Srf/Trpv2/Dbnl/Sema4d/Twf2/Sema4c/Sema4b/Dbn1/Lrp1/Trim46/Islr2	13
GO:0043547	GO:0043547	positive regulation of GTPase activity	18/698	222/23328	0.000133754	0.00615295	0.00517537	Dvl3/Coro1c/Bcr/Apc2/Sema4d/Flcn/Mtss2/Arhgap27/Rundc1/Tbc1d25/Prex1/Rcc2/Agrn/Sgsm1/Sgsm3/Tbc1d22a/Rgs14/Arhgef10	18
GO:0010923	GO:0010923	negative regulation of phosphatase activity	10/698	80/23328	0.000134476	0.00615295	0.00517537	Mprip/Sema4d/Ppp1r15a/Zfyve1/Camsap3/Wdr81/Elfn1/Ppp1r37/Lmtk3/Ell	10
GO:0048041	GO:0048041	focal adhesion assembly	10/698	80/23328	0.000134476	0.00615295	0.00517537	Coro1c/Bcr/Dmtn/Ldb1/Src/Lrp1/Rcc2/Coro2b/Camsap3/Taok2	10
GO:2001233	GO:2001233	regulation of apoptotic signaling pathway	27/698	413/23328	0.00013781	0.00624184	0.00525013	Mnt/Hip1r/Mapk7/Pias4/Psen2/Ppif/Maged1/Agap2/Dab2ip/Traf2/Mapk8ip1/Rbck1/Ptpn1/Src/Pink1/Fgfr1/Herpud1/Flcn/Ccar2/Taf6/Meis3/Mrtfa/Trim32/Trp53/Zfp13/Nck2/Noc2l	27
GO:0021700	GO:0021700	developmental maturation	23/698	327/23328	0.000147232	0.00660188	0.00555296	Sez6/Ppard/Ap1m1/Psen2/Sptbn4/Ap3d1/Sema4d/Brd1/Rps6ka2/Anks1/Ptprn/Stxbp1/Dab2ip/Lhx6/Notch1/Ercc2/Fgfr1/Cspg4/Neurod2/Shank1/Rere/Cend1/Maea	23
GO:0098698	GO:0098698	postsynaptic specialization assembly	6/698	28/23328	0.000150683	0.00662415	0.0055717	Ptprs/Ntng2/Shank1/Lrrc4b/Nlgn2/Lrrtm1	6
GO:1904861	GO:1904861	excitatory synapse assembly	6/698	28/23328	0.000150683	0.00662415	0.0055717	Ptprs/Plxnb2/Shank1/Lrrc4b/Nlgn2/Lrrtm1	6
GO:2001242	GO:2001242	regulation of intrinsic apoptotic signaling pathway	15/698	167/23328	0.000155977	0.0067903	0.00571146	Mapk7/Pias4/Ppif/Mapk8ip1/Ptpn1/Src/Pink1/Herpud1/Flcn/Ccar2/Taf6/Trim32/Trp53/Nck2/Noc2l	15
GO:0009896	GO:0009896	positive regulation of catabolic process	29/698	463/23328	0.000165213	0.00711135	0.00598149	Supt5/Cbfa2t3/Khsrp/Psen2/Apc2/Trim8/Dab2ip/Gpsm1/Ptpn1/Pink1/Sesn2/Dvl1/Vgll4/Rnf40/Herpud1/Ldlr/Flcn/Adra2a/Edem2/Osbpl7/Irs2/Zer1/Lrp1/Sgsm3/Trim32/Ezr/Upf1/Dda1/Fam122a	29
GO:0030041	GO:0030041	actin filament polymerization	16/698	187/23328	0.000167931	0.00711135	0.00598149	Hip1r/Flii/Spire2/Dbnl/Dmtn/Mtss1/Twf2/Capn1/Baiap2/Gba2/Arfip2/Dbn1/Prex1/Sptan1/Nck2/Myadm	16
GO:0010469	GO:0010469	regulation of signaling receptor activity	13/698	132/23328	0.000169672	0.00711135	0.00598149	Psen2/Prrt1/Lynx1/Cnih2/Src/Pink1/Adra2a/Zfyve28/Shank1/Begain/Dlgap2/Nlgn2/Cacng8	13
GO:0031331	GO:0031331	positive regulation of cellular catabolic process	26/698	396/23328	0.000170135	0.00711135	0.00598149	Supt5/Cbfa2t3/Khsrp/Psen2/Trim8/Dab2ip/Gpsm1/Ptpn1/Pink1/Sesn2/Dvl1/Vgll4/Rnf40/Herpud1/Ldlr/Flcn/Adra2a/Edem2/Osbpl7/Irs2/Zer1/Lrp1/Ezr/Upf1/Dda1/Fam122a	26
GO:0016311	GO:0016311	dephosphorylation	25/698	374/23328	0.000171281	0.00711135	0.00598149	Pnkp/Ppp5c/Mprip/Ptbp1/Ptprs/Cdk5rap3/Sema4d/Sympk/Ptprn/Ptpn1/Src/Pink1/Ptprf/Ptpn23/Ppp6r2/Ppp1r15a/Plppr2/Zfyve1/Camsap3/Wdr81/Dusp28/Elfn1/Ppp1r37/Lmtk3/Ell	25
GO:0018105	GO:0018105	peptidyl-serine phosphorylation	23/698	331/23328	0.000175915	0.00723672	0.00608694	Mapk7/Pnck/Dyrk1b/Sptbn4/Stk32c/Camk1g/Ddit4/Mknk2/Dmtn/Rps6ka2/Rps6ka4/Mark2/Rptor/Src/Pink1/Gas6/Mast3/Camkv/Ppp1r15a/Brsk2/Pkn1/Nck2/Prkcg	23
GO:0010770	GO:0010770	positive regulation of cell morphogenesis involved in differentiation	16/698	188/23328	0.000178575	0.00727938	0.00612283	Srf/Trpv2/Dbnl/Sema4d/Dmtn/Twf2/Baiap2/Ptprf/Dbn1/Plxnb2/Prex1/Lrp1/Islr2/Map6/Numbl/Myadm	16
GO:0050803	GO:0050803	regulation of synapse structure or activity	21/698	289/23328	0.000180785	0.00730306	0.00614274	Ptprs/Dbnl/Sema4d/Baiap2/Dab2ip/Adgrb2/Nectin1/Camkv/Ptprf/Arhgap44/Dbn1/Ntng2/Arhgap33/Lzts3/Neurod2/Lrfn2/Agrn/Lrrc4b/Nlgn2/Lrrtm1/Syngap1	21
GO:1900024	GO:1900024	regulation of substrate adhesion-dependent cell spreading	8/698	54/23328	0.000190347	0.00762069	0.00640991	Coro1c/Dmtn/Bcar1/Dbn1/Prex1/Rcc2/Actn4/Myadm	8
GO:0030833	GO:0030833	regulation of actin filament polymerization	15/698	171/23328	0.000202502	0.00796508	0.00669958	Hip1r/Flii/Spire2/Dbnl/Dmtn/Twf2/Capn1/Baiap2/Gba2/Arfip2/Dbn1/Prex1/Sptan1/Nck2/Myadm	15
GO:0030902	GO:0030902	hindbrain development	15/698	171/23328	0.000202502	0.00796508	0.00669958	Sez6/Nfix/Ptprs/Kat2a/Ttll1/Ldb1/Sema4c/Aars/Smarca4/Neurod2/Rere/Xrcc1/Trp53/Cend1/Samd4b	15
GO:0000375	GO:0000375	RNA splicing, via transesterification reactions	20/698	271/23328	0.000208143	0.00797702	0.00670963	Puf60/Wdr83/Ptbp1/Fxr2/Sart3/Xab2/Prpf40b/Pcbp4/Celf4/Dhx16/Rbfox3/Srsf4/Wbp11/Nova2/Rbm10/Celf5/Cactin/Dhx38/Zc3h10/Dazap1	20
GO:0000377	GO:0000377	RNA splicing, via transesterification reactions with bulged adenosine as nucleophile	20/698	271/23328	0.000208143	0.00797702	0.00670963	Puf60/Wdr83/Ptbp1/Fxr2/Sart3/Xab2/Prpf40b/Pcbp4/Celf4/Dhx16/Rbfox3/Srsf4/Wbp11/Nova2/Rbm10/Celf5/Cactin/Dhx38/Zc3h10/Dazap1	20
GO:0000398	GO:0000398	mRNA splicing, via spliceosome	20/698	271/23328	0.000208143	0.00797702	0.00670963	Puf60/Wdr83/Ptbp1/Fxr2/Sart3/Xab2/Prpf40b/Pcbp4/Celf4/Dhx16/Rbfox3/Srsf4/Wbp11/Nova2/Rbm10/Celf5/Cactin/Dhx38/Zc3h10/Dazap1	20
GO:0007411	GO:0007411	axon guidance	19/698	251/23328	0.000215342	0.00813145	0.00683952	Sema4f/Sema4d/Zswim8/Mapk8ip3/Unc5a/Sema4c/Notch1/Efna3/Dvl1/Crmp1/Sema4b/Efnb1/Nectin1/Arx/Zswim4/Plxnb2/Vstm2l/Lrp1/Agrn	19
GO:0051258	GO:0051258	protein polymerization	21/698	293/23328	0.000218174	0.00813145	0.00683952	Hip1r/Flii/Spire2/Dbnl/Dmtn/Mtss1/Twf2/Capn1/Baiap2/Tubgcp2/Gba2/Arfip2/Dbn1/Tubg1/Prex1/Eml2/Camsap3/Tubg2/Sptan1/Nck2/Myadm	21
GO:0050890	GO:0050890	cognition	23/698	336/23328	0.000218653	0.00813145	0.00683952	Crtc1/Psen2/Ehmt2/Prrt1/Srf/Kat2a/Jph4/Asic1/Fen1/Jph3/Ric8a/Slc8a2/Ldlr/Chrm1/Neurod2/Shank1/Hrh3/Synpo/Rgs14/Foxo6/Jakmip1/Syngap1/Pak6	23
GO:0043393	GO:0043393	regulation of protein binding	18/698	231/23328	0.000219426	0.00813145	0.00683952	Hip1r/Gtf2f1/Hdac5/Psen2/Sympk/Mark2/Rfng/Gpsm1/Src/Dvl1/Crmp1/Eif2b4/Actb/Ptprf/Ripor1/Lrp1/Agrn/Crtac1	18
GO:0021537	GO:0021537	telencephalon development	19/698	252/23328	0.000226546	0.00832649	0.00700357	Zmiz1/Ptprs/Srf/Kdm6b/Kat2a/Dab2ip/Lhx6/Ncor2/Fgfr1/Kirrel3/Arx/Crtac1/Sun2/Tmem108/Rtn4rl2/Xrcc1/Numbl/Jakmip1/Ccdc85c	19
GO:0110053	GO:0110053	regulation of actin filament organization	20/698	273/23328	0.000229347	0.0083609	0.00703251	Hip1r/Flii/Spire2/Dbnl/Dmtn/Mtss1/Twf2/Capn1/Baiap2/Gba2/Arfip2/Dbn1/Shank1/Prex1/Coro2b/Synpo/Sptan1/Nck2/Myadm/Arhgef10	20
GO:0035418	GO:0035418	protein localization to synapse	11/698	102/23328	0.000239853	0.00867341	0.00729537	Mapk8ip3/Cnih2/Baiap2/Kif17/Nsg1/Arhgap44/Dbn1/Shank1/Nlgn2/Cacng8/Lrrtm1	11
GO:0045786	GO:0045786	negative regulation of cell cycle	28/698	451/23328	0.000245801	0.00881739	0.00741648	Med25/Brinp2/Prcc/Zbtb17/Cdk5rap3/Prmt2/Kat2a/Vash1/Klhl22/Rps6ka2/Atrip/Ak1/Dab2ip/Notch1/Mad1l1/Ccar2/Gas2l1/Plk5/Taf6/Ppp1r10/Dgkz/Sgsm3/Trrap/Trp53/Taok2/Wdr6/Eme2/Rprm	28
GO:0021953	GO:0021953	central nervous system neuron differentiation	18/698	235/23328	0.000270828	0.00951879	0.00800643	Nfix/Dvl3/Chd5/Zmiz1/Sptbn4/Ttll1/Ighmbp2/Scyl1/Ldb1/Smarcc2/Lhx6/Gba2/Fgfr1/Arx/Nfe2l1/Spock1/Cend1/Samd4b	18
GO:0010803	GO:0010803	regulation of tumor necrosis factor-mediated signaling pathway	6/698	31/23328	0.000272849	0.00951879	0.00800643	Pias4/Gps2/Traf2/Gas6/Spata2/Trim32	6
GO:0032786	GO:0032786	positive regulation of DNA-templated transcription, elongation	6/698	31/23328	0.000272849	0.00951879	0.00800643	Gtf2f1/Supt5/Ccnk/Brd4/Cbx7/Ell	6
GO:0008154	GO:0008154	actin polymerization or depolymerization	17/698	215/23328	0.000273846	0.00951879	0.00800643	Hip1r/Flii/Spire2/Mical1/Dbnl/Dmtn/Mtss1/Twf2/Capn1/Baiap2/Gba2/Arfip2/Dbn1/Prex1/Sptan1/Nck2/Myadm	17
GO:0050807	GO:0050807	regulation of synapse organization	20/698	277/23328	0.000277506	0.00957184	0.00805106	Ptprs/Dbnl/Sema4d/Baiap2/Dab2ip/Adgrb2/Nectin1/Camkv/Ptprf/Arhgap44/Dbn1/Ntng2/Arhgap33/Lzts3/Neurod2/Lrfn2/Agrn/Lrrc4b/Nlgn2/Lrrtm1	20
GO:0018205	GO:0018205	peptidyl-lysine modification	24/698	364/23328	0.000280703	0.00960817	0.00808162	Pias4/Chd5/Por/Zmiz1/Ehmt2/Tcf3/Kat2a/Brd1/L3mbtl2/Brd4/Kdm4b/Rps6ka4/Ldb1/Kat14/Pias3/Smarca4/Flcn/Rasd2/Taf6/Mcrs1/Setd1b/Trrap/Tada3/Noc2l	24
GO:0007611	GO:0007611	learning or memory	21/698	299/23328	0.000287004	0.00974945	0.00820045	Crtc1/Psen2/Ehmt2/Prrt1/Srf/Kat2a/Jph4/Asic1/Fen1/Jph3/Ric8a/Slc8a2/Ldlr/Neurod2/Shank1/Hrh3/Synpo/Rgs14/Foxo6/Syngap1/Pak6	21
GO:0051961	GO:0051961	negative regulation of nervous system development	24/698	365/23328	0.000292201	0.00985134	0.00828615	Sema4f/Sez6/Prkcsh/Ptbp1/Ptprs/Sema4d/Sema4c/Notch1/Crmp1/Dtx1/Sema4b/Idh2/Ldlr/Gorasp1/Cspg4/Neurod2/Lrp1/Trim46/Rtn4rl2/Spock1/Trp53/Cend1/Gak/Syngap1	24
GO:1903312	GO:1903312	negative regulation of mRNA metabolic process	10/698	88/23328	0.000297683	0.00996126	0.00837861	Axin2/Supt5/Ptbp1/Nbas/Pcbp4/Celf4/Srsf4/Rnf40/Rbm10/Tent4a	10
GO:0048639	GO:0048639	positive regulation of developmental growth	17/698	217/23328	0.000305228	0.0101381	0.00852734	Ppard/Cacna2d2/Sptbn4/Srf/Trpv2/Dbnl/Sema4d/Twf2/Notch1/Rasal1/Fgfr1/Dbn1/Arx/Lrp1/Agrn/Islr2/Ezr	17
GO:0045665	GO:0045665	negative regulation of neuron differentiation	19/698	259/23328	0.00032028	0.0104454	0.00878581	Sema4f/Sez6/Prkcsh/Ptbp1/Ptprs/Sema4d/Sema4c/Notch1/Crmp1/Dtx1/Sema4b/Gorasp1/Cspg4/Lrp1/Trim46/Rtn4rl2/Spock1/Gak/Syngap1	19
GO:0030307	GO:0030307	positive regulation of cell growth	16/698	198/23328	0.000321698	0.0104454	0.00878581	Brat1/Srf/Trpv2/Dbnl/Sema4d/Klhl22/Twf2/Rptor/Slc9a1/Rasal1/Dbn1/Lrp1/Islr2/Trim32/Ddx49/Fam122a	16
GO:0097107	GO:0097107	postsynaptic density assembly	5/698	21/23328	0.000322921	0.0104454	0.00878581	Ptprs/Shank1/Lrrc4b/Nlgn2/Lrrtm1	5
GO:0010921	GO:0010921	regulation of phosphatase activity	12/698	123/23328	0.000326127	0.0104454	0.00878581	Mprip/Cdk5rap3/Sema4d/Ppp6r2/Ppp1r15a/Zfyve1/Camsap3/Wdr81/Elfn1/Ppp1r37/Lmtk3/Ell	12
GO:0051261	GO:0051261	protein depolymerization	12/698	123/23328	0.000326127	0.0104454	0.00878581	Flii/Sh3gl1/Mical1/Apc2/Dmtn/Nckap5l/Twf2/Katnb1/Gas2l1/Camsap3/Sptan1/Gak	12
GO:0051348	GO:0051348	negative regulation of transferase activity	19/698	260/23328	0.000336109	0.0106887	0.00899049	Mapk7/Coro1c/Psen2/Cdk5rap3/Tab1/Mllt1/Dab2ip/Mapk8ip1/Ptpn1/Src/Dvl1/Actb/Zfyve28/Mcrs1/Irs2/Rgs14/Pkn1/Trp53/Nup62	19
GO:0007044	GO:0007044	cell-substrate junction assembly	10/698	90/23328	0.000357673	0.0112944	0.00949995	Coro1c/Bcr/Dmtn/Ldb1/Src/Lrp1/Rcc2/Coro2b/Camsap3/Taok2	10
GO:0000956	GO:0000956	nuclear-transcribed mRNA catabolic process	11/698	108/23328	0.000395295	0.0122787	0.0103279	Ptbp1/Nbas/Tent4a/Cnot3/Edc4/Skiv2l/Ctif/Dis3l2/Upf1/Pym1/Samd4b	11
GO:0032091	GO:0032091	negative regulation of protein binding	11/698	108/23328	0.000395295	0.0122787	0.0103279	Gtf2f1/Psen2/Sympk/Gpsm1/Dvl1/Crmp1/Eif2b4/Actb/Ptprf/Ripor1/Crtac1	11
GO:0048813	GO:0048813	dendrite morphogenesis	15/698	182/23328	0.00039706	0.0122787	0.0103279	Dbnl/Sema4d/Baiap2/Dvl1/Gorasp1/Ptprf/Arhgap44/Dbn1/Arhgap33/Lzts3/Shank1/Rere/Map6/Taok2/Numbl	15
GO:1902667	GO:1902667	regulation of axon guidance	7/698	46/23328	0.000403906	0.0124049	0.010434	Sema4f/Sema4d/Zswim8/Sema4c/Sema4b/Zswim4/Agrn	7
GO:1900006	GO:1900006	positive regulation of dendrite development	11/698	109/23328	0.000428016	0.0129677	0.0109074	Sez6/Crtc1/Dbnl/Baiap2/Dab2ip/Ptprf/Dbn1/Shank1/Nlgn2/Foxo6/Numbl	11
GO:1901800	GO:1901800	positive regulation of proteasomal protein catabolic process	11/698	109/23328	0.000428016	0.0129677	0.0109074	Cbfa2t3/Psen2/Dab2ip/Dvl1/Rnf40/Herpud1/Edem2/Osbpl7/Zer1/Dda1/Fam122a	11
GO:0034660	GO:0034660	ncRNA metabolic process	27/698	444/23328	0.00043492	0.0130885	0.011009	Snd1/Gtpbp3/Khsrp/Rrp7a/Bop1/Aars2/Bysl/Wdr46/Rbfa/Dus1l/Ints1/Ptcd1/Mepce/Wbp11/Ercc2/Aars/Fam207a/Tent4a/Rrp12/Nop2/Vars2/Tbl3/Rpusd1/Trir/Dis3l2/Ddx49/Trmt61a	27
GO:1903651	GO:1903651	positive regulation of cytoplasmic transport	4/698	13/23328	0.000457934	0.0135774	0.0114202	Ptpn23/Eipr1/Trim46/Ezr	4
GO:0034243	GO:0034243	regulation of transcription elongation from RNA polymerase II promoter	6/698	34/23328	0.000461832	0.0135774	0.0114202	Gtf2f1/Nelfcd/Brd4/Ldb1/Cbx7/Ell	6
GO:0099068	GO:0099068	postsynapse assembly	6/698	34/23328	0.000461832	0.0135774	0.0114202	Ptprs/Ntng2/Shank1/Lrrc4b/Nlgn2/Lrrtm1	6
GO:0035305	GO:0035305	negative regulation of dephosphorylation	10/698	93/23328	0.000466308	0.0135774	0.0114202	Mprip/Sema4d/Ppp1r15a/Zfyve1/Camsap3/Wdr81/Elfn1/Ppp1r37/Lmtk3/Ell	10
GO:0150115	GO:0150115	cell-substrate junction organization	10/698	93/23328	0.000466308	0.0135774	0.0114202	Coro1c/Bcr/Dmtn/Ldb1/Src/Lrp1/Rcc2/Coro2b/Camsap3/Taok2	10
GO:0043966	GO:0043966	histone H3 acetylation	8/698	62/23328	0.000501591	0.0144175	0.0121269	Tcf3/Kat2a/Brd1/Brd4/Ldb1/Kat14/Smarca4/Tada3	8
GO:0098930	GO:0098930	axonal transport	8/698	62/23328	0.000501591	0.0144175	0.0121269	Dync1h1/Ap3d1/Mapk8ip3/Cnih2/Tmem108/Trim46/Map6/Ap3b2	8
GO:0032271	GO:0032271	regulation of protein polymerization	17/698	227/23328	0.000513332	0.0146104	0.012289	Hip1r/Flii/Spire2/Dbnl/Dmtn/Twf2/Capn1/Baiap2/Gba2/Arfip2/Dbn1/Prex1/Eml2/Camsap3/Sptan1/Nck2/Myadm	17
GO:0018209	GO:0018209	peptidyl-serine modification	23/698	357/23328	0.000514816	0.0146104	0.012289	Mapk7/Pnck/Dyrk1b/Sptbn4/Stk32c/Camk1g/Ddit4/Mknk2/Dmtn/Rps6ka2/Rps6ka4/Mark2/Rptor/Src/Pink1/Gas6/Mast3/Camkv/Ppp1r15a/Brsk2/Pkn1/Nck2/Prkcg	23
GO:2001243	GO:2001243	negative regulation of intrinsic apoptotic signaling pathway	10/698	95/23328	0.000552939	0.0155669	0.0130936	Mapk7/Ppif/Mapk8ip1/Ptpn1/Src/Pink1/Herpud1/Ccar2/Trim32/Noc2l	10
GO:0008064	GO:0008064	regulation of actin polymerization or depolymerization	15/698	188/23328	0.000558937	0.0155669	0.0130936	Hip1r/Flii/Spire2/Dbnl/Dmtn/Twf2/Capn1/Baiap2/Gba2/Arfip2/Dbn1/Prex1/Sptan1/Nck2/Myadm	15
GO:0034612	GO:0034612	response to tumor necrosis factor	15/698	188/23328	0.000558937	0.0155669	0.0130936	Map2k7/Pias4/Gps2/Dab2ip/Traf2/Pias3/Gas6/Smpd3/Dbn1/Plvap/Cactin/Spata2/Trim32/Actn4/Trp53	15
GO:0051346	GO:0051346	negative regulation of hydrolase activity	25/698	405/23328	0.000563074	0.0155773	0.0131024	Rps6ka1/Mprip/Por/Mical1/Sema4d/Ppif/Dab2ip/Gpsm1/Src/Ints1/Gas6/Herpud1/Dbn1/Dhcr24/Ppp1r15a/Rcc2/Mrtfa/Zfyve1/Camsap3/Wdr81/Elfn1/Ppp1r37/Spock1/Lmtk3/Ell	25
GO:0050768	GO:0050768	negative regulation of neurogenesis	22/698	337/23328	0.000566259	0.0155773	0.0131024	Sema4f/Sez6/Prkcsh/Ptbp1/Ptprs/Sema4d/Sema4c/Notch1/Crmp1/Dtx1/Sema4b/Idh2/Ldlr/Gorasp1/Cspg4/Lrp1/Trim46/Rtn4rl2/Spock1/Trp53/Gak/Syngap1	22
GO:0051017	GO:0051017	actin filament bundle assembly	14/698	169/23328	0.000582331	0.0157862	0.0132781	Spire2/Srf/Dmtn/Mtss1/Baiap2/Src/Kctd13/Dbn1/Shank1/Coro2b/Synpo/Ezr/Actn4/Arhgef10	14
GO:0071356	GO:0071356	cellular response to tumor necrosis factor	14/698	169/23328	0.000582331	0.0157862	0.0132781	Pias4/Gps2/Dab2ip/Traf2/Pias3/Gas6/Smpd3/Dbn1/Plvap/Cactin/Spata2/Trim32/Actn4/Trp53	14
GO:0098742	GO:0098742	cell-cell adhesion via plasma-membrane adhesion molecules	16/698	209/23328	0.000584413	0.0157862	0.0132781	Mapk7/Cadm3/Ptprs/Ric8a/Nectin1/Kirrel3/Ptprf/Ntng2/Ptpn23/Plxnb2/Vstm2l/Lrrc4b/Pcdh10/Pcdh1/Cdh22/Myadm	16
GO:0006368	GO:0006368	transcription elongation from RNA polymerase II promoter	7/698	49/23328	0.000599914	0.0159463	0.0134127	Gtf2f1/Supt5/Nelfcd/Brd4/Ldb1/Cbx7/Ell	7
GO:0032956	GO:0032956	regulation of actin cytoskeleton organization	23/698	361/23328	0.000600089	0.0159463	0.0134127	Hip1r/Flii/Spire2/Dbnl/Dmtn/Mtss1/Twf2/Capn1/Baiap2/Gba2/Arfip2/Arhgap44/Dbn1/Shank1/Prex1/Lrp1/Coro2b/Synpo/Sptan1/Taok2/Nck2/Myadm/Arhgef10	23
GO:0060998	GO:0060998	regulation of dendritic spine development	10/698	96/23328	0.000601009	0.0159463	0.0134127	Ptprs/Dbnl/Baiap2/Arhgap44/Dbn1/Arhgap33/Lzts3/Shank1/Nlgn2/Foxo6	10
GO:0035791	GO:0035791	platelet-derived growth factor receptor-beta signaling pathway	4/698	14/23328	0.000625984	0.0164206	0.0138117	Hip1r/Ptpn1/Src/Lrp1	4
GO:0048025	GO:0048025	negative regulation of mRNA splicing, via spliceosome	5/698	24/23328	0.000626211	0.0164206	0.0138117	Ptbp1/Pcbp4/Celf4/Srsf4/Rbm10	5
GO:0008088	GO:0008088	axo-dendritic transport	9/698	80/23328	0.000636898	0.0166038	0.0139658	Dync1h1/Ap3d1/Mapk8ip3/Cnih2/Kif17/Tmem108/Trim46/Map6/Ap3b2	9
GO:0048638	GO:0048638	regulation of developmental growth	25/698	409/23328	0.000648852	0.0168176	0.0141456	Sema4f/Ppard/Por/Cacna2d2/Sptbn4/Ptprs/Srf/Trpv2/Dbnl/Sema4d/Twf2/Sema4c/Notch1/Rasal1/Vgll4/Sema4b/Fgfr1/Dbn1/Arx/Lrp1/Agrn/Trim46/Islr2/Ezr/Rai1	25
GO:0007416	GO:0007416	synapse assembly	15/698	191/23328	0.000659055	0.0168869	0.0142039	Ptprs/Dbnl/Sema4d/Adgrb2/Dvl1/Efnb1/Nectin1/Kirrel3/Ntng2/Plxnb2/Shank1/Agrn/Lrrc4b/Nlgn2/Lrrtm1	15
GO:0030832	GO:0030832	regulation of actin filament length	15/698	191/23328	0.000659055	0.0168869	0.0142039	Hip1r/Flii/Spire2/Dbnl/Dmtn/Twf2/Capn1/Baiap2/Gba2/Arfip2/Dbn1/Prex1/Sptan1/Nck2/Myadm	15
GO:0060560	GO:0060560	developmental growth involved in morphogenesis	19/698	275/23328	0.000669419	0.017024	0.0143192	Sema4f/Ptprs/Srf/Trpv2/Dbnl/Sema4d/Twf2/Ptk7/Sema4c/Notch1/Dvl1/Rasal1/Sema4b/Dbn1/Lrp1/Tmem108/Trim46/Islr2/Pak6	19
GO:0032970	GO:0032970	regulation of actin filament-based process	25/698	410/23328	0.000672001	0.017024	0.0143192	Hip1r/Flii/Spire2/Dbnl/Dmtn/Mtss1/Myh9/Twf2/Capn1/Baiap2/Gba2/Arfip2/Atp1a1/Arhgap44/Dbn1/Shank1/Prex1/Lrp1/Coro2b/Synpo/Sptan1/Taok2/Nck2/Myadm/Arhgef10	25
GO:0034332	GO:0034332	adherens junction organization	7/698	50/23328	0.000679814	0.0171252	0.0144043	Mtss1/Actb/Kifc3/Ptpn23/Camsap3/Cdh22/Numbl	7
GO:0061572	GO:0061572	actin filament bundle organization	14/698	172/23328	0.000693435	0.0173707	0.0146109	Spire2/Srf/Dmtn/Mtss1/Baiap2/Src/Kctd13/Dbn1/Shank1/Coro2b/Synpo/Ezr/Actn4/Arhgef10	14
GO:0032204	GO:0032204	regulation of telomere maintenance	9/698	81/23328	0.00069784	0.017384	0.014622	Map2k7/Pnkp/Ercc4/Src/Mcrs1/Acd/Ppp1r10/Xrcc1/Upf1	9
GO:0008361	GO:0008361	regulation of cell size	16/698	213/23328	0.000717438	0.0177734	0.0149496	Sema4f/Lrrc8a/Ptprs/E2f4/Srf/Trpv2/Dbnl/Sema4d/Twf2/Rptor/Sema4c/Sema4b/Dbn1/Lrp1/Trim46/Islr2	16
GO:0045185	GO:0045185	maintenance of protein location	10/698	99/23328	0.000766363	0.0187138	0.0157405	Keap1/Grik5/Mprip/Twf2/Rbck1/Pink1/Dbn1/Ciz1/Sun2/Dand5	10
GO:0090311	GO:0090311	regulation of protein deacetylation	7/698	51/23328	0.000767915	0.0187138	0.0157405	Pink1/Ncor2/Ccar2/Jdp2/Tada3/Trp53/Brms1	7
GO:0099054	GO:0099054	presynapse assembly	7/698	51/23328	0.000767915	0.0187138	0.0157405	Ptprs/Dvl1/Efnb1/Ntng2/Lrrc4b/Nlgn2/Lrrtm1	7
GO:1901888	GO:1901888	regulation of cell junction assembly	16/698	215/23328	0.000793108	0.0192232	0.016169	Coro1c/Ptprs/Sema4d/Dmtn/Ldb1/Src/Adgrb2/Nectin1/Ntng2/Lrp1/Rcc2/Agrn/Camsap3/Lrrc4b/Nlgn2/Lrrtm1	16
GO:0021695	GO:0021695	cerebellar cortex development	8/698	67/23328	0.000849089	0.0204694	0.0172172	Sez6/Nfix/Ttll1/Ldb1/Aars/Neurod2/Rere/Cend1	8
GO:2000463	GO:2000463	positive regulation of excitatory postsynaptic potential	6/698	38/23328	0.000856618	0.0205405	0.017277	Cacnb3/Baiap2/Dvl1/Dbn1/Shank1/Nlgn2	6
GO:0007050	GO:0007050	cell cycle arrest	12/698	137/23328	0.00086385	0.0206037	0.0173302	Med25/Brinp2/Zbtb17/Vash1/Ak1/Dab2ip/Notch1/Gas2l1/Sgsm3/Trp53/Wdr6/Rprm	12
GO:0006402	GO:0006402	mRNA catabolic process	16/698	217/23328	0.000875468	0.0207704	0.0174704	Axin2/Ptbp1/Khsrp/Fxr2/Nbas/Pcbp4/Rbm10/Tent4a/Cnot3/Edc4/Skiv2l/Ctif/Dis3l2/Upf1/Pym1/Samd4b	16
GO:0021543	GO:0021543	pallium development	13/698	157/23328	0.000907054	0.0213198	0.0179325	Zmiz1/Ptprs/Srf/Kdm6b/Dab2ip/Lhx6/Fgfr1/Kirrel3/Arx/Sun2/Tmem108/Xrcc1/Ccdc85c	13
GO:0043154	GO:0043154	negative regulation of cysteine-type endopeptidase activity involved in apoptotic process	9/698	84/23328	0.000909776	0.0213198	0.0179325	Rps6ka1/Por/Mical1/Src/Ints1/Gas6/Herpud1/Dhcr24/Mrtfa	9
GO:0099010	GO:0099010	modification of postsynaptic structure	5/698	26/23328	0.000922398	0.0213198	0.0179325	Baiap2/Cabp1/Camkv/Arhgap44/Synpo	5
GO:0140058	GO:0140058	neuron projection arborization	5/698	26/23328	0.000922398	0.0213198	0.0179325	Dvl3/Dvl1/Ntng2/Taok2/Pak6	5
GO:2000311	GO:2000311	regulation of AMPA receptor activity	5/698	26/23328	0.000922398	0.0213198	0.0179325	Prrt1/Cnih2/Shank1/Nlgn2/Cacng8	5
GO:0006898	GO:0006898	receptor-mediated endocytosis	17/698	240/23328	0.000957793	0.0218961	0.0184173	Hip1r/Ankrd13d/Dbnl/Tnk2/AU040320/Tfr2/Ldlr/Arhgap27/Pip5k1c/Ankrd13b/Lrp1/Tmem108/Ezr/Cacng8/Lrrtm1/Gak/Fcho1	17
GO:0046578	GO:0046578	regulation of Ras protein signal transduction	17/698	240/23328	0.000957793	0.0218961	0.0184173	Bcr/Dab2ip/Notch1/Arfgap1/Rasal1/Kctd13/Flcn/Arhgef17/Arhgap44/Psd/Ripor1/Prex1/Plekhg5/Dgkz/Syngap1/Arhgef10/Nup62	17
GO:0043484	GO:0043484	regulation of RNA splicing	13/698	158/23328	0.000961984	0.0218961	0.0184173	Puf60/Ptbp1/Fxr2/Sart3/Pcbp4/Celf4/Rbfox3/Srsf4/Nova2/Rbm10/Celf5/Zc3h10/Dazap1	13
GO:0030308	GO:0030308	negative regulation of cell growth	15/698	199/23328	0.00100346	0.0226171	0.0190236	Sema4f/Ppard/Ptprs/Sema4d/Sema4c/Dab2ip/Sesn2/Vgll4/Sema4b/Smarca4/Flcn/Ccar2/Gas2l1/Trim46/Trp53	15
GO:0034655	GO:0034655	nucleobase-containing compound catabolic process	22/698	352/23328	0.00100375	0.0226171	0.0190236	Axin2/Snd1/Ptbp1/Khsrp/Fxr2/Nbas/Pcbp4/Fen1/Cant1/Rbm10/Tent4a/Cnot3/Edc4/Skiv2l/Trir/Ctif/Dis3l2/Ddx49/Upf1/Pym1/Mlycd/Samd4b	22
GO:0042058	GO:0042058	regulation of epidermal growth factor receptor signaling pathway	8/698	69/23328	0.00103315	0.0230759	0.0194096	Hip1r/Psen2/Rhbdf1/Dab2ip/Ptprf/Adra2a/Zfyve28/Nup62	8
GO:0007173	GO:0007173	epidermal growth factor receptor signaling pathway	10/698	103/23328	0.00104337	0.0230759	0.0194096	Hip1r/Psen2/Rhbdf1/Dab2ip/Src/Bcar1/Ptprf/Adra2a/Zfyve28/Nup62	10
GO:0050772	GO:0050772	positive regulation of axonogenesis	10/698	103/23328	0.00104337	0.0230759	0.0194096	Srf/Trpv2/Dbnl/Sema4d/Twf2/Dbn1/Plxnb2/Lrp1/Islr2/Map6	10
GO:0050905	GO:0050905	neuromuscular process	12/698	140/23328	0.00104469	0.0230759	0.0194096	Npas1/Bcr/Jph4/Ighmbp2/Jph3/Kcnab2/Dvl1/Aars/Dbn1/Shank1/Prrt2/Nlgn2	12
GO:0051099	GO:0051099	positive regulation of binding	15/698	200/23328	0.00105564	0.0232034	0.0195168	Hip1r/Med25/Edf1/Brd4/Rfng/Gpsm1/Eif2b4/Ercc2/Mau2/Smarca4/Larp6/Acd/Ripor1/Lrp1/Agrn	15
GO:0071498	GO:0071498	cellular response to fluid shear stress	4/698	16/23328	0.00108517	0.0237362	0.0199649	Mapk7/Hdac5/Mtss1/Src	4
GO:0042059	GO:0042059	negative regulation of epidermal growth factor receptor signaling pathway	5/698	27/23328	0.00110443	0.0240402	0.0202207	Psen2/Dab2ip/Ptprf/Zfyve28/Nup62	5
GO:0007616	GO:0007616	long-term memory	6/698	40/23328	0.00113227	0.024527	0.0206301	Ehmt2/Srf/Kat2a/Ldlr/Shank1/Rgs14	6
GO:0048588	GO:0048588	developmental cell growth	18/698	267/23328	0.0012117	0.0260517	0.0219126	Sema4f/Ptprs/Srf/Trpv2/Prmt2/Dbnl/Sema4d/Twf2/Sema4c/Dvl1/Rasal1/Sema4b/Dbn1/Lrp1/Tmem108/Trim46/Islr2/Pak6	18
GO:0045773	GO:0045773	positive regulation of axon extension	7/698	55/23328	0.00121427	0.0260517	0.0219126	Srf/Trpv2/Dbnl/Twf2/Dbn1/Lrp1/Islr2	7
GO:0009743	GO:0009743	response to carbohydrate	15/698	203/23328	0.00122611	0.0261803	0.0220208	Ppard/Keap1/Pfkl/Rps6ka2/Ptprn/Sesn2/Eif2b4/Aacs/Gas6/C2cd2l/Smarca4/Adra2a/Irs2/Lrp1/Brsk2	15
GO:1903052	GO:1903052	positive regulation of proteolysis involved in cellular protein catabolic process	11/698	124/23328	0.00126201	0.0268193	0.0225582	Cbfa2t3/Psen2/Dab2ip/Dvl1/Rnf40/Herpud1/Edem2/Osbpl7/Zer1/Dda1/Fam122a	11
GO:0031056	GO:0031056	regulation of histone modification	13/698	163/23328	0.00128018	0.027077	0.022775	Ehmt2/Sart3/Kat2a/L3mbtl2/Kdm4b/Rps6ka4/Pink1/Rnf40/Flcn/Jdp2/Tada3/Trp53/Noc2l	13
GO:0097300	GO:0097300	programmed necrotic cell death	6/698	41/23328	0.00129327	0.0271304	0.0228199	Ppif/Traf2/Rbck1/Spata2/Rnf31/Trp53	6
GO:0031532	GO:0031532	actin cytoskeleton reorganization	10/698	106/23328	0.00130086	0.0271304	0.0228199	Dmtn/Efs/Myh9/Ptk7/Baiap2/Ptpn1/Bcar1/Ezr/Brsk2/Sptan1	10
GO:0034446	GO:0034446	substrate adhesion-dependent cell spreading	10/698	106/23328	0.00130086	0.0271304	0.0228199	Coro1c/Dmtn/Src/Bcar1/Dbn1/Ntng2/Prex1/Rcc2/Actn4/Myadm	10
GO:1903649	GO:1903649	regulation of cytoplasmic transport	5/698	28/23328	0.00131177	0.0272314	0.0229048	Src/Ptpn23/Eipr1/Trim46/Ezr	5
GO:2001235	GO:2001235	positive regulation of apoptotic signaling pathway	14/698	184/23328	0.0013342	0.0275693	0.0231891	Hip1r/Pias4/Psen2/Ppif/Maged1/Dab2ip/Traf2/Rbck1/Pink1/Flcn/Taf6/Trp53/Zfp13/Nck2	14
GO:0070301	GO:0070301	cellular response to hydrogen peroxide	9/698	89/23328	0.00137694	0.028322	0.0238222	Mapk7/Kdm6b/Ppif/Capn1/Src/Pink1/Smpd3/Sigmar1/Trp53	9
GO:0043122	GO:0043122	regulation of I-kappaB kinase/NF-kappaB signaling	14/698	185/23328	0.00140478	0.0286322	0.0240831	Wdr83/Tnip1/Trim8/Dab2ip/Traf2/Rbck1/Pink1/Nlrx1/Otud7a/Cactin/Trim62/Rnf31/Trim32/Nup62	14
GO:0033673	GO:0033673	negative regulation of kinase activity	16/698	227/23328	0.00140479	0.0286322	0.0240831	Mapk7/Coro1c/Psen2/Cdk5rap3/Tab1/Mllt1/Dab2ip/Mapk8ip1/Ptpn1/Dvl1/Actb/Zfyve28/Irs2/Rgs14/Pkn1/Nup62	16
GO:0051056	GO:0051056	regulation of small GTPase mediated signal transduction	18/698	271/23328	0.00143132	0.0290408	0.0244268	Bcr/Dab2ip/Notch1/Arfgap1/Src/Rasal1/Kctd13/Flcn/Arhgef17/Arhgap44/Psd/Ripor1/Prex1/Plekhg5/Dgkz/Syngap1/Arhgef10/Nup62	18
GO:0010762	GO:0010762	regulation of fibroblast migration	6/698	42/23328	0.00147119	0.0297154	0.0249942	Gna12/Coro1c/Cygb/Dmtn/Fgfr1/Rcc2	6
GO:0006469	GO:0006469	negative regulation of protein kinase activity	15/698	207/23328	0.00148892	0.0299386	0.025182	Mapk7/Coro1c/Psen2/Cdk5rap3/Tab1/Mllt1/Dab2ip/Mapk8ip1/Ptpn1/Dvl1/Actb/Zfyve28/Rgs14/Pkn1/Nup62	15
GO:0060997	GO:0060997	dendritic spine morphogenesis	8/698	73/23328	0.00149651	0.0299569	0.0251973	Dbnl/Baiap2/Dvl1/Arhgap44/Dbn1/Arhgap33/Lzts3/Shank1	8
GO:0033119	GO:0033119	negative regulation of RNA splicing	5/698	29/23328	0.00154647	0.0305478	0.0256944	Ptbp1/Pcbp4/Celf4/Srsf4/Rbm10	5
GO:0090312	GO:0090312	positive regulation of protein deacetylation	5/698	29/23328	0.00154647	0.0305478	0.0256944	Pink1/Ncor2/Jdp2/Trp53/Brms1	5
GO:1901185	GO:1901185	negative regulation of ERBB signaling pathway	5/698	29/23328	0.00154647	0.0305478	0.0256944	Psen2/Dab2ip/Ptprf/Zfyve28/Nup62	5
GO:0031333	GO:0031333	negative regulation of protein-containing complex assembly	12/698	147/23328	0.00159145	0.031209	0.0262505	Hip1r/Flii/Psen2/Dmtn/Twf2/Capn1/Stxbp1/Src/Eml2/Prrt2/Sptan1/Myadm	12
GO:0051100	GO:0051100	negative regulation of binding	13/698	167/23328	0.00159386	0.031209	0.0262505	Gtf2f1/Psen2/Ercc4/Sympk/Gpsm1/Dvl1/Crmp1/Eif2b4/Actb/Mepce/Ptprf/Ripor1/Crtac1	13
GO:2000117	GO:2000117	negative regulation of cysteine-type endopeptidase activity	9/698	91/23328	0.00161081	0.0314037	0.0264143	Rps6ka1/Por/Mical1/Src/Ints1/Gas6/Herpud1/Dhcr24/Mrtfa	9
GO:0043244	GO:0043244	regulation of protein-containing complex disassembly	11/698	128/23328	0.00163184	0.0315965	0.0265764	Flii/Apc2/Dmtn/Twf2/Katnb1/Gas2l1/Shfl/Tbc1d25/Camsap3/Sptan1/Upf1	11
GO:1901184	GO:1901184	regulation of ERBB signaling pathway	8/698	74/23328	0.00163479	0.0315965	0.0265764	Hip1r/Psen2/Rhbdf1/Dab2ip/Ptprf/Adra2a/Zfyve28/Nup62	8
GO:0099172	GO:0099172	presynapse organization	7/698	58/23328	0.00166567	0.0320551	0.0269622	Ptprs/Dvl1/Efnb1/Ntng2/Lrrc4b/Nlgn2/Lrrtm1	7
GO:0019318	GO:0019318	hexose metabolic process	16/698	231/23328	0.00168148	0.0322213	0.0271019	Brat1/Pofut2/Pfkl/Kat2a/Slc2a8/Chst1/Src/Sesn2/Fam3a/Man2c1/Nfe2l1/Man2a2/Irs2/Trp53/Mlycd/Maea	16
GO:0007156	GO:0007156	homophilic cell adhesion via plasma membrane adhesion molecules	10/698	110/23328	0.00172235	0.032864	0.0276425	Cadm3/Nectin1/Kirrel3/Ptprf/Ptpn23/Plxnb2/Vstm2l/Pcdh10/Pcdh1/Cdh22	10
GO:0044270	GO:0044270	cellular nitrogen compound catabolic process	23/698	391/23328	0.00173086	0.0328864	0.0276614	Axin2/Snd1/Por/Ptbp1/Khsrp/Fxr2/Nbas/Pcbp4/Fen1/Cant1/Rbm10/Tent4a/Cnot3/Edc4/Skiv2l/Trir/Ctif/Dis3l2/Ddx49/Upf1/Pym1/Mlycd/Samd4b	23
GO:0032968	GO:0032968	positive regulation of transcription elongation from RNA polymerase II promoter	4/698	18/23328	0.00173977	0.0329161	0.0276863	Gtf2f1/Brd4/Cbx7/Ell	4
GO:0043153	GO:0043153	entrainment of circadian clock by photoperiod	5/698	30/23328	0.00181062	0.03397	0.0285728	Nr2f6/Crtc1/Fbxl6/Bhlhe40/Trp53	5
GO:1903579	GO:1903579	negative regulation of ATP metabolic process	5/698	30/23328	0.00181062	0.03397	0.0285728	Cbfa2t3/Ddit4/Ppif/Flcn/Trp53	5
GO:0016241	GO:0016241	regulation of macroautophagy	10/698	111/23328	0.00184335	0.0344399	0.0289681	Supt5/Ehmt2/Atp6v0a1/Gpsm1/Pink1/Sesn2/Usp30/Qsox1/Tbc1d25/Trp53	10
GO:0048821	GO:0048821	erythrocyte development	6/698	44/23328	0.0018823	0.0350217	0.0294574	Srf/Dmtn/Brd1/Ercc2/Alas1/Maea	6
GO:0010506	GO:0010506	regulation of autophagy	18/698	278/23328	0.00189692	0.0351479	0.0295636	Keap1/Supt5/Ehmt2/Atp6v0a1/Ercc4/Klhl22/Trim8/Rptor/Wdr24/Gpsm1/Pink1/Sesn2/Usp30/Flcn/Qsox1/Tbc1d25/Trp53/Wdr6	18
GO:0007093	GO:0007093	mitotic cell cycle checkpoint	11/698	131/23328	0.00196372	0.0362233	0.0304682	Prcc/Cdk5rap3/Klhl22/Mad1l1/Plk5/Ppp1r10/Dgkz/Trrap/Trp53/Taok2/Eme2	11
GO:0038127	GO:0038127	ERBB signaling pathway	10/698	112/23328	0.00197112	0.0362233	0.0304682	Hip1r/Psen2/Rhbdf1/Dab2ip/Src/Bcar1/Ptprf/Adra2a/Zfyve28/Nup62	10
GO:0051893	GO:0051893	regulation of focal adhesion assembly	7/698	60/23328	0.00203244	0.0370467	0.0311607	Coro1c/Dmtn/Ldb1/Src/Lrp1/Rcc2/Camsap3	7
GO:0090109	GO:0090109	regulation of cell-substrate junction assembly	7/698	60/23328	0.00203244	0.0370467	0.0311607	Coro1c/Dmtn/Ldb1/Src/Lrp1/Rcc2/Camsap3	7
GO:0010810	GO:0010810	regulation of cell-substrate adhesion	15/698	214/23328	0.00206221	0.037437	0.031489	Coro1c/Dmtn/Ldb1/Notch1/Src/Bcar1/Dbn1/Prex1/Lrp1/Rcc2/Coro2b/Camsap3/Actn4/Spock1/Myadm	15
GO:0051271	GO:0051271	negative regulation of cellular component movement	20/698	326/23328	0.0020733	0.0374796	0.0315248	Sema4f/Ppard/Coro1c/Hdac5/Bcr/Srf/Cygb/Vash1/Sema4d/Cnih2/Sema4c/Dab2ip/Notch1/Sema4b/Idh2/Flcn/Dbn1/Ptpn23/Lrp1/Actn4	20
GO:0099175	GO:0099175	regulation of postsynapse organization	11/698	132/23328	0.00208583	0.0374796	0.0315248	Ptprs/Dbnl/Baiap2/Ptprf/Arhgap44/Dbn1/Arhgap33/Lzts3/Lrfn2/Lrrc4b/Lrrtm1	11
GO:0009648	GO:0009648	photoperiodism	5/698	31/23328	0.00210635	0.0374796	0.0315248	Nr2f6/Crtc1/Fbxl6/Bhlhe40/Trp53	5
GO:0048011	GO:0048011	neurotrophin TRK receptor signaling pathway	5/698	31/23328	0.00210635	0.0374796	0.0315248	Ddit4/Src/Bcar1/Ptprf/Tmem108	5
GO:1901889	GO:1901889	negative regulation of cell junction assembly	5/698	31/23328	0.00210635	0.0374796	0.0315248	Coro1c/Dmtn/Src/Lrp1/Rcc2	5
GO:0071526	GO:0071526	semaphorin-plexin signaling pathway	6/698	45/23328	0.00211782	0.0375168	0.0315561	Sema4f/Sema4d/Sema4c/Crmp1/Sema4b/Plxnb2	6
GO:0007265	GO:0007265	Ras protein signal transduction	21/698	350/23328	0.00212517	0.0375168	0.0315561	Gna12/Bcr/Dbnl/Baiap2/Dab2ip/Notch1/Arfgap1/Rasal1/Kctd13/Flcn/Arhgef17/Arhgap44/Dhcr24/Psd/Ripor1/Prex1/Plekhg5/Dgkz/Syngap1/Arhgef10/Nup62	21
GO:0098962	GO:0098962	regulation of postsynaptic neurotransmitter receptor activity	4/698	19/23328	0.00215199	0.0376935	0.0317047	Cnih2/Src/Begain/Dlgap2	4
GO:1905874	GO:1905874	regulation of postsynaptic density organization	4/698	19/23328	0.00215199	0.0376935	0.0317047	Ptprs/Dbn1/Lrrc4b/Lrrtm1	4
GO:0043409	GO:0043409	negative regulation of MAPK cascade	13/698	173/23328	0.00218173	0.0380656	0.0320177	Mapk7/Cdk5rap3/Tnip1/Gps2/Dab2ip/Mapk8ip1/Ptpn1/Flcn/Wnk2/Lemd2/Rgs14/Ezr/Nup62	13
GO:0031589	GO:0031589	cell-substrate adhesion	21/698	351/23328	0.00219884	0.0382156	0.0321438	Ppard/Coro1c/Bcr/Srf/Dmtn/Ldb1/Notch1/Src/Gas6/Bcar1/Dbn1/Ntng2/Prex1/Lrp1/Rcc2/Coro2b/Camsap3/Actn4/Spock1/Taok2/Myadm	21
GO:0046928	GO:0046928	regulation of neurotransmitter secretion	11/698	134/23328	0.00234854	0.0406597	0.0341997	Grik5/Napa/Asic1/Stxbp1/Dvl1/Apba2/Adra2a/Prrt2/Syt12/Kcnc3/Prkcg	11
GO:0007612	GO:0007612	learning	13/698	175/23328	0.00241337	0.0416213	0.0350085	Srf/Jph4/Asic1/Jph3/Ric8a/Slc8a2/Neurod2/Shank1/Hrh3/Synpo/Rgs14/Syngap1/Pak6	13
GO:0009649	GO:0009649	entrainment of circadian clock	5/698	32/23328	0.00243578	0.0416872	0.0350639	Nr2f6/Crtc1/Fbxl6/Bhlhe40/Trp53	5
GO:0016242	GO:0016242	negative regulation of macroautophagy	5/698	32/23328	0.00243578	0.0416872	0.0350639	Ehmt2/Pink1/Usp30/Qsox1/Trp53	5
GO:0019080	GO:0019080	viral gene expression	7/698	62/23328	0.00245875	0.0419202	0.0352599	Ptbp1/Trim8/Notch1/Smarca4/Shfl/Trim62/Trim32	7
GO:0034470	GO:0034470	ncRNA processing	21/698	355/23328	0.00251552	0.0426924	0.0359094	Gtpbp3/Rrp7a/Bop1/Aars2/Bysl/Wdr46/Rbfa/Dus1l/Ints1/Ptcd1/Wbp11/Ercc2/Aars/Fam207a/Tent4a/Rrp12/Nop2/Tbl3/Rpusd1/Ddx49/Trmt61a	21
GO:0001667	GO:0001667	ameboidal-type cell migration	24/698	427/23328	0.00252308	0.0426924	0.0359094	Gna12/Sema4f/Ppard/Coro1c/Hdac5/Srf/Cygb/Vash1/Sema4d/Dmtn/Myh9/Ric8a/Sema4c/Dab2ip/Notch1/Src/Sema4b/Efnb1/Fgfr1/Bcar1/Ptpn23/Plekhg5/Rcc2/Pkn1	24
GO:0007369	GO:0007369	gastrulation	13/698	176/23328	0.00253653	0.0427587	0.0359651	Mapk7/Zbtb17/Srf/Kdm6b/Tcf3/Pofut2/Ldb1/Ric8a/Dvl1/Fgfr1/Phldb1/Trp53/Myadm	13
GO:0043487	GO:0043487	regulation of RNA stability	10/698	116/23328	0.00255548	0.0429168	0.0360982	Axin2/Ptbp1/Khsrp/Fxr2/Pcbp4/Rbm10/Tent4a/Ddx49/Upf1/Samd4b	10
GO:0009267	GO:0009267	cellular response to starvation	12/698	156/23328	0.00262064	0.0434657	0.0365598	Ehmt2/Rptor/Wdr24/Sesn2/Gas6/Flcn/Gas2l1/Ripor1/Gcn1/Zfyve1/Brsk2/Trp53	12
GO:0048490	GO:0048490	anterograde synaptic vesicle transport	4/698	20/23328	0.00262694	0.0434657	0.0365598	Ap3d1/Cnih2/Trim46/Ap3b2	4
GO:0099514	GO:0099514	synaptic vesicle cytoskeletal transport	4/698	20/23328	0.00262694	0.0434657	0.0365598	Ap3d1/Cnih2/Trim46/Ap3b2	4
GO:0099517	GO:0099517	synaptic vesicle transport along microtubule	4/698	20/23328	0.00262694	0.0434657	0.0365598	Ap3d1/Cnih2/Trim46/Ap3b2	4
GO:0045926	GO:0045926	negative regulation of growth	17/698	264/23328	0.00264734	0.0436044	0.0366765	Sema4f/Ppard/Ptprs/Sema4d/Sema4c/Dab2ip/Notch1/Sesn2/Vgll4/Sema4b/Smarca4/Flcn/Ccar2/Gas2l1/Trim46/Trp53/Rai1	17
GO:0030517	GO:0030517	negative regulation of axon extension	6/698	47/23328	0.00265477	0.0436044	0.0366765	Sema4f/Ptprs/Sema4d/Sema4c/Sema4b/Trim46	6
GO:1901880	GO:1901880	negative regulation of protein depolymerization	8/698	80/23328	0.00269019	0.0437941	0.036836	Flii/Apc2/Dmtn/Twf2/Katnb1/Gas2l1/Camsap3/Sptan1	8
GO:0150116	GO:0150116	regulation of cell-substrate junction organization	7/698	63/23328	0.00269612	0.0437941	0.036836	Coro1c/Dmtn/Ldb1/Src/Lrp1/Rcc2/Camsap3	7
GO:0048814	GO:0048814	regulation of dendrite morphogenesis	10/698	117/23328	0.00272133	0.0437941	0.036836	Dbnl/Sema4d/Baiap2/Gorasp1/Ptprf/Arhgap44/Dbn1/Arhgap33/Lzts3/Numbl	10
GO:0031848	GO:0031848	protection from non-homologous end joining at telomere	3/698	10/23328	0.00273469	0.0437941	0.036836	Ercc4/Acd/Xrcc1	3
GO:0043201	GO:0043201	response to leucine	3/698	10/23328	0.00273469	0.0437941	0.036836	Klhl22/Rptor/Sesn2	3
GO:0071233	GO:0071233	cellular response to leucine	3/698	10/23328	0.00273469	0.0437941	0.036836	Klhl22/Rptor/Sesn2	3
GO:2000489	GO:2000489	regulation of hepatic stellate cell activation	3/698	10/23328	0.00273469	0.0437941	0.036836	Rps6ka1/Cygb/Fgfr1	3
GO:0045787	GO:0045787	positive regulation of cell cycle	21/698	358/23328	0.00277755	0.0443221	0.0372802	Med25/Zbtb17/Usp19/Dync1h1/Tcf3/Brd4/Wiz/Fen1/Rptor/Dab2ip/Src/Mepce/Fgfr1/Smpd3/Fntb/Ppp1r10/Rcc2/Trim32/Trp53/Hspa2/Nup62	21
GO:0070266	GO:0070266	necroptotic process	5/698	33/23328	0.00280108	0.0445392	0.0374628	Ppif/Rbck1/Spata2/Rnf31/Trp53	5
GO:0030218	GO:0030218	erythrocyte differentiation	11/698	138/23328	0.00295435	0.0467133	0.0392915	Srf/Cdk5rap3/Dmtn/Brd1/Ldb1/Ercc2/Smarca4/Alas1/Gas2l1/Nfe2l1/Maea	11
GO:0051972	GO:0051972	regulation of telomerase activity	6/698	48/23328	0.00295865	0.0467133	0.0392915	Map2k7/Pnkp/Src/Mcrs1/Acd/Trp53	6
GO:0070507	GO:0070507	regulation of microtubule cytoskeleton organization	14/698	201/23328	0.00303045	0.047679	0.0401038	Dync1h1/Apc2/Kat2a/Mark2/Gba2/Mark4/Katnb1/Gas2l1/Eml2/Agrn/Camsap3/Phldb1/Map6/Nup62	14
GO:0022613	GO:0022613	ribonucleoprotein complex biogenesis	23/698	409/23328	0.00304891	0.0478017	0.040207	Puf60/Ppan/Rrp7a/Sart3/Xab2/Eral1/Bop1/Bysl/Celf4/Wdr46/Rbfa/Wbp11/Ercc2/Dhx30/Fam207a/Noc4l/Celf5/Rrp12/Nop2/Tbl3/Rpusd1/Ddx49/Noc2l	23
GO:0000075	GO:0000075	cell cycle checkpoint	13/698	180/23328	0.00308178	0.0480559	0.0404207	Prcc/Cdk5rap3/Klhl22/Atrip/Mad1l1/Ccar2/Plk5/Ppp1r10/Dgkz/Trrap/Trp53/Taok2/Eme2	13
GO:0006476	GO:0006476	protein deacetylation	9/698	100/23328	0.00308655	0.0480559	0.0404207	Hdac5/Pink1/Ncor2/Ccar2/Jdp2/Mier2/Tada3/Trp53/Brms1	9
GO:0048013	GO:0048013	ephrin receptor signaling pathway	5/698	34/23328	0.0032044	0.0493764	0.0415314	Anks1/Notch1/Efna3/Efnb1/Nck2	5
GO:0099563	GO:0099563	modification of synaptic structure	5/698	34/23328	0.0032044	0.0493764	0.0415314	Baiap2/Cabp1/Camkv/Arhgap44/Synpo	5
GO:1905606	GO:1905606	regulation of presynapse assembly	5/698	34/23328	0.0032044	0.0493764	0.0415314	Ptprs/Ntng2/Lrrc4b/Nlgn2/Lrrtm1	5

## Sheet: GO_Enrichment_APP_Green
	ID	Description	GeneRatio	BgRatio	pvalue	p.adjust	qvalue	geneID	Count
GO:0007409	GO:0007409	axonogenesis	40/401	482/23328	1.9621e-16	7.59332e-13	5.68389e-13	Efnb2/Tsc2/Igf1r/Kif3a/Mapt/Cobl/Hsp90aa1/Smn1/Atp8a2/Gsk3b/Cdh2/Smad4/Afg3l2/Raph1/Nfasc/Anapc2/Chrnb2/Ephb2/Dpysl5/Apbb2/Auts2/Chl1/Usp9x/Cdkl5/Nlgn3/L1cam/Cacna1a/Lmtk2/Ncam1/Trpc5/Ust/Slitrk3/Tenm2/Map1b/Slit3/Ntng1/Unc5c/Ext1/Kalrn/Slitrk1	40
GO:0016358	GO:0016358	dendrite development	30/401	306/23328	1.67912e-14	2.16637e-11	1.62161e-11	Tsc2/Bbs1/Cobl/Akap5/Mapk8/Ctnnd2/Gsk3b/Strn/Farp1/Anapc2/Chrnb2/Elavl4/Ephb2/Mtor/Cdkl5/Nlgn3/Cacna1a/Uba6/Tbc1d24/Grin3a/Cpeb3/Dnm3/Trpc5/Sarm1/Map1b/Tanc2/Kalrn/Rapgef2/Nlgn1/Arid1b	30
GO:0045666	GO:0045666	positive regulation of neuron differentiation	37/401	472/23328	1.67935e-14	2.16637e-11	1.62161e-11	Tsc2/Igf1r/Mapt/Cobl/Ncoa1/Kif3c/Nf1/Akap5/Atp8a2/Bcl6/Gsk3b/Impact/Dpysl3/Anapc2/Arhgef2/Brinp1/Elavl4/Mtor/Cdkl5/Nlgn3/L1cam/Tenm3/Kdm4a/Syt1/Tbc1d24/Cpeb3/Magi2/Trpc5/Cnr1/Eif4g1/Map1b/Tcf4/Cntn1/Kalrn/Rapgef2/Nlgn1/Slitrk1	37
GO:0050808	GO:0050808	synapse organization	37/401	479/23328	2.65417e-14	2.56791e-11	1.92218e-11	Efnb2/Tsc2/Igf1r/Gabrb2/Adgrl1/Mapt/Ctnnd2/Gsk3b/Nrxn1/Cdh2/Afg3l2/Farp1/Nfasc/Anapc2/Chrnb2/Ephb2/Cdkl5/Nlgn3/L1cam/Cntnap4/Cacna1a/Magi2/Dnm3/Lrrtm3/Lingo2/Eif4g1/Slitrk3/Grm5/Lrrc4/Tanc2/Ntng1/Kalrn/Erbb4/Nlgn1/Nrxn3/Slitrk1/Pcdhgc5	37
GO:0007416	GO:0007416	synapse assembly	23/401	191/23328	2.78244e-13	2.15361e-10	1.61206e-10	Efnb2/Gabrb2/Adgrl1/Mapt/Gsk3b/Nrxn1/Cdh2/Farp1/Chrnb2/Ephb2/Nlgn3/Cacna1a/Magi2/Dnm3/Lrrtm3/Lingo2/Eif4g1/Slitrk3/Lrrc4/Erbb4/Nlgn1/Nrxn3/Slitrk1	23
GO:0050890	GO:0050890	cognition	29/401	336/23328	1.19098e-12	7.68185e-10	5.75016e-10	Lamb1/Cacna1e/Mapt/Nf1/Shc3/Ctnnd2/Adcy8/Dop1b/Pja2/Nrxn1/Chrnb2/Brinp1/Elavl4/Ephb2/Mtor/Htt/Chl1/Aff2/Nlgn3/Bace1/Htr2a/Uba6/Ncam1/Cpeb3/Cnr1/Grm5/Kalrn/Sorcs3/Scn2a	29
GO:0007611	GO:0007611	learning or memory	27/401	299/23328	2.52954e-12	1.39847e-09	1.04681e-09	Lamb1/Cacna1e/Mapt/Nf1/Shc3/Ctnnd2/Adcy8/Pja2/Nrxn1/Chrnb2/Brinp1/Elavl4/Ephb2/Mtor/Htt/Aff2/Nlgn3/Bace1/Htr2a/Uba6/Ncam1/Cpeb3/Cnr1/Grm5/Kalrn/Sorcs3/Scn2a	27
GO:0010976	GO:0010976	positive regulation of neuron projection development	29/401	372/23328	1.46783e-11	6.41127e-09	4.79908e-09	Tsc2/Igf1r/Mapt/Cobl/Kif3c/Nf1/Akap5/Atp8a2/Gsk3b/Dpysl3/Anapc2/Elavl4/Mtor/Cdkl5/Nlgn3/L1cam/Tenm3/Syt1/Tbc1d24/Cpeb3/Magi2/Trpc5/Cnr1/Map1b/Cntn1/Kalrn/Rapgef2/Nlgn1/Slitrk1	29
GO:0031346	GO:0031346	positive regulation of cell projection organization	33/401	478/23328	1.49099e-11	6.41127e-09	4.79908e-09	Tsc2/Igf1r/Mapt/Cobl/Kif3c/Nf1/Akap5/Hsp90aa1/Atp8a2/Gsk3b/Dpysl3/Anapc2/Elavl4/Mtor/Htt/Auts2/Cdkl5/Nlgn3/L1cam/Tenm3/Syt1/Tbc1d24/Cpeb3/Magi2/Dnm3/Trpc5/Cnr1/Map1b/Cntn1/Kalrn/Rapgef2/Nlgn1/Slitrk1	33
GO:0034765	GO:0034765	regulation of ion transmembrane transport	33/401	489/23328	2.73023e-11	1.0566e-08	7.90904e-09	Nalcn/Cacna1e/Cacna1b/Wdr1/Pde4d/Hcn1/Cacna2d3/Shisa9/Scn8a/Nrxn1/Atp2b4/Atp1b1/Ephb2/Mtor/Htt/Nlgn3/Rasgrf1/Cacna1a/Kcnc2/Tcaf1/Nos1ap/Kcna4/Prkce/Kcna3/Kcna1/Grm5/Kcnb1/Slc8a1/Dpp6/Akap6/Kcnma1/Nlgn1/Scn2a	33
GO:0048813	GO:0048813	dendrite morphogenesis	20/401	182/23328	5.50044e-11	1.93516e-08	1.44854e-08	Akap5/Mapk8/Ctnnd2/Gsk3b/Farp1/Anapc2/Chrnb2/Elavl4/Ephb2/Cdkl5/Nlgn3/Cacna1a/Tbc1d24/Dnm3/Trpc5/Sarm1/Tanc2/Kalrn/Rapgef2/Nlgn1	20
GO:0035249	GO:0035249	synaptic transmission, glutamatergic	16/401	109/23328	6.00168e-11	1.93554e-08	1.44883e-08	Grik3/Nf1/Shc3/Nrxn1/Cdh2/Napb/Nlgn3/Cacna1a/Htr2a/Syt1/Grid1/Cnr1/Grm5/Ext1/Kalrn/Nlgn1	16
GO:0034329	GO:0034329	cell junction assembly	30/401	426/23328	8.02568e-11	2.38918e-08	1.78839e-08	Efnb2/Wdr1/Gabrb2/Adgrl1/Myo1c/Mapt/Ctnnd2/Gsk3b/Nrxn1/Cdh2/Farp1/Nfasc/Chrnb2/Ephb2/Nlgn3/Cacna1a/Magi2/Dnm3/Cdh18/Lrrtm3/Lingo2/Eif4g1/Slitrk3/Lrrc4/Erbb4/Rapgef2/Nlgn1/Clasp1/Nrxn3/Slitrk1	30
GO:0099003	GO:0099003	vesicle-mediated transport in synapse	23/401	260/23328	1.65431e-10	4.57297e-08	3.42304e-08	Efnb2/Akap5/Trim9/Gsk3b/Stxbp5l/Nrxn1/Cdh2/Syt7/Napb/Chrnb2/Nlgn3/Bace1/Cacna1a/Htr2a/Syt1/Tbc1d24/Grin3a/Magi2/Dnm3/Prkce/Mapk10/Nlgn1/Nrxn3	23
GO:0019932	GO:0019932	second-messenger-mediated signaling	30/401	445/23328	2.30977e-10	5.9592e-08	4.46069e-08	Sox9/Adgrl1/Mapt/Akap5/Pde4d/Adcy8/Gsk3b/Pde10a/Atp2b4/Atp1b1/Pex5l/Mtor/Htt/Crtc3/L1cam/Eif2ak3/Cdh13/Kcnc2/Ncam1/Gpr26/Gucy1a2/Cnr1/Gpr61/Tenm2/Grm5/Slc8a1/Ece1/Ksr2/Akap6/Rapgef2	30
GO:0098693	GO:0098693	regulation of synaptic vesicle cycle	17/401	146/23328	6.26837e-10	1.51616e-07	1.1349e-07	Gsk3b/Stxbp5l/Nrxn1/Cdh2/Syt7/Napb/Chrnb2/Nlgn3/Bace1/Htr2a/Syt1/Grin3a/Magi2/Dnm3/Prkce/Nlgn1/Nrxn3	17
GO:0007626	GO:0007626	locomotory behavior	22/401	258/23328	8.3538e-10	1.90172e-07	1.42351e-07	Cacna1e/Cacna1b/Ncoa2/Mapt/Oxr1/Adcy8/Scn8a/Strn/Astn1/Chrnb2/Elavl4/Mtor/Htt/Chl1/Cacna1a/Uba6/Prkce/Mapk10/Grm5/Kalrn/Kcnma1/Gad1	22
GO:0050773	GO:0050773	regulation of dendrite development	19/401	197/23328	1.55885e-09	3.35152e-07	2.50874e-07	Tsc2/Cobl/Akap5/Gsk3b/Anapc2/Chrnb2/Elavl4/Mtor/Cdkl5/Nlgn3/Tbc1d24/Cpeb3/Dnm3/Trpc5/Sarm1/Tanc2/Kalrn/Rapgef2/Nlgn1	19
GO:0035176	GO:0035176	social behavior	11/401	55/23328	2.05119e-09	4.17796e-07	3.12736e-07	Tsc2/Nrxn1/Chrnb2/Brinp1/Mtor/Htt/Nlgn3/Grid1/Ext1/Kalrn/Gad1	11
GO:0050807	GO:0050807	regulation of synapse organization	22/401	277/23328	3.15839e-09	6.11149e-07	4.57468e-07	Tsc2/Adgrl1/Gsk3b/Nrxn1/Cdh2/Farp1/Anapc2/Chrnb2/Ephb2/Cdkl5/Nlgn3/Cntnap4/Magi2/Dnm3/Lrrtm3/Lingo2/Eif4g1/Slitrk3/Tanc2/Kalrn/Nlgn1/Slitrk1	22
GO:0051703	GO:0051703	intraspecies interaction between organisms	11/401	58/23328	3.72707e-09	6.69002e-07	5.00773e-07	Tsc2/Nrxn1/Chrnb2/Brinp1/Mtor/Htt/Nlgn3/Grid1/Ext1/Kalrn/Gad1	11
GO:0099504	GO:0099504	synaptic vesicle cycle	20/401	231/23328	3.80311e-09	6.69002e-07	5.00773e-07	Trim9/Gsk3b/Stxbp5l/Nrxn1/Cdh2/Syt7/Napb/Chrnb2/Nlgn3/Bace1/Cacna1a/Htr2a/Syt1/Tbc1d24/Grin3a/Magi2/Dnm3/Prkce/Nlgn1/Nrxn3	20
GO:0001764	GO:0001764	neuron migration	18/401	189/23328	5.15423e-09	7.97875e-07	5.9724e-07	Bbs1/Mrtfb/Mapt/Hsp90aa1/Mapk8/Gsk3b/Astn1/Arhgef2/Apbb2/Auts2/Chl1/Usp9x/Cdkl5/Tbc1d24/Zfp609/Ntng1/Erbb4/Rapgef2	18
GO:0007269	GO:0007269	neurotransmitter secretion	18/401	189/23328	5.15423e-09	7.97875e-07	5.9724e-07	Cacna1b/Nf1/Trim9/Gsk3b/Stxbp5l/Nrxn1/Syt7/Napb/Chrnb2/Bace1/Cacna1a/Htr2a/Syt1/Grin3a/Prkce/Ptprn2/Nlgn1/Nrxn3	18
GO:0099643	GO:0099643	signal release from synapse	18/401	189/23328	5.15423e-09	7.97875e-07	5.9724e-07	Cacna1b/Nf1/Trim9/Gsk3b/Stxbp5l/Nrxn1/Syt7/Napb/Chrnb2/Bace1/Cacna1a/Htr2a/Syt1/Grin3a/Prkce/Ptprn2/Nlgn1/Nrxn3	18
GO:0050803	GO:0050803	regulation of synapse structure or activity	22/401	289/23328	6.89765e-09	1.02669e-06	7.68516e-07	Tsc2/Adgrl1/Gsk3b/Nrxn1/Cdh2/Farp1/Anapc2/Chrnb2/Ephb2/Cdkl5/Nlgn3/Cntnap4/Magi2/Dnm3/Lrrtm3/Lingo2/Eif4g1/Slitrk3/Tanc2/Kalrn/Nlgn1/Slitrk1	22
GO:1901214	GO:1901214	regulation of neuron death	25/401	377/23328	1.05621e-08	1.47577e-06	1.10467e-06	Efnb2/Gabrb2/Mapt/Nf1/Ppp1r13b/Mapk8/Oxr1/Gsk3b/Trp53bp2/Atf2/Mtor/Htt/Chl1/Bace1/Hyou1/Map2k4/Cacna1a/Tbc1d24/Nos1ap/Ambra1/Sorl1/Sarm1/Kcnb1/Kcnma1/Map3k5	25
GO:0097104	GO:0097104	postsynaptic membrane assembly	6/401	11/23328	1.06774e-08	1.47577e-06	1.10467e-06	Nrxn1/Cdh2/Ephb2/Nlgn3/Magi2/Nlgn1	6
GO:0046928	GO:0046928	regulation of neurotransmitter secretion	15/401	134/23328	1.11014e-08	1.48146e-06	1.10893e-06	Cacna1b/Nf1/Gsk3b/Stxbp5l/Syt7/Napb/Chrnb2/Bace1/Cacna1a/Htr2a/Syt1/Grin3a/Prkce/Nlgn1/Nrxn3	15
GO:0048814	GO:0048814	regulation of dendrite morphogenesis	14/401	117/23328	1.4493e-08	1.8696e-06	1.39947e-06	Akap5/Gsk3b/Anapc2/Chrnb2/Cdkl5/Nlgn3/Tbc1d24/Dnm3/Trpc5/Sarm1/Tanc2/Kalrn/Rapgef2/Nlgn1	14
GO:0070997	GO:0070997	neuron death	26/401	416/23328	1.79491e-08	2.24075e-06	1.67728e-06	Efnb2/Gabrb2/Mapt/Nf1/Ppp1r13b/Mapk8/Oxr1/Gsk3b/Trp53bp2/Atf2/Mtor/Htt/Chl1/Bace1/Hyou1/Map2k4/Cacna1a/Tbc1d24/Nos1ap/Ambra1/Sorl1/Sarm1/Kcnb1/Kcnma1/Map3k5/Scn2a	26
GO:0042391	GO:0042391	regulation of membrane potential	27/401	450/23328	2.22736e-08	2.69372e-06	2.01635e-06	Nalcn/Grik3/Wdr1/Gabrb2/Mapt/Hcn1/Gsk3b/Scn8a/Nrxn1/Atp1b1/Pex5l/Chrnb2/Nlgn3/Cacna1a/Kcnc2/Tbc1d24/Trpc5/Cnr1/Prkce/Kcna1/Kcnb1/Slc8a1/Dpp6/Akap6/Kcnma1/Nlgn1/Scn2a	27
GO:0019722	GO:0019722	calcium-mediated signaling	18/401	214/23328	3.60512e-08	4.22782e-06	3.16469e-06	Adgrl1/Mapt/Akap5/Pde4d/Gsk3b/Atp2b4/Atp1b1/Mtor/Htt/L1cam/Eif2ak3/Cdh13/Ncam1/Tenm2/Grm5/Slc8a1/Ksr2/Akap6	18
GO:1901216	GO:1901216	positive regulation of neuron death	14/401	126/23328	3.77611e-08	4.2981e-06	3.21729e-06	Efnb2/Mapt/Nf1/Ppp1r13b/Mapk8/Gsk3b/Trp53bp2/Atf2/Mtor/Bace1/Map2k4/Sarm1/Kcnma1/Map3k5	14
GO:0048588	GO:0048588	developmental cell growth	20/401	267/23328	4.40328e-08	4.86876e-06	3.64446e-06	Sox9/Mapt/Cobl/Hsp90aa1/Gsk3b/Impact/Raph1/Anapc2/Mtor/Auts2/Usp9x/Cdkl5/Nlgn3/L1cam/Map2k4/Syt1/Trpc5/Map1b/Slit3/Akap6	20
GO:0010769	GO:0010769	regulation of cell morphogenesis involved in differentiation	23/401	351/23328	5.1429e-08	5.52862e-06	4.13838e-06	Tsc2/Mapt/Akap5/Gsk3b/Cdh2/Anapc2/Chrnb2/Ephb2/Cdkl5/Nlgn3/L1cam/Cacna1a/Tbc1d24/Dnm3/Trpc5/Ust/Sarm1/Map1b/Tanc2/Kalrn/Rapgef2/Nlgn1/Slitrk1	23
GO:0006836	GO:0006836	neurotransmitter transport	19/401	245/23328	5.54231e-08	5.72081e-06	4.28225e-06	Cacna1b/Nf1/Trim9/Gsk3b/Stxbp5l/Nrxn1/Syt7/Napb/Chrnb2/Bace1/Cacna1a/Htr2a/Syt1/Grin3a/Prkce/Sv2b/Ptprn2/Nlgn1/Nrxn3	19
GO:0051588	GO:0051588	regulation of neurotransmitter transport	15/401	151/23328	5.61734e-08	5.72081e-06	4.28225e-06	Cacna1b/Nf1/Gsk3b/Stxbp5l/Syt7/Napb/Chrnb2/Bace1/Cacna1a/Htr2a/Syt1/Grin3a/Prkce/Nlgn1/Nrxn3	15
GO:0051648	GO:0051648	vesicle localization	16/401	174/23328	6.03808e-08	5.99164e-06	4.48497e-06	Myo1c/Mapk8/Nrxn1/Cdh2/Htt/Nlgn3/Magi2/Dnm3/Madd/Myrip/Wdr11/Tanc2/Arfgap3/Kif1b/Nlgn1/Clasp1	16
GO:1990778	GO:1990778	protein localization to cell periphery	23/401	363/23328	9.46199e-08	9.15448e-06	6.85247e-06	Tsc2/Bbs1/Gga3/Akap5/Gsk3b/Nrxn1/Cdh2/Nfasc/Atp2b4/Atp1b1/Ephb2/Zdhhc7/Nsf/Hectd1/Magi2/Gpr158/Mapk10/Kcnb1/Dpp6/Kalrn/Rapgef2/Kif1b/Numa1	23
GO:0001505	GO:0001505	regulation of neurotransmitter levels	19/401	257/23328	1.17899e-07	1.11285e-05	8.33014e-06	Cacna1b/Nf1/Trim9/Gsk3b/Stxbp5l/Nrxn1/Syt7/Napb/Chrnb2/Bace1/Cacna1a/Htr2a/Syt1/Grin3a/Prkce/Ptprn2/Nlgn1/Nrxn3/Gad1	19
GO:0016079	GO:0016079	synaptic vesicle exocytosis	14/401	141/23328	1.56853e-07	1.44529e-05	1.08185e-05	Trim9/Gsk3b/Stxbp5l/Syt7/Napb/Chrnb2/Bace1/Cacna1a/Htr2a/Syt1/Grin3a/Prkce/Nlgn1/Nrxn3	14
GO:0099054	GO:0099054	presynapse assembly	9/401	51/23328	1.9259e-07	1.73331e-05	1.29745e-05	Efnb2/Nrxn1/Farp1/Nlgn3/Lrrtm3/Eif4g1/Slitrk3/Nlgn1/Slitrk1	9
GO:2000300	GO:2000300	regulation of synaptic vesicle exocytosis	12/401	103/23328	2.11343e-07	1.85886e-05	1.39142e-05	Gsk3b/Stxbp5l/Syt7/Napb/Chrnb2/Bace1/Htr2a/Syt1/Grin3a/Prkce/Nlgn1/Nrxn3	12
GO:0051963	GO:0051963	regulation of synapse assembly	13/401	124/23328	2.30724e-07	1.98423e-05	1.48527e-05	Adgrl1/Gsk3b/Nrxn1/Farp1/Chrnb2/Ephb2/Nlgn3/Lrrtm3/Lingo2/Eif4g1/Slitrk3/Nlgn1/Slitrk1	13
GO:0060996	GO:0060996	dendritic spine development	13/401	127/23328	3.05352e-07	2.56894e-05	1.92295e-05	Tsc2/Ctnnd2/Ephb2/Mtor/Cdkl5/Nlgn3/Uba6/Cpeb3/Dnm3/Tanc2/Kalrn/Nlgn1/Arid1b	13
GO:0006887	GO:0006887	exocytosis	23/401	389/23328	3.24179e-07	2.66931e-05	1.99808e-05	Exoc7/Trim9/Gsk3b/Stxbp5l/Nrxn1/Syt7/Napb/Pex5l/Chrnb2/Bace1/Exoc3/Nsf/Cacna1a/Htr2a/Syt1/Ncam1/Grin3a/Prkce/Kcnb1/Nlgn1/Clasp1/Nrxn3/Arfgef2	23
GO:0060560	GO:0060560	developmental growth involved in morphogenesis	19/401	275/23328	3.36907e-07	2.71632e-05	2.03327e-05	Sox9/Mapt/Cobl/Hsp90aa1/Gsk3b/Impact/Raph1/Anapc2/Auts2/Usp9x/Cdkl5/Nlgn3/L1cam/Syt1/Trpc5/Kdm5b/Map1b/Slit3/Ext1	19
GO:1900006	GO:1900006	positive regulation of dendrite development	12/401	109/23328	3.94805e-07	3.11816e-05	2.33406e-05	Tsc2/Cobl/Akap5/Anapc2/Elavl4/Mtor/Cdkl5/Nlgn3/Tbc1d24/Cpeb3/Kalrn/Nlgn1	12
GO:0017157	GO:0017157	regulation of exocytosis	18/401	254/23328	4.7441e-07	3.67194e-05	2.74858e-05	Trim9/Gsk3b/Stxbp5l/Syt7/Napb/Chrnb2/Bace1/Nsf/Cacna1a/Htr2a/Syt1/Ncam1/Grin3a/Prkce/Kcnb1/Nlgn1/Clasp1/Nrxn3	18
GO:0050774	GO:0050774	negative regulation of dendrite morphogenesis	6/401	19/23328	5.57976e-07	4.23405e-05	3.16935e-05	Gsk3b/Nlgn3/Dnm3/Trpc5/Rapgef2/Nlgn1	6
GO:0007215	GO:0007215	glutamate receptor signaling pathway	11/401	93/23328	5.82641e-07	4.3362e-05	3.24581e-05	Grik3/Shisa9/Nrxn1/Ephb2/Nlgn3/Rasgrf1/Grin3a/Grm5/Kcnb1/Kalrn/Nlgn1	11
GO:0099172	GO:0099172	presynapse organization	9/401	58/23328	6.06249e-07	4.42676e-05	3.3136e-05	Efnb2/Nrxn1/Farp1/Nlgn3/Lrrtm3/Eif4g1/Slitrk3/Nlgn1/Slitrk1	9
GO:0098742	GO:0098742	cell-cell adhesion via plasma-membrane adhesion molecules	16/401	209/23328	7.41987e-07	5.31757e-05	3.9804e-05	Adgrl1/Nrxn1/Cdh2/L1cam/Tenm3/Cdh13/Magi2/Cdh18/Tenm4/Slitrk3/Tenm2/Lrrc4/Ntng1/Nlgn1/Slitrk1/Pcdhga4	16
GO:0048675	GO:0048675	axon extension	13/401	138/23328	7.98987e-07	5.62196e-05	4.20825e-05	Mapt/Hsp90aa1/Gsk3b/Raph1/Anapc2/Auts2/Usp9x/Cdkl5/Nlgn3/L1cam/Trpc5/Map1b/Slit3	13
GO:0099560	GO:0099560	synaptic membrane adhesion	7/401	32/23328	9.7766e-07	6.75633e-05	5.05737e-05	Nrxn1/Magi2/Slitrk3/Lrrc4/Ntng1/Nlgn1/Slitrk1	7
GO:0051966	GO:0051966	regulation of synaptic transmission, glutamatergic	10/401	79/23328	1.00962e-06	6.85478e-05	5.13106e-05	Grik3/Nrxn1/Cdh2/Nlgn3/Htr2a/Syt1/Cnr1/Grm5/Kalrn/Nlgn1	10
GO:1901888	GO:1901888	regulation of cell junction assembly	16/401	215/23328	1.08086e-06	7.21194e-05	5.39841e-05	Adgrl1/Myo1c/Gsk3b/Nrxn1/Farp1/Chrnb2/Ephb2/Nlgn3/Lrrtm3/Lingo2/Eif4g1/Slitrk3/Rapgef2/Nlgn1/Clasp1/Slitrk1	16
GO:0051965	GO:0051965	positive regulation of synapse assembly	10/401	80/23328	1.13638e-06	7.4539e-05	5.57953e-05	Adgrl1/Gsk3b/Nrxn1/Ephb2/Nlgn3/Lrrtm3/Lingo2/Slitrk3/Nlgn1/Slitrk1	10
GO:1903305	GO:1903305	regulation of regulated secretory pathway	15/401	193/23328	1.36152e-06	8.78179e-05	6.5735e-05	Trim9/Gsk3b/Stxbp5l/Syt7/Napb/Chrnb2/Bace1/Cacna1a/Htr2a/Syt1/Grin3a/Prkce/Kcnb1/Nlgn1/Nrxn3	15
GO:0050848	GO:0050848	regulation of calcium-mediated signaling	11/401	102/23328	1.48305e-06	9.40888e-05	7.0429e-05	Mapt/Akap5/Pde4d/Gsk3b/Atp2b4/Mtor/Htt/L1cam/Cdh13/Ncam1/Akap6	11
GO:0048167	GO:0048167	regulation of synaptic plasticity	21/401	365/23328	1.63694e-06	0.000102177	7.64831e-05	Mapt/Nf1/Akap5/Ctnnd2/Adcy8/Shisa9/Gsk3b/Syt7/Anapc2/Ephb2/Htt/Nlgn3/Bace1/Rasgrf1/Cpeb3/Grm5/Kcnb1/Kalrn/Rapgef2/Sorcs3/Nlgn1	21
GO:0007157	GO:0007157	heterophilic cell-cell adhesion via plasma membrane cell adhesion molecules	8/401	49/23328	1.73141e-06	0.000106358	7.96131e-05	Adgrl1/Nrxn1/Cdh2/L1cam/Tenm3/Tenm4/Tenm2/Nlgn1	8
GO:1990138	GO:1990138	neuron projection extension	15/401	198/23328	1.87566e-06	0.000113419	8.48981e-05	Mapt/Hsp90aa1/Gsk3b/Impact/Raph1/Anapc2/Auts2/Usp9x/Cdkl5/Nlgn3/L1cam/Syt1/Trpc5/Map1b/Slit3	15
GO:0007613	GO:0007613	memory	13/401	149/23328	1.90938e-06	0.000113681	8.50948e-05	Mapt/Adcy8/Pja2/Chrnb2/Brinp1/Mtor/Bace1/Htr2a/Cpeb3/Cnr1/Kalrn/Sorcs3/Scn2a	13
GO:0099173	GO:0099173	postsynapse organization	15/401	200/23328	2.1259e-06	0.000124655	9.33089e-05	Tsc2/Igf1r/Ctnnd2/Nrxn1/Cdh2/Farp1/Ephb2/Cdkl5/Nlgn3/Magi2/Dnm3/Lrrc4/Tanc2/Kalrn/Nlgn1	15
GO:0007612	GO:0007612	learning	14/401	175/23328	2.17558e-06	0.000125664	9.40643e-05	Cacna1e/Nf1/Ctnnd2/Nrxn1/Chrnb2/Elavl4/Ephb2/Mtor/Htt/Nlgn3/Uba6/Grm5/Kalrn/Sorcs3	14
GO:2001257	GO:2001257	regulation of cation channel activity	14/401	176/23328	2.32722e-06	0.000132446	9.91411e-05	Pde4d/Hcn1/Shisa9/Nrxn1/Ephb2/Htt/Nlgn3/Rasgrf1/Cacna1a/Kcnc2/Nos1ap/Kcna1/Akap6/Nlgn1	14
GO:0071709	GO:0071709	membrane assembly	7/401	37/23328	2.77704e-06	0.000153581	0.000114961	Pacsin2/Nrxn1/Cdh2/Ephb2/Nlgn3/Magi2/Nlgn1	7
GO:0031503	GO:0031503	protein-containing complex localization	17/401	259/23328	2.81763e-06	0.000153581	0.000114961	Efnb2/Supt6/Bbs1/Akap5/Gsk3b/Nrxn1/Exoc3/Thoc5/Ift172/Nup133/Magi2/Dnm3/Mapk10/Akap6/Kalrn/Nlgn1/Wdr35	17
GO:0032412	GO:0032412	regulation of ion transmembrane transporter activity	17/401	259/23328	2.81763e-06	0.000153581	0.000114961	Pde4d/Hcn1/Shisa9/Nrxn1/Atp1b1/Ephb2/Htt/Nlgn3/Rasgrf1/Cacna1a/Kcnc2/Tcaf1/Nos1ap/Kcna1/Grm5/Akap6/Nlgn1	17
GO:0016236	GO:0016236	macroautophagy	15/401	205/23328	2.88726e-06	0.00015519	0.000116166	Tsc2/Pip4k2b/Mtor/Htt/Pik3r4/Pik3c3/Larp1/Rab3gap2/Epg5/Elapor1/Ambra1/Atg2b/Wdfy3/Smcr8/Tmem74	15
GO:0016482	GO:0016482	cytosolic transport	13/401	155/23328	2.97041e-06	0.000157472	0.000117874	Mapk8/Dop1b/Syt7/Ccdc91/Pik3c3/Lmtk2/Heatr5b/Tbc1d10b/Sorl1/Hook2/Tanc2/Kif1b/Numa1	13
GO:0099174	GO:0099174	regulation of presynapse organization	7/401	38/23328	3.35411e-06	0.000175411	0.000131302	Nrxn1/Farp1/Nlgn3/Eif4g1/Slitrk3/Nlgn1/Slitrk1	7
GO:1900271	GO:1900271	regulation of long-term synaptic potentiation	8/401	54/23328	3.7062e-06	0.000188723	0.000141267	Nf1/Akap5/Adcy8/Gsk3b/Ephb2/Nlgn3/Cpeb3/Kalrn	8
GO:2001222	GO:2001222	regulation of neuron migration	8/401	54/23328	3.7062e-06	0.000188723	0.000141267	Mapk8/Gsk3b/Arhgef2/Tbc1d24/Zfp609/Ntng1/Erbb4/Rapgef2	8
GO:0032984	GO:0032984	protein-containing complex disassembly	15/401	214/23328	4.89166e-06	0.000244207	0.000182798	Wdr1/Igf1r/Arid1a/Akap5/Sptb/Smn1/Napb/Arhgef2/Ccsap/Nsf/Dhx8/Epg5/Smcr8/Map1b/Clasp1	15
GO:0022898	GO:0022898	regulation of transmembrane transporter activity	17/401	270/23328	4.92199e-06	0.000244207	0.000182798	Pde4d/Hcn1/Shisa9/Nrxn1/Atp1b1/Ephb2/Htt/Nlgn3/Rasgrf1/Cacna1a/Kcnc2/Tcaf1/Nos1ap/Kcna1/Grm5/Akap6/Nlgn1	17
GO:0031669	GO:0031669	cellular response to nutrient levels	14/401	188/23328	5.03698e-06	0.00024655	0.000184552	Tbl2/Ncoa1/Mapk8/Impact/Mtor/Eif2ak3/Wdr59/Pik3r4/Pik3c3/Sik2/Elapor1/Eif4g1/Kcnb1/Map3k5	14
GO:0006914	GO:0006914	autophagy	22/401	425/23328	5.16035e-06	0.00024655	0.000184552	Tsc2/Mtmr4/Mapt/Pip4k2b/Gsk3b/Mtor/Htt/Pik3r4/Kdm4a/Pik3c3/Larp1/Herc1/Rab3gap2/Epg5/Elapor1/Ambra1/Atg2b/Wdfy3/Eif4g1/Smcr8/Tmem74/Usp13	22
GO:0061919	GO:0061919	process utilizing autophagic mechanism	22/401	425/23328	5.16035e-06	0.00024655	0.000184552	Tsc2/Mtmr4/Mapt/Pip4k2b/Gsk3b/Mtor/Htt/Pik3r4/Kdm4a/Pik3c3/Larp1/Herc1/Rab3gap2/Epg5/Elapor1/Ambra1/Atg2b/Wdfy3/Eif4g1/Smcr8/Tmem74/Usp13	22
GO:0043279	GO:0043279	response to alkaloid	9/401	75/23328	5.52832e-06	0.00026091	0.000195301	Adcy8/Chrnb2/Mtor/Htr2a/Ncam1/Cnr1/Prkce/Slc8a1/Kalrn	9
GO:0010738	GO:0010738	regulation of protein kinase A signaling	6/401	28/23328	6.79654e-06	0.000316899	0.000237211	Akap5/Pde10a/Pja2/Nrxn1/Akap12/Akap6	6
GO:0030705	GO:0030705	cytoskeleton-dependent intracellular transport	14/401	194/23328	7.23834e-06	0.000333481	0.000249623	Bbs1/Myo1c/Kif3a/Mapt/Kif3c/Htt/Ift172/Madd/Myrip/Hook2/Map1b/Tanc2/Kif1b/Wdr35	14
GO:0051571	GO:0051571	positive regulation of histone H3-K4 methylation	5/401	17/23328	7.63994e-06	0.000345526	0.000258639	Dnmt1/Ctr9/Smad4/Nelfa/Auts2	5
GO:1905475	GO:1905475	regulation of protein localization to membrane	14/401	195/23328	7.67835e-06	0.000345526	0.000258639	Myo1c/Akap5/Gsk3b/Nrxn1/Cdh2/Atp2b4/Ephb2/Zdhhc7/Hectd1/Tcaf1/Magi2/Kcnb1/Dpp6/Kalrn	14
GO:0032409	GO:0032409	regulation of transporter activity	17/401	280/23328	7.96264e-06	0.0003542	0.000265132	Pde4d/Hcn1/Shisa9/Nrxn1/Atp1b1/Ephb2/Htt/Nlgn3/Rasgrf1/Cacna1a/Kcnc2/Tcaf1/Nos1ap/Kcna1/Grm5/Akap6/Nlgn1	17
GO:0044091	GO:0044091	membrane biogenesis	7/401	44/23328	9.31986e-06	0.000409862	0.000306797	Pacsin2/Nrxn1/Cdh2/Ephb2/Nlgn3/Magi2/Nlgn1	7
GO:0034248	GO:0034248	regulation of cellular amide metabolic process	21/401	410/23328	9.9202e-06	0.000431361	0.00032289	Gga3/Mettl3/Csnk1e/Impact/Eprs/Elavl4/Eif4g3/Mtor/Eif2ak3/Ilf3/Eefsec/Ago2/Larp1/Lsm14b/Cpeb3/Dhx9/Lrrtm3/Eif4g1/Sorl1/Grm5/Akap6	21
GO:0097091	GO:0097091	synaptic vesicle clustering	5/401	18/23328	1.04294e-05	0.000448464	0.000335692	Nrxn1/Cdh2/Nlgn3/Magi2/Nlgn1	5
GO:1902414	GO:1902414	protein localization to cell junction	11/401	125/23328	1.08522e-05	0.000461518	0.000345464	Dlgap1/Kif3a/Mapt/Mapk8/Gsk3b/Nrxn1/Nlgn3/Magi2/Mapk10/Kalrn/Nlgn1	11
GO:0045055	GO:0045055	regulated exocytosis	16/401	261/23328	1.30199e-05	0.000547685	0.000409963	Trim9/Gsk3b/Stxbp5l/Syt7/Napb/Pex5l/Chrnb2/Bace1/Cacna1a/Htr2a/Syt1/Grin3a/Prkce/Kcnb1/Nlgn1/Nrxn3	16
GO:0001941	GO:0001941	postsynaptic membrane organization	7/401	47/23328	1.46327e-05	0.000608908	0.00045579	Nrxn1/Cdh2/Ephb2/Nlgn3/Magi2/Lrrc4/Nlgn1	7
GO:1902473	GO:1902473	regulation of protein localization to synapse	6/401	32/23328	1.54252e-05	0.000635058	0.000475365	Mapt/Gsk3b/Nlgn3/Magi2/Kalrn/Nlgn1	6
GO:0072659	GO:0072659	protein localization to plasma membrane	17/401	295/23328	1.57021e-05	0.000639654	0.000478806	Bbs1/Gga3/Akap5/Nrxn1/Cdh2/Nfasc/Atp2b4/Atp1b1/Ephb2/Zdhhc7/Nsf/Hectd1/Gpr158/Kcnb1/Dpp6/Kalrn/Rapgef2	17
GO:0001666	GO:0001666	response to hypoxia	14/401	208/23328	1.59779e-05	0.000642193	0.000480706	Tsc2/Tbl2/Nf1/Epas1/Smad4/Atp1b1/Chrnb2/Mtor/Hyou1/Prkce/Slc8a1/Ece1/Kcnma1/Scn2a	14
GO:0051650	GO:0051650	establishment of vesicle localization	12/401	155/23328	1.60963e-05	0.000642193	0.000480706	Myo1c/Mapk8/Htt/Dnm3/Madd/Myrip/Wdr11/Tanc2/Arfgap3/Kif1b/Nlgn1/Clasp1	12
GO:0097119	GO:0097119	postsynaptic density protein 95 clustering	4/401	10/23328	1.66419e-05	0.000650548	0.00048696	Nrxn1/Cdh2/Lrrc4/Nlgn1	4
GO:2000807	GO:2000807	regulation of synaptic vesicle clustering	4/401	10/23328	1.66419e-05	0.000650548	0.00048696	Cdh2/Nlgn3/Magi2/Nlgn1	4
GO:1990928	GO:1990928	response to amino acid starvation	7/401	48/23328	1.68798e-05	0.00065325	0.000488982	Mapk8/Impact/Mtor/Eif2ak3/Wdr59/Larp1/Map3k5	7
GO:0030900	GO:0030900	forebrain development	20/401	393/23328	1.7683e-05	0.000677555	0.000507176	Lamb1/Bbs1/Arid1a/Mrtfb/Kif3a/Nf1/Mettl3/Gsk3b/Cdh2/Chrnb2/Ephb2/Htt/Usp9x/Uba6/Ncam1/Kcna1/Ext1/Erbb4/Rapgef2/Pgap1	20
GO:1904062	GO:1904062	regulation of cation transmembrane transport	19/401	361/23328	1.80104e-05	0.000683337	0.000511504	Pde4d/Hcn1/Shisa9/Nrxn1/Atp2b4/Atp1b1/Ephb2/Htt/Nlgn3/Rasgrf1/Cacna1a/Kcnc2/Nos1ap/Prkce/Kcna1/Slc8a1/Dpp6/Akap6/Nlgn1	19
GO:0071625	GO:0071625	vocalization behavior	5/401	20/23328	1.83447e-05	0.00068926	0.000515938	Nrxn1/Brinp1/Auts2/Nlgn3/Ext1	5
GO:0030534	GO:0030534	adult behavior	13/401	184/23328	1.91838e-05	0.000708841	0.000530594	Bbs1/Mapt/Oxr1/Scn8a/Nrxn1/Chrnb2/Chl1/Nlgn3/Cacna1a/Htr2a/Kalrn/Kcnma1/Slitrk1	13
GO:0006813	GO:0006813	potassium ion transport	15/401	240/23328	1.92854e-05	0.000708841	0.000530594	Nalcn/Akap5/Hcn1/Atp1b1/Nsf/Htr2a/Kcnc2/Slc9a7/Kcna4/Kcna3/Kcna1/Kcnb1/Dpp6/Akap6/Kcnma1	15
GO:0034250	GO:0034250	positive regulation of cellular amide metabolic process	12/401	158/23328	1.95122e-05	0.000708841	0.000530594	Mettl3/Csnk1e/Impact/Eif4g3/Mtor/Eif2ak3/Larp1/Cpeb3/Dhx9/Lrrtm3/Eif4g1/Akap6	12
GO:0009896	GO:0009896	positive regulation of catabolic process	22/401	463/23328	1.95984e-05	0.000708841	0.000530594	Sox9/Tsc2/Pip4k2b/Gga3/Hsp90aa1/Mapk8/Mettl3/Csnk1e/Gsk3b/Htt/Nsf/Htr2a/Ago2/Larp1/Rab3gap2/Cpeb3/Elapor1/Ambra1/Prkce/Sorl1/Smcr8/Usp13	22
GO:0048511	GO:0048511	rhythmic process	17/401	301/23328	2.0331e-05	0.000728528	0.000545331	Igf1r/Ncoa2/Mapk8/Mettl3/Csnk1e/Crebbp/Gsk3b/Kdm5c/Chrnb2/Mtor/Usp9x/Grin3a/Kdm5b/Dhx9/Mapk10/Kcnma1/Nlgn1	17
GO:0051961	GO:0051961	negative regulation of nervous system development	19/401	365/23328	2.09721e-05	0.000744605	0.000557365	Sox9/Efnb2/Tsc2/Nf1/Gsk3b/Dpysl3/Arhgef2/Brinp1/Ephb2/Nlgn3/Eif2ak3/Ddx6/Kdm4a/Dnm3/Trpc5/Sorl1/Erbb4/Rapgef2/Nlgn1	19
GO:0043949	GO:0043949	regulation of cAMP-mediated signaling	8/401	68/23328	2.13548e-05	0.0007513	0.000562377	Pde4d/Pde10a/Atp2b4/Pex5l/Crtc3/Gpr61/Ece1/Rapgef2	8
GO:0099068	GO:0099068	postsynapse assembly	6/401	34/23328	2.2238e-05	0.000768401	0.000575177	Nrxn1/Cdh2/Ephb2/Nlgn3/Magi2/Nlgn1	6
GO:1905606	GO:1905606	regulation of presynapse assembly	6/401	34/23328	2.2238e-05	0.000768401	0.000575177	Nrxn1/Farp1/Eif4g1/Slitrk3/Nlgn1/Slitrk1	6
GO:2001224	GO:2001224	positive regulation of neuron migration	5/401	21/23328	2.37386e-05	0.000812996	0.000608558	Mapk8/Arhgef2/Tbc1d24/Zfp609/Rapgef2	5
GO:0050768	GO:0050768	negative regulation of neurogenesis	18/401	337/23328	2.45763e-05	0.000834302	0.000624506	Sox9/Efnb2/Tsc2/Nf1/Gsk3b/Dpysl3/Arhgef2/Brinp1/Ephb2/Nlgn3/Ddx6/Kdm4a/Dnm3/Trpc5/Sorl1/Erbb4/Rapgef2/Nlgn1	18
GO:0007623	GO:0007623	circadian rhythm	14/401	217/23328	2.56345e-05	0.000846043	0.000633296	Ncoa2/Mapk8/Mettl3/Csnk1e/Gsk3b/Kdm5c/Chrnb2/Mtor/Usp9x/Kdm5b/Dhx9/Mapk10/Kcnma1/Nlgn1	14
GO:0031668	GO:0031668	cellular response to extracellular stimulus	14/401	217/23328	2.56345e-05	0.000846043	0.000633296	Tbl2/Ncoa1/Mapk8/Impact/Mtor/Eif2ak3/Wdr59/Pik3r4/Pik3c3/Sik2/Elapor1/Eif4g1/Kcnb1/Map3k5	14
GO:0048639	GO:0048639	positive regulation of developmental growth	14/401	217/23328	2.56345e-05	0.000846043	0.000633296	Igf1r/Mapt/Atp8a2/Gsk3b/Anapc2/Mtor/Cdkl5/L1cam/Syt1/Ncam1/Trpc5/Map1b/Akap6/Erbb4	14
GO:0007158	GO:0007158	neuron cell-cell adhesion	4/401	11/23328	2.57967e-05	0.000846043	0.000633296	Nrxn1/Astn1/Nlgn3/Nlgn1	4
GO:0010506	GO:0010506	regulation of autophagy	16/401	278/23328	2.82469e-05	0.000918619	0.000687621	Tsc2/Mtmr4/Mapt/Pip4k2b/Gsk3b/Mtor/Htt/Kdm4a/Larp1/Herc1/Rab3gap2/Elapor1/Ambra1/Eif4g1/Smcr8/Usp13	16
GO:0071496	GO:0071496	cellular response to external stimulus	16/401	280/23328	3.08087e-05	0.000992426	0.000742869	Sox9/Tbl2/Ncoa1/Mapk8/Gsk3b/Impact/Mtor/Eif2ak3/Wdr59/Pik3r4/Pik3c3/Sik2/Elapor1/Eif4g1/Kcnb1/Map3k5	16
GO:0042220	GO:0042220	response to cocaine	6/401	36/23328	3.12858e-05	0.000992426	0.000742869	Chrnb2/Mtor/Htr2a/Ncam1/Cnr1/Kalrn	6
GO:2000171	GO:2000171	negative regulation of dendrite development	6/401	36/23328	3.12858e-05	0.000992426	0.000742869	Gsk3b/Nlgn3/Dnm3/Trpc5/Rapgef2/Nlgn1	6
GO:1904375	GO:1904375	regulation of protein localization to cell periphery	11/401	140/23328	3.15458e-05	0.000992538	0.000742952	Akap5/Gsk3b/Nrxn1/Atp2b4/Ephb2/Zdhhc7/Hectd1/Magi2/Dpp6/Kalrn/Numa1	11
GO:0007411	GO:0007411	axon guidance	15/401	251/23328	3.24893e-05	0.00101398	0.000759002	Efnb2/Kif3a/Smad4/Nfasc/Ephb2/Dpysl5/Apbb2/Chl1/L1cam/Lmtk2/Ncam1/Tenm2/Slit3/Unc5c/Ext1	15
GO:0070588	GO:0070588	calcium ion transmembrane transport	16/401	282/23328	3.35739e-05	0.00103945	0.000778067	Nalcn/Cacna1e/Cacna1b/Pde4d/Cacna2d3/Afg3l2/Atp2b4/Atp1b1/Htt/Cacna1a/Htr2a/Nos1ap/Trpc5/Prkce/Slc8a1/Akap6	16
GO:0097485	GO:0097485	neuron projection guidance	15/401	252/23328	3.40141e-05	0.00104472	0.000782011	Efnb2/Kif3a/Smad4/Nfasc/Ephb2/Dpysl5/Apbb2/Chl1/L1cam/Lmtk2/Ncam1/Tenm2/Slit3/Unc5c/Ext1	15
GO:0019935	GO:0019935	cyclic-nucleotide-mediated signaling	14/401	223/23328	3.46315e-05	0.00105531	0.000789937	Sox9/Adgrl1/Pde4d/Adcy8/Pde10a/Atp2b4/Pex5l/Crtc3/Kcnc2/Gpr26/Cnr1/Gpr61/Ece1/Rapgef2	14
GO:1901890	GO:1901890	positive regulation of cell junction assembly	10/401	117/23328	3.50554e-05	0.00105948	0.00079306	Adgrl1/Gsk3b/Nrxn1/Ephb2/Nlgn3/Lrrtm3/Lingo2/Slitrk3/Nlgn1/Slitrk1	10
GO:0019933	GO:0019933	cAMP-mediated signaling	13/401	195/23328	3.53159e-05	0.00105948	0.00079306	Sox9/Adgrl1/Pde4d/Adcy8/Pde10a/Atp2b4/Pex5l/Crtc3/Gpr26/Cnr1/Gpr61/Ece1/Rapgef2	13
GO:1903829	GO:1903829	positive regulation of cellular protein localization	17/401	317/23328	3.91373e-05	0.00116509	0.000872111	Myo1c/Kif3a/Mapt/Akap5/Hsp90aa1/Gsk3b/Nrxn1/Gnl3l/Atp2b4/Ephb2/Eif2ak3/Tcaf1/Sorl1/Kcnb1/Dpp6/Erbb4/Numa1	17
GO:0007265	GO:0007265	Ras protein signal transduction	18/401	350/23328	4.03574e-05	0.00119224	0.000892436	Dnmt1/Nf1/Bcl6/Lztr1/Cdh2/Farp1/Arhgef2/Ephb2/Auts2/Cdh13/Rasgrf1/Madd/Arhgap32/Arhgef11/Ksr2/Kalrn/Rapgef2/Arfgef2	18
GO:0060998	GO:0060998	regulation of dendritic spine development	9/401	96/23328	4.15693e-05	0.00121874	0.00091227	Tsc2/Mtor/Cdkl5/Nlgn3/Cpeb3/Dnm3/Tanc2/Kalrn/Nlgn1	9
GO:0045773	GO:0045773	positive regulation of axon extension	7/401	55/23328	4.19581e-05	0.00122089	0.000913879	Mapt/Gsk3b/Anapc2/Cdkl5/L1cam/Trpc5/Map1b	7
GO:0032228	GO:0032228	regulation of synaptic transmission, GABAergic	6/401	38/23328	4.30754e-05	0.00124404	0.000931214	Nf1/Cntnap4/Cnr1/Prkce/Erbb4/Nlgn1	6
GO:0010660	GO:0010660	regulation of muscle cell apoptotic process	9/401	97/23328	4.51355e-05	0.00129389	0.000968522	Dnmt1/Igf1r/Mapk8/Gsk3b/Smad4/Map2k4/Ambra1/Erbb4/Map3k5	9
GO:0010721	GO:0010721	negative regulation of cell development	19/401	387/23328	4.64845e-05	0.00132276	0.000990134	Sox9/Efnb2/Tsc2/Nf1/Gsk3b/Dpysl3/Smad4/Arhgef2/Brinp1/Ephb2/Nlgn3/Ddx6/Kdm4a/Dnm3/Trpc5/Sorl1/Erbb4/Rapgef2/Nlgn1	19
GO:0051932	GO:0051932	synaptic transmission, GABAergic	7/401	56/23328	4.72506e-05	0.00133474	0.000999105	Gabrb2/Nf1/Cntnap4/Cnr1/Prkce/Erbb4/Nlgn1	7
GO:0016246	GO:0016246	RNA interference	4/401	13/23328	5.43871e-05	0.0015252	0.00114167	Drosha/Adar/Ago2/Dhx9	4
GO:0036293	GO:0036293	response to decreased oxygen levels	14/401	234/23328	5.84878e-05	0.0016284	0.00121892	Tsc2/Tbl2/Nf1/Epas1/Smad4/Atp1b1/Chrnb2/Mtor/Hyou1/Prkce/Slc8a1/Ece1/Kcnma1/Scn2a	14
GO:0042594	GO:0042594	response to starvation	12/401	178/23328	6.30253e-05	0.0017422	0.0013041	Tbl2/Mapk8/Impact/Mtor/Eif2ak3/Wdr59/Pik3r4/Pik3c3/Sik2/Larp1/Elapor1/Map3k5	12
GO:0051402	GO:0051402	neuron apoptotic process	16/401	298/23328	6.48373e-05	0.00177958	0.00133208	Gabrb2/Nf1/Mapk8/Oxr1/Gsk3b/Atf2/Htt/Chl1/Bace1/Hyou1/Map2k4/Cacna1a/Ambra1/Kcnb1/Kcnma1/Scn2a	16
GO:0010657	GO:0010657	muscle cell apoptotic process	9/401	102/23328	6.70899e-05	0.00180531	0.00135134	Dnmt1/Igf1r/Mapk8/Gsk3b/Smad4/Map2k4/Ambra1/Erbb4/Map3k5	9
GO:0035418	GO:0035418	protein localization to synapse	9/401	102/23328	6.70899e-05	0.00180531	0.00135134	Dlgap1/Mapt/Gsk3b/Nrxn1/Nlgn3/Magi2/Mapk10/Kalrn/Nlgn1	9
GO:0010737	GO:0010737	protein kinase A signaling	6/401	41/23328	6.71744e-05	0.00180531	0.00135134	Akap5/Pde10a/Pja2/Nrxn1/Akap12/Akap6	6
GO:0050770	GO:0050770	regulation of axonogenesis	13/401	208/23328	6.8662e-05	0.00183256	0.00137174	Tsc2/Mapt/Gsk3b/Cdh2/Anapc2/Ephb2/Cdkl5/L1cam/Cacna1a/Trpc5/Ust/Map1b/Slitrk1	13
GO:0043523	GO:0043523	regulation of neuron apoptotic process	15/401	270/23328	7.4559e-05	0.00197632	0.00147935	Gabrb2/Nf1/Mapk8/Oxr1/Gsk3b/Atf2/Htt/Chl1/Bace1/Hyou1/Map2k4/Cacna1a/Ambra1/Kcnb1/Kcnma1	15
GO:0007264	GO:0007264	small GTPase mediated signal transduction	20/401	437/23328	7.80511e-05	0.00205482	0.00153811	Sipa1l2/Tsc2/Dnmt1/Nf1/Bcl6/Lztr1/Cdh2/Farp1/Arhgef2/Ephb2/Auts2/Cdh13/Rasgrf1/Madd/Arhgap32/Arhgef11/Ksr2/Kalrn/Rapgef2/Arfgef2	20
GO:0043087	GO:0043087	regulation of GTPase activity	16/401	303/23328	7.88356e-05	0.00206144	0.00154307	Tsc2/Tbc1d8/Nf1/Bcl6/Gsk3b/Gapvd1/Tbck/Mtor/Cdkl5/Tbc1d9/Rasgrf1/Rab3gap2/Tbc1d10b/Ptprn2/Kalrn/Rapgef2	16
GO:0043112	GO:0043112	receptor metabolic process	13/401	212/23328	8.33148e-05	0.00215565	0.00161358	Efnb2/Akap5/Napb/Lrpap1/Pik3r4/Nsf/Lmtk2/Magi2/Dnm3/Gprasp1/Sorl1/Ece1/Arfgef2	13
GO:0050805	GO:0050805	negative regulation of synaptic transmission	8/401	82/23328	8.35522e-05	0.00215565	0.00161358	Grik3/Mapt/Nf1/Adcy8/Nlgn3/Htr2a/Kcnb1/Sorcs3	8
GO:0009267	GO:0009267	cellular response to starvation	11/401	156/23328	8.47642e-05	0.00217243	0.00162615	Tbl2/Mapk8/Impact/Mtor/Eif2ak3/Wdr59/Pik3r4/Pik3c3/Sik2/Elapor1/Map3k5	11
GO:0042752	GO:0042752	regulation of circadian rhythm	10/401	130/23328	8.59587e-05	0.00218855	0.00163821	Mapk8/Csnk1e/Gsk3b/Kdm5c/Chrnb2/Mtor/Usp9x/Kdm5b/Mapk10/Nlgn1	10
GO:0106027	GO:0106027	neuron projection organization	9/401	106/23328	9.05708e-05	0.00229091	0.00171483	Igf1r/Ctnnd2/Gsk3b/Ephb2/Nlgn3/Dnm3/Tanc2/Kalrn/Nlgn1	9
GO:0048512	GO:0048512	circadian behavior	7/401	62/23328	9.17252e-05	0.00230504	0.00172541	Ncoa2/Csnk1e/Chrnb2/Mtor/Mapk10/Kcnma1/Nlgn1	7
GO:0034198	GO:0034198	cellular response to amino acid starvation	6/401	44/23328	0.000100979	0.00249061	0.00186432	Mapk8/Impact/Mtor/Eif2ak3/Wdr59/Map3k5	6
GO:0098917	GO:0098917	retrograde trans-synaptic signaling	4/401	15/23328	0.000101036	0.00249061	0.00186432	Farp1/Cnr1/Tenm2/Nlgn1	4
GO:0060999	GO:0060999	positive regulation of dendritic spine development	7/401	63/23328	0.000101684	0.00249061	0.00186432	Tsc2/Mtor/Cdkl5/Nlgn3/Cpeb3/Kalrn/Nlgn1	7
GO:0097479	GO:0097479	synaptic vesicle localization	7/401	63/23328	0.000101684	0.00249061	0.00186432	Nrxn1/Cdh2/Nlgn3/Magi2/Dnm3/Madd/Nlgn1	7
GO:1900273	GO:1900273	positive regulation of long-term synaptic potentiation	5/401	28/23328	0.000103843	0.00251169	0.0018801	Akap5/Adcy8/Ephb2/Cpeb3/Kalrn	5
GO:2000310	GO:2000310	regulation of NMDA receptor activity	5/401	28/23328	0.000103843	0.00251169	0.0018801	Nrxn1/Ephb2/Nlgn3/Rasgrf1/Nlgn1	5
GO:0051668	GO:0051668	localization within membrane	9/401	109/23328	0.0001124	0.0026876	0.00201177	Tsc2/Akap5/Nrxn1/Cdh2/Cdh13/Cacna1a/Sec24c/Magi2/Nlgn1	9
GO:0007622	GO:0007622	rhythmic behavior	7/401	64/23328	0.000112504	0.0026876	0.00201177	Ncoa2/Csnk1e/Chrnb2/Mtor/Mapk10/Kcnma1/Nlgn1	7
GO:0031667	GO:0031667	response to nutrient levels	17/401	346/23328	0.000114573	0.00270997	0.00202852	Tbl2/Mapt/Ncoa1/Mapk8/Impact/Mtor/Eif2ak3/Wdr59/Pik3r4/Pik3c3/Sik2/Larp1/Elapor1/Eif4g1/Sorl1/Kcnb1/Map3k5	17
GO:0042149	GO:0042149	cellular response to glucose starvation	6/401	45/23328	0.000114841	0.00270997	0.00202852	Tbl2/Impact/Eif2ak3/Pik3r4/Pik3c3/Sik2	6
GO:0015672	GO:0015672	monovalent inorganic cation transport	21/401	489/23328	0.000126951	0.00296097	0.0022164	Nalcn/Akap5/Hcn1/Scn8a/Atp2b4/Atp1b1/Nsf/Htr2a/Kcnc2/Slc9a7/Kcna4/Kcna3/Kcna1/Kcnb1/Atp6v1a/Slc8a1/Cntn1/Dpp6/Akap6/Kcnma1/Scn2a	21
GO:0022411	GO:0022411	cellular component disassembly	18/401	383/23328	0.000127008	0.00296097	0.0022164	Wdr1/Igf1r/Arid1a/Akap5/Sptb/Smn1/Napb/Arhgef2/Htt/Ccsap/Nsf/Dhx8/Epg5/Ambra1/Atg2b/Smcr8/Map1b/Clasp1	18
GO:0030100	GO:0030100	regulation of endocytosis	13/401	222/23328	0.00013232	0.00306125	0.00229146	Efnb2/Tsc2/Pacsin2/Kif3a/Akap5/Syt7/Napb/Lrpap1/Cdh13/Nsf/Magi2/Aak1/Nlgn1	13
GO:0018119	GO:0018119	peptidyl-cysteine S-nitrosylation	4/401	16/23328	0.000132891	0.00306125	0.00229146	Oxr1/Atp2b4/Tbc1d24/Nos1ap	4
GO:0006816	GO:0006816	calcium ion transport	19/401	420/23328	0.000136282	0.00312078	0.00233603	Nalcn/Cacna1e/Cacna1b/Akap5/Pde4d/Cacna2d3/Afg3l2/Atp2b4/Atp1b1/Chrnb2/Htt/Cacna1a/Htr2a/Nos1ap/Grin3a/Trpc5/Prkce/Slc8a1/Akap6	19
GO:0001508	GO:0001508	action potential	10/401	138/23328	0.000141306	0.00321679	0.00240789	Hcn1/Scn8a/Chrnb2/Kcnc2/Cnr1/Kcna1/Kcnb1/Dpp6/Kcnma1/Scn2a	10
GO:0070482	GO:0070482	response to oxygen levels	15/401	287/23328	0.000146674	0.00331946	0.00248474	Tsc2/Tbl2/Nf1/Epas1/Smad4/Atp1b1/Chrnb2/Mtor/Hyou1/Prkce/Atp6v1a/Slc8a1/Ece1/Kcnma1/Scn2a	15
GO:0006417	GO:0006417	regulation of translation	17/401	355/23328	0.000155734	0.00348376	0.00260772	Mettl3/Impact/Eprs/Elavl4/Eif4g3/Mtor/Eif2ak3/Ilf3/Eefsec/Ago2/Larp1/Lsm14b/Cpeb3/Dhx9/Eif4g1/Grm5/Akap6	17
GO:0050806	GO:0050806	positive regulation of synaptic transmission	17/401	355/23328	0.000155734	0.00348376	0.00260772	Cacna1b/Nf1/Akap5/Adcy8/Gsk3b/Nrxn1/Syt7/Chrnb2/Ephb2/Nlgn3/Syt1/Tbc1d24/Cpeb3/Prkce/Kalrn/Erbb4/Nlgn1	17
GO:0019226	GO:0019226	transmission of nerve impulse	8/401	90/23328	0.000161308	0.00358771	0.00268554	Cacna1e/Scn8a/Nfasc/Cacna1a/Kcna1/Dpp6/Kcnma1/Scn2a	8
GO:0006397	GO:0006397	mRNA processing	20/401	462/23328	0.000164635	0.00362249	0.00271157	Supt6/Celf2/Prpf6/Snrnp200/Ctr9/Eftud2/Smn1/Mettl3/Sf3b2/Pdcd11/Adar/Elavl4/Aff2/Cstf2/Thoc5/Dhx8/Sugp2/Cpeb3/Aqr/Dhx9	20
GO:0099601	GO:0099601	regulation of neurotransmitter receptor activity	7/401	68/23328	0.000165544	0.00362249	0.00271157	Dlgap1/Shisa9/Nrxn1/Ephb2/Nlgn3/Rasgrf1/Nlgn1	7
GO:0050850	GO:0050850	positive regulation of calcium-mediated signaling	6/401	48/23328	0.00016568	0.00362249	0.00271157	Akap5/Htt/L1cam/Cdh13/Ncam1/Akap6	6
GO:0017014	GO:0017014	protein nitrosylation	4/401	17/23328	0.00017143	0.00366539	0.00274368	Oxr1/Atp2b4/Tbc1d24/Nos1ap	4
GO:0043278	GO:0043278	response to morphine	4/401	17/23328	0.00017143	0.00366539	0.00274368	Adcy8/Mtor/Cnr1/Prkce	4
GO:1900452	GO:1900452	regulation of long-term synaptic depression	4/401	17/23328	0.00017143	0.00366539	0.00274368	Mapt/Adcy8/Kcnb1/Sorcs3	4
GO:2000479	GO:2000479	regulation of cAMP-dependent protein kinase activity	4/401	17/23328	0.00017143	0.00366539	0.00274368	Atp2b4/Htt/Akap6/Rapgef2	4
GO:0016239	GO:0016239	positive regulation of macroautophagy	7/401	69/23328	0.000181547	0.00383928	0.00287384	Tsc2/Pip4k2b/Htt/Larp1/Rab3gap2/Elapor1/Smcr8	7
GO:0048168	GO:0048168	regulation of neuronal synaptic plasticity	7/401	69/23328	0.000181547	0.00383928	0.00287384	Nf1/Shisa9/Gsk3b/Ephb2/Rasgrf1/Grm5/Kalrn	7
GO:0030010	GO:0030010	establishment of cell polarity	10/401	143/23328	0.000189255	0.00397641	0.00297649	Tsc2/Igf1r/Hsp90aa1/Gsk3b/Arhgef2/Htt/Ust/Map1b/Clasp1/Numa1	10
GO:0071805	GO:0071805	potassium ion transmembrane transport	12/401	200/23328	0.000190087	0.00397641	0.00297649	Nalcn/Hcn1/Atp1b1/Kcnc2/Slc9a7/Kcna4/Kcna3/Kcna1/Kcnb1/Dpp6/Akap6/Kcnma1	12
GO:0032414	GO:0032414	positive regulation of ion transmembrane transporter activity	9/401	117/23328	0.000193075	0.0040172	0.00300703	Hcn1/Atp1b1/Ephb2/Htt/Nlgn3/Kcnc2/Tcaf1/Kcna1/Akap6	9
GO:0048488	GO:0048488	synaptic vesicle endocytosis	7/401	70/23328	0.000198778	0.00407453	0.00304994	Syt7/Napb/Nlgn3/Syt1/Tbc1d24/Dnm3/Nlgn1	7
GO:0140238	GO:0140238	presynaptic endocytosis	7/401	70/23328	0.000198778	0.00407453	0.00304994	Syt7/Napb/Nlgn3/Syt1/Tbc1d24/Dnm3/Nlgn1	7
GO:0043624	GO:0043624	cellular protein complex disassembly	10/401	144/23328	0.000200325	0.00407453	0.00304994	Wdr1/Akap5/Sptb/Smn1/Napb/Arhgef2/Ccsap/Nsf/Map1b/Clasp1	10
GO:0051569	GO:0051569	regulation of histone H3-K4 methylation	5/401	32/23328	0.000201095	0.00407453	0.00304994	Dnmt1/Ctr9/Smad4/Nelfa/Auts2	5
GO:0090075	GO:0090075	relaxation of muscle	5/401	32/23328	0.000201095	0.00407453	0.00304994	Pde4d/Atp1b1/Slc8a1/Akap6/Kcnma1	5
GO:0032386	GO:0032386	regulation of intracellular transport	16/401	329/23328	0.00020308	0.00409333	0.00306401	Supt6/Myo1c/Kif3a/Mapt/Nf1/Akap5/Hsp90aa1/Mapk8/Gsk3b/Thoc5/Tcaf1/Dhx9/Sorl1/Kcnb1/Map1b/Numa1	16
GO:0046879	GO:0046879	hormone secretion	17/401	364/23328	0.000209285	0.00419655	0.00314127	Cacna1e/Adcy8/Nell2/Stxbp5l/Nrxn1/Smad4/Syt7/Pex5l/Htt/Madd/Myrip/Kdm5b/Cnr1/Prkce/Kcnb1/Ptprn2/Kalrn	17
GO:0090150	GO:0090150	establishment of protein localization to membrane	13/401	233/23328	0.00021317	0.00425241	0.00318309	Tsc2/Bbs1/Myo1c/Hspa4/Gga3/Akap5/Hsp90aa1/Zdhhc7/Nsf/Tcaf1/Rab3gap2/Mapk10/Kcnb1	13
GO:0014072	GO:0014072	response to isoquinoline alkaloid	4/401	18/23328	0.000217431	0.00431516	0.00323006	Adcy8/Mtor/Cnr1/Prkce	4
GO:0007033	GO:0007033	vacuole organization	11/401	174/23328	0.000222504	0.00438016	0.00327872	Pip4k2b/Syt7/Mtor/Pik3c3/Rab3gap2/Elapor1/Ambra1/Atg2b/Smcr8/Hook2/Ext1	11
GO:0019233	GO:0019233	sensory perception of pain	10/401	146/23328	0.000224101	0.00438016	0.00327872	Cacna1e/Cacna1b/Chrnb2/Mtor/Bace1/Cacna1a/Htr2a/Ncam1/Cnr1/Kcna1	10
GO:0035637	GO:0035637	multicellular organismal signaling	10/401	146/23328	0.000224101	0.00438016	0.00327872	Cacna1e/Pde4d/Scn8a/Nfasc/Cacna1a/Kcna1/Slc8a1/Dpp6/Kcnma1/Scn2a	10
GO:0043254	GO:0043254	regulation of protein-containing complex assembly	19/401	438/23328	0.000232442	0.00452036	0.00338366	Sox9/Myo1c/Mapt/Sptb/Trim9/Hsp90aa1/Mapk8/Gsk3b/Impact/Gnl3l/Napb/Arhgef2/Mtor/Ncam1/Prkce/Eif4g1/Sorl1/Map1b/Numa1	19
GO:0048193	GO:0048193	Golgi vesicle transport	14/401	268/23328	0.000243396	0.00470972	0.0035254	Bbs1/Gga3/Dop1b/Htt/Ccdc91/Cog4/Hyou1/Nsf/Sec24c/Sorl1/Arfgap3/Numa1/Pgap1/Arfgef2	14
GO:0009612	GO:0009612	response to mechanical stimulus	11/401	176/23328	0.000245665	0.00472997	0.00354056	Sox9/Mapk8/Atp8a2/Gsk3b/Nrxn1/Htt/Bace1/Htr2a/Kcna1/Slc8a1/Kalrn	11
GO:1902115	GO:1902115	regulation of organelle assembly	12/401	206/23328	0.000249735	0.00478453	0.0035814	Pip4k2b/Mapk8/Nrxn1/Smad4/Arhgef2/Htt/Cdkl5/Ccsap/Rab3gap2/Elapor1/Smcr8/Numa1	12
GO:0060997	GO:0060997	dendritic spine morphogenesis	7/401	73/23328	0.000258535	0.00492871	0.00368933	Ctnnd2/Ephb2/Nlgn3/Dnm3/Tanc2/Kalrn/Nlgn1	7
GO:0071900	GO:0071900	regulation of protein serine/threonine kinase activity	19/401	442/23328	0.000260517	0.00494217	0.0036994	Tsc2/Igf1r/Map3k4/Acsl1/Nf1/Gsk3b/Nrxn1/Atp2b4/Ephb2/Htt/Map2k4/Htr2a/Madd/Sorl1/Grm5/Slc8a1/Akap6/Rapgef2/Map3k5	19
GO:0046883	GO:0046883	regulation of hormone secretion	15/401	303/23328	0.000263629	0.00497681	0.00372533	Cacna1e/Adcy8/Nell2/Stxbp5l/Nrxn1/Smad4/Syt7/Pex5l/Madd/Myrip/Kdm5b/Cnr1/Prkce/Kcnb1/Kalrn	15
GO:0009914	GO:0009914	hormone transport	17/401	372/23328	0.000269702	0.00506673	0.00379264	Cacna1e/Adcy8/Nell2/Stxbp5l/Nrxn1/Smad4/Syt7/Pex5l/Htt/Madd/Myrip/Kdm5b/Cnr1/Prkce/Kcnb1/Ptprn2/Kalrn	17
GO:0051056	GO:0051056	regulation of small GTPase mediated signal transduction	14/401	271/23328	0.000272653	0.00509742	0.00381561	Sipa1l2/Tsc2/Nf1/Bcl6/Lztr1/Cdh2/Farp1/Arhgef2/Ephb2/Auts2/Rasgrf1/Madd/Kalrn/Arfgef2	14
GO:0032411	GO:0032411	positive regulation of transporter activity	9/401	124/23328	0.000298638	0.00555639	0.00415917	Hcn1/Atp1b1/Ephb2/Htt/Nlgn3/Kcnc2/Tcaf1/Kcna1/Akap6	9
GO:0016339	GO:0016339	calcium-dependent cell-cell adhesion via plasma membrane cell adhesion molecules	5/401	35/23328	0.000310758	0.0057433	0.00429908	Nrxn1/Cdh2/Cdh13/Cdh18/Nlgn1	5
GO:0097061	GO:0097061	dendritic spine organization	8/401	99/23328	0.000311652	0.0057433	0.00429908	Igf1r/Ctnnd2/Ephb2/Nlgn3/Dnm3/Tanc2/Kalrn/Nlgn1	8
GO:0055025	GO:0055025	positive regulation of cardiac muscle tissue development	6/401	54/23328	0.000319769	0.00586496	0.00439015	Efnb2/Gsk3b/Mtor/Ncam1/Akap6/Erbb4	6
GO:0009991	GO:0009991	response to extracellular stimulus	17/401	378/23328	0.000324457	0.00592287	0.00443349	Tbl2/Mapt/Ncoa1/Mapk8/Impact/Mtor/Eif2ak3/Wdr59/Pik3r4/Pik3c3/Sik2/Larp1/Elapor1/Eif4g1/Sorl1/Kcnb1/Map3k5	17
GO:0031060	GO:0031060	regulation of histone methylation	7/401	76/23328	0.000331956	0.00603049	0.00451405	Supt6/Dnmt1/Ctr9/Smad4/Nelfa/Auts2/Kdm4a	7
GO:0010771	GO:0010771	negative regulation of cell morphogenesis involved in differentiation	8/401	100/23328	0.000333759	0.00603049	0.00451405	Tsc2/Gsk3b/Ephb2/Nlgn3/Dnm3/Trpc5/Rapgef2/Nlgn1	8
GO:0010763	GO:0010763	positive regulation of fibroblast migration	4/401	20/23328	0.000335027	0.00603049	0.00451405	Tsc2/Akap12/Prkce/Slc8a1	4
GO:0009895	GO:0009895	negative regulation of catabolic process	15/401	311/23328	0.000347599	0.00622782	0.00466176	Tsc2/Smad4/Atp2b4/Elavl4/Mtor/Crtc3/Zdhhc7/Kdm4a/Larp1/Herc1/Dhx9/Cnr1/Eif4g1/Sorl1/Smcr8	15
GO:0033555	GO:0033555	multicellular organismal response to stress	8/401	101/23328	0.000357128	0.00636905	0.00476748	Cacna1e/Cacna1b/Brinp1/Cacna1a/Ncam1/Eif4g1/Ext1/Kalrn	8
GO:0045927	GO:0045927	positive regulation of growth	15/401	312/23328	0.000359558	0.00638298	0.0047779	Igf1r/Mapt/Atp8a2/Gsk3b/Anapc2/Mtor/Cdkl5/L1cam/Syt1/Ncam1/Trpc5/Eif4g1/Map1b/Akap6/Erbb4	15
GO:0051656	GO:0051656	establishment of organelle localization	17/401	382/23328	0.000366097	0.00646939	0.00484258	Myo1c/Mapt/Kif3c/Mapk8/Arhgef2/Htt/Dnm3/Madd/Myrip/Wdr11/Map1b/Tanc2/Arfgap3/Kif1b/Nlgn1/Clasp1/Numa1	17
GO:0031644	GO:0031644	regulation of nervous system process	11/401	185/23328	0.000376728	0.00661667	0.00495283	Dlgap1/Shisa9/Gsk3b/Nrxn1/Mtor/Nlgn3/Eif2ak3/Tbc1d24/Ncam1/Tenm4/Nlgn1	11
GO:0045727	GO:0045727	positive regulation of translation	9/401	128/23328	0.000377851	0.00661667	0.00495283	Mettl3/Impact/Eif4g3/Mtor/Larp1/Cpeb3/Dhx9/Eif4g1/Akap6	9
GO:1900449	GO:1900449	regulation of glutamate receptor signaling pathway	6/401	56/23328	0.000390571	0.00680861	0.0050965	Shisa9/Nrxn1/Ephb2/Nlgn3/Rasgrf1/Nlgn1	6
GO:0003300	GO:0003300	cardiac muscle hypertrophy	8/401	103/23328	0.000407866	0.00702227	0.00525644	Gsk3b/Smad4/Atp2b4/Mtor/Kdm4a/Map2k4/Ece1/Akap6	8
GO:0050772	GO:0050772	positive regulation of axonogenesis	8/401	103/23328	0.000407866	0.00702227	0.00525644	Mapt/Gsk3b/Anapc2/Cdkl5/L1cam/Trpc5/Map1b/Slitrk1	8
GO:0045475	GO:0045475	locomotor rhythm	4/401	21/23328	0.000408272	0.00702227	0.00525644	Ncoa2/Mtor/Mapk10/Kcnma1	4
GO:0008380	GO:0008380	RNA splicing	17/401	386/23328	0.000412285	0.00705992	0.00528462	Supt6/Celf2/Prpf6/Snrnp200/Polr2a/Eftud2/Smn1/Mettl3/Sf3b2/Elavl4/Aff2/Thoc5/Dhx8/Sugp2/Aqr/Dhx9/Hnrnph2	17
GO:0010770	GO:0010770	positive regulation of cell morphogenesis involved in differentiation	11/401	188/23328	0.000431736	0.00736044	0.00550957	Mapt/Akap5/Gsk3b/Anapc2/Cdkl5/L1cam/Tbc1d24/Trpc5/Map1b/Kalrn/Slitrk1	11
GO:0009266	GO:0009266	response to temperature stimulus	10/401	159/23328	0.000443606	0.00752962	0.00563621	Mapt/Hspa4/Nf1/Hsp90aa1/Mapk8/Aldh18a1/Eif2ak3/Dnaja2/Htr2a/Dhx9	10
GO:0030072	GO:0030072	peptide hormone secretion	14/401	285/23328	0.000452531	0.00758813	0.00568	Cacna1e/Adcy8/Stxbp5l/Nrxn1/Syt7/Pex5l/Htt/Madd/Myrip/Cnr1/Prkce/Kcnb1/Ptprn2/Kalrn	14
GO:0021537	GO:0021537	telencephalon development	13/401	252/23328	0.000452916	0.00758813	0.00568	Lamb1/Bbs1/Kif3a/Nf1/Gsk3b/Cdh2/Ephb2/Htt/Usp9x/Uba6/Kcna1/Ext1/Erbb4	13
GO:0036465	GO:0036465	synaptic vesicle recycling	7/401	80/23328	0.000454896	0.00758813	0.00568	Syt7/Napb/Nlgn3/Syt1/Tbc1d24/Dnm3/Nlgn1	7
GO:2001259	GO:2001259	positive regulation of cation channel activity	7/401	80/23328	0.000454896	0.00758813	0.00568	Hcn1/Ephb2/Htt/Nlgn3/Kcnc2/Kcna1/Akap6	7
GO:2000463	GO:2000463	positive regulation of excitatory postsynaptic potential	5/401	38/23328	0.000460623	0.00765069	0.00572683	Gsk3b/Nrxn1/Nlgn3/Tbc1d24/Nlgn1	5
GO:0099175	GO:0099175	regulation of postsynapse organization	9/401	132/23328	0.000473632	0.00783314	0.0058634	Tsc2/Nrxn1/Cdh2/Cdkl5/Nlgn3/Dnm3/Tanc2/Kalrn/Nlgn1	9
GO:0043525	GO:0043525	positive regulation of neuron apoptotic process	7/401	81/23328	0.000490687	0.00808067	0.00604869	Nf1/Mapk8/Gsk3b/Atf2/Bace1/Map2k4/Kcnma1	7
GO:0007163	GO:0007163	establishment or maintenance of cell polarity	12/401	223/23328	0.000511612	0.00837419	0.0062684	Tsc2/Wdr1/Igf1r/Kif3a/Hsp90aa1/Gsk3b/Arhgef2/Htt/Ust/Map1b/Clasp1/Numa1	12
GO:0070838	GO:0070838	divalent metal ion transport	19/401	467/23328	0.000512838	0.00837419	0.0062684	Nalcn/Cacna1e/Cacna1b/Akap5/Pde4d/Cacna2d3/Afg3l2/Atp2b4/Atp1b1/Chrnb2/Htt/Cacna1a/Htr2a/Nos1ap/Grin3a/Trpc5/Prkce/Slc8a1/Akap6	19
GO:0014897	GO:0014897	striated muscle hypertrophy	8/401	107/23328	0.000526937	0.00856826	0.00641367	Gsk3b/Smad4/Atp2b4/Mtor/Kdm4a/Map2k4/Ece1/Akap6	8
GO:0031331	GO:0031331	positive regulation of cellular catabolic process	17/401	396/23328	0.000550356	0.00868152	0.00649845	Tsc2/Pip4k2b/Hsp90aa1/Mapk8/Mettl3/Csnk1e/Gsk3b/Htt/Htr2a/Ago2/Larp1/Rab3gap2/Cpeb3/Elapor1/Ambra1/Smcr8/Usp13	17
GO:0007270	GO:0007270	neuron-neuron synaptic transmission	3/401	10/23328	0.000552999	0.00868152	0.00649845	Cacna1a/Kif1b/Arid1b	3
GO:0045759	GO:0045759	negative regulation of action potential	3/401	10/23328	0.000552999	0.00868152	0.00649845	Hcn1/Chrnb2/Cnr1	3
GO:0051001	GO:0051001	negative regulation of nitric-oxide synthase activity	3/401	10/23328	0.000552999	0.00868152	0.00649845	Gsk3b/Atp2b4/Cnr1	3
GO:0090129	GO:0090129	positive regulation of synapse maturation	3/401	10/23328	0.000552999	0.00868152	0.00649845	Adgrl1/Nrxn1/Anapc2	3
GO:0097105	GO:0097105	presynaptic membrane assembly	3/401	10/23328	0.000552999	0.00868152	0.00649845	Nrxn1/Nlgn3/Nlgn1	3
GO:0099541	GO:0099541	trans-synaptic signaling by lipid	3/401	10/23328	0.000552999	0.00868152	0.00649845	Nrxn1/Cnr1/Grm5	3
GO:0099542	GO:0099542	trans-synaptic signaling by endocannabinoid	3/401	10/23328	0.000552999	0.00868152	0.00649845	Nrxn1/Cnr1/Grm5	3
GO:0072511	GO:0072511	divalent inorganic cation transport	19/401	470/23328	0.000554092	0.00868152	0.00649845	Nalcn/Cacna1e/Cacna1b/Akap5/Pde4d/Cacna2d3/Afg3l2/Atp2b4/Atp1b1/Chrnb2/Htt/Cacna1a/Htr2a/Nos1ap/Grin3a/Trpc5/Prkce/Slc8a1/Akap6	19
GO:0010970	GO:0010970	transport along microtubule	10/401	164/23328	0.000565713	0.00877288	0.00656683	Bbs1/Kif3a/Mapt/Kif3c/Htt/Ift172/Madd/Map1b/Kif1b/Wdr35	10
GO:0034249	GO:0034249	negative regulation of cellular amide metabolic process	10/401	164/23328	0.000565713	0.00877288	0.00656683	Gga3/Mettl3/Eprs/Eif2ak3/Ilf3/Ago2/Larp1/Cpeb3/Eif4g1/Sorl1	10
GO:0045844	GO:0045844	positive regulation of striated muscle tissue development	7/401	83/23328	0.00056899	0.00877288	0.00656683	Efnb2/Mrtfb/Gsk3b/Mtor/Ncam1/Akap6/Erbb4	7
GO:0048636	GO:0048636	positive regulation of muscle organ development	7/401	83/23328	0.00056899	0.00877288	0.00656683	Efnb2/Mrtfb/Gsk3b/Mtor/Ncam1/Akap6/Erbb4	7
GO:0001881	GO:0001881	receptor recycling	5/401	40/23328	0.000587098	0.00887527	0.00664347	Nsf/Lmtk2/Sorl1/Ece1/Arfgef2	5
GO:0014046	GO:0014046	dopamine secretion	5/401	40/23328	0.000587098	0.00887527	0.00664347	Syt7/Chrnb2/Htr2a/Syt1/Cnr1	5
GO:0014059	GO:0014059	regulation of dopamine secretion	5/401	40/23328	0.000587098	0.00887527	0.00664347	Syt7/Chrnb2/Htr2a/Syt1/Cnr1	5
GO:0070884	GO:0070884	regulation of calcineurin-NFAT signaling cascade	5/401	40/23328	0.000587098	0.00887527	0.00664347	Akap5/Gsk3b/Atp2b4/Mtor/Akap6	5
GO:1904645	GO:1904645	response to amyloid-beta	5/401	40/23328	0.000587098	0.00887527	0.00664347	Cacna1b/Igf1r/Gsk3b/Cacna1a/Grm5	5
GO:0014896	GO:0014896	muscle hypertrophy	8/401	109/23328	0.000596227	0.00894341	0.00669448	Gsk3b/Smad4/Atp2b4/Mtor/Kdm4a/Map2k4/Ece1/Akap6	8
GO:1905477	GO:1905477	positive regulation of protein localization to membrane	8/401	109/23328	0.000596227	0.00894341	0.00669448	Myo1c/Akap5/Nrxn1/Atp2b4/Ephb2/Tcaf1/Kcnb1/Dpp6	8
GO:1901863	GO:1901863	positive regulation of muscle tissue development	7/401	84/23328	0.000611699	0.00914005	0.00684168	Efnb2/Mrtfb/Gsk3b/Mtor/Ncam1/Akap6/Erbb4	7
GO:0006446	GO:0006446	regulation of translational initiation	6/401	61/23328	0.000621532	0.00925126	0.00692492	Mettl3/Impact/Eif2ak3/Ago2/Larp1/Eif4g1	6
GO:0009314	GO:0009314	response to radiation	17/401	401/23328	0.000633177	0.0093579	0.00700474	Cacna1e/Map3k4/Nf1/Mapk8/Atp8a2/Mettl3/Crebbp/Impact/Trp53bp2/Ints3/Chrnb2/Mtor/Htt/Nlgn3/Tspyl5/Mapk10/Ext1	17
GO:0120034	GO:0120034	positive regulation of plasma membrane bounded cell projection assembly	8/401	110/23328	0.000633532	0.0093579	0.00700474	Cobl/Hsp90aa1/Dpysl3/Mtor/Htt/Auts2/Dnm3/Nlgn1	8
GO:0099084	GO:0099084	postsynaptic specialization organization	5/401	41/23328	0.000659309	0.00966488	0.00723453	Nrxn1/Cdh2/Nlgn3/Lrrc4/Nlgn1	5
GO:0106056	GO:0106056	regulation of calcineurin-mediated signaling	5/401	41/23328	0.000659309	0.00966488	0.00723453	Akap5/Gsk3b/Atp2b4/Mtor/Akap6	5
GO:0030307	GO:0030307	positive regulation of cell growth	11/401	198/23328	0.000666074	0.00972719	0.00728117	Mapt/Gsk3b/Anapc2/Mtor/Cdkl5/L1cam/Syt1/Trpc5/Eif4g1/Map1b/Akap6	11
GO:0016241	GO:0016241	regulation of macroautophagy	8/401	111/23328	0.000672698	0.009787	0.00732594	Tsc2/Pip4k2b/Mtor/Htt/Larp1/Rab3gap2/Elapor1/Smcr8	8
GO:0009416	GO:0009416	response to light stimulus	14/401	298/23328	0.000701861	0.010173	0.00761491	Cacna1e/Map3k4/Nf1/Mapk8/Atp8a2/Mettl3/Crebbp/Impact/Chrnb2/Mtor/Htt/Nlgn3/Mapk10/Ext1	14
GO:0031646	GO:0031646	positive regulation of nervous system process	7/401	86/23328	0.000704736	0.0101766	0.00761757	Gsk3b/Nrxn1/Mtor/Nlgn3/Tbc1d24/Tenm4/Nlgn1	7
GO:1901653	GO:1901653	cellular response to peptide	14/401	299/23328	0.000725106	0.0103578	0.0077532	Tsc2/Igf1r/Myo1c/Grb10/Lpin1/Adcy8/Gsk3b/Eprs/Arhgef2/Zdhhc7/Cacna1a/Sik2/Sorl1/Grm5	14
GO:0050905	GO:0050905	neuromuscular process	9/401	140/23328	0.00072526	0.0103578	0.0077532	Atp8a2/Scn8a/Nrxn1/Bace1/Cacna1a/Herc1/Grin3a/Kcna1/Kcnma1	9
GO:0033157	GO:0033157	regulation of intracellular protein transport	12/401	232/23328	0.000725555	0.0103578	0.0077532	Supt6/Myo1c/Kif3a/Nf1/Akap5/Hsp90aa1/Gsk3b/Thoc5/Tcaf1/Sorl1/Kcnb1/Numa1	12
GO:0043270	GO:0043270	positive regulation of ion transport	15/401	334/23328	0.000727989	0.0103578	0.0077532	Akap5/Hcn1/Atp8a2/Atp1b1/Chrnb2/Ephb2/Htt/Nlgn3/Kcnc2/Syt1/Tcaf1/Kcna1/Cntn1/Dpp6/Akap6	15
GO:0031062	GO:0031062	positive regulation of histone methylation	5/401	42/23328	0.000737967	0.0104613	0.00783067	Dnmt1/Ctr9/Smad4/Nelfa/Auts2	5
GO:2000786	GO:2000786	positive regulation of autophagosome assembly	3/401	11/23328	0.0007507	0.010603	0.00793671	Pip4k2b/Rab3gap2/Elapor1	3
GO:0003012	GO:0003012	muscle system process	17/401	408/23328	0.000766961	0.0107932	0.00807915	Gtf2ird2/Pde4d/Atp8a2/Gsk3b/Smad4/Atp2b4/Atp1b1/Chrnb2/Mtor/Kdm4a/Map2k4/Htr2a/Kcna1/Slc8a1/Ece1/Akap6/Kcnma1	17
GO:0019827	GO:0019827	stem cell population maintenance	10/401	171/23328	0.000782267	0.0109687	0.00821052	Sox9/Ctr9/Arid1a/Mapk8/Mettl3/Crebbp/Cdh2/Ddx6/Bcl9/Ldb2	10
GO:1903076	GO:1903076	regulation of protein localization to plasma membrane	8/401	114/23328	0.000802045	0.0112055	0.00838772	Akap5/Nrxn1/Atp2b4/Ephb2/Zdhhc7/Hectd1/Dpp6/Kalrn	8
GO:0090276	GO:0090276	regulation of peptide hormone secretion	12/401	235/23328	0.000811702	0.0112567	0.00842603	Cacna1e/Adcy8/Stxbp5l/Nrxn1/Syt7/Pex5l/Madd/Myrip/Cnr1/Prkce/Kcnb1/Kalrn	12
GO:0007413	GO:0007413	axonal fasciculation	4/401	25/23328	0.000817344	0.0112567	0.00842603	Ephb2/L1cam/Ncam1/Cnr1	4
GO:0060004	GO:0060004	reflex	4/401	25/23328	0.000817344	0.0112567	0.00842603	Afg3l2/Auts2/Cacna1a/Kcnma1	4
GO:0106030	GO:0106030	neuron projection fasciculation	4/401	25/23328	0.000817344	0.0112567	0.00842603	Ephb2/L1cam/Ncam1/Cnr1	4
GO:1901381	GO:1901381	positive regulation of potassium ion transmembrane transport	5/401	43/23328	0.000823426	0.0113002	0.00845863	Atp1b1/Kcnc2/Kcna1/Dpp6/Akap6	5
GO:0048259	GO:0048259	regulation of receptor-mediated endocytosis	8/401	115/23328	0.000849345	0.0116147	0.00869406	Efnb2/Kif3a/Akap5/Napb/Lrpap1/Nsf/Magi2/Aak1	8
GO:0010508	GO:0010508	positive regulation of autophagy	9/401	144/23328	0.000886878	0.0120853	0.00904629	Tsc2/Pip4k2b/Gsk3b/Htt/Larp1/Rab3gap2/Elapor1/Ambra1/Smcr8	9
GO:0006605	GO:0006605	protein targeting	13/401	271/23328	0.000890705	0.0120948	0.00905344	Myo1c/Hspa4/Akap5/Hsp90aa1/Pex5l/Zdhhc7/Pik3r4/Tcaf1/Akap12/Sorl1/Kcnb1/Nlgn1/Numa1	13
GO:0098727	GO:0098727	maintenance of cell number	10/401	175/23328	0.000933936	0.0126375	0.00945967	Sox9/Ctr9/Arid1a/Mapk8/Mettl3/Crebbp/Cdh2/Ddx6/Bcl9/Ldb2	10
GO:0042982	GO:0042982	amyloid precursor protein metabolic process	6/401	66/23328	0.000946506	0.0127187	0.00952041	Gga3/Csnk1e/Bace1/Ago2/Lrrtm3/Sorl1	6
GO:0050433	GO:0050433	regulation of catecholamine secretion	6/401	66/23328	0.000946506	0.0127187	0.00952041	Syt7/Chrnb2/Htr2a/Syt1/Cnr1/Kcnb1	6
GO:2000311	GO:2000311	regulation of AMPA receptor activity	4/401	26/23328	0.000952952	0.012761	0.00955208	Shisa9/Nrxn1/Nlgn3/Nlgn1	4
GO:0031345	GO:0031345	negative regulation of cell projection organization	11/401	207/23328	0.000959497	0.0128043	0.00958452	Efnb2/Tsc2/Gsk3b/Nrxn1/Dpysl3/Ephb2/Nlgn3/Dnm3/Trpc5/Rapgef2/Nlgn1	11
GO:0046578	GO:0046578	regulation of Ras protein signal transduction	12/401	240/23328	0.000974212	0.0129274	0.00967662	Nf1/Bcl6/Lztr1/Cdh2/Farp1/Arhgef2/Ephb2/Auts2/Rasgrf1/Madd/Kalrn/Arfgef2	12
GO:0010977	GO:0010977	negative regulation of neuron projection development	10/401	176/23328	0.000975398	0.0129274	0.00967662	Efnb2/Tsc2/Gsk3b/Dpysl3/Ephb2/Nlgn3/Dnm3/Trpc5/Rapgef2/Nlgn1	10
GO:0010038	GO:0010038	response to metal ion	13/401	274/23328	0.000984836	0.012964	0.00970403	Mapt/Hcn1/Mapk8/Adcy8/Gsk3b/Nrxn1/Syt7/Htt/Syt1/Ncam1/Kcna1/Kcnma1/Nlgn1	13
GO:0014832	GO:0014832	urinary bladder smooth muscle contraction	3/401	12/23328	0.00098821	0.012964	0.00970403	Atp2b4/Htr2a/Kcnma1	3
GO:2000302	GO:2000302	positive regulation of synaptic vesicle exocytosis	3/401	12/23328	0.00098821	0.012964	0.00970403	Syt7/Syt1/Nlgn1	3
GO:0000045	GO:0000045	autophagosome assembly	7/401	92/23328	0.00105256	0.0137615	0.010301	Pip4k2b/Pik3c3/Rab3gap2/Elapor1/Ambra1/Atg2b/Smcr8	7
GO:0001956	GO:0001956	positive regulation of neurotransmitter secretion	4/401	27/23328	0.00110364	0.0142369	0.0106569	Cacna1b/Syt7/Syt1/Nlgn1	4
GO:1901018	GO:1901018	positive regulation of potassium ion transmembrane transporter activity	4/401	27/23328	0.00110364	0.0142369	0.0106569	Atp1b1/Kcnc2/Kcna1/Akap6	4
GO:1905809	GO:1905809	negative regulation of synapse organization	4/401	27/23328	0.00110364	0.0142369	0.0106569	Gsk3b/Nlgn3/Dnm3/Nlgn1	4
GO:2000727	GO:2000727	positive regulation of cardiac muscle cell differentiation	4/401	27/23328	0.00110364	0.0142369	0.0106569	Efnb2/Gsk3b/Mtor/Akap6	4
GO:0050432	GO:0050432	catecholamine secretion	6/401	68/23328	0.00110793	0.0142449	0.0106628	Syt7/Chrnb2/Htr2a/Syt1/Cnr1/Kcnb1	6
GO:0090257	GO:0090257	regulation of muscle system process	12/401	244/23328	0.00112295	0.014312	0.0107131	Gtf2ird2/Pde4d/Gsk3b/Smad4/Atp2b4/Atp1b1/Mtor/Kcna1/Slc8a1/Ece1/Akap6/Kcnma1	12
GO:0017158	GO:0017158	regulation of calcium ion-dependent exocytosis	5/401	46/23328	0.00112425	0.014312	0.0107131	Trim9/Syt7/Cacna1a/Syt1/Kcnb1	5
GO:0019228	GO:0019228	neuronal action potential	5/401	46/23328	0.00112425	0.014312	0.0107131	Scn8a/Kcna1/Dpp6/Kcnma1/Scn2a	5
GO:0009408	GO:0009408	response to heat	7/401	94/23328	0.00119443	0.0150786	0.0112869	Mapt/Hspa4/Nf1/Hsp90aa1/Mapk8/Dnaja2/Dhx9	7
GO:0008542	GO:0008542	visual learning	6/401	69/23328	0.00119616	0.0150786	0.0112869	Cacna1e/Nf1/Chrnb2/Mtor/Htt/Nlgn3	6
GO:1904377	GO:1904377	positive regulation of protein localization to cell periphery	6/401	69/23328	0.00119616	0.0150786	0.0112869	Akap5/Nrxn1/Atp2b4/Ephb2/Dpp6/Numa1	6
GO:0008361	GO:0008361	regulation of cell size	11/401	213/23328	0.00120903	0.0151913	0.0113713	Tsc2/Mapt/Hsp90aa1/Gsk3b/Anapc2/Mtor/Cdkl5/L1cam/Trpc5/Map1b/Kcnma1	11
GO:0007628	GO:0007628	adult walking behavior	5/401	47/23328	0.00124058	0.0155077	0.0116081	Mapt/Oxr1/Scn8a/Cacna1a/Kcnma1	5
GO:0031109	GO:0031109	microtubule polymerization or depolymerization	8/401	122/23328	0.00124668	0.0155077	0.0116081	Mapt/Smn1/Mapk8/Arhgef2/Ccsap/Map1b/Clasp1/Numa1	8
GO:0031929	GO:0031929	TOR signaling	8/401	122/23328	0.00124668	0.0155077	0.0116081	Tsc2/Gsk3b/Tti1/Tbck/Mtor/Wdr59/Larp1/Smcr8	8
GO:0044090	GO:0044090	positive regulation of vacuole organization	3/401	13/23328	0.00126836	0.0155077	0.0116081	Pip4k2b/Rab3gap2/Elapor1	3
GO:0055119	GO:0055119	relaxation of cardiac muscle	3/401	13/23328	0.00126836	0.0155077	0.0116081	Pde4d/Atp1b1/Akap6	3
GO:0070831	GO:0070831	basement membrane assembly	3/401	13/23328	0.00126836	0.0155077	0.0116081	Lamb1/Ntng1/Clasp1	3
GO:0097090	GO:0097090	presynaptic membrane organization	3/401	13/23328	0.00126836	0.0155077	0.0116081	Nrxn1/Nlgn3/Nlgn1	3
GO:1902170	GO:1902170	cellular response to reactive nitrogen species	3/401	13/23328	0.00126836	0.0155077	0.0116081	Mapk8/Kcnc2/Map3k5	3
GO:1900745	GO:1900745	positive regulation of p38MAPK cascade	4/401	28/23328	0.00127027	0.0155077	0.0116081	Map3k4/Pja2/Mfhas1/Map3k5	4
GO:0032388	GO:0032388	positive regulation of intracellular transport	10/401	184/23328	0.00136445	0.0166051	0.0124295	Myo1c/Kif3a/Akap5/Hsp90aa1/Gsk3b/Tcaf1/Dhx9/Sorl1/Kcnb1/Numa1	10
GO:0031330	GO:0031330	negative regulation of cellular catabolic process	12/401	250/23328	0.00138105	0.0167361	0.0125276	Tsc2/Atp2b4/Elavl4/Mtor/Kdm4a/Larp1/Herc1/Dhx9/Cnr1/Eif4g1/Sorl1/Smcr8	12
GO:0043500	GO:0043500	muscle adaptation	8/401	124/23328	0.00138386	0.0167361	0.0125276	Gtf2ird2/Gsk3b/Smad4/Atp2b4/Mtor/Kdm4a/Ece1/Akap6	8
GO:0043113	GO:0043113	receptor clustering	6/401	71/23328	0.00138865	0.0167417	0.0125318	Akap5/Nrxn1/Cdh2/Cacna1a/Magi2/Nlgn1	6
GO:0099072	GO:0099072	regulation of postsynaptic membrane neurotransmitter receptor levels	7/401	97/23328	0.00143484	0.0171915	0.0128685	Efnb2/Akap5/Gsk3b/Magi2/Dnm3/Mapk10/Kalrn	7
GO:1905037	GO:1905037	autophagosome organization	7/401	97/23328	0.00143484	0.0171915	0.0128685	Pip4k2b/Pik3c3/Rab3gap2/Elapor1/Ambra1/Atg2b/Smcr8	7
GO:0031116	GO:0031116	positive regulation of microtubule polymerization	4/401	29/23328	0.00145372	0.0173639	0.0129975	Mapt/Mapk8/Map1b/Numa1	4
GO:0010611	GO:0010611	regulation of cardiac muscle hypertrophy	6/401	72/23328	0.00149333	0.0176934	0.0132442	Gsk3b/Smad4/Atp2b4/Mtor/Ece1/Akap6	6
GO:0033173	GO:0033173	calcineurin-NFAT signaling cascade	5/401	49/23328	0.0014996	0.0176934	0.0132442	Akap5/Gsk3b/Atp2b4/Mtor/Akap6	5
GO:0090659	GO:0090659	walking behavior	5/401	49/23328	0.0014996	0.0176934	0.0132442	Mapt/Oxr1/Scn8a/Cacna1a/Kcnma1	5
GO:2000725	GO:2000725	regulation of cardiac muscle cell differentiation	5/401	49/23328	0.0014996	0.0176934	0.0132442	Efnb2/Gsk3b/Smad4/Mtor/Akap6	5
GO:0006892	GO:0006892	post-Golgi vesicle-mediated transport	7/401	98/23328	0.00152285	0.0178589	0.013368	Bbs1/Gga3/Dop1b/Ccdc91/Nsf/Sorl1/Arfgef2	7
GO:0140029	GO:0140029	exocytic process	7/401	98/23328	0.00152285	0.0178589	0.013368	Nrxn1/Syt7/Napb/Syt1/Ncam1/Kcnb1/Nlgn1	7
GO:0034767	GO:0034767	positive regulation of ion transmembrane transport	10/401	187/23328	0.00153947	0.0179992	0.0134731	Hcn1/Atp1b1/Ephb2/Htt/Nlgn3/Kcnc2/Tcaf1/Kcna1/Dpp6/Akap6	10
GO:0010644	GO:0010644	cell communication by electrical coupling	3/401	14/23328	0.00159379	0.0182218	0.0136397	Pde4d/Kcna1/Slc8a1	3
GO:0031915	GO:0031915	positive regulation of synaptic plasticity	3/401	14/23328	0.00159379	0.0182218	0.0136397	Adcy8/Anapc2/Ephb2	3
GO:0032253	GO:0032253	dense core granule localization	3/401	14/23328	0.00159379	0.0182218	0.0136397	Mapk8/Tanc2/Kif1b	3
GO:0032769	GO:0032769	negative regulation of monooxygenase activity	3/401	14/23328	0.00159379	0.0182218	0.0136397	Gsk3b/Atp2b4/Cnr1	3
GO:0099550	GO:0099550	trans-synaptic signaling, modulating synaptic transmission	3/401	14/23328	0.00159379	0.0182218	0.0136397	Ephb2/Cnr1/Grm5	3
GO:1901950	GO:1901950	dense core granule transport	3/401	14/23328	0.00159379	0.0182218	0.0136397	Mapk8/Tanc2/Kif1b	3
GO:0002090	GO:0002090	regulation of receptor internalization	6/401	73/23328	0.00160391	0.0182218	0.0136397	Efnb2/Akap5/Napb/Lrpap1/Nsf/Magi2	6
GO:0007632	GO:0007632	visual behavior	6/401	73/23328	0.00160391	0.0182218	0.0136397	Cacna1e/Nf1/Chrnb2/Mtor/Htt/Nlgn3	6
GO:0097120	GO:0097120	receptor localization to synapse	6/401	73/23328	0.00160391	0.0182218	0.0136397	Gsk3b/Nrxn1/Magi2/Mapk10/Kalrn/Nlgn1	6
GO:0042692	GO:0042692	muscle cell differentiation	16/401	399/23328	0.00160886	0.0182218	0.0136397	Sox9/Efnb2/Supt6/Dnmt1/Wdr1/Arid1a/Mrtfb/Gsk3b/Cdh2/Smad4/Afg3l2/Mtor/Map2k4/Bcl9/Slc8a1/Akap6	16
GO:0021761	GO:0021761	limbic system development	7/401	99/23328	0.00161501	0.0182218	0.0136397	Bbs1/Kif3a/Nf1/Gsk3b/Usp9x/Uba6/Kcna1	7
GO:0043502	GO:0043502	regulation of muscle adaptation	7/401	99/23328	0.00161501	0.0182218	0.0136397	Gtf2ird2/Gsk3b/Smad4/Atp2b4/Mtor/Ece1/Akap6	7
GO:0021543	GO:0021543	pallium development	9/401	157/23328	0.00162468	0.0182777	0.0136815	Lamb1/Bbs1/Kif3a/Nf1/Gsk3b/Cdh2/Usp9x/Uba6/Kcna1	9
GO:0018198	GO:0018198	peptidyl-cysteine modification	5/401	50/23328	0.00164306	0.018403	0.0137754	Oxr1/Atp2b4/Zdhhc7/Tbc1d24/Nos1ap	5
GO:1901652	GO:1901652	response to peptide	16/401	400/23328	0.00165024	0.018403	0.0137754	Tsc2/Cacna1b/Igf1r/Myo1c/Grb10/Lpin1/Adcy8/Gsk3b/Eprs/Arhgef2/Mtor/Zdhhc7/Cacna1a/Sik2/Sorl1/Grm5	16
GO:0043951	GO:0043951	negative regulation of cAMP-mediated signaling	4/401	30/23328	0.00165485	0.018403	0.0137754	Pde4d/Pde10a/Atp2b4/Crtc3	4
GO:0071711	GO:0071711	basement membrane organization	4/401	30/23328	0.00165485	0.018403	0.0137754	Lamb1/Ntng1/Ext1/Clasp1	4
GO:0043547	GO:0043547	positive regulation of GTPase activity	11/401	222/23328	0.00168148	0.0186456	0.013957	Tsc2/Tbc1d8/Nf1/Gsk3b/Tbck/Cdkl5/Tbc1d9/Rasgrf1/Tbc1d10b/Kalrn/Rapgef2	11
GO:0051592	GO:0051592	response to calcium ion	8/401	128/23328	0.00169411	0.018732	0.0140216	Hcn1/Adcy8/Nrxn1/Syt7/Htt/Syt1/Kcnma1/Nlgn1	8
GO:0021766	GO:0021766	hippocampus development	6/401	74/23328	0.0017206	0.0189169	0.01416	Bbs1/Kif3a/Gsk3b/Usp9x/Uba6/Kcna1	6
GO:0099518	GO:0099518	vesicle cytoskeletal trafficking	6/401	74/23328	0.0017206	0.0189169	0.01416	Myo1c/Htt/Madd/Myrip/Tanc2/Kif1b	6
GO:0120032	GO:0120032	regulation of plasma membrane bounded cell projection assembly	10/401	190/23328	0.00173229	0.0189914	0.0142158	Cobl/Hsp90aa1/Nrxn1/Dpysl3/Mtor/Htt/Auts2/Cdkl5/Dnm3/Nlgn1	10
GO:0014065	GO:0014065	phosphatidylinositol 3-kinase signaling	8/401	129/23328	0.00177966	0.0194003	0.0145219	Sox9/Tsc2/Igf1r/Nf1/Htr2a/Myo16/Nyap2/Erbb4	8
GO:0032273	GO:0032273	positive regulation of protein polymerization	8/401	129/23328	0.00177966	0.0194003	0.0145219	Myo1c/Mapt/Hsp90aa1/Mapk8/Mtor/Prkce/Map1b/Numa1	8
GO:0034504	GO:0034504	protein localization to nucleus	13/401	293/23328	0.00179479	0.0194003	0.0145219	Sox9/Tsc2/Nf1/Akap5/Hsp90aa1/Gsk3b/Adar/Htt/Eif2ak3/Nup133/Polr1a/Zbtb16/Mfhas1	13
GO:0051258	GO:0051258	protein polymerization	13/401	293/23328	0.00179479	0.0194003	0.0145219	Myo1c/Mapt/Cobl/Sptb/Hsp90aa1/Mapk8/Mtor/Gas7/Dnm3/Prkce/Map1b/Clasp1/Numa1	13
GO:0042987	GO:0042987	amyloid precursor protein catabolic process	5/401	51/23328	0.00179635	0.0194003	0.0145219	Gga3/Csnk1e/Bace1/Lrrtm3/Sorl1	5
GO:0048738	GO:0048738	cardiac muscle tissue development	12/401	258/23328	0.00179967	0.0194003	0.0145219	Efnb2/Arid1a/Mrtfb/Gsk3b/Smad4/Mtor/Map2k4/Ncam1/Tenm4/Slc8a1/Akap6/Erbb4	12
GO:0007041	GO:0007041	lysosomal transport	7/401	101/23328	0.0018123	0.0194282	0.0145428	Igf2r/Ccdc91/Epg5/Gprasp1/Sorl1/Hook2/Numa1	7
GO:0031058	GO:0031058	positive regulation of histone modification	7/401	101/23328	0.0018123	0.0194282	0.0145428	Dnmt1/Ctr9/Lpin1/Bcl6/Smad4/Nelfa/Auts2	7
GO:0010507	GO:0010507	negative regulation of autophagy	6/401	75/23328	0.00184363	0.0196552	0.0147127	Tsc2/Mtor/Kdm4a/Herc1/Eif4g1/Smcr8	6
GO:0014743	GO:0014743	regulation of muscle hypertrophy	6/401	75/23328	0.00184363	0.0196552	0.0147127	Gsk3b/Smad4/Atp2b4/Mtor/Ece1/Akap6	6
GO:0045665	GO:0045665	negative regulation of neuron differentiation	12/401	259/23328	0.00185863	0.0197608	0.0147917	Sox9/Efnb2/Tsc2/Gsk3b/Dpysl3/Ephb2/Nlgn3/Ddx6/Dnm3/Trpc5/Rapgef2/Nlgn1	12
GO:0060491	GO:0060491	regulation of cell projection assembly	10/401	192/23328	0.00187136	0.0197667	0.0147961	Cobl/Hsp90aa1/Nrxn1/Dpysl3/Mtor/Htt/Auts2/Cdkl5/Dnm3/Nlgn1	10
GO:0035640	GO:0035640	exploration behavior	4/401	31/23328	0.00187452	0.0197667	0.0147961	Brinp1/Chl1/Prkce/Gad1	4
GO:0060074	GO:0060074	synapse maturation	4/401	31/23328	0.00187452	0.0197667	0.0147961	Adgrl1/Nrxn1/Anapc2/Erbb4	4
GO:0062197	GO:0062197	cellular response to chemical stress	14/401	332/23328	0.00195206	0.020408	0.0152762	Mapt/Pcgf2/Mapk8/Oxr1/Epas1/Impact/Brf2/Kcnc2/Tbc1d24/Lrrc8d/Slc8a1/Chd6/Map3k5/Scn2a	14
GO:0043268	GO:0043268	positive regulation of potassium ion transport	5/401	52/23328	0.00195985	0.020408	0.0152762	Atp1b1/Kcnc2/Kcna1/Dpp6/Akap6	5
GO:0014848	GO:0014848	urinary tract smooth muscle contraction	3/401	15/23328	0.00196698	0.020408	0.0152762	Atp2b4/Htr2a/Kcnma1	3
GO:0031054	GO:0031054	pre-miRNA processing	3/401	15/23328	0.00196698	0.020408	0.0152762	Drosha/Adar/Ago2	3
GO:0060134	GO:0060134	prepulse inhibition	3/401	15/23328	0.00196698	0.020408	0.0152762	Nrxn1/Bace1/Grin3a	3
GO:1903818	GO:1903818	positive regulation of voltage-gated potassium channel activity	3/401	15/23328	0.00196698	0.020408	0.0152762	Kcnc2/Kcna1/Akap6	3
GO:0055024	GO:0055024	regulation of cardiac muscle tissue development	7/401	103/23328	0.00202779	0.0209828	0.0157064	Efnb2/Gsk3b/Smad4/Mtor/Ncam1/Akap6/Erbb4	7
GO:0048638	GO:0048638	regulation of developmental growth	16/401	409/23328	0.00206452	0.0213059	0.0159482	Igf1r/Mapt/Atp8a2/Gsk3b/Afg3l2/Anapc2/Atrn/Mtor/Cdkl5/L1cam/Syt1/Ncam1/Trpc5/Map1b/Akap6/Erbb4	16
GO:0099111	GO:0099111	microtubule-based transport	10/401	195/23328	0.00209676	0.0215628	0.0161406	Bbs1/Kif3a/Mapt/Kif3c/Htt/Ift172/Madd/Map1b/Kif1b/Wdr35	10
GO:0031056	GO:0031056	regulation of histone modification	9/401	163/23328	0.00210056	0.0215628	0.0161406	Supt6/Dnmt1/Ctr9/Lpin1/Bcl6/Smad4/Nelfa/Auts2/Kdm4a	9
GO:0051590	GO:0051590	positive regulation of neurotransmitter transport	4/401	32/23328	0.00211358	0.021639	0.0161976	Cacna1b/Syt7/Syt1/Nlgn1	4
GO:0050435	GO:0050435	amyloid-beta metabolic process	5/401	53/23328	0.00213396	0.0217314	0.0162668	Gga3/Csnk1e/Bace1/Lrrtm3/Sorl1	5
GO:0097720	GO:0097720	calcineurin-mediated signaling	5/401	53/23328	0.00213396	0.0217314	0.0162668	Akap5/Gsk3b/Atp2b4/Mtor/Akap6	5
GO:0006413	GO:0006413	translational initiation	7/401	104/23328	0.00214271	0.0217314	0.0162668	Mettl3/Impact/Eif4g3/Eif2ak3/Ago2/Larp1/Eif4g1	7
GO:0030073	GO:0030073	insulin secretion	11/401	229/23328	0.00214507	0.0217314	0.0162668	Cacna1e/Adcy8/Stxbp5l/Nrxn1/Syt7/Htt/Myrip/Cnr1/Prkce/Kcnb1/Ptprn2	11
GO:0048015	GO:0048015	phosphatidylinositol-mediated signaling	9/401	164/23328	0.00218968	0.0221255	0.0165618	Sox9/Tsc2/Igf1r/Nf1/Pik3c3/Htr2a/Myo16/Nyap2/Erbb4	9
GO:0007019	GO:0007019	microtubule depolymerization	5/401	54/23328	0.00231908	0.023372	0.0174948	Smn1/Arhgef2/Ccsap/Map1b/Clasp1	5
GO:0031112	GO:0031112	positive regulation of microtubule polymerization or depolymerization	4/401	33/23328	0.00237287	0.0235974	0.0176635	Mapt/Mapk8/Map1b/Numa1	4
GO:0030238	GO:0030238	male sex determination	3/401	16/23328	0.00239023	0.0235974	0.0176635	Sox9/Igf1r/Map3k4	3
GO:0046831	GO:0046831	regulation of RNA export from nucleus	3/401	16/23328	0.00239023	0.0235974	0.0176635	Supt6/Thoc5/Dhx9	3
GO:0061000	GO:0061000	negative regulation of dendritic spine development	3/401	16/23328	0.00239023	0.0235974	0.0176635	Nlgn3/Dnm3/Nlgn1	3
GO:0070885	GO:0070885	negative regulation of calcineurin-NFAT signaling cascade	3/401	16/23328	0.00239023	0.0235974	0.0176635	Gsk3b/Atp2b4/Mtor	3
GO:0090128	GO:0090128	regulation of synapse maturation	3/401	16/23328	0.00239023	0.0235974	0.0176635	Adgrl1/Nrxn1/Anapc2	3
GO:0098696	GO:0098696	regulation of neurotransmitter receptor localization to postsynaptic specialization membrane	3/401	16/23328	0.00239023	0.0235974	0.0176635	Gsk3b/Magi2/Kalrn	3
GO:0106057	GO:0106057	negative regulation of calcineurin-mediated signaling	3/401	16/23328	0.00239023	0.0235974	0.0176635	Gsk3b/Atp2b4/Mtor	3
GO:1902117	GO:1902117	positive regulation of organelle assembly	6/401	79/23328	0.00240342	0.0236672	0.0177158	Pip4k2b/Mapk8/Htt/Rab3gap2/Elapor1/Numa1	6
GO:0048017	GO:0048017	inositol lipid-mediated signaling	9/401	167/23328	0.00247523	0.0243126	0.0181989	Sox9/Tsc2/Igf1r/Nf1/Pik3c3/Htr2a/Myo16/Nyap2/Erbb4	9
GO:0050775	GO:0050775	positive regulation of dendrite morphogenesis	5/401	55/23328	0.00251561	0.0245844	0.0184023	Akap5/Anapc2/Cdkl5/Tbc1d24/Kalrn	5
GO:0061001	GO:0061001	regulation of dendritic spine morphogenesis	5/401	55/23328	0.00251561	0.0245844	0.0184023	Nlgn3/Dnm3/Tanc2/Kalrn/Nlgn1	5
GO:0032869	GO:0032869	cellular response to insulin stimulus	10/401	201/23328	0.00261311	0.0254173	0.0190258	Tsc2/Igf1r/Myo1c/Grb10/Lpin1/Gsk3b/Eprs/Zdhhc7/Sik2/Sorl1	10
GO:0031334	GO:0031334	positive regulation of protein-containing complex assembly	11/401	235/23328	0.00262055	0.0254173	0.0190258	Myo1c/Mapt/Hsp90aa1/Mapk8/Gsk3b/Gnl3l/Mtor/Prkce/Eif4g1/Map1b/Numa1	11
GO:0032868	GO:0032868	response to insulin	11/401	235/23328	0.00262055	0.0254173	0.0190258	Tsc2/Igf1r/Myo1c/Grb10/Lpin1/Gsk3b/Eprs/Mtor/Zdhhc7/Sik2/Sorl1	11
GO:0001964	GO:0001964	startle response	4/401	34/23328	0.00265324	0.0254182	0.0190265	Nrxn1/Bace1/Grin3a/Kcna1	4
GO:1904646	GO:1904646	cellular response to amyloid-beta	4/401	34/23328	0.00265324	0.0254182	0.0190265	Igf1r/Gsk3b/Cacna1a/Grm5	4
GO:0043266	GO:0043266	regulation of potassium ion transport	7/401	108/23328	0.00265348	0.0254182	0.0190265	Akap5/Atp1b1/Htr2a/Kcnc2/Kcna1/Dpp6/Akap6	7
GO:0048661	GO:0048661	positive regulation of smooth muscle cell proliferation	7/401	108/23328	0.00265348	0.0254182	0.0190265	Foxj2/Dnmt1/Igf1r/Gsk3b/Mtor/Cdh13/Map3k5	7
GO:0055017	GO:0055017	cardiac muscle tissue growth	7/401	108/23328	0.00265348	0.0254182	0.0190265	Gsk3b/Mtor/Map2k4/Ncam1/Tenm4/Akap6/Erbb4	7
GO:0033002	GO:0033002	muscle cell proliferation	11/401	236/23328	0.00270749	0.0258375	0.0193403	Foxj2/Dnmt1/Igf1r/Gsk3b/Mtor/Cdh13/Ncam1/Tenm4/Kalrn/Erbb4/Map3k5	11
GO:0015872	GO:0015872	dopamine transport	5/401	56/23328	0.00272395	0.0258375	0.0193403	Syt7/Chrnb2/Htr2a/Syt1/Cnr1	5
GO:0051568	GO:0051568	histone H3-K4 methylation	5/401	56/23328	0.00272395	0.0258375	0.0193403	Dnmt1/Ctr9/Smad4/Nelfa/Auts2	5
GO:0098815	GO:0098815	modulation of excitatory postsynaptic potential	5/401	56/23328	0.00272395	0.0258375	0.0193403	Gsk3b/Nrxn1/Nlgn3/Tbc1d24/Nlgn1	5
GO:1904064	GO:1904064	positive regulation of cation transmembrane transport	9/401	170/23328	0.00278957	0.0263147	0.0196976	Hcn1/Atp1b1/Ephb2/Htt/Nlgn3/Kcnc2/Kcna1/Dpp6/Akap6	9
GO:0021549	GO:0021549	cerebellum development	7/401	109/23328	0.00279466	0.0263147	0.0196976	Igf1r/Nrxn1/Atrn/Usp9x/Cacna1a/Herc1/Cntn1	7
GO:0051028	GO:0051028	mRNA transport	7/401	109/23328	0.00279466	0.0263147	0.0196976	Supt6/Myo1c/Mapt/Htt/Thoc5/Nup133/Dhx9	7
GO:0010565	GO:0010565	regulation of cellular ketone metabolic process	8/401	139/23328	0.00283648	0.0265149	0.0198474	Sox9/Atp2b4/Mtor/Eif2ak3/Cacna1a/Cnr1/Prkce/Kcnma1	8
GO:0055007	GO:0055007	cardiac muscle cell differentiation	8/401	139/23328	0.00283648	0.0265149	0.0198474	Efnb2/Arid1a/Gsk3b/Smad4/Mtor/Map2k4/Slc8a1/Akap6	8
GO:1900180	GO:1900180	regulation of protein localization to nucleus	8/401	139/23328	0.00283648	0.0265149	0.0198474	Nf1/Akap5/Hsp90aa1/Gsk3b/Htt/Eif2ak3/Polr1a/Mfhas1	8
GO:0042593	GO:0042593	glucose homeostasis	12/401	273/23328	0.00286458	0.0265952	0.0199075	Cacna1e/Igf1r/Adcy8/Stxbp5l/Nrxn1/Smad4/Cacna1a/Hectd4/Cnr1/Prkce/Kcnb1/Ptprn2	12
GO:0018279	GO:0018279	protein N-linked glycosylation via asparagine	3/401	17/23328	0.00286568	0.0265952	0.0199075	Rpn1/Mgat5/Uggt1	3
GO:0032230	GO:0032230	positive regulation of synaptic transmission, GABAergic	3/401	17/23328	0.00286568	0.0265952	0.0199075	Prkce/Erbb4/Nlgn1	3
GO:1901019	GO:1901019	regulation of calcium ion transmembrane transporter activity	6/401	82/23328	0.00290062	0.0267863	0.0200506	Pde4d/Atp1b1/Htt/Cacna1a/Nos1ap/Akap6	6
GO:0008344	GO:0008344	adult locomotory behavior	7/401	110/23328	0.00294154	0.0267863	0.0200506	Mapt/Oxr1/Scn8a/Chl1/Cacna1a/Kalrn/Kcnma1	7
GO:0003170	GO:0003170	heart valve development	5/401	57/23328	0.00294449	0.0267863	0.0200506	Sox9/Smad4/Mtor/Hectd1/Slit3	5
GO:0033500	GO:0033500	carbohydrate homeostasis	12/401	274/23328	0.00295068	0.0267863	0.0200506	Cacna1e/Igf1r/Adcy8/Stxbp5l/Nrxn1/Smad4/Cacna1a/Hectd4/Cnr1/Prkce/Kcnb1/Ptprn2	12
GO:0040001	GO:0040001	establishment of mitotic spindle localization	4/401	35/23328	0.00295549	0.0267863	0.0200506	Arhgef2/Htt/Clasp1/Numa1	4
GO:0060292	GO:0060292	long-term synaptic depression	4/401	35/23328	0.00295549	0.0267863	0.0200506	Mapt/Adcy8/Kcnb1/Sorcs3	4
GO:0071320	GO:0071320	cellular response to cAMP	4/401	35/23328	0.00295549	0.0267863	0.0200506	Hcn1/Slc8a1/Akap6/Rapgef2	4
GO:0097106	GO:0097106	postsynaptic density organization	4/401	35/23328	0.00295549	0.0267863	0.0200506	Nrxn1/Cdh2/Lrrc4/Nlgn1	4
GO:1900181	GO:1900181	negative regulation of protein localization to nucleus	4/401	35/23328	0.00295549	0.0267863	0.0200506	Nf1/Gsk3b/Polr1a/Mfhas1	4
GO:1902003	GO:1902003	regulation of amyloid-beta formation	4/401	35/23328	0.00295549	0.0267863	0.0200506	Gga3/Csnk1e/Lrrtm3/Sorl1	4
GO:0007034	GO:0007034	vacuolar transport	8/401	140/23328	0.00296443	0.0268046	0.0200642	Igf2r/Ccdc91/Pik3r4/Epg5/Gprasp1/Sorl1/Hook2/Numa1	8
GO:0006898	GO:0006898	receptor-mediated endocytosis	11/401	240/23328	0.00307882	0.0277407	0.020765	Efnb2/Kif3a/Akap5/Napb/Lrpap1/Nlgn3/Nsf/Magi2/Dnm3/Sorl1/Aak1	11
GO:0072384	GO:0072384	organelle transport along microtubule	6/401	83/23328	0.0030823	0.0277407	0.020765	Mapt/Kif3c/Htt/Madd/Map1b/Kif1b	6
GO:0034599	GO:0034599	cellular response to oxidative stress	12/401	276/23328	0.00312917	0.0280753	0.0210155	Mapt/Pcgf2/Mapk8/Oxr1/Epas1/Impact/Brf2/Kcnc2/Tbc1d24/Slc8a1/Chd6/Map3k5	12
GO:0051260	GO:0051260	protein homooligomerization	9/401	173/23328	0.00313468	0.0280753	0.0210155	Mapt/Hcn1/Adcy8/Crtc3/Kcnc2/Kcna4/Kcna3/Kcna1/Kcnb1	9
GO:1903532	GO:1903532	positive regulation of secretion by cell	15/401	388/23328	0.00314125	0.0280753	0.0210155	Cacna1b/Adcy8/Nell2/Stxbp5l/Smad4/Syt7/Pex5l/Chrnb2/Syt1/Myrip/Prkce/Sorl1/Kcnb1/Nlgn1/Clasp1	15
GO:0010959	GO:0010959	regulation of metal ion transport	16/401	427/23328	0.00315617	0.0281407	0.0210644	Cacna1b/Akap5/Pde4d/Atp2b4/Atp1b1/Htt/Cacna1a/Htr2a/Kcnc2/Nos1ap/Prkce/Kcna1/Slc8a1/Cntn1/Dpp6/Akap6	16
GO:0010656	GO:0010656	negative regulation of muscle cell apoptotic process	5/401	58/23328	0.00317765	0.0281407	0.0210644	Dnmt1/Igf1r/Gsk3b/Ambra1/Erbb4	5
GO:0042596	GO:0042596	fear response	5/401	58/23328	0.00317765	0.0281407	0.0210644	Cacna1e/Brinp1/Eif4g1/Ext1/Kalrn	5
GO:0048016	GO:0048016	inositol phosphate-mediated signaling	5/401	58/23328	0.00317765	0.0281407	0.0210644	Akap5/Gsk3b/Atp2b4/Mtor/Akap6	5
GO:0048009	GO:0048009	insulin-like growth factor receptor signaling pathway	4/401	36/23328	0.00328045	0.028853	0.0215976	Tsc2/Igf1r/Grb10/Eif2ak3	4
GO:1905209	GO:1905209	positive regulation of cardiocyte differentiation	4/401	36/23328	0.00328045	0.028853	0.0215976	Efnb2/Gsk3b/Mtor/Akap6	4
GO:2000785	GO:2000785	regulation of autophagosome assembly	4/401	36/23328	0.00328045	0.028853	0.0215976	Pip4k2b/Rab3gap2/Elapor1/Smcr8	4
GO:0035725	GO:0035725	sodium ion transmembrane transport	8/401	143/23328	0.00337542	0.0294617	0.0220532	Nalcn/Hcn1/Scn8a/Atp2b4/Atp1b1/Slc9a7/Slc8a1/Scn2a	8
GO:0034764	GO:0034764	positive regulation of transmembrane transport	11/401	243/23328	0.00338336	0.0294617	0.0220532	Hcn1/Atp1b1/Ephb2/Htt/Nlgn3/Kcnc2/Tcaf1/Kcna1/Dpp6/Akap6/Erbb4	11
GO:0018196	GO:0018196	peptidyl-asparagine modification	3/401	18/23328	0.00339533	0.0294617	0.0220532	Rpn1/Mgat5/Uggt1	3
GO:0031281	GO:0031281	positive regulation of cyclase activity	3/401	18/23328	0.00339533	0.0294617	0.0220532	Nf1/Akap5/Mapk8	3
GO:0032793	GO:0032793	positive regulation of CREB transcription factor activity	3/401	18/23328	0.00339533	0.0294617	0.0220532	Adcy8/Crebbp/Crtc3	3
GO:0070102	GO:0070102	interleukin-6-mediated signaling pathway	3/401	18/23328	0.00339533	0.0294617	0.0220532	Ctr9/Il6st/Smad4	3
GO:0030516	GO:0030516	regulation of axon extension	7/401	113/23328	0.00341778	0.0295762	0.0221389	Mapt/Gsk3b/Anapc2/Cdkl5/L1cam/Trpc5/Map1b	7
GO:0042551	GO:0042551	neuron maturation	5/401	59/23328	0.00342381	0.0295762	0.0221389	Akap5/Gsk3b/Nrxn1/Nfasc/Mtor	5
GO:0051937	GO:0051937	catecholamine transport	6/401	85/23328	0.00347099	0.029917	0.022394	Syt7/Chrnb2/Htr2a/Syt1/Cnr1/Kcnb1	6
GO:0042326	GO:0042326	negative regulation of phosphorylation	17/401	471/23328	0.00348063	0.0299334	0.0224063	Tsc2/Igf1r/Mapt/Grb10/Hspa4/Nf1/Pde4d/Gsk3b/Impact/Smad4/Adar/Ephb2/Mtor/Eif4g1/Sorl1/Smcr8/Slc8a1	17
GO:0016571	GO:0016571	histone methylation	8/401	144/23328	0.0035218	0.0300869	0.0225212	Supt6/Dnmt1/Ctr9/Crebbp/Smad4/Nelfa/Auts2/Kdm4a	8
GO:0071333	GO:0071333	cellular response to glucose stimulus	8/401	144/23328	0.0035218	0.0300869	0.0225212	Cacna1e/Igf1r/Adcy8/Nrxn1/Smad4/Prkce/Kcnb1/Ptprn2	8
GO:0090316	GO:0090316	positive regulation of intracellular protein transport	8/401	144/23328	0.0035218	0.0300869	0.0225212	Myo1c/Kif3a/Akap5/Hsp90aa1/Gsk3b/Tcaf1/Sorl1/Kcnb1	8
GO:0051294	GO:0051294	establishment of spindle orientation	4/401	37/23328	0.0036289	0.0309336	0.023155	Arhgef2/Htt/Clasp1/Numa1	4
GO:0035051	GO:0035051	cardiocyte differentiation	9/401	177/23328	0.0036462	0.0310128	0.0232142	Efnb2/Arid1a/Gsk3b/Smad4/Mtor/Map2k4/Tenm4/Slc8a1/Akap6	9
GO:0017148	GO:0017148	negative regulation of translation	8/401	145/23328	0.00367306	0.0311726	0.0233339	Mettl3/Eprs/Eif2ak3/Ilf3/Ago2/Larp1/Cpeb3/Eif4g1	8
GO:0071331	GO:0071331	cellular response to hexose stimulus	8/401	146/23328	0.00382929	0.0324275	0.0242732	Cacna1e/Igf1r/Adcy8/Nrxn1/Smad4/Prkce/Kcnb1/Ptprn2	8
GO:0071826	GO:0071826	ribonucleoprotein complex subunit organization	9/401	179/23328	0.00392539	0.0330905	0.0247695	Celf2/Prpf6/Snrnp200/Hsp90aa1/Smn1/Adar/Dhx8/Ago2/Dhx9	9
GO:0034968	GO:0034968	histone lysine methylation	7/401	116/23328	0.00395062	0.0330905	0.0247695	Supt6/Dnmt1/Ctr9/Smad4/Nelfa/Auts2/Kdm4a	7
GO:0051952	GO:0051952	regulation of amine transport	7/401	116/23328	0.00395062	0.0330905	0.0247695	Syt7/Chrnb2/Cacna1a/Htr2a/Syt1/Cnr1/Kcnb1	7
GO:0008652	GO:0008652	cellular amino acid biosynthetic process	5/401	61/23328	0.00395676	0.0330905	0.0247695	Aldh18a1/Atp2b4/Bcat1/Bcat2/Gad1	5
GO:0032239	GO:0032239	regulation of nucleobase-containing compound transport	3/401	19/23328	0.00398102	0.0330905	0.0247695	Supt6/Thoc5/Dhx9	3
GO:0035020	GO:0035020	regulation of Rac protein signal transduction	3/401	19/23328	0.00398102	0.0330905	0.0247695	Nf1/Auts2/Rasgrf1	3
GO:0071326	GO:0071326	cellular response to monosaccharide stimulus	8/401	147/23328	0.00399061	0.0330905	0.0247695	Cacna1e/Igf1r/Adcy8/Nrxn1/Smad4/Prkce/Kcnb1/Ptprn2	8
GO:0006903	GO:0006903	vesicle targeting	4/401	38/23328	0.00400164	0.0330905	0.0247695	Wdr11/Arfgap3/Nlgn1/Clasp1	4
GO:0010661	GO:0010661	positive regulation of muscle cell apoptotic process	4/401	38/23328	0.00400164	0.0330905	0.0247695	Mapk8/Smad4/Map2k4/Map3k5	4
GO:0033238	GO:0033238	regulation of cellular amine metabolic process	4/401	38/23328	0.00400164	0.0330905	0.0247695	Epas1/Atp2b4/Chrnb2/Cacna1a	4
GO:0048265	GO:0048265	response to pain	4/401	38/23328	0.00400164	0.0330905	0.0247695	Cacna1e/Cacna1b/Cacna1a/Kalrn	4
GO:1905269	GO:1905269	positive regulation of chromatin organization	7/401	117/23328	0.00414153	0.0341742	0.0255807	Dnmt1/Ctr9/Lpin1/Bcl6/Smad4/Nelfa/Auts2	7
GO:0007266	GO:0007266	Rho protein signal transduction	9/401	181/23328	0.00422103	0.0347562	0.0260163	Bcl6/Cdh2/Farp1/Arhgef2/Cdh13/Rasgrf1/Arhgap32/Arhgef11/Kalrn	9
GO:1903078	GO:1903078	positive regulation of protein localization to plasma membrane	5/401	62/23328	0.00424435	0.0348001	0.0260492	Akap5/Nrxn1/Atp2b4/Ephb2/Dpp6	5
GO:1905207	GO:1905207	regulation of cardiocyte differentiation	5/401	62/23328	0.00424435	0.0348001	0.0260492	Efnb2/Gsk3b/Smad4/Mtor/Akap6	5
GO:1901215	GO:1901215	negative regulation of neuron death	11/401	251/23328	0.00431482	0.0353031	0.0264257	Gabrb2/Oxr1/Gsk3b/Chl1/Hyou1/Map2k4/Cacna1a/Tbc1d24/Nos1ap/Ambra1/Sorl1	11
GO:0060419	GO:0060419	heart growth	7/401	118/23328	0.00433934	0.0353754	0.0264799	Gsk3b/Mtor/Map2k4/Ncam1/Tenm4/Akap6/Erbb4	7
GO:0019216	GO:0019216	regulation of lipid metabolic process	14/401	363/23328	0.00434195	0.0353754	0.0264799	Sox9/Igf1r/Mtmr4/Mtor/Crtc3/Eif2ak3/Pik3r4/Htr2a/Ttc39b/Ambra1/Cnr1/Prkce/Sorl1/Kcnma1	14
GO:0006403	GO:0006403	RNA localization	9/401	182/23328	0.00437523	0.0355717	0.0266268	Supt6/Prpf6/Myo1c/Mapt/Sidt1/Htt/Thoc5/Nup133/Dhx9	9
GO:0031279	GO:0031279	regulation of cyclase activity	4/401	39/23328	0.00439943	0.0356935	0.0267179	Nf1/Akap5/Mapk8/Akap6	4
GO:0006479	GO:0006479	protein methylation	9/401	183/23328	0.00453379	0.03663	0.0274189	Supt6/Dnmt1/Ctr9/Crebbp/Smad4/Nelfa/Auts2/Ilf3/Kdm4a	9
GO:0008213	GO:0008213	protein alkylation	9/401	183/23328	0.00453379	0.03663	0.0274189	Supt6/Dnmt1/Ctr9/Crebbp/Smad4/Nelfa/Auts2/Ilf3/Kdm4a	9
GO:0050994	GO:0050994	regulation of lipid catabolic process	5/401	63/23328	0.00454653	0.0366564	0.0274387	Mtor/Crtc3/Cnr1/Prkce/Sorl1	5
GO:0071375	GO:0071375	cellular response to peptide hormone stimulus	11/401	253/23328	0.00457692	0.0368247	0.0275647	Tsc2/Igf1r/Myo1c/Grb10/Lpin1/Adcy8/Gsk3b/Eprs/Zdhhc7/Sik2/Sorl1	11
GO:0032252	GO:0032252	secretory granule localization	3/401	20/23328	0.00462442	0.0369763	0.0276782	Mapk8/Tanc2/Kif1b	3
GO:0035584	GO:0035584	calcium-mediated signaling using intracellular calcium source	3/401	20/23328	0.00462442	0.0369763	0.0276782	Adgrl1/Tenm2/Grm5	3
GO:0043555	GO:0043555	regulation of translation in response to stress	3/401	20/23328	0.00462442	0.0369763	0.0276782	Impact/Eif2ak3/Eif4g1	3
GO:0007616	GO:0007616	long-term memory	4/401	40/23328	0.00482302	0.0384056	0.028748	Adcy8/Pja2/Mtor/Cpeb3	4
GO:0085029	GO:0085029	extracellular matrix assembly	4/401	40/23328	0.00482302	0.0384056	0.028748	Sox9/Lamb1/Ntng1/Clasp1	4
GO:0031110	GO:0031110	regulation of microtubule polymerization or depolymerization	6/401	91/23328	0.00485647	0.0385755	0.0288752	Mapt/Mapk8/Arhgef2/Map1b/Clasp1/Numa1	6
GO:0009749	GO:0009749	response to glucose	9/401	185/23328	0.0048643	0.0385755	0.0288752	Cacna1e/Igf1r/Adcy8/Nrxn1/Smad4/Prkce/Sarm1/Kcnb1/Ptprn2	9
GO:0015837	GO:0015837	amine transport	7/401	121/23328	0.00497575	0.0392983	0.0294163	Syt7/Chrnb2/Cacna1a/Htr2a/Syt1/Cnr1/Kcnb1	7
GO:0022037	GO:0022037	metencephalon development	7/401	121/23328	0.00497575	0.0392983	0.0294163	Igf1r/Nrxn1/Atrn/Usp9x/Cacna1a/Herc1/Cntn1	7
GO:0016570	GO:0016570	histone modification	16/401	448/23328	0.00499266	0.0393515	0.0294561	Supt6/Dnmt1/Ctr9/Pcgf2/Lpin1/Ncoa1/Bcl6/Crebbp/Smad4/Kdm5c/Nelfa/Ep400/Auts2/Kdm4a/Kdm5b/Asxl1	16
GO:0060047	GO:0060047	heart contraction	10/401	221/23328	0.00510698	0.0401708	0.0300694	Cacna1e/Cacna1b/Pde4d/Epas1/Atp2b4/Atp1b1/Mtor/Slc8a1/Akap6/Ext1	10
GO:0045685	GO:0045685	regulation of glial cell differentiation	6/401	92/23328	0.00512186	0.0402061	0.0300958	Wdr1/Nf1/Il6st/Mtor/Kdm4a/Tenm4	6
GO:0034205	GO:0034205	amyloid-beta formation	4/401	41/23328	0.00527316	0.0410676	0.0307407	Gga3/Csnk1e/Lrrtm3/Sorl1	4
GO:1900744	GO:1900744	regulation of p38MAPK cascade	4/401	41/23328	0.00527316	0.0410676	0.0307407	Map3k4/Pja2/Mfhas1/Map3k5	4
GO:1902991	GO:1902991	regulation of amyloid precursor protein catabolic process	4/401	41/23328	0.00527316	0.0410676	0.0307407	Gga3/Csnk1e/Lrrtm3/Sorl1	4
GO:0007625	GO:0007625	grooming behavior	3/401	21/23328	0.00532712	0.0410676	0.0307407	Nrxn1/Htt/Cntnap4	3
GO:0033605	GO:0033605	positive regulation of catecholamine secretion	3/401	21/23328	0.00532712	0.0410676	0.0307407	Chrnb2/Syt1/Kcnb1	3
GO:0034643	GO:0034643	establishment of mitochondrion localization, microtubule-mediated	3/401	21/23328	0.00532712	0.0410676	0.0307407	Mapt/Map1b/Kif1b	3
GO:0045948	GO:0045948	positive regulation of translational initiation	3/401	21/23328	0.00532712	0.0410676	0.0307407	Mettl3/Impact/Larp1	3
GO:0047497	GO:0047497	mitochondrion transport along microtubule	3/401	21/23328	0.00532712	0.0410676	0.0307407	Mapt/Map1b/Kif1b	3
GO:0050966	GO:0050966	detection of mechanical stimulus involved in sensory perception of pain	3/401	21/23328	0.00532712	0.0410676	0.0307407	Bace1/Htr2a/Kcna1	3
GO:0009746	GO:0009746	response to hexose	9/401	188/23328	0.00539482	0.0415068	0.0310695	Cacna1e/Igf1r/Adcy8/Nrxn1/Smad4/Prkce/Sarm1/Kcnb1/Ptprn2	9
GO:0051259	GO:0051259	protein complex oligomerization	10/401	223/23328	0.00543412	0.0416689	0.0311907	Mapt/Hcn1/Adcy8/Crtc3/Kcnc2/Syt1/Kcna4/Kcna3/Kcna1/Kcnb1	10
GO:0051261	GO:0051261	protein depolymerization	7/401	123/23328	0.00543741	0.0416689	0.0311907	Wdr1/Sptb/Smn1/Arhgef2/Ccsap/Map1b/Clasp1	7
GO:0071322	GO:0071322	cellular response to carbohydrate stimulus	8/401	155/23328	0.0054774	0.0418924	0.0313581	Cacna1e/Igf1r/Adcy8/Nrxn1/Smad4/Prkce/Kcnb1/Ptprn2	8
GO:0048278	GO:0048278	vesicle docking	5/401	66/23328	0.00554462	0.0423199	0.031678	Nrxn1/Nsf/Syt1/Ncam1/Kcnb1	5
GO:0032535	GO:0032535	regulation of cellular component size	15/401	413/23328	0.00555517	0.0423199	0.031678	Tsc2/Wdr1/Myo1c/Mapt/Sptb/Hsp90aa1/Gsk3b/Anapc2/Mtor/Cdkl5/L1cam/Trpc5/Prkce/Map1b/Kcnma1	15
GO:0034284	GO:0034284	response to monosaccharide	9/401	189/23328	0.00558126	0.0424351	0.0317643	Cacna1e/Igf1r/Adcy8/Nrxn1/Smad4/Prkce/Sarm1/Kcnb1/Ptprn2	9
GO:0010762	GO:0010762	regulation of fibroblast migration	4/401	42/23328	0.00575054	0.043466	0.032536	Tsc2/Akap12/Prkce/Slc8a1	4
GO:0016601	GO:0016601	Rac protein signal transduction	4/401	42/23328	0.00575054	0.043466	0.032536	Nf1/Auts2/Cdh13/Rasgrf1	4
GO:0055023	GO:0055023	positive regulation of cardiac muscle tissue growth	4/401	42/23328	0.00575054	0.043466	0.032536	Mtor/Ncam1/Akap6/Erbb4	4
GO:0050796	GO:0050796	regulation of insulin secretion	9/401	190/23328	0.00577265	0.043548	0.0325974	Cacna1e/Adcy8/Stxbp5l/Nrxn1/Syt7/Myrip/Cnr1/Prkce/Kcnb1	9
GO:0050657	GO:0050657	nucleic acid transport	8/401	157/23328	0.00590769	0.0443937	0.0332304	Supt6/Myo1c/Mapt/Sidt1/Htt/Thoc5/Nup133/Dhx9	8
GO:0050658	GO:0050658	RNA transport	8/401	157/23328	0.00590769	0.0443937	0.0332304	Supt6/Myo1c/Mapt/Sidt1/Htt/Thoc5/Nup133/Dhx9	8
GO:0055013	GO:0055013	cardiac muscle cell development	6/401	95/23328	0.00598186	0.044864	0.0335824	Gsk3b/Smad4/Mtor/Map2k4/Slc8a1/Akap6	6
GO:0007635	GO:0007635	chemosensory behavior	3/401	22/23328	0.00609051	0.0454148	0.0339947	Bbs1/Prkce/Kalrn	3
GO:0010666	GO:0010666	positive regulation of cardiac muscle cell apoptotic process	3/401	22/23328	0.00609051	0.0454148	0.0339947	Mapk8/Smad4/Map3k5	3
GO:1902547	GO:1902547	regulation of cellular response to vascular endothelial growth factor stimulus	3/401	22/23328	0.00609051	0.0454148	0.0339947	Myo1c/Atp2b4/Tcf4	3
GO:0033673	GO:0033673	negative regulation of kinase activity	10/401	227/23328	0.00613745	0.0456768	0.0341908	Tsc2/Igf1r/Mapt/Nf1/Gsk3b/Adar/Ephb2/Sorl1/Smcr8/Slc8a1	10
GO:2001252	GO:2001252	positive regulation of chromosome organization	9/401	192/23328	0.00617059	0.045814	0.0342935	Dnmt1/Ctr9/Map3k4/Lpin1/Bcl6/Smad4/Nelfa/Auts2/Numa1	9
GO:0046822	GO:0046822	regulation of nucleocytoplasmic transport	7/401	126/23328	0.00618914	0.045814	0.0342935	Supt6/Nf1/Akap5/Hsp90aa1/Gsk3b/Thoc5/Dhx9	7
GO:0043405	GO:0043405	regulation of MAP kinase activity	12/401	301/23328	0.0061914	0.045814	0.0342935	Tsc2/Igf1r/Map3k4/Nf1/Gsk3b/Ephb2/Map2k4/Htr2a/Madd/Sorl1/Grm5/Map3k5	12
GO:0003298	GO:0003298	physiological muscle hypertrophy	4/401	43/23328	0.00625589	0.0458467	0.034318	Gsk3b/Mtor/Map2k4/Akap6	4
GO:0003301	GO:0003301	physiological cardiac muscle hypertrophy	4/401	43/23328	0.00625589	0.0458467	0.034318	Gsk3b/Mtor/Map2k4/Akap6	4
GO:0061049	GO:0061049	cell growth involved in cardiac muscle cell development	4/401	43/23328	0.00625589	0.0458467	0.034318	Gsk3b/Mtor/Map2k4/Akap6	4
GO:0098927	GO:0098927	vesicle-mediated transport between endosomal compartments	4/401	43/23328	0.00625589	0.0458467	0.034318	Pik3c3/Lmtk2/Sorl1/Hook2	4
GO:0017156	GO:0017156	calcium-ion regulated exocytosis	5/401	68/23328	0.00629017	0.0458467	0.034318	Trim9/Syt7/Cacna1a/Syt1/Kcnb1	5
GO:0071868	GO:0071868	cellular response to monoamine stimulus	5/401	68/23328	0.00629017	0.0458467	0.034318	Pde4d/Atp2b4/Htt/Htr2a/Akap6	5
GO:0071870	GO:0071870	cellular response to catecholamine stimulus	5/401	68/23328	0.00629017	0.0458467	0.034318	Pde4d/Atp2b4/Htt/Htr2a/Akap6	5
GO:0098876	GO:0098876	vesicle-mediated transport to the plasma membrane	6/401	96/23328	0.00629059	0.0458467	0.034318	Bbs1/Gga3/Akap5/Nsf/Mapk10/Arfgef2	6
GO:0016197	GO:0016197	endosomal transport	10/401	228/23328	0.00632389	0.0460027	0.0344348	Gga3/Akap5/Htt/Zfyve9/Lmtk2/Heatr5b/Epg5/Tbc1d10b/Sorl1/Numa1	10
GO:0015931	GO:0015931	nucleobase-containing compound transport	9/401	193/23328	0.00637731	0.0463043	0.0346605	Supt6/Myo1c/Mapt/Sidt1/Htt/Thoc5/Nup133/Epg5/Dhx9	9
GO:0021915	GO:0021915	neural tube development	9/401	194/23328	0.00658932	0.0477306	0.0357282	Tsc2/Arid1a/Kif3a/Cobl/Nf1/Hectd1/Ift172/Nup133/Ambra1	9
GO:0051236	GO:0051236	establishment of RNA localization	8/401	160/23328	0.00660074	0.0477306	0.0357282	Supt6/Myo1c/Mapt/Sidt1/Htt/Thoc5/Nup133/Dhx9	8
GO:0120162	GO:0120162	positive regulation of cold-induced thermogenesis	6/401	97/23328	0.00661075	0.0477306	0.0357282	Igf1r/Acsl1/Grb10/Lpin1/Epas1/Ksr2	6
GO:0016569	GO:0016569	covalent chromatin modification	16/401	462/23328	0.00664318	0.0478755	0.0358366	Supt6/Dnmt1/Ctr9/Pcgf2/Lpin1/Ncoa1/Bcl6/Crebbp/Smad4/Kdm5c/Nelfa/Ep400/Auts2/Kdm4a/Kdm5b/Asxl1	16
GO:0009880	GO:0009880	embryonic pattern specification	5/401	69/23328	0.00668814	0.0479317	0.0358787	Cobl/Smad4/Erbb4/Zbtb16/Pgap1	5
GO:0071867	GO:0071867	response to monoamine	5/401	69/23328	0.00668814	0.0479317	0.0358787	Pde4d/Atp2b4/Htt/Htr2a/Akap6	5
GO:0071869	GO:0071869	response to catecholamine	5/401	69/23328	0.00668814	0.0479317	0.0358787	Pde4d/Atp2b4/Htt/Htr2a/Akap6	5
GO:0043244	GO:0043244	regulation of protein-containing complex disassembly	7/401	128/23328	0.00673164	0.0479769	0.0359125	Wdr1/Igf1r/Sptb/Arhgef2/Smcr8/Map1b/Clasp1	7
GO:0061013	GO:0061013	regulation of mRNA catabolic process	7/401	128/23328	0.00673164	0.0479769	0.0359125	Mettl3/Elavl4/Mtor/Ago2/Larp1/Cpeb3/Dhx9	7
GO:0061387	GO:0061387	regulation of extent of cell growth	7/401	128/23328	0.00673164	0.0479769	0.0359125	Mapt/Gsk3b/Anapc2/Cdkl5/L1cam/Trpc5/Map1b	7
GO:0003015	GO:0003015	heart process	10/401	231/23328	0.00690973	0.0490194	0.0366929	Cacna1e/Cacna1b/Pde4d/Epas1/Atp2b4/Atp1b1/Mtor/Slc8a1/Akap6/Ext1	10
GO:0010663	GO:0010663	positive regulation of striated muscle cell apoptotic process	3/401	23/23328	0.00691591	0.0490194	0.0366929	Mapk8/Smad4/Map3k5	3
GO:0010996	GO:0010996	response to auditory stimulus	3/401	23/23328	0.00691591	0.0490194	0.0366929	Atp8a2/Nrxn1/Htt	3
GO:0043491	GO:0043491	protein kinase B signaling	9/401	196/23328	0.00702954	0.0497337	0.0372276	Sox9/Tsc2/Igf1r/Hsp90aa1/Nrxn1/Mtor/Tspyl5/Magi2/Mfhas1	9

## Sheet: GO_Enrichment_APP_Black
	ID	Description	GeneRatio	BgRatio	pvalue	p.adjust	qvalue	geneID	Count
GO:0050808	GO:0050808	synapse organization	35/686	479/23328	8.70613e-07	0.00377498	0.0033734	Pdgfb/Itga3/Apoe/Abhd17a/Ppfia3/Bcan/Ephb3/Neurl1a/Clstn3/Cacnb1/Ache/Ngef/Grin1/Itpka/Lrfn1/Sez6l2/Rab3a/Dctn1/Rims3/Lrrc24/Nrxn2/Adgrb1/Sncb/C1qc/Lrfn3/Apbb1/Srcin1/Clstn1/Igsf21/Dlgap3/Arf6/Dok7/Lrfn4/Chchd10/Cntn2	35
GO:0009306	GO:0009306	protein secretion	33/686	470/23328	4.20169e-06	0.00519954	0.00464641	Lmf1/Apoe/Rab3b/Pard6a/Stx1a/Srebf1/Nr1d1/Chga/Lrp5/Bad/Ephb6/Cx3cl1/Rab3a/Olfm2/Mon1a/Mif/Crlf2/Cplx1/Adrb1/Midn/Atp13a2/Apbb1/Vgf/Srcin1/Abcc8/Pck2/Pla2g6/Arf6/Sphk2/Nr1h2/Rab11b/C1qtnf5/Kcnj11	33
GO:0035592	GO:0035592	establishment of protein localization to extracellular region	33/686	471/23328	4.39508e-06	0.00519954	0.00464641	Lmf1/Apoe/Rab3b/Pard6a/Stx1a/Srebf1/Nr1d1/Chga/Lrp5/Bad/Ephb6/Cx3cl1/Rab3a/Olfm2/Mon1a/Mif/Crlf2/Cplx1/Adrb1/Midn/Atp13a2/Apbb1/Vgf/Srcin1/Abcc8/Pck2/Pla2g6/Arf6/Sphk2/Nr1h2/Rab11b/C1qtnf5/Kcnj11	33
GO:0006887	GO:0006887	exocytosis	29/686	389/23328	5.09284e-06	0.00519954	0.00464641	Rab3b/Ppfia3/Lin7b/Syt5/Stx1a/Git1/Crhr1/Gipc1/Chga/Cacna1i/Hgs/Nppc/Coro1a/Syt3/Rab3a/Syde1/Rims3/Lgi3/Cplx1/Vps18/Cbarp/Atp13a2/Srcin1/Sv2a/Pla2g6/Sphk2/Grm4/Rab11b/Cdk5r2	29
GO:0071692	GO:0071692	protein localization to extracellular region	33/686	478/23328	5.99578e-06	0.00519954	0.00464641	Lmf1/Apoe/Rab3b/Pard6a/Stx1a/Srebf1/Nr1d1/Chga/Lrp5/Bad/Ephb6/Cx3cl1/Rab3a/Olfm2/Mon1a/Mif/Crlf2/Cplx1/Adrb1/Midn/Atp13a2/Apbb1/Vgf/Srcin1/Abcc8/Pck2/Pla2g6/Arf6/Sphk2/Nr1h2/Rab11b/C1qtnf5/Kcnj11	33
GO:0099003	GO:0099003	vesicle-mediated transport in synapse	22/686	260/23328	9.91507e-06	0.00652559	0.0058314	Rab3b/Ppfia3/Syt5/Stx1a/Git1/Gipc1/Caly/Dnm1/Syt3/Rab3a/Syde1/Rims3/Cplx1/Vps18/Iqsec1/Sncb/Slc32a1/Sv2a/Clstn1/Pacsin1/Arf6/Grm4	22
GO:0045055	GO:0045055	regulated exocytosis	22/686	261/23328	1.05349e-05	0.00652559	0.0058314	Ppfia3/Syt5/Stx1a/Git1/Crhr1/Gipc1/Chga/Cacna1i/Nppc/Coro1a/Syt3/Rab3a/Syde1/Rims3/Cplx1/Vps18/Cbarp/Sv2a/Sphk2/Grm4/Rab11b/Cdk5r2	22
GO:0098657	GO:0098657	import into cell	21/686	251/23328	1.85993e-05	0.0100808	0.00900843	Slc19a1/Rab3b/Slc12a5/Hcn2/Slc29a2/Caly/Dnm1/Slc2a1/Slc27a1/Iqsec1/Adrb1/Slc12a9/Kcnh2/Pacsin1/Atp1a3/Kcnj12/Kcnj4/Nat8l/Slc27a4/Cacng3/Kcnj11	21
GO:0017157	GO:0017157	regulation of exocytosis	21/686	254/23328	2.22198e-05	0.010705	0.00956619	Rab3b/Syt5/Stx1a/Git1/Crhr1/Gipc1/Cacna1i/Hgs/Nppc/Syt3/Rab3a/Rims3/Lgi3/Cplx1/Vps18/Cbarp/Atp13a2/Pla2g6/Sphk2/Grm4/Cdk5r2	21
GO:0008654	GO:0008654	phospholipid biosynthetic process	16/686	172/23328	5.11595e-05	0.0192855	0.0172339	Pdgfb/Mvd/Abhd8/Pigyl/Pigt/Isyna1/Plscr3/Gpaa1/Pcx/Abca2/Slc27a1/Agpat1/Mvk/Pla2g6/Dpm3/Sphk2	16
GO:0009135	GO:0009135	purine nucleoside diphosphate metabolic process	12/686	104/23328	5.55578e-05	0.0192855	0.0172339	Eno2/Entpd2/Galk1/Bad/Ak2/Aldoa/Pkm/Mif/Tkfc/Sirt6/Zbtb7a/Slc2a6	12
GO:0009179	GO:0009179	purine ribonucleoside diphosphate metabolic process	12/686	104/23328	5.55578e-05	0.0192855	0.0172339	Eno2/Entpd2/Galk1/Bad/Ak2/Aldoa/Pkm/Mif/Tkfc/Sirt6/Zbtb7a/Slc2a6	12
GO:0099504	GO:0099504	synaptic vesicle cycle	19/686	231/23328	5.78209e-05	0.0192855	0.0172339	Rab3b/Ppfia3/Syt5/Stx1a/Git1/Gipc1/Dnm1/Syt3/Rab3a/Syde1/Rims3/Cplx1/Vps18/Sncb/Slc32a1/Sv2a/Pacsin1/Arf6/Grm4	19
GO:1990573	GO:1990573	potassium ion import across plasma membrane	8/686	48/23328	7.16154e-05	0.0205967	0.0184056	Slc12a5/Hcn2/Slc12a9/Kcnh2/Atp1a3/Kcnj12/Kcnj4/Kcnj11	8
GO:0090407	GO:0090407	organophosphate biosynthetic process	28/686	427/23328	7.38707e-05	0.0205967	0.0184056	Pdgfb/Ckb/Atp5d/Impdh1/Mvd/Abhd8/Pigyl/Adssl1/Cad/Pigt/Isyna1/Plscr3/Gpaa1/Pcx/Nppc/Abca2/Itpka/Ak2/Nos3/Aldoa/Slc27a1/Pkm/Agpat1/Mvk/Pla2g6/Dpm3/Sphk2/Antkmt	28
GO:0009185	GO:0009185	ribonucleoside diphosphate metabolic process	12/686	108/23328	8.05647e-05	0.0205967	0.0184056	Eno2/Entpd2/Galk1/Bad/Ak2/Aldoa/Pkm/Mif/Tkfc/Sirt6/Zbtb7a/Slc2a6	12
GO:0001505	GO:0001505	regulation of neurotransmitter levels	20/686	257/23328	8.07527e-05	0.0205967	0.0184056	Comt/Rab3b/Ppfia3/Lin7b/Syt5/Stx1a/Git1/Gipc1/Ache/Slc29a2/Syt3/Rab3a/Syde1/Rims3/Cplx1/Nrxn2/Vps18/Sv2a/Nat8l/Grm4	20
GO:0006836	GO:0006836	neurotransmitter transport	19/686	245/23328	0.000126319	0.0304288	0.0271918	Rab3b/Ppfia3/Lin7b/Syt5/Stx1a/Git1/Gipc1/Slc29a2/Syt3/Rab3a/Syde1/Rims3/Cplx1/Nrxn2/Vps18/Slc32a1/Sv2a/Nat8l/Grm4	19
GO:0016197	GO:0016197	endosomal transport	18/686	228/23328	0.00015091	0.0326856	0.0292085	Ubxn6/Ube2o/Vps52/Chmp6/Caly/Snx8/Mvb12a/Dctn1/Gga1/Slc66a2/Tbc1d10a/Rnf126/Tbc1d17/Vps37d/Arf6/Vps37b/Ap5s1/Rab11b	18
GO:0006091	GO:0006091	generation of precursor metabolites and energy	26/686	400/23328	0.000151905	0.0326856	0.0292085	Atp5d/Eno2/Slc25a22/Ndufs7/Galk1/Nr1d1/Ogdhl/Shmt2/Gaa/Aldoa/Cox6a2/Pkm/Mif/Gadd45gip1/Tkfc/Sirt6/Zbtb7a/Adrb1/Slc2a6/Vgf/Nop53/Ndufa7/Chchd10/Sphk2/Antkmt/Sco2	26
GO:0046031	GO:0046031	ADP metabolic process	11/686	99/23328	0.000158302	0.0326856	0.0292085	Eno2/Galk1/Bad/Ak2/Aldoa/Pkm/Mif/Tkfc/Sirt6/Zbtb7a/Slc2a6	11
GO:0150146	GO:0150146	cell junction disassembly	5/686	19/23328	0.00017885	0.0352496	0.0314998	Ngef/Iqsec1/C1qc/Abcc8/Arf6	5
GO:0046034	GO:0046034	ATP metabolic process	19/686	253/23328	0.000191514	0.0356446	0.0318527	Atp5d/Eno2/Galk1/Bad/Shmt2/Ak2/Aldoa/Cox6a2/Pkm/Mif/Gadd45gip1/Tkfc/Sirt6/Zbtb7a/Slc2a6/Ndufa7/Chchd10/Sphk2/Antkmt	19
GO:1903305	GO:1903305	regulation of regulated secretory pathway	16/686	193/23328	0.000198542	0.0356446	0.0318527	Syt5/Stx1a/Git1/Crhr1/Gipc1/Cacna1i/Nppc/Syt3/Rab3a/Rims3/Cplx1/Vps18/Cbarp/Sphk2/Grm4/Cdk5r2	16
GO:0010874	GO:0010874	regulation of cholesterol efflux	6/686	30/23328	0.000205516	0.0356446	0.0318527	Apoe/Pltp/Abca2/Abca7/Zdhhc8/Nr1h2	6
GO:0010875	GO:0010875	positive regulation of cholesterol efflux	5/686	20/23328	0.000232721	0.0384225	0.0343351	Apoe/Pltp/Abca7/Zdhhc8/Nr1h2	5
GO:0046467	GO:0046467	membrane lipid biosynthetic process	12/686	121/23328	0.000239255	0.0384225	0.0343351	B4galnt1/Pigyl/Pigt/Gpaa1/Abca2/Pla2g6/Dpm3/Gal3st3/Gal3st1/Sphk2/Tlcd3b/Cers1	12
GO:0016079	GO:0016079	synaptic vesicle exocytosis	13/686	141/23328	0.000276185	0.0416895	0.0372546	Ppfia3/Syt5/Stx1a/Git1/Gipc1/Syt3/Rab3a/Syde1/Rims3/Cplx1/Vps18/Sv2a/Grm4	13
GO:0009132	GO:0009132	nucleoside diphosphate metabolic process	12/686	123/23328	0.000278828	0.0416895	0.0372546	Eno2/Entpd2/Galk1/Bad/Ak2/Aldoa/Pkm/Mif/Tkfc/Sirt6/Zbtb7a/Slc2a6	12
GO:0016052	GO:0016052	carbohydrate catabolic process	13/686	142/23328	0.000296013	0.0422871	0.0377886	Eno2/Galk1/Lrp5/Bad/Gaa/Aldoa/Pkm/Mif/Tkfc/Sirt6/Zbtb7a/Adrb1/Slc2a6	13
GO:0042176	GO:0042176	regulation of protein catabolic process	25/686	395/23328	0.000302329	0.0422871	0.0377886	Apoe/Sgta/Tmem259/Psmd3/Ctsa/Gipc1/Fzr1/Bag6/Rela/Chmp6/Abca2/Cst3/Alad/Plk3/Azin2/Gga1/Adgrb1/Sirt6/Ndufa13/Atp13a2/Nop53/Egln2/Hspbp1/Rgma/Hspa1a	25

## Sheet: GO_Enrichment_APP_Blue
	ID	Description	GeneRatio	BgRatio	pvalue	p.adjust	qvalue	geneID	Count
GO:0050808	GO:0050808	synapse organization	24/261	479/23328	1.08045e-09	1.79271e-06	1.47573e-06	Tiam1/Wasf1/Nptxr/Cdh9/Nptx1/Myo5b/Ptpro/Cttn/Fgf13/Cadm1/Slitrk5/Tanc1/Tpbg/Dgkb/Pcdh8/C1ql3/Lrrtm4/Shisa7/Ppfia2/Shisa6/Camk2b/Cacnb2/Sez6l/Ntrk3	24
GO:0007409	GO:0007409	axonogenesis	24/261	482/23328	1.22287e-09	1.79271e-06	1.47573e-06	Tiam1/Efnb3/Nfib/Arhgef28/Fezf2/Sema5a/Bhlhe22/Nptx1/Myo5b/Olfm1/Itga4/Plxna4/Ptpro/Cttn/Fgf13/Dscaml1/Slitrk5/Zswim5/Tgfb2/Plppr4/Rtn4rl1/Bcl11b/Col25a1/Ntrk3	24
GO:0042391	GO:0042391	regulation of membrane potential	23/261	450/23328	1.6723e-09	1.79271e-06	1.47573e-06	Kcnq2/Glra2/Dcn/Gria1/Ehd3/Cacna1h/Kcnip2/Parp1/Npy2r/Ppp3ca/Fgf13/Nr3c2/Htr3a/Kcnd3/Scn3b/Cacna1c/Actn2/Jun/Gabra5/Grik2/Cacnb2/Ntrk3/Ptk2b	23
GO:0006816	GO:0006816	calcium ion transport	21/261	420/23328	1.28927e-08	1.03657e-05	8.53294e-06	Homer3/Hap1/Ehd3/Cacna1h/Diaph1/Camk2a/Trpc4/Ppp3ca/Hpca/Nos1/Atp2b3/Tgfb2/Orai2/Htr2c/Cacna1c/Camk2b/Cacnb2/Ptk2b/Slc24a3/Tmem28/Fam155a	21
GO:0050807	GO:0050807	regulation of synapse organization	17/261	277/23328	1.70219e-08	1.09485e-05	9.01263e-06	Tiam1/Nptxr/Nptx1/Myo5b/Ptpro/Slitrk5/Tanc1/Tpbg/Dgkb/Pcdh8/C1ql3/Lrrtm4/Shisa7/Ppfia2/Shisa6/Camk2b/Ntrk3	17
GO:0050803	GO:0050803	regulation of synapse structure or activity	17/261	289/23328	3.17313e-08	1.7008e-05	1.40007e-05	Tiam1/Nptxr/Nptx1/Myo5b/Ptpro/Slitrk5/Tanc1/Tpbg/Dgkb/Pcdh8/C1ql3/Lrrtm4/Shisa7/Ppfia2/Shisa6/Camk2b/Ntrk3	17
GO:0034765	GO:0034765	regulation of ion transmembrane transport	22/261	489/23328	3.79418e-08	1.74315e-05	1.43494e-05	Hap1/Kcnq2/Mink1/Dapk1/Ehd3/Cacna1h/Diaph1/Kcnip2/Hpca/Nos1/Fgf13/Htr3a/Tgfb2/Kcnd3/Kcnj6/Scn3b/Cacna1c/Actn2/Shisa6/Cacnb2/Ptk2b/Kcng1	22
GO:0099173	GO:0099173	postsynapse organization	14/261	200/23328	6.30888e-08	2.53617e-05	2.08774e-05	Tiam1/Nptxr/Nptx1/Myo5b/Cttn/Cadm1/Tanc1/Dgkb/Lrrtm4/Shisa7/Ppfia2/Shisa6/Camk2b/Ntrk3	14
GO:0070838	GO:0070838	divalent metal ion transport	21/261	467/23328	7.8947e-08	2.82104e-05	2.32224e-05	Homer3/Hap1/Ehd3/Cacna1h/Diaph1/Camk2a/Trpc4/Ppp3ca/Hpca/Nos1/Atp2b3/Tgfb2/Orai2/Htr2c/Cacna1c/Camk2b/Cacnb2/Ptk2b/Slc24a3/Tmem28/Fam155a	21
GO:0072511	GO:0072511	divalent inorganic cation transport	21/261	470/23328	8.79146e-08	2.82733e-05	2.32742e-05	Homer3/Hap1/Ehd3/Cacna1h/Diaph1/Camk2a/Trpc4/Ppp3ca/Hpca/Nos1/Atp2b3/Tgfb2/Orai2/Htr2c/Cacna1c/Camk2b/Cacnb2/Ptk2b/Slc24a3/Tmem28/Fam155a	21
GO:0006887	GO:0006887	exocytosis	18/261	389/23328	4.54533e-07	0.000132889	0.000109392	Hap1/Cadps2/Doc2b/Cacna1h/Camk2a/Cplx2/Myo5b/Lin7c/Prss12/Ctbp2/Nr3c2/Rab8b/Erc2/Cacna1c/Exoc6/Ppfia2/Syt17/Exoc8	18
GO:1904062	GO:1904062	regulation of cation transmembrane transport	17/261	361/23328	7.49978e-07	0.000173432	0.000142767	Hap1/Mink1/Dapk1/Ehd3/Diaph1/Kcnip2/Hpca/Nos1/Fgf13/Tgfb2/Scn3b/Cacna1c/Actn2/Shisa6/Cacnb2/Ptk2b/Kcng1	17
GO:0070588	GO:0070588	calcium ion transmembrane transport	15/261	282/23328	7.51187e-07	0.000173432	0.000142767	Hap1/Ehd3/Cacna1h/Diaph1/Trpc4/Hpca/Atp2b3/Tgfb2/Htr2c/Cacna1c/Cacnb2/Ptk2b/Slc24a3/Tmem28/Fam155a	15
GO:0006836	GO:0006836	neurotransmitter transport	14/261	245/23328	7.54988e-07	0.000173432	0.000142767	Cadps2/Doc2b/Mctp1/Camk2a/Cplx2/Lin7c/Nos1/Ctbp2/Nr3c2/Erc2/Htr2c/Slc29a4/Ppfia2/Syt17	14
GO:1990778	GO:1990778	protein localization to cell periphery	17/261	363/23328	8.0934e-07	0.000173522	0.000142841	Grasp/Tspan33/Nptxr/Ehd3/Camk2a/Ehd1/Nptx1/Myo5b/Lin7c/Fgf13/Rab8b/Ar/Scn3b/Actn2/Shisa6/Camk2b/Cacnb2	17
GO:0099601	GO:0099601	regulation of neurotransmitter receptor activity	8/261	68/23328	9.13038e-07	0.000183521	0.000151072	Homer3/Mink1/Dapk1/Nptxr/Nptx1/Shisa7/Shisa6/Ptk2b	8
GO:0007215	GO:0007215	glutamate receptor signaling pathway	9/261	93/23328	1.01506e-06	0.000192025	0.000158073	Tiam1/Homer3/Grm1/Mink1/Dapk1/Camk2a/Gria2/Shisa6/Ptk2b	9
GO:0008016	GO:0008016	regulation of heart contraction	12/261	183/23328	1.12147e-06	0.000200369	0.000164941	Ehd3/Cacna1h/Slc1a1/Nos1/Fgf13/Tgfb2/Kcnd3/Scn3b/Cacna1c/Myh7/Cacnb2/Thra	12
GO:0031644	GO:0031644	regulation of nervous system process	12/261	185/23328	1.25788e-06	0.000212912	0.000175266	Homer3/Grm1/Nptxr/Tnfrsf21/Nptx1/Npy2r/Nos1/Ccn3/Htr2c/Shisa7/Shisa6/Ptk2b	12
GO:0001505	GO:0001505	regulation of neurotransmitter levels	14/261	257/23328	1.33306e-06	0.000214054	0.000176206	Cadps2/Doc2b/Mctp1/Camk2a/Cplx2/Lin7c/Nos1/Ctbp2/Nr3c2/Erc2/Htr2c/Slc29a4/Ppfia2/Syt17	14
GO:0099003	GO:0099003	vesicle-mediated transport in synapse	14/261	260/23328	1.52877e-06	0.000214054	0.000176206	Hap1/Cadps2/Doc2b/Amph/Camk2a/Cplx2/Myo5b/Hpca/Ctbp2/Ap1s2/Nr3c2/Erc2/Ppfia2/Syt17	14
GO:0007269	GO:0007269	neurotransmitter secretion	12/261	189/23328	1.57548e-06	0.000214054	0.000176206	Cadps2/Doc2b/Mctp1/Camk2a/Cplx2/Lin7c/Ctbp2/Nr3c2/Erc2/Htr2c/Ppfia2/Syt17	12
GO:0099643	GO:0099643	signal release from synapse	12/261	189/23328	1.57548e-06	0.000214054	0.000176206	Cadps2/Doc2b/Mctp1/Camk2a/Cplx2/Lin7c/Ctbp2/Nr3c2/Erc2/Htr2c/Ppfia2/Syt17	12
GO:0030048	GO:0030048	actin filament-based movement	10/261	126/23328	1.59742e-06	0.000214054	0.000176206	Cacna1h/Myo5b/Nos1/Fgf13/Kcnd3/Scn3b/Cacna1c/Myh7/Cacnb2/Wipf3	10
GO:0098962	GO:0098962	regulation of postsynaptic neurotransmitter receptor activity	5/261	19/23328	1.72577e-06	0.000222003	0.00018275	Homer3/Nptxr/Nptx1/Shisa7/Shisa6	5
GO:0033555	GO:0033555	multicellular organismal response to stress	9/261	101/23328	2.03907e-06	0.000252218	0.000207622	Lrp11/Npy2r/Ppp3ca/Nos1/Htr2c/Penk/Gng7/Gabra5/Grik2	9
GO:0010769	GO:0010769	regulation of cell morphogenesis involved in differentiation	16/261	351/23328	2.43118e-06	0.000274069	0.00022561	Tiam1/Efnb3/Nsmf/Fezf2/Sema5a/Myo5b/Olfm1/Ppp3ca/Plxna4/Cttn/Fgf13/Zswim5/Lzts1/Ppfia2/Camk2b/Ntrk3	16
GO:0099175	GO:0099175	regulation of postsynapse organization	10/261	132/23328	2.44006e-06	0.000274069	0.00022561	Tiam1/Nptxr/Nptx1/Tanc1/Dgkb/Shisa7/Ppfia2/Shisa6/Camk2b/Ntrk3	10
GO:0050673	GO:0050673	epithelial cell proliferation	18/261	438/23328	2.4714e-06	0.000274069	0.00022561	Sulf2/Nfib/Prox1/Sema5a/Itga4/Ift122/Nr2f2/Vegfd/Ccn3/Tgfb2/Cyp7b1/Dlk1/Ar/Bcl11b/Scg2/Jun/Mapk1/Ccnd1	18
GO:0051668	GO:0051668	localization within membrane	9/261	109/23328	3.85177e-06	0.000408362	0.000336158	Camk2a/Itga4/Ift122/Sec24d/Rftn1/Lrrtm4/Shisa7/Shisa6/Grik2	9
GO:0003012	GO:0003012	muscle system process	17/261	408/23328	3.93633e-06	0.000408362	0.000336158	Tiam1/Sulf2/Ehd3/Cacna1h/Parp1/Npy2r/Ppp3ca/Nos1/Cttn/Fgf13/Kcnd3/Ar/Scn3b/Cacna1c/Actn2/Myh7/Cacnb2	17
GO:1903522	GO:1903522	regulation of blood circulation	13/261	248/23328	4.86469e-06	0.000482468	0.000397162	Ehd3/Cacna1h/Slc1a1/Nos1/Fgf13/Tgfb2/Kcnd3/Htr2c/Scn3b/Cacna1c/Myh7/Cacnb2/Thra	13
GO:2001257	GO:2001257	regulation of cation channel activity	11/261	176/23328	5.01133e-06	0.000482468	0.000397162	Hap1/Mink1/Dapk1/Ehd3/Hpca/Fgf13/Actn2/Shisa6/Cacnb2/Ptk2b/Kcng1	11
GO:0050678	GO:0050678	regulation of epithelial cell proliferation	16/261	372/23328	5.10072e-06	0.000482468	0.000397162	Sulf2/Nfib/Prox1/Sema5a/Itga4/Ift122/Nr2f2/Vegfd/Tgfb2/Cyp7b1/Dlk1/Ar/Bcl11b/Scg2/Jun/Ccnd1	16
GO:0035637	GO:0035637	multicellular organismal signaling	10/261	146/23328	6.03503e-06	0.000554533	0.000456484	Kcnq2/Gria1/Ehd3/Cacna1h/Kcnd3/Scn3b/Cacna1c/Grik2/Cacnb2/Ntrk3	10
GO:0045666	GO:0045666	positive regulation of neuron differentiation	18/261	472/23328	6.94519e-06	0.000620437	0.000510735	Tiam1/Mmd/Hap1/Rnf112/Prox1/Timp2/Ahi1/Fezf2/Cpne6/Sema5a/Ehd1/Myo5b/Plxna4/Enc1/Camk2b/Syt17/Ntrk3/Ptk2b	18
GO:0010959	GO:0010959	regulation of metal ion transport	17/261	427/23328	7.17347e-06	0.00062351	0.000513265	Homer3/Hap1/Ehd3/Diaph1/Camk2a/Kcnip2/Trpc4/Hpca/Nos1/Fgf13/Tgfb2/Scn3b/Cacna1c/Actn2/Cacnb2/Ptk2b/Kcng1	17
GO:0032412	GO:0032412	regulation of ion transmembrane transporter activity	13/261	259/23328	7.77844e-06	0.000652719	0.00053731	Hap1/Mink1/Dapk1/Ehd3/Hpca/Fgf13/Htr3a/Scn3b/Actn2/Shisa6/Cacnb2/Ptk2b/Kcng1	13
GO:0060047	GO:0060047	heart contraction	12/261	221/23328	7.91544e-06	0.000652719	0.00053731	Ehd3/Cacna1h/Slc1a1/Nos1/Fgf13/Tgfb2/Kcnd3/Scn3b/Cacna1c/Myh7/Cacnb2/Thra	12
GO:0070252	GO:0070252	actin-mediated cell contraction	8/261	94/23328	1.0705e-05	0.000860681	0.000708501	Cacna1h/Nos1/Fgf13/Kcnd3/Scn3b/Cacna1c/Myh7/Cacnb2	8
GO:0022898	GO:0022898	regulation of transmembrane transporter activity	13/261	270/23328	1.21355e-05	0.000946755	0.000779356	Hap1/Mink1/Dapk1/Ehd3/Hpca/Fgf13/Htr3a/Scn3b/Actn2/Shisa6/Cacnb2/Ptk2b/Kcng1	13
GO:0003015	GO:0003015	heart process	12/261	231/23328	1.23643e-05	0.000946755	0.000779356	Ehd3/Cacna1h/Slc1a1/Nos1/Fgf13/Tgfb2/Kcnd3/Scn3b/Cacna1c/Myh7/Cacnb2/Thra	12
GO:0060384	GO:0060384	innervation	5/261	28/23328	1.34331e-05	0.00100467	0.000827034	Sulf2/Nptx1/Itga4/Gabra5/Col25a1	5
GO:0060560	GO:0060560	developmental growth involved in morphogenesis	13/261	275/23328	1.47425e-05	0.00107754	0.000887019	Tiam1/Wasf1/Cpne6/Sema5a/Myo5b/Olfm1/Itga4/Plxna4/Cttn/Fgf13/Cadm1/Syt17/Ntrk3	13
GO:1990138	GO:1990138	neuron projection extension	11/261	198/23328	1.52966e-05	0.00109319	0.000899903	Tiam1/Wasf1/Cpne6/Sema5a/Myo5b/Olfm1/Itga4/Plxna4/Cttn/Syt17/Ntrk3	11
GO:0048167	GO:0048167	regulation of synaptic plasticity	15/261	365/23328	1.72497e-05	0.00120598	0.000992745	Calb2/Nsmf/Gria1/Camk2a/Rin1/Cplx2/Calb1/Nos1/Lzts1/Shisa7/Shisa6/Grik2/Camk2b/Ptk2b/Mapk1	15
GO:0032409	GO:0032409	regulation of transporter activity	13/261	280/23328	1.78294e-05	0.00121999	0.00100428	Hap1/Mink1/Dapk1/Ehd3/Hpca/Fgf13/Htr3a/Scn3b/Actn2/Shisa6/Cacnb2/Ptk2b/Kcng1	13
GO:0051480	GO:0051480	regulation of cytosolic calcium ion concentration	15/261	375/23328	2.36177e-05	0.00158239	0.0013026	Calb2/Hap1/Grm1/Diaph1/Trpc4/Npy2r/Calb1/Nos1/Atp2b3/Tgfb2/Htr2c/Cacna1c/Ptk2b/Tmem28/Fam155a	15
GO:0050770	GO:0050770	regulation of axonogenesis	11/261	208/23328	2.41781e-05	0.00158688	0.00130629	Tiam1/Efnb3/Fezf2/Sema5a/Myo5b/Olfm1/Plxna4/Cttn/Fgf13/Zswim5/Ntrk3	11
GO:0001508	GO:0001508	action potential	9/261	138/23328	2.61368e-05	0.00168112	0.00138387	Gria1/Cacna1h/Fgf13/Kcnd3/Scn3b/Cacna1c/Grik2/Cacnb2/Ntrk3	9
GO:0001662	GO:0001662	behavioral fear response	6/261	53/23328	2.7364e-05	0.00172554	0.00142044	Npy2r/Htr2c/Penk/Gng7/Gabra5/Grik2	6
GO:0098657	GO:0098657	import into cell	12/261	251/23328	2.81626e-05	0.00174175	0.00143378	Hap1/Slc1a1/Itga4/Hpca/Nos1/Slc16a2/Kcnd3/Kcnj6/Slc29a4/Cacna1c/Tmem28/Fam155a	12
GO:0006874	GO:0006874	cellular calcium ion homeostasis	17/261	476/23328	2.88995e-05	0.0017536	0.00144354	Calb2/Hap1/Grm1/Diaph1/Trpc4/Npy2r/Calb1/Nos1/Atp2b3/Tgfb2/Htr2c/Cacna1c/Grik2/Ptk2b/Slc24a3/Tmem28/Fam155a	17
GO:0002209	GO:0002209	behavioral defense response	6/261	54/23328	3.04983e-05	0.00177967	0.001465	Npy2r/Htr2c/Penk/Gng7/Gabra5/Grik2	6
GO:0072659	GO:0072659	protein localization to plasma membrane	13/261	295/23328	3.0749e-05	0.00177967	0.001465	Grasp/Tspan33/Ehd3/Camk2a/Ehd1/Myo5b/Fgf13/Rab8b/Ar/Scn3b/Actn2/Camk2b/Cacnb2	13
GO:0016079	GO:0016079	synaptic vesicle exocytosis	9/261	141/23328	3.09892e-05	0.00177967	0.001465	Cadps2/Doc2b/Camk2a/Cplx2/Ctbp2/Nr3c2/Erc2/Ppfia2/Syt17	9
GO:0035235	GO:0035235	ionotropic glutamate receptor signaling pathway	4/261	17/23328	3.24957e-05	0.00183344	0.00150926	Tiam1/Camk2a/Gria2/Ptk2b	4
GO:0006936	GO:0006936	muscle contraction	13/261	298/23328	3.41425e-05	0.00189314	0.00155841	Sulf2/Ehd3/Cacna1h/Npy2r/Nos1/Cttn/Fgf13/Kcnd3/Scn3b/Cacna1c/Actn2/Myh7/Cacnb2	13
GO:0007611	GO:0007611	learning or memory	13/261	299/23328	3.53441e-05	0.00192655	0.00158591	Gria1/Amph/Rin1/Calb1/Fgf13/Ap1s2/Tanc1/Cyp7b1/Cacna1c/Jun/Shisa7/Gabra5/Thra	13
GO:0001558	GO:0001558	regulation of cell growth	16/261	438/23328	3.79895e-05	0.00203624	0.0016762	Cpne6/Sema5a/Tro/Myo5b/Olfm1/Cgref1/Plxna4/Cttn/Fgf13/Sh3bp4/Ccn3/Tgfb2/Foxk1/Syt17/Ntrk3/Ptk2b	16
GO:0030900	GO:0030900	forebrain development	15/261	393/23328	4.04502e-05	0.00204901	0.00168672	Hap1/Chrd/Nfib/Prox1/Fezf2/Sema5a/Bhlhe22/Dclk2/Plxna4/Nr2f2/Tacc2/Fgf13/Slitrk5/Rtn4rl1/Bcl11b	15
GO:0051899	GO:0051899	membrane depolarization	7/261	83/23328	4.07506e-05	0.00204901	0.00168672	Dcn/Cacna1h/Parp1/Scn3b/Cacna1c/Jun/Cacnb2	7
GO:0019233	GO:0019233	sensory perception of pain	9/261	146/23328	4.0771e-05	0.00204901	0.00168672	Grm1/Aloxe3/Cacna1h/Npy2r/Nos1/Ccn3/Htr2c/Penk/Mapk1	9
GO:0048813	GO:0048813	dendrite morphogenesis	10/261	182/23328	4.1016e-05	0.00204901	0.00168672	Tiam1/Nsmf/Mink1/Camk2a/Myo5b/Ppp3ca/Slitrk5/Lzts1/Ppfia2/Camk2b	10
GO:0031281	GO:0031281	positive regulation of cyclase activity	4/261	18/23328	4.14135e-05	0.00204901	0.00168672	Timp2/Hpca/Nos1/Cacna1c	4
GO:0055074	GO:0055074	calcium ion homeostasis	17/261	493/23328	4.4772e-05	0.00218162	0.00179588	Calb2/Hap1/Grm1/Diaph1/Trpc4/Npy2r/Calb1/Nos1/Atp2b3/Tgfb2/Htr2c/Cacna1c/Grik2/Ptk2b/Slc24a3/Tmem28/Fam155a	17
GO:0042596	GO:0042596	fear response	6/261	58/23328	4.60437e-05	0.0022101	0.00181932	Npy2r/Htr2c/Penk/Gng7/Gabra5/Grik2	6
GO:0050920	GO:0050920	regulation of chemotaxis	11/261	224/23328	4.76308e-05	0.00225266	0.00185436	Tiam1/Fezf2/Sema5a/Plxna4/Vegfd/Zswim5/Ccn3/Scg2/Ntrk3/Ptk2b/Mapk1	11
GO:0048588	GO:0048588	developmental cell growth	12/261	267/23328	5.13414e-05	0.00238888	0.0019665	Tiam1/Wasf1/Cpne6/Sema5a/Myo5b/Olfm1/Itga4/Plxna4/Cttn/Fgf13/Syt17/Ntrk3	12
GO:0051349	GO:0051349	positive regulation of lyase activity	4/261	19/23328	5.19969e-05	0.00238888	0.0019665	Timp2/Hpca/Nos1/Cacna1c	4
GO:0099504	GO:0099504	synaptic vesicle cycle	11/261	231/23328	6.28746e-05	0.00283596	0.00233452	Cadps2/Doc2b/Amph/Camk2a/Cplx2/Ctbp2/Ap1s2/Nr3c2/Erc2/Ppfia2/Syt17	11
GO:0048638	GO:0048638	regulation of developmental growth	15/261	409/23328	6.34915e-05	0.00283596	0.00233452	Prox1/Lats2/Cpne6/Sema5a/Zfpm2/Myo5b/Olfm1/Plxna4/Cttn/Fgf13/Ar/Cacna1c/Syt17/Ntrk3/Mapk1	15
GO:0051924	GO:0051924	regulation of calcium ion transport	12/261	275/23328	6.81403e-05	0.0029683	0.00244347	Homer3/Hap1/Ehd3/Diaph1/Camk2a/Trpc4/Hpca/Nos1/Tgfb2/Cacna1c/Cacnb2/Ptk2b	12
GO:0071248	GO:0071248	cellular response to metal ion	9/261	156/23328	6.83005e-05	0.0029683	0.00244347	Glra2/Cpne6/Nptx1/Hpca/Cpne2/Cpne7/Jun/Syt17/Mapk1	9
GO:0031279	GO:0031279	regulation of cyclase activity	5/261	39/23328	7.11776e-05	0.00305209	0.00251244	Timp2/Hpca/Nos1/Gng7/Cacna1c	5
GO:0060048	GO:0060048	cardiac muscle contraction	8/261	127/23328	9.39109e-05	0.00397391	0.00327127	Ehd3/Cacna1h/Fgf13/Kcnd3/Scn3b/Cacna1c/Myh7/Cacnb2	8
GO:0006941	GO:0006941	striated muscle contraction	9/261	163/23328	9.57352e-05	0.0039985	0.00329151	Ehd3/Cacna1h/Nos1/Fgf13/Kcnd3/Scn3b/Cacna1c/Myh7/Cacnb2	9
GO:0051339	GO:0051339	regulation of lyase activity	5/261	42/23328	0.000102327	0.00421903	0.00347305	Timp2/Hpca/Nos1/Gng7/Cacna1c	5
GO:0086003	GO:0086003	cardiac muscle cell contraction	6/261	67/23328	0.000104385	0.00424941	0.00349806	Cacna1h/Fgf13/Kcnd3/Scn3b/Cacna1c/Cacnb2	6
GO:0099072	GO:0099072	regulation of postsynaptic membrane neurotransmitter receptor levels	7/261	97/23328	0.000110421	0.00443892	0.00365406	Grasp/Hap1/Nptxr/Camk2a/Nptx1/Hpca/Shisa6	7
GO:0050890	GO:0050890	cognition	13/261	336/23328	0.000115199	0.00457384	0.00376513	Gria1/Amph/Rin1/Calb1/Fgf13/Ap1s2/Tanc1/Cyp7b1/Cacna1c/Jun/Shisa7/Gabra5/Thra	13
GO:0140029	GO:0140029	exocytic process	7/261	98/23328	0.000117795	0.00461985	0.003803	Cadps2/Camk2a/Cplx2/Ctbp2/Rab8b/Erc2/Exoc6	7
GO:0010469	GO:0010469	regulation of signaling receptor activity	8/261	132/23328	0.000122986	0.00471206	0.0038789	Homer3/Mink1/Dapk1/Nptxr/Nptx1/Shisa7/Shisa6/Ptk2b	8
GO:0048168	GO:0048168	regulation of neuronal synaptic plasticity	6/261	69/23328	0.000123076	0.00471206	0.0038789	Nsmf/Camk2a/Shisa7/Shisa6/Grik2/Camk2b	6
GO:0007411	GO:0007411	axon guidance	11/261	251/23328	0.000131434	0.00497283	0.00409357	Efnb3/Nfib/Fezf2/Sema5a/Plxna4/Ptpro/Dscaml1/Zswim5/Tgfb2/Rtn4rl1/Bcl11b	11
GO:0021537	GO:0021537	telencephalon development	11/261	252/23328	0.000136096	0.00498943	0.00410723	Nfib/Prox1/Fezf2/Bhlhe22/Dclk2/Plxna4/Tacc2/Fgf13/Slitrk5/Rtn4rl1/Bcl11b	11
GO:0097485	GO:0097485	neuron projection guidance	11/261	252/23328	0.000136096	0.00498943	0.00410723	Efnb3/Nfib/Fezf2/Sema5a/Plxna4/Ptpro/Dscaml1/Zswim5/Tgfb2/Rtn4rl1/Bcl11b	11
GO:0001936	GO:0001936	regulation of endothelial cell proliferation	8/261	134/23328	0.000136527	0.00498943	0.00410723	Prox1/Sema5a/Itga4/Nr2f2/Vegfd/Dlk1/Scg2/Jun	8
GO:0043113	GO:0043113	receptor clustering	6/261	71/23328	0.000144327	0.00521153	0.00429006	Itga4/Ift122/Lrrtm4/Shisa7/Shisa6/Grik2	6
GO:0017157	GO:0017157	regulation of exocytosis	11/261	254/23328	0.000145845	0.00521153	0.00429006	Hap1/Cadps2/Doc2b/Cacna1h/Camk2a/Cplx2/Myo5b/Nr3c2/Rab8b/Ppfia2/Syt17	11
GO:0097553	GO:0097553	calcium ion transmembrane import into cytosol	8/261	136/23328	0.000151274	0.00534612	0.00440086	Hap1/Diaph1/Tgfb2/Htr2c/Cacna1c/Ptk2b/Tmem28/Fam155a	8
GO:0045762	GO:0045762	positive regulation of adenylate cyclase activity	3/261	10/23328	0.000156759	0.00547976	0.00451087	Timp2/Hpca/Cacna1c	3
GO:0097120	GO:0097120	receptor localization to synapse	6/261	73/23328	0.000168383	0.0058228	0.00479325	Grasp/Nptxr/Camk2a/Nptx1/Shisa6/Anks1b	6
GO:0031503	GO:0031503	protein-containing complex localization	11/261	259/23328	0.000172851	0.0059137	0.00486808	Grasp/Hap1/Nptxr/Camk2a/Nptx1/Myo5b/Hpca/Ift122/Xpot/Shisa6/Anks1b	11
GO:0060401	GO:0060401	cytosolic calcium ion transport	9/261	177/23328	0.000178765	0.00605167	0.00498166	Hap1/Diaph1/Atp2b3/Tgfb2/Htr2c/Cacna1c/Ptk2b/Tmem28/Fam155a	9
GO:0045055	GO:0045055	regulated exocytosis	11/261	261/23328	0.000184783	0.00615618	0.00506769	Cadps2/Doc2b/Cacna1h/Camk2a/Cplx2/Ctbp2/Nr3c2/Erc2/Cacna1c/Ppfia2/Syt17	11
GO:0016358	GO:0016358	dendrite development	12/261	306/23328	0.000185681	0.00615618	0.00506769	Tiam1/Nsmf/Mink1/Fezf2/Dgkg/Camk2a/Myo5b/Ppp3ca/Slitrk5/Lzts1/Ppfia2/Camk2b	12
GO:0099010	GO:0099010	modification of postsynaptic structure	4/261	26/23328	0.000188575	0.00618834	0.00509416	Tiam1/Wasf1/Myo5b/Cttn	4
GO:0045927	GO:0045927	positive regulation of growth	12/261	312/23328	0.000221952	0.00719471	0.00592259	Prox1/Ahi1/Cpne6/Sema5a/Zfpm2/Myo5b/Tgfb2/Rftn1/Syt17/Ntrk3/Ptk2b/Mapk1	12
GO:0003407	GO:0003407	neural retina development	6/261	77/23328	0.000225953	0.00719471	0.00592259	Ahi1/Slc4a7/Bhlhe22/Calb1/Megf11/Tgfb2	6
GO:0071277	GO:0071277	cellular response to calcium ion	6/261	77/23328	0.000225953	0.00719471	0.00592259	Cpne6/Hpca/Cpne2/Cpne7/Jun/Syt17	6
GO:0032970	GO:0032970	regulation of actin filament-based process	14/261	410/23328	0.00023268	0.00733627	0.00603912	Prox1/Wasf1/Iqgap2/Sema5a/Cacna1h/Tmeff2/Nos1/Cttn/Fgf13/Tgfb2/Cacna1c/Actn2/Ntrk3/Ptk2b	14
GO:0008038	GO:0008038	neuron recognition	5/261	50/23328	0.000236971	0.00739903	0.00609079	Efnb3/Fezf2/Sema5a/Tnfrsf21/Dscaml1	5
GO:0060042	GO:0060042	retina morphogenesis in camera-type eye	6/261	78/23328	0.000242517	0.00749937	0.00617338	Prox1/Ahi1/Slc4a7/Bhlhe22/Calb1/Megf11	6
GO:0010038	GO:0010038	response to metal ion	11/261	274/23328	0.000280682	0.00835136	0.00687473	Glra2/Cpne6/Nptx1/Ppp3ca/Hpca/Cpne2/Cpne7/Jun/Camk2b/Syt17/Mapk1	11
GO:0001935	GO:0001935	endothelial cell proliferation	8/261	149/23328	0.000282517	0.00835136	0.00687473	Prox1/Sema5a/Itga4/Nr2f2/Vegfd/Dlk1/Scg2/Jun	8
GO:0097113	GO:0097113	AMPA glutamate receptor clustering	3/261	12/23328	0.000282662	0.00835136	0.00687473	Lrrtm4/Shisa7/Shisa6	3
GO:0097421	GO:0097421	liver regeneration	3/261	12/23328	0.000282662	0.00835136	0.00687473	Sulf2/Ezh1/Ccnd1	3
GO:0001654	GO:0001654	eye development	14/261	418/23328	0.000283053	0.00835136	0.00687473	Prox1/Ahi1/Slc4a7/Bhlhe22/Calb1/Ift122/Sipa1l3/Tmem231/Megf11/Tgfb2/Bcl11b/Cacna1c/Jun/Ntrk3	14
GO:0001764	GO:0001764	neuron migration	9/261	189/23328	0.000291211	0.00840675	0.00692032	Nsmf/Fezf2/Lrp12/Camk2a/Olfm1/Nr2f2/Fgf13/Camk2b/Ntrk3	9
GO:0045761	GO:0045761	regulation of adenylate cyclase activity	4/261	29/23328	0.000291797	0.00840675	0.00692032	Timp2/Hpca/Gng7/Cacna1c	4
GO:0043010	GO:0043010	camera-type eye development	13/261	370/23328	0.000295008	0.00840675	0.00692032	Prox1/Ahi1/Slc4a7/Bhlhe22/Calb1/Ift122/Tmem231/Megf11/Tgfb2/Bcl11b/Cacna1c/Jun/Ntrk3	13
GO:0031099	GO:0031099	regeneration	8/261	150/23328	0.000295596	0.00840675	0.00692032	Large1/Sulf2/Ezh1/Ccn3/Rtn4rl1/Jun/Ntrk3/Ccnd1	8
GO:0021675	GO:0021675	nerve development	6/261	81/23328	0.000298	0.00840675	0.00692032	Sulf2/Nptx1/Itga4/Plxna4/Gabra5/Col25a1	6
GO:0060078	GO:0060078	regulation of postsynaptic membrane potential	7/261	114/23328	0.000301171	0.00842231	0.00693314	Gria1/Npy2r/Ppp3ca/Nr3c2/Gabra5/Grik2/Ptk2b	7
GO:0010976	GO:0010976	positive regulation of neuron projection development	13/261	372/23328	0.000310622	0.00856422	0.00704995	Tiam1/Hap1/Ahi1/Cpne6/Sema5a/Ehd1/Myo5b/Plxna4/Enc1/Camk2b/Syt17/Ntrk3/Ptk2b	13
GO:0150063	GO:0150063	visual system development	14/261	422/23328	0.000311572	0.00856422	0.00704995	Prox1/Ahi1/Slc4a7/Bhlhe22/Calb1/Ift122/Sipa1l3/Tmem231/Megf11/Tgfb2/Bcl11b/Cacna1c/Jun/Ntrk3	14
GO:0007416	GO:0007416	synapse assembly	9/261	191/23328	0.000314683	0.00857644	0.00706001	Nptxr/Cdh9/Nptx1/Fgf13/Cadm1/Slitrk5/Tpbg/Lrrtm4/Ntrk3	9
GO:0048880	GO:0048880	sensory system development	14/261	426/23328	0.000342521	0.00925669	0.00761999	Prox1/Ahi1/Slc4a7/Bhlhe22/Calb1/Ift122/Sipa1l3/Tmem231/Megf11/Tgfb2/Bcl11b/Cacna1c/Jun/Ntrk3	14
GO:0048814	GO:0048814	regulation of dendrite morphogenesis	7/261	117/23328	0.000352868	0.00945687	0.00778477	Tiam1/Nsmf/Myo5b/Ppp3ca/Lzts1/Ppfia2/Camk2b	7
GO:0097688	GO:0097688	glutamate receptor clustering	3/261	13/23328	0.000364427	0.00968593	0.00797333	Lrrtm4/Shisa7/Shisa6	3
GO:0086001	GO:0086001	cardiac muscle cell action potential	5/261	55/23328	0.000371801	0.00980093	0.008068	Fgf13/Kcnd3/Scn3b/Cacna1c/Cacnb2	5
GO:0086010	GO:0086010	membrane depolarization during action potential	4/261	31/23328	0.000379842	0.00993149	0.00817547	Cacna1h/Scn3b/Cacna1c/Cacnb2	4
GO:0060402	GO:0060402	calcium ion transport into cytosol	8/261	157/23328	0.000401672	0.0104086	0.00856822	Hap1/Diaph1/Tgfb2/Htr2c/Cacna1c/Ptk2b/Tmem28/Fam155a	8
GO:0051930	GO:0051930	regulation of sensory perception of pain	5/261	56/23328	0.000404563	0.0104086	0.00856822	Grm1/Npy2r/Nos1/Ccn3/Htr2c	5
GO:0043270	GO:0043270	positive regulation of ion transport	12/261	334/23328	0.000411088	0.0104925	0.0086373	Hap1/Ehd3/Camk2a/Kcnip2/Npy2r/Nos1/Htr3a/Htr2c/Scn3b/Cacna1c/Actn2/Cacnb2	12
GO:0051931	GO:0051931	regulation of sensory perception	5/261	57/23328	0.000439457	0.0111283	0.00916067	Grm1/Npy2r/Nos1/Ccn3/Htr2c	5
GO:1903169	GO:1903169	regulation of calcium ion transmembrane transport	8/261	163/23328	0.00051553	0.0128639	0.0105894	Hap1/Ehd3/Diaph1/Hpca/Tgfb2/Cacna1c/Cacnb2/Ptk2b	8
GO:1903539	GO:1903539	protein localization to postsynaptic membrane	5/261	59/23328	0.000515997	0.0128639	0.0105894	Grasp/Nptxr/Camk2a/Nptx1/Shisa6	5
GO:0070509	GO:0070509	calcium ion import	6/261	90/23328	0.000525866	0.0130091	0.0107089	Cacna1h/Trpc4/Cacna1c/Cacnb2/Tmem28/Fam155a	6
GO:0099563	GO:0099563	modification of synaptic structure	4/261	34/23328	0.000545312	0.0131859	0.0108545	Tiam1/Wasf1/Myo5b/Cttn	4
GO:0099633	GO:0099633	protein localization to postsynaptic specialization membrane	4/261	34/23328	0.000545312	0.0131859	0.0108545	Nptxr/Camk2a/Nptx1/Shisa6	4
GO:0099645	GO:0099645	neurotransmitter receptor localization to postsynaptic specialization membrane	4/261	34/23328	0.000545312	0.0131859	0.0108545	Nptxr/Camk2a/Nptx1/Shisa6	4
GO:0001889	GO:0001889	liver development	7/261	126/23328	0.000551845	0.0131936	0.0108608	Sulf2/Ezh1/Prox1/Cadm1/Hmbs/Jun/Ccnd1	7
GO:0001938	GO:0001938	positive regulation of endothelial cell proliferation	6/261	91/23328	0.000557788	0.0131936	0.0108608	Prox1/Sema5a/Itga4/Vegfd/Scg2/Jun	6
GO:0030522	GO:0030522	intracellular receptor signaling pathway	9/261	207/23328	0.000564817	0.0131936	0.0108608	Aloxe3/Parp1/Ctbp2/Nr3c2/Cyp7b1/Ar/Thra/Trerf1/Zcchc3	9
GO:0086014	GO:0086014	atrial cardiac muscle cell action potential	3/261	15/23328	0.000570244	0.0131936	0.0108608	Scn3b/Cacna1c/Cacnb2	3
GO:0086026	GO:0086026	atrial cardiac muscle cell to AV node cell signaling	3/261	15/23328	0.000570244	0.0131936	0.0108608	Scn3b/Cacna1c/Cacnb2	3
GO:0086066	GO:0086066	atrial cardiac muscle cell to AV node cell communication	3/261	15/23328	0.000570244	0.0131936	0.0108608	Scn3b/Cacna1c/Cacnb2	3
GO:0050679	GO:0050679	positive regulation of epithelial cell proliferation	9/261	208/23328	0.000584709	0.0134316	0.0110567	Prox1/Sema5a/Itga4/Vegfd/Cyp7b1/Ar/Scg2/Jun/Ccnd1	9
GO:0051592	GO:0051592	response to calcium ion	7/261	128/23328	0.000606288	0.0135361	0.0111428	Cpne6/Ppp3ca/Hpca/Cpne2/Cpne7/Jun/Syt17	7
GO:0061387	GO:0061387	regulation of extent of cell growth	7/261	128/23328	0.000606288	0.0135361	0.0111428	Sema5a/Myo5b/Olfm1/Plxna4/Cttn/Fgf13/Ntrk3	7
GO:0086091	GO:0086091	regulation of heart rate by cardiac conduction	4/261	35/23328	0.000610304	0.0135361	0.0111428	Kcnd3/Scn3b/Cacna1c/Cacnb2	4
GO:1990089	GO:1990089	response to nerve growth factor	4/261	35/23328	0.000610304	0.0135361	0.0111428	Wasf1/Ehd1/Dync1li1/Ntrk3	4
GO:1990090	GO:1990090	cellular response to nerve growth factor stimulus	4/261	35/23328	0.000610304	0.0135361	0.0111428	Wasf1/Ehd1/Dync1li1/Ntrk3	4
GO:0061008	GO:0061008	hepaticobiliary system development	7/261	129/23328	0.000635064	0.0139888	0.0115154	Sulf2/Ezh1/Prox1/Cadm1/Hmbs/Jun/Ccnd1	7
GO:0061337	GO:0061337	cardiac conduction	5/261	62/23328	0.000649056	0.0141997	0.011689	Ehd3/Kcnd3/Scn3b/Cacna1c/Cacnb2	5
GO:0098885	GO:0098885	modification of postsynaptic actin cytoskeleton	3/261	16/23328	0.000696053	0.0148977	0.0122636	Tiam1/Wasf1/Cttn	3
GO:1902430	GO:1902430	negative regulation of amyloid-beta formation	3/261	16/23328	0.000696053	0.0148977	0.0122636	Hap1/Olfm1/Spon1	3
GO:1903729	GO:1903729	regulation of plasma membrane organization	3/261	16/23328	0.000696053	0.0148977	0.0122636	Tmeff2/Tgfb2/Ar	3
GO:0021954	GO:0021954	central nervous system neuron development	6/261	95/23328	0.000700802	0.0148977	0.0122636	Nfib/Arhgef28/Fezf2/Bhlhe22/Dclk2/Plxna4	6
GO:0050806	GO:0050806	positive regulation of synaptic transmission	12/261	355/23328	0.000704119	0.0148977	0.0122636	Calb2/Hap1/Gria1/Calb1/Nos1/Gria2/Htr2c/Shisa7/Grik2/Camk2b/Ptk2b/Mapk1	12
GO:0062237	GO:0062237	protein localization to postsynapse	5/261	64/23328	0.000751022	0.0157862	0.012995	Grasp/Nptxr/Camk2a/Nptx1/Shisa6	5
GO:0002027	GO:0002027	regulation of heart rate	6/261	97/23328	0.000782179	0.0163343	0.0134462	Slc1a1/Kcnd3/Scn3b/Cacna1c/Myh7/Cacnb2	6
GO:0007612	GO:0007612	learning	8/261	175/23328	0.000821595	0.0170468	0.0140327	Amph/Rin1/Fgf13/Ap1s2/Tanc1/Cacna1c/Jun/Gabra5	8
GO:0086065	GO:0086065	cell communication involved in cardiac conduction	4/261	38/23328	0.000838078	0.0171707	0.0141347	Kcnd3/Scn3b/Cacna1c/Cacnb2	4
GO:0086012	GO:0086012	membrane depolarization during cardiac muscle cell action potential	3/261	17/23328	0.000838244	0.0171707	0.0141347	Scn3b/Cacna1c/Cacnb2	3
GO:0097061	GO:0097061	dendritic spine organization	6/261	99/23328	0.000870666	0.0177219	0.0145884	Tiam1/Myo5b/Cttn/Tanc1/Ppfia2/Camk2b	6
GO:0017156	GO:0017156	calcium-ion regulated exocytosis	5/261	68/23328	0.00099027	0.0198044	0.0163027	Cadps2/Doc2b/Cacna1h/Cacna1c/Syt17	5
GO:0099150	GO:0099150	regulation of postsynaptic specialization assembly	3/261	18/23328	0.00099761	0.0198044	0.0163027	Nptxr/Nptx1/Ntrk3	3
GO:0150052	GO:0150052	regulation of postsynapse assembly	3/261	18/23328	0.00099761	0.0198044	0.0163027	Nptxr/Nptx1/Ntrk3	3
GO:1902992	GO:1902992	negative regulation of amyloid precursor protein catabolic process	3/261	18/23328	0.00099761	0.0198044	0.0163027	Hap1/Olfm1/Spon1	3
GO:0035418	GO:0035418	protein localization to synapse	6/261	102/23328	0.00101763	0.0198934	0.016376	Grasp/Nptxr/Camk2a/Nptx1/Shisa6/Anks1b	6
GO:0001881	GO:0001881	receptor recycling	4/261	40/23328	0.00101963	0.0198934	0.016376	Gria1/Ehd3/Gria2/Tbc1d16	4
GO:0051495	GO:0051495	positive regulation of cytoskeleton organization	9/261	225/23328	0.00102065	0.0198934	0.016376	Prox1/Wasf1/Iqgap2/Sema5a/Cttn/Actn2/Gda/Ntrk3/Ptk2b	9
GO:0031346	GO:0031346	positive regulation of cell projection organization	14/261	478/23328	0.00105391	0.0204179	0.0168077	Tiam1/Hap1/Ahi1/Cpne6/Sema5a/Ehd1/Myo5b/Plxna4/Rab8b/Enc1/Camk2b/Syt17/Ntrk3/Ptk2b	14
GO:0071241	GO:0071241	cellular response to inorganic substance	9/261	227/23328	0.00108581	0.02091	0.0172129	Glra2/Cpne6/Nptx1/Hpca/Cpne2/Cpne7/Jun/Syt17/Mapk1	9
GO:0034329	GO:0034329	cell junction assembly	13/261	426/23328	0.00109389	0.0209402	0.0172377	Nptxr/Cdh9/Nptx1/Ptpro/Cttn/Fgf13/Cadm1/Slitrk5/Tpbg/Actn2/Lrrtm4/Ntrk3/Ptk2b	13
GO:0090407	GO:0090407	organophosphate biosynthetic process	13/261	427/23328	0.00111723	0.0211882	0.0174418	Adcy9/Ippk/Dgkg/Pip5k1b/Parp1/Hpca/Nos1/Dgkb/Ak5/Htr2c/Ptk2b/Mapk1/Mas1	13
GO:0099084	GO:0099084	postsynaptic specialization organization	4/261	41/23328	0.00112002	0.0211882	0.0174418	Nptxr/Nptx1/Cadm1/Ntrk3	4
GO:0072578	GO:0072578	neurotransmitter-gated ion channel clustering	3/261	19/23328	0.00117491	0.0220966	0.0181896	Lrrtm4/Shisa7/Shisa6	3
GO:0021955	GO:0021955	central nervous system neuron axonogenesis	4/261	42/23328	0.00122715	0.0229448	0.0188878	Nfib/Arhgef28/Bhlhe22/Plxna4	4
GO:0106027	GO:0106027	neuron projection organization	6/261	106/23328	0.00124237	0.0230952	0.0190116	Tiam1/Myo5b/Cttn/Tanc1/Ppfia2/Camk2b	6
GO:0034767	GO:0034767	positive regulation of ion transmembrane transport	8/261	187/23328	0.00125914	0.0232725	0.0191576	Hap1/Ehd3/Kcnip2/Nos1/Htr3a/Cacna1c/Actn2/Cacnb2	8
GO:0048172	GO:0048172	regulation of short-term neuronal synaptic plasticity	3/261	20/23328	0.00137088	0.0251929	0.0207384	Shisa7/Shisa6/Grik2	3
GO:0035249	GO:0035249	synaptic transmission, glutamatergic	6/261	109/23328	0.00143444	0.0262111	0.0215767	Grm1/Npy2r/Grik4/Gria2/Grik2/Ptk2b	6
GO:0045823	GO:0045823	positive regulation of heart contraction	4/261	44/23328	0.00146254	0.0263693	0.0217068	Cacna1h/Slc1a1/Tgfb2/Scn3b	4
GO:0086002	GO:0086002	cardiac muscle cell action potential involved in contraction	4/261	44/23328	0.00146254	0.0263693	0.0217068	Kcnd3/Scn3b/Cacna1c/Cacnb2	4
GO:0030072	GO:0030072	peptide hormone secretion	10/261	285/23328	0.00146769	0.0263693	0.0217068	Tiam1/Doc2b/Ppp3ca/Nos1/Slc16a2/Rab8b/Ccn3/Rfx3/Htr2c/Cacna1c	10
GO:0050921	GO:0050921	positive regulation of chemotaxis	7/261	149/23328	0.00147603	0.0263718	0.0217089	Tiam1/Sema5a/Vegfd/Scg2/Ntrk3/Ptk2b/Mapk1	7
GO:0050918	GO:0050918	positive chemotaxis	4/261	45/23328	0.00159127	0.027898	0.0229653	Sema5a/Vegfd/Scg2/Ntrk3	4
GO:0048593	GO:0048593	camera-type eye morphogenesis	7/261	151/23328	0.00159335	0.027898	0.0229653	Prox1/Ahi1/Slc4a7/Bhlhe22/Calb1/Ift122/Megf11	7
GO:0051588	GO:0051588	regulation of neurotransmitter transport	7/261	151/23328	0.00159335	0.027898	0.0229653	Mctp1/Camk2a/Cplx2/Nos1/Nr3c2/Htr2c/Ppfia2	7
GO:0006813	GO:0006813	potassium ion transport	9/261	240/23328	0.00159616	0.027898	0.0229653	Kcnq2/Kcnip2/Nos1/Kcnd3/Kcnj6/Actn2/Ptk2b/Slc24a3/Kcng1	9
GO:1905475	GO:1905475	regulation of protein localization to membrane	8/261	195/23328	0.00164187	0.0285418	0.0234953	Grasp/Camk2a/Myo5b/Hpca/Ar/Shisa7/Shisa6/Camk2b	8
GO:0030516	GO:0030516	regulation of axon extension	6/261	113/23328	0.00172479	0.0295543	0.0243287	Sema5a/Myo5b/Olfm1/Plxna4/Cttn/Ntrk3	6
GO:0006904	GO:0006904	vesicle docking involved in exocytosis	4/261	46/23328	0.00172768	0.0295543	0.0243287	Camk2a/Ctbp2/Rab8b/Exoc6	4
GO:1902667	GO:1902667	regulation of axon guidance	4/261	46/23328	0.00172768	0.0295543	0.0243287	Fezf2/Sema5a/Plxna4/Zswim5	4
GO:0050773	GO:0050773	regulation of dendrite development	8/261	197/23328	0.00175061	0.0297882	0.0245213	Tiam1/Nsmf/Dgkg/Myo5b/Ppp3ca/Lzts1/Ppfia2/Camk2b	8
GO:0090257	GO:0090257	regulation of muscle system process	9/261	244/23328	0.001787	0.0302472	0.0248991	Ehd3/Cacna1h/Parp1/Npy2r/Ppp3ca/Cttn/Fgf13/Cacna1c/Myh7	9
GO:0010842	GO:0010842	retina layer formation	3/261	22/23328	0.00182158	0.0306712	0.0252481	Ahi1/Calb1/Megf11	3
GO:0003208	GO:0003208	cardiac ventricle morphogenesis	5/261	78/23328	0.00183224	0.03069	0.0252636	Prox1/Zfpm2/Npy2r/Tgfb2/Myh7	5
GO:0030308	GO:0030308	negative regulation of cell growth	8/261	199/23328	0.00186498	0.0310765	0.0255818	Sema5a/Tro/Cgref1/Fgf13/Sh3bp4/Ccn3/Tgfb2/Foxk1	8
GO:0006937	GO:0006937	regulation of muscle contraction	7/261	156/23328	0.0019185	0.0317367	0.0261252	Ehd3/Cacna1h/Npy2r/Cttn/Fgf13/Cacna1c/Myh7	7
GO:1902905	GO:1902905	positive regulation of supramolecular fiber organization	8/261	200/23328	0.00192433	0.0317367	0.0261252	Prox1/Wasf1/Iqgap2/Sema5a/Cttn/Actn2/Gda/Ptk2b	8
GO:0051966	GO:0051966	regulation of synaptic transmission, glutamatergic	5/261	79/23328	0.00193847	0.0318067	0.0261829	Grm1/Npy2r/Gria2/Grik2/Ptk2b	5
GO:1903115	GO:1903115	regulation of actin filament-based movement	4/261	48/23328	0.00202444	0.0330488	0.0272053	Cacna1h/Nos1/Fgf13/Cacna1c	4
GO:0043501	GO:0043501	skeletal muscle adaptation	3/261	23/23328	0.00207761	0.0335759	0.0276392	Ppp3ca/Ar/Myh7	3
GO:0098703	GO:0098703	calcium ion import across plasma membrane	3/261	23/23328	0.00207761	0.0335759	0.0276392	Cacna1c/Tmem28/Fam155a	3
GO:0002791	GO:0002791	regulation of peptide secretion	12/261	406/23328	0.00219411	0.0352813	0.0290431	Tiam1/Ahi1/Doc2b/Npy2r/Ppp3ca/Nos1/Cadm1/Rab8b/Ccn3/Tgfb2/Rfx3/Htr2c	12
GO:0009755	GO:0009755	hormone-mediated signaling pathway	7/261	161/23328	0.00229286	0.0366858	0.0301993	Lats2/Parp1/Nr3c2/Cyp7b1/Ar/Thra/Trerf1	7
GO:1902656	GO:1902656	calcium ion import into cytosol	3/261	24/23328	0.00235493	0.0374923	0.0308632	Cacna1c/Tmem28/Fam155a	3
GO:0006942	GO:0006942	regulation of striated muscle contraction	5/261	84/23328	0.00253829	0.0402126	0.0331025	Ehd3/Cacna1h/Fgf13/Cacna1c/Myh7	5
GO:0007626	GO:0007626	locomotory behavior	9/261	258/23328	0.00260329	0.0410365	0.0337807	Efnb3/Grm1/Fezf2/Calb1/Htr2c/Penk/Gng7/Cacna1c/Sez6l	9
GO:0048732	GO:0048732	gland development	13/261	471/23328	0.00264378	0.0410365	0.0337807	Sulf2/Ezh1/Nfib/Prox1/Cadm1/Hmbs/Cyp7b1/Ar/Bcl11b/Jun/Thra/Mapk1/Ccnd1	13
GO:0007413	GO:0007413	axonal fasciculation	3/261	25/23328	0.0026541	0.0410365	0.0337807	Fezf2/Sema5a/Tnfrsf21	3
GO:0086019	GO:0086019	cell-cell signaling involved in cardiac conduction	3/261	25/23328	0.0026541	0.0410365	0.0337807	Scn3b/Cacna1c/Cacnb2	3
GO:0106030	GO:0106030	neuron projection fasciculation	3/261	25/23328	0.0026541	0.0410365	0.0337807	Fezf2/Sema5a/Tnfrsf21	3
GO:0098739	GO:0098739	import across plasma membrane	7/261	166/23328	0.00272123	0.041873	0.0344693	Slc1a1/Slc16a2/Kcnd3/Kcnj6/Cacna1c/Tmem28/Fam155a	7
GO:0051963	GO:0051963	regulation of synapse assembly	6/261	124/23328	0.00275431	0.0421803	0.0347223	Nptxr/Nptx1/Slitrk5/Tpbg/Lrrtm4/Ntrk3	6
GO:1902414	GO:1902414	protein localization to cell junction	6/261	125/23328	0.00286666	0.0436927	0.0359673	Grasp/Nptxr/Camk2a/Nptx1/Shisa6/Anks1b	6
GO:0055010	GO:0055010	ventricular cardiac muscle tissue morphogenesis	4/261	53/23328	0.00291677	0.0442468	0.0364234	Prox1/Zfpm2/Tgfb2/Myh7	4
GO:0031100	GO:0031100	animal organ regeneration	3/261	26/23328	0.00297569	0.0447188	0.0368119	Sulf2/Ezh1/Ccnd1	3
GO:0050927	GO:0050927	positive regulation of positive chemotaxis	3/261	26/23328	0.00297569	0.0447188	0.0368119	Vegfd/Scg2/Ntrk3	3
GO:1904064	GO:1904064	positive regulation of cation transmembrane transport	7/261	170/23328	0.00310611	0.0460688	0.0379232	Hap1/Ehd3/Kcnip2/Nos1/Cacna1c/Actn2/Cacnb2	7
GO:1900271	GO:1900271	regulation of long-term synaptic potentiation	4/261	54/23328	0.00312282	0.0460688	0.0379232	Calb2/Calb1/Nos1/Shisa7	4
GO:1902476	GO:1902476	chloride transmembrane transport	4/261	54/23328	0.00312282	0.0460688	0.0379232	Glra2/Slc1a1/Gabra5/Ano3	4
GO:2001222	GO:2001222	regulation of neuron migration	4/261	54/23328	0.00312282	0.0460688	0.0379232	Nsmf/Camk2a/Olfm1/Camk2b	4
GO:0048639	GO:0048639	positive regulation of developmental growth	8/261	217/23328	0.00318122	0.0467159	0.0384559	Prox1/Cpne6/Sema5a/Zfpm2/Myo5b/Syt17/Ntrk3/Mapk1	8
GO:0009914	GO:0009914	hormone transport	11/261	372/23328	0.00330007	0.0478827	0.0394164	Tiam1/Doc2b/Ppp3ca/Nos1/Crym/Slc16a2/Rab8b/Ccn3/Rfx3/Htr2c/Cacna1c	11
GO:0060041	GO:0060041	retina development in camera-type eye	7/261	172/23328	0.0033135	0.0478827	0.0394164	Prox1/Ahi1/Slc4a7/Bhlhe22/Calb1/Megf11/Tgfb2	7
GO:0050926	GO:0050926	regulation of positive chemotaxis	3/261	27/23328	0.00332022	0.0478827	0.0394164	Vegfd/Scg2/Ntrk3	3
GO:0070050	GO:0070050	neuron cellular homeostasis	3/261	27/23328	0.00332022	0.0478827	0.0394164	Calb2/Mink1/Calb1	3
GO:0051260	GO:0051260	protein homooligomerization	7/261	173/23328	0.00342108	0.0488969	0.0402513	Rnf112/Kctd6/Ehd3/Ehd1/Kcnd3/Kctd4/Kcng1	7
GO:0019226	GO:0019226	transmission of nerve impulse	5/261	90/23328	0.00342352	0.0488969	0.0402513	Kcnq2/Gria1/Cacna1h/Grik2/Ntrk3	5
GO:0016311	GO:0016311	dephosphorylation	11/261	374/23328	0.00343616	0.0488969	0.0402513	Nsmf/Ppp4r4/Ptpra/Ppp3ca/Ptpro/Tgfb2/Ptpre/Elfn2/Plppr4/Dusp18/Slc7a14	11
