# Supplementary material for: Moesin is an effector of tau-induced actin overstabilization, cell cycle activation, and neurotoxicity in Alzheimer’s disease
Source: iScience. 2023 Feb 8;26(3):106152. doi: 10.1016/j.isci.2023.106152 (PMC9984563; doi:10.1016/j.isci.2023.106152)
Supplement: Table S7. APP transgenic WGCNA, related to Figure 2 [file mmc8.xlsx]

## Sheet: WGCNA_APP
Ensembl	MmSym	Ensembl	moduleColors	SRR8512363	SRR8512364	SRR8512365	SRR8512366	SRR8512371	SRR8512372	SRR8512373	SRR8512374	SRR8512379	SRR8512380	SRR8512384	SRR8512385	SRR8512399	SRR8512400	SRR8512405	SRR8512406	SRR8512411	SRR8512412	SRR8512426	SRR8512427	SRR8512428	SRR8512429	SRR8512359	SRR8512360	SRR8512361	SRR8512362	SRR8512377	SRR8512378	SRR8512388	SRR8512393	SRR8512394	SRR8512397	SRR8512398	SRR8512403	SRR8512404	SRR8512416	SRR8512417	SRR8512418	SRR8512419	SRR8512422	SRR8512423	SRR8512424	SRR8512425	SRR8512351	SRR8512352	SRR8512353
ENSMUSG00000000056	Narf	ENSMUSG00000000056	turquoise	4.12459	4.56479	3.74966	3.8493	4.17828	4.445	4.02621	4.67699	3.5838	3.37258	3.88851	4.59675	3.72047	4.29574	3.70248	4.36974	4.5884	3.79533	3.75213	3.44924	3.66499	3.6436	3.53513	3.49248	4.14424	4.41619	3.52498	3.59626	4.16222	3.04777	4.05673	3.54253	3.73439	3.84413	3.81534	4.04386	3.88488	4.33209	4.19601	3.68287	3.75646	3.31728	4.14852	3.94946	3.61754	3.94188
ENSMUSG00000000085	Scmh1	ENSMUSG00000000085	turquoise	4.81434	4.83902	4.65425	4.98162	5.42084	5.1665	5.55326	5.32351	5.12277	4.897	5.02523	5.39809	4.72488	5.16989	5.036	5.47013	5.24239	5.05083	4.4171	5.39374	4.98962	5.35456	5.27204	5.03581	5.275	4.93905	4.51116	4.36524	5.23539	4.65542	5.13142	4.91861	4.93944	5.20943	4.94244	5.46332	5.17183	5.59815	5.64227	4.92561	5.19995	4.77551	4.7323	5.09661	5.50249	4.80225
ENSMUSG00000000127	Fer	ENSMUSG00000000127	turquoise	3.25775	3.36937	3.24804	3.31281	3.3981	3.20014	3.16967	3.06952	2.7496	2.32542	3.00146	3.17958	2.83163	2.91555	2.85143	3.13998	3.16836	2.93294	2.57677	2.47259	2.90069	2.90623	2.62298	2.84597	2.88734	2.94592	2.61555	2.55215	3.29078	2.3463	2.82729	2.55652	2.67258	2.90685	2.94019	2.85714	3.11889	2.9382	2.8211	3.0397	2.48184	2.58638	2.83347	3.00396	3.06654	2.75255
ENSMUSG00000000131	Xpo6	ENSMUSG00000000131	black	5.21832	5.448	5.12927	4.95776	5.15714	5.19291	5.23782	5.4917	5.35541	5.66994	5.23444	5.46565	5.23245	5.21163	4.78933	5.2765	4.93368	5.01941	5.23892	5.37269	5.23954	4.83451	5.20526	5.17928	5.02007	5.06099	5.07742	5.19068	5.07236	5.11981	5.29918	4.70176	5.18257	4.82976	5.07381	5.37349	4.93612	5.18124	5.51546	4.57798	4.71164	4.90999	4.99181	4.88623	4.89669	5.20928
ENSMUSG00000000142	Axin2	ENSMUSG00000000142	purple	2.97256	2.87391	3.1503	3.10071	3.35619	3.15012	3.12936	3.47502	3.10831	2.80973	2.8894	3.34354	3.11244	3.30506	3.13879	3.68614	3.2212	3.05647	3.64287	3.18203	2.91827	2.73742	3.07926	3.24833	2.79991	2.77278	2.44339	2.60086	3.5848	2.52387	2.83162	2.45767	3.24077	3.10565	2.9823	3.13732	3.27175	3.41387	3.48231	3.39996	2.65425	2.741	2.66799	2.67049	2.523	3.12283
ENSMUSG00000000148	Brat1	ENSMUSG00000000148	purple	2.65845	2.89818	2.71792	2.96668	3.2005	3.31198	3.33351	3.39557	2.91202	3.08316	2.72465	3.26323	2.95338	3.15921	2.91276	3.22756	3.158	2.95602	2.7859	2.78859	2.6053	2.38003	3.21538	2.91459	3.0461	2.69069	2.5407	2.7104	3.20215	2.70953	2.89492	2.74979	2.90142	2.69018	2.68739	3.2968	3.04796	3.5815	3.56971	2.39854	2.40761	2.76815	3.03589	2.70128	2.81465	2.88859
ENSMUSG00000000149	Gna12	ENSMUSG00000000149	purple	5.44818	5.46799	5.26563	5.35108	5.69323	5.67143	5.54696	5.67384	5.61902	5.82903	5.20591	5.40598	5.36435	5.36803	5.67397	6.1128	5.57802	5.53886	5.74328	5.72816	5.16702	5.27183	5.64	5.53553	5.42015	5.52646	5.41532	5.2519	5.56176	5.23053	5.36176	5.29861	5.53795	5.30336	5.16391	5.75274	5.69913	5.82624	5.79247	5.13754	5.03952	5.28787	5.5545	5.78803	5.79491	5.73786
ENSMUSG00000000184	Ccnd2	ENSMUSG00000000184	turquoise	5.20102	5.11779	4.76194	4.77455	5.27876	5.31437	4.89317	4.71322	4.62456	3.94344	4.80995	4.75597	4.8121	4.66246	4.47711	4.84418	5.07096	4.55455	4.75803	4.58526	4.4274	4.80581	4.49748	4.55381	4.98917	4.96014	4.61145	4.65609	5.05292	4.16102	4.67453	4.60319	4.54554	4.83656	4.79459	4.94076	5.05605	5.14397	5.25435	4.6845	4.70468	4.76782	4.93319	4.7719	4.6892	4.65103
ENSMUSG00000000197	Nalcn	ENSMUSG00000000197	green	5.00438	5.0205	4.80115	4.89046	5.42393	5.28011	5.07302	5.0462	4.53795	3.85096	4.82304	5.38479	4.6181	5.01467	4.48314	4.71223	4.86824	4.89512	4.46213	4.46335	4.86809	4.79819	4.75493	4.70841	4.87437	4.93641	4.47111	4.32378	5.05627	4.22319	4.8444	4.44962	4.40992	4.77197	4.86442	4.85538	4.97362	4.79979	4.68417	4.45938	4.53319	4.55533	4.52846	4.73894	4.64311	4.7035
ENSMUSG00000000202	Btbd17	ENSMUSG00000000202	black	3.46041	3.15037	2.84366	2.5732	3.83397	3.71733	3.2656	3.01771	4.15513	4.21481	2.68377	3.27293	3.95708	3.03359	3.43162	3.96588	3.46598	2.60491	4.16191	3.5818	3.06723	3.32868	4.21754	3.63737	3.37253	3.67308	3.60362	3.76743	3.27726	3.43823	2.9373	3.75886	4.03004	2.86937	2.86588	3.24769	3.54145	3.55726	3.96609	2.64477	2.68048	3.03129	3.29089	3.23297	3.88545	3.59602
ENSMUSG00000000223	Drp2	ENSMUSG00000000223	turquoise	3.99799	3.97597	4.16545	4.02524	4.15482	4.13156	4.31164	4.19653	3.84556	3.21507	4.00128	4.09515	3.7383	3.88008	3.78428	3.83385	4.14291	3.92774	3.82181	3.73305	3.71872	3.85859	3.86779	3.8226	3.81841	3.69986	3.59521	3.58347	4.1513	3.23092	4.04456	3.612	3.65851	3.82082	3.76709	3.85735	4.05092	4.25916	4.56141	3.72881	3.66894	3.64808	3.85673	4.0134	3.99782	3.94722
ENSMUSG00000000247	Lhx2	ENSMUSG00000000247	black	5.95659	5.53803	5.84891	5.12481	5.77702	5.85476	6.03669	5.66808	6.01736	5.55646	5.33586	5.48736	5.51246	5.28157	5.7444	5.83873	5.87434	5.32806	5.99113	5.26758	4.80977	4.81856	5.65728	5.58929	5.58782	5.38055	5.60977	5.69469	6.061	5.30278	5.10498	5.65447	5.61266	5.44955	5.65125	5.31303	5.87224	5.75606	5.59215	4.52155	4.642	5.03328	5.79343	5.72725	5.01388	5.77201
ENSMUSG00000000253	Gmpr	ENSMUSG00000000253	purple	5.41989	5.54557	5.10369	5.32206	5.75376	5.73311	5.56168	5.42184	5.30713	5.69527	5.64371	5.51295	5.41556	5.56888	5.22742	5.65574	5.32218	5.14593	5.1007	5.43427	5.16417	5.29547	5.12077	5.15204	5.5259	5.27388	4.83691	5.39357	5.60752	4.69749	5.512	4.84101	5.3758	5.28744	5.22955	5.56169	5.47486	5.10927	5.46531	4.70296	4.80663	5.07021	4.81923	5.09182	5.14854	5.10055
ENSMUSG00000000266	Mid2	ENSMUSG00000000266	turquoise	4.0264	3.96045	3.71298	3.74468	3.8944	3.72077	4.03769	3.67544	3.8015	2.7376	3.82112	4.0694	3.74724	3.84067	3.66676	3.9153	3.72426	3.92523	3.55255	4.09038	3.58214	3.88336	3.33637	3.74251	3.95484	3.84106	3.67716	3.66495	3.85177	3.44442	3.73603	3.62617	3.64318	3.77018	3.85552	3.9682	4.09295	3.81496	3.29008	3.45431	3.40217	3.77831	3.43426	4.14592	3.65076	3.93709
ENSMUSG00000000276	Dgke	ENSMUSG00000000276	turquoise	4.52926	4.3392	4.45545	4.45855	4.81847	4.83035	4.66624	4.48277	4.22658	3.696	4.47432	4.76698	4.15445	4.5427	4.25697	4.32406	4.32504	4.30259	4.10995	4.15993	4.41996	4.31136	4.23839	4.29705	4.2282	4.38391	4.0543	3.95966	4.5834	3.84337	4.57719	4.19983	3.98768	4.37194	4.265	4.53419	4.58232	4.75143	4.69262	4.35925	4.33272	3.97526	4.03816	4.13051	4.24111	4.15655
ENSMUSG00000000282	Mnt	ENSMUSG00000000282	purple	4.04197	4.03197	3.81996	3.62509	4.21659	4.28673	4.19675	4.34612	4.02576	4.19822	3.90839	4.26275	4.12375	4.34719	4.11366	4.39717	3.97842	4.00526	4.296	4.19328	3.87251	4.03459	4.14619	4.08212	4.00613	4.21386	3.76604	3.81477	4.28758	3.86328	4.04227	3.97018	3.9606	4.07913	4.00137	4.18675	4.0763	4.53661	4.82261	3.61437	3.5824	3.99402	4.04096	3.60548	3.80601	3.77201
ENSMUSG00000000305	Cdh4	ENSMUSG00000000305	turquoise	2.65829	2.64692	3.29519	3.41372	3.00369	3.21243	2.97237	3.06598	2.35671	2.30193	3.23308	2.94568	2.48319	2.49493	2.51472	2.7101	2.76148	2.08024	2.00442	1.9851	2.42333	2.41907	2.91298	2.86107	3.0594	2.59398	2.22274	2.07876	2.59551	1.81241	2.50794	1.95436	2.39361	2.3836	2.46969	2.57048	2.70633	3.12027	3.01352	2.31155	2.18446	2.33839	2.40791	2.57847	2.56427	2.52999
ENSMUSG00000000326	Comt	ENSMUSG00000000326	black	5.77891	5.932	5.86406	5.90336	6.2594	6.16943	5.9258	6.06613	5.94147	6.10198	5.82544	6.13716	5.8208	5.90404	5.79438	6.09767	6.10983	5.89001	5.91464	5.82051	5.75419	5.62518	6.0809	5.92727	5.81338	5.88876	5.81813	5.82092	6.10032	5.32301	5.86498	5.68005	5.79466	5.5597	5.64113	5.84974	5.74673	6.42542	6.45533	5.40605	5.22323	5.61915	5.73342	6.03992	5.68908	5.79399
ENSMUSG00000000340	Dbt	ENSMUSG00000000340	turquoise	3.56859	3.43994	3.44082	3.29146	3.80817	3.2999	3.60035	3.64603	3.76416	2.92603	3.7116	3.96346	3.17253	3.37171	3.48892	3.35709	3.81384	3.85775	3.36074	3.43831	3.7954	3.39787	3.12289	3.38373	3.4005	3.12736	3.09241	3.07902	3.7839	3.12846	3.2092	3.27258	3.04223	3.50127	3.30405	3.66989	3.59405	3.63619	3.28999	3.786	3.12748	3.7897	3.64321	3.3919	3.62574	3.23133
ENSMUSG00000000378	Ccm2	ENSMUSG00000000378	black	5.31879	5.45015	5.26527	5.35401	5.60903	5.61656	5.60983	5.91839	5.37582	5.90289	5.22739	5.61721	5.52982	5.41012	5.58906	5.78904	5.59515	5.34187	5.90036	5.59749	5.03984	5.20951	5.60585	5.35637	5.67082	5.44706	5.37398	5.44333	5.52265	5.2719	5.33753	5.4126	5.51477	5.21897	5.22198	5.50932	5.31851	6.04278	5.67387	5.03301	5.14734	5.37075	5.27661	5.65999	5.43493	5.6063
ENSMUSG00000000384	Tbrg4	ENSMUSG00000000384	black	3.67562	4.00907	3.82503	3.62395	4.46591	4.30268	4.56546	4.31969	4.11457	4.07572	3.89871	4.22772	4.08607	4.03479	4.10963	4.55046	4.08367	3.96787	3.88125	4.05902	3.76107	3.63845	3.85433	4.16527	4.16968	4.09719	3.60242	4.02168	4.18323	3.62729	3.93265	3.76066	3.73371	4.04253	3.77526	4.13842	3.8724	4.62739	4.75538	3.39159	3.74128	3.62768	3.61262	3.62931	4.23012	4.07837
ENSMUSG00000000416	Cttnbp2	ENSMUSG00000000416	turquoise	4.88905	4.72207	4.84023	4.73777	4.99286	4.97694	5.16254	5.07373	4.21419	3.6257	4.89189	5.0497	4.06041	4.49468	4.47462	4.52099	4.93872	4.74804	3.69497	4.04615	4.54866	4.59091	4.05932	4.21909	4.51676	4.36942	3.56272	3.80525	5.06677	3.48659	4.65197	3.44661	4.13392	4.91204	4.57817	4.76173	5.10699	4.87734	5.06641	4.61798	4.52831	4.09916	3.84467	4.1568	4.0716	4.33127
ENSMUSG00000000441	Raf1	ENSMUSG00000000441	yellow	5.15452	4.99057	5.24757	5.24515	5.08377	4.89016	5.03681	5.14406	4.98054	4.73846	5.29575	5.33117	4.71627	4.96022	5.01797	5.06099	5.01719	5.09372	4.63412	4.63563	4.68713	4.8561	5.14648	4.91971	4.80767	4.75603	4.72078	4.55358	5.23903	4.40293	5.05253	4.53591	4.56371	5.11499	4.96469	5.11119	4.87903	5.26407	5.3427	4.6468	4.50308	4.51463	4.6396	4.9226	4.74758	5.03694
ENSMUSG00000000489	Pdgfb	ENSMUSG00000000489	black	3.71653	3.78137	3.76794	4.01733	4.16887	4.57938	4.01929	4.24898	4.05756	4.17587	3.7763	4.12639	3.92127	4.00501	3.73519	4.29751	3.93462	3.80583	4.05923	4.32524	4.05474	4.06661	3.89681	4.05917	4.09966	4.05438	3.59033	3.76552	4.4628	3.88533	4.12408	4.2597	4.04512	3.84601	4.14644	4.49578	4.26278	4.84065	4.84209	3.42211	3.3474	4.00551	3.89594	3.74845	4.03984	4.05201
ENSMUSG00000000530	Acvrl1	ENSMUSG00000000530	black	2.91838	2.7454	2.84665	3.01798	3.68675	3.47215	3.48329	3.26942	3.39034	3.72806	2.90031	3.50222	3.16634	2.95722	3.17118	3.53404	2.96172	3.50704	3.26609	3.80885	3.00023	3.55533	3.42634	3.20138	3.1608	3.07731	3.01228	2.82699	3.51444	3.52935	2.99269	3.28903	3.61213	2.6341	3.25359	3.74783	3.44	3.76563	3.65443	2.57266	2.45154	3.07417	3.54273	2.78574	3.19987	3.6859
ENSMUSG00000000531	Grasp	ENSMUSG00000000531	blue	4.18137	4.39094	4.72732	4.71772	4.80633	4.87541	4.7835	4.76872	4.01617	4.44521	4.50009	4.49561	4.08969	4.29341	4.06132	4.45358	4.38405	3.95944	3.91643	3.41467	4.22513	4.31474	4.16316	4.04475	4.37879	4.14735	3.69062	4.10928	4.49494	3.60208	4.28457	3.73508	4.32606	4.04668	4.38734	4.37933	4.1307	5.12331	5.09026	4.03439	4.09411	4.06963	4.25674	3.73258	3.86251	4.14029
ENSMUSG00000000552	Zfp385a	ENSMUSG00000000552	black	4.77273	4.99653	4.93075	4.78838	5.35959	5.64786	5.20086	5.44135	5.51278	5.91429	4.68543	5.27984	4.98934	5.2223	5.40873	5.80313	4.86177	4.78398	5.81803	5.38311	4.89994	5.14257	5.47379	5.24723	5.10471	5.27635	5.1127	5.15884	5.09685	5.30145	5.06649	5.33399	5.40635	4.86551	5.01473	5.61899	5.4623	5.64122	5.74902	4.60694	4.42053	4.92585	5.36872	5.2725	5.13813	5.19866
ENSMUSG00000000560	Gabra2	ENSMUSG00000000560	turquoise	4.97452	4.87	6.43415	6.45528	6.04241	6.01097	6.37828	6.28413	5.61888	4.97129	6.22207	6.3677	5.85753	5.82203	5.64221	5.63035	6.18197	6.0146	5.26549	5.08478	6.18159	6.30654	5.65032	5.74202	5.31446	5.28971	5.35499	5.59469	6.32223	5.05619	6.09207	4.5569	5.55055	6.13693	5.96315	6.00669	6.08485	5.76039	5.79705	5.90852	6.06844	5.903	5.657	5.90984	5.91951	6.1004
ENSMUSG00000000561	Wdr77	ENSMUSG00000000561	turquoise	4.81989	4.94059	4.86242	5.01864	5.07604	4.93899	4.75463	5.24615	4.58178	4.46877	4.78526	5.17907	4.7584	4.89443	4.56964	4.86756	4.67135	4.5698	4.05952	4.34286	4.37998	4.57934	4.38466	4.56726	4.99879	4.56022	4.58932	4.70895	5.15876	4.12642	4.68288	4.44194	4.60485	4.69513	4.64938	4.61088	4.42444	4.69096	4.5365	4.60206	4.44988	4.75737	4.54792	4.684	4.64746	4.58406
ENSMUSG00000000567	Sox9	ENSMUSG00000000567	green	3.86553	4.09767	3.75045	3.86012	4.19592	4.19637	3.84106	3.9706	3.72985	3.51341	3.42488	3.62356	3.69283	3.61247	3.87554	3.72948	3.82872	3.676	4.24972	3.90087	3.89707	3.92639	3.93468	3.79327	3.70497	3.74217	3.46664	3.32589	3.6321	3.2269	3.42763	3.12373	3.5837	3.54706	3.53194	3.87008	3.82447	3.74604	4.08727	3.80846	3.56923	3.57701	3.99596	4.13813	3.83952	3.98186
ENSMUSG00000000568	Hnrnpd	ENSMUSG00000000568	turquoise	6.7596	6.91758	6.95363	6.77665	7.00341	7.02478	6.89065	6.70176	6.56324	6.11062	6.80771	7.07706	6.41671	6.78022	6.61387	6.5024	6.96539	6.90687	6.30446	6.41931	6.8524	6.63164	6.65205	6.77747	6.67071	6.87778	6.31244	6.23067	6.95003	6.32857	6.79964	6.22457	6.06443	6.65334	6.73538	6.90094	7.0168	6.79612	6.59197	6.5464	6.71281	6.39397	6.45069	6.32394	6.72216	6.68785
ENSMUSG00000000600	Krit1	ENSMUSG00000000600	turquoise	4.00746	3.94696	3.78049	3.74494	3.81953	3.91526	4.19457	4.27291	3.4489	2.69325	3.90467	4.11814	3.4161	3.7452	3.59798	3.60673	3.83695	3.93196	3.21257	3.39343	3.76108	3.68652	3.63516	3.46103	3.17902	3.49961	3.43874	3.00494	3.78494	3.11166	3.76818	3.15425	3.13443	3.84523	3.53127	3.8145	3.78384	3.563	3.96623	3.72609	3.75664	3.21679	3.31173	3.76303	3.55384	3.55568
ENSMUSG00000000627	Sema4f	ENSMUSG00000000627	purple	4.16017	4.12683	3.95269	3.96811	4.3943	4.43847	4.29856	4.3345	3.64234	3.95644	3.96454	4.33087	4.00993	4.0787	3.69877	4.19351	4.02812	3.72816	3.77066	4.14162	3.74596	3.67446	3.88056	3.91877	4.06357	4.18891	3.79599	3.92517	4.16626	3.43273	3.83571	3.48653	3.8433	3.76904	3.87317	4.24327	4.11226	4.29189	4.10932	3.56513	3.44633	3.52765	3.97019	3.76679	3.49897	3.72522
ENSMUSG00000000631	Myo18a	ENSMUSG00000000631	yellow	5.10162	5.31235	5.0339	5.2821	5.44359	5.72076	5.5111	5.37031	5.44741	5.29231	5.16494	5.51331	4.94051	5.15094	5.34914	5.87845	5.58307	5.33896	5.3714	5.26374	5.00333	5.16557	5.53732	5.16315	5.10326	5.49955	4.68783	4.6961	5.48636	5.18054	5.71609	4.67137	5.08955	5.4023	5.07238	5.22073	5.65372	5.59874	5.65279	5.20828	5.1129	5.32989	5.06928	5.29927	5.28462	5.1324
ENSMUSG00000000632	Sez6	ENSMUSG00000000632	purple	6.73667	6.45034	6.50284	6.48727	6.90392	7.00334	6.95587	6.93275	6.27383	6.59804	6.41014	7.19771	6.48335	6.62997	6.03786	6.82156	6.36833	6.15969	6.07192	6.13588	6.29109	6.49185	6.49825	6.39297	6.69345	6.82625	6.11758	6.50254	6.60329	6.11314	6.5378	6.14033	6.39582	6.28156	6.51145	6.56859	6.52514	6.70387	6.81567	5.9372	5.874	6.16042	6.29133	6.30836	6.22065	6.53387
ENSMUSG00000000732	Icosl	ENSMUSG00000000732	turquoise	2.82124	2.71759	2.67248	2.95025	3.28454	3.13441	3.51063	3.57977	2.80528	2.24449	2.98349	3.28767	2.85546	2.77807	2.58634	2.65665	3.15872	3.06674	2.6648	2.67164	2.89137	2.91175	2.27214	2.4014	2.75884	2.49832	2.04361	2.37734	3.27118	1.67726	2.7181	1.96698	2.23951	2.83621	2.90427	2.98407	3.05066	2.86971	2.73456	2.50519	2.46086	2.7588	2.60259	2.98606	2.18928	2.5203
ENSMUSG00000000738	Spg7	ENSMUSG00000000738	yellow	4.81654	4.73104	4.60739	4.6355	5.0102	5.04265	5.08958	5.5117	5.10457	5.25617	4.90999	5.17173	4.76199	4.97088	4.99009	5.08253	5.15033	4.84314	4.92615	5.11999	4.64018	4.62968	4.983	4.9194	4.71896	4.75868	4.47374	4.85762	4.88659	4.67834	5.0741	4.82629	4.91446	4.73414	4.65293	4.97417	5.16693	5.22013	5.50702	4.51566	4.6551	4.79079	4.94844	5.04834	4.64785	4.79419
ENSMUSG00000000751	Rpa1	ENSMUSG00000000751	turquoise	5.56086	5.65037	5.31805	5.39577	5.75716	5.77303	5.48041	5.76359	5.09841	4.95629	5.19447	5.75997	5.48672	5.39235	5.17262	5.35581	5.56365	5.27685	4.95287	5.00872	5.30473	5.19053	5.24861	4.88281	5.34229	5.36137	5.07054	5.20372	5.56911	4.48666	5.32467	4.93817	4.88077	5.2291	5.12638	5.22369	5.14124	5.16135	5.51792	4.94152	4.779	5.11426	5.22945	5.34805	5.45864	5.34073
ENSMUSG00000000759	Tubgcp3	ENSMUSG00000000759	turquoise	3.87456	3.8486	3.74972	4.01881	4.15864	4.00023	4.01232	3.98135	3.99677	3.97412	4.1124	4.35273	3.82283	4.08067	3.89741	4.04402	4.32391	4.39325	3.77671	3.93529	3.67837	3.79444	3.79174	3.95055	3.96674	4.04378	3.6406	3.53013	4.27362	3.00902	4.13204	3.65948	3.66612	4.08651	3.95381	3.81702	3.97091	4.33793	4.39774	3.97768	3.833	3.48287	3.92452	3.47477	3.84835	3.86195
ENSMUSG00000000776	Polr3d	ENSMUSG00000000776	turquoise	3.86275	3.14602	2.88671	3.5589	3.53804	4.00438	4.02401	3.32915	3.42282	3.40049	3.30489	4.01453	3.48904	3.29244	3.42299	3.79745	3.71691	4.13485	3.00963	3.52569	3.43767	3.17927	3.44661	3.38365	3.12262	3.16579	3.06886	2.67359	4.05819	2.5945	3.11473	2.4602	3.40354	3.48966	2.99081	3.23197	3.83471	3.91797	3.86266	2.98683	2.55308	3.06072	3.37191	3.11969	3.0439	3.02414
ENSMUSG00000000787	Ddx3x	ENSMUSG00000000787	turquoise	6.78357	6.64639	6.69741	6.67914	7.02463	6.94009	6.7123	6.72508	6.44416	5.73725	6.67836	7.05501	6.25133	6.70744	6.51299	6.4623	6.68932	6.85122	6.373	6.47355	6.78501	6.66698	6.45203	6.45249	6.61354	6.47237	6.08473	6.09164	6.78301	6.11317	6.65108	6.16281	6.1935	6.64097	6.60137	6.6682	6.70545	6.67444	6.56845	6.45313	6.44671	6.31058	6.199	6.62157	6.6148	6.48016
ENSMUSG00000000792	Slc5a5	ENSMUSG00000000792	black	4.08329	4.20047	4.05826	3.88528	4.08652	4.58575	4.28817	4.39152	4.0622	4.36049	3.95665	4.6219	4.138	4.07172	4.03321	4.37649	4.27517	4.11194	4.12436	4.05119	4.04193	4.03949	4.22031	3.94546	3.93474	4.12651	4.04278	3.92633	4.30829	3.66344	3.81346	3.83986	3.84891	3.64103	3.70557	4.01423	4.11316	4.06642	3.85731	3.39972	3.45441	3.66446	4.11453	3.94804	4.1031	3.97426
ENSMUSG00000000794	Kcnn3	ENSMUSG00000000794	turquoise	3.75786	3.89889	3.78926	3.70132	3.6756	3.66254	3.72331	3.97593	3.21529	2.3687	3.5768	3.78675	3.50202	3.52132	3.65845	3.64619	3.75334	3.45788	3.21587	3.05298	3.46331	3.60437	3.37059	3.51691	3.68849	3.87681	3.205	3.15801	3.85243	3.19419	3.5747	3.06479	3.37622	3.54028	3.54494	3.75376	3.80488	3.83096	3.9707	3.46172	3.37743	3.55752	3.4602	3.47599	3.45487	3.47431
ENSMUSG00000000804	Usp32	ENSMUSG00000000804	turquoise	5.74863	5.45801	5.50828	5.64669	5.61099	5.59239	5.52825	5.53027	5.13385	4.55776	5.34731	5.61239	4.88467	5.26285	5.28585	5.48268	5.43493	5.45108	5.07468	5.39872	5.28879	5.3066	5.27339	5.32036	5.32966	5.19051	5.00667	4.51375	5.31722	4.81408	5.25388	4.86778	4.79861	5.39024	5.26077	5.35748	5.35816	5.47138	5.29377	5.00037	5.34489	5.03837	4.93682	5.37699	5.38646	5.2845
ENSMUSG00000000805	Car4	ENSMUSG00000000805	turquoise	4.98896	5.00485	5.06618	4.96261	5.18502	5.23791	4.89613	4.87814	4.80792	4.6267	4.82282	4.57815	4.75329	4.51266	4.64355	4.27949	5.11825	4.41205	4.60958	4.60432	4.69548	4.46355	4.66478	4.87484	5.12696	4.79397	4.51112	4.42241	5.15682	4.10681	4.61237	4.41519	4.90373	4.71822	4.44216	4.01671	4.79126	5.64246	5.50078	4.75164	4.87618	4.77733	4.60729	4.49552	4.90736	4.6463
ENSMUSG00000000823	Zfp512b	ENSMUSG00000000823	turquoise	3.93471	4.06411	4.38713	4.24413	4.44869	4.47406	4.37911	4.65187	3.78609	3.32458	4.11331	4.32362	3.49111	4.04597	4.13561	4.27917	4.16139	3.87412	3.30974	3.7001	3.96835	3.9628	3.72106	4.03825	3.69978	3.90713	2.91818	3.29262	4.38027	3.14518	3.81731	2.73955	3.4911	3.86328	3.44983	3.82285	4.101	4.1121	4.70907	3.47166	3.80924	3.61535	4.02907	3.5394	3.31643	3.54571
ENSMUSG00000000838	Fmr1	ENSMUSG00000000838	turquoise	4.6723	4.66542	4.66532	4.63365	4.76779	4.6854	4.77229	4.54554	4.33818	3.59135	4.79125	4.85694	4.15257	4.51246	4.63056	4.46063	4.63854	4.692	4.03927	4.34409	4.73028	4.75669	4.37336	4.4626	4.09522	3.98682	4.06996	3.86348	4.59381	3.97835	4.75123	4.12234	3.93561	4.67626	4.54648	4.78032	4.73163	4.67643	4.62912	4.6594	4.63877	4.20348	4.19051	4.19112	4.42896	4.43539
ENSMUSG00000000861	Bcl11a	ENSMUSG00000000861	black	5.56816	5.56355	5.36404	5.42024	5.82254	5.97899	5.8224	5.71176	5.63449	5.84003	5.28598	5.87682	5.35479	5.66016	5.46232	5.76961	5.52086	5.4604	5.87353	5.68634	5.41997	5.54517	5.86453	5.56754	5.65985	5.73049	5.46624	5.26399	5.67859	5.42519	5.59615	5.38726	5.53341	5.46882	5.52835	5.69498	5.71583	6.06674	6.24523	5.17523	5.2252	5.36902	5.54629	5.59355	5.64633	5.60796
ENSMUSG00000000881	Dlg3	ENSMUSG00000000881	turquoise	6.24636	6.22669	6.32975	6.38117	6.50071	6.44652	6.11587	6.16025	5.79101	5.87597	6.17822	6.46389	5.81464	6.08967	5.74183	5.90424	6.06481	6.06926	5.64807	5.64141	5.99206	5.94488	5.85892	5.89926	6.09741	6.03971	5.60028	5.80545	6.22929	5.35318	6.0462	5.46162	5.87232	5.99291	6.11425	6.15403	6.26083	6.39648	6.31015	5.85654	6.09379	5.89838	5.74933	6.05746	5.97186	6.06063
ENSMUSG00000000915	Hip1r	ENSMUSG00000000915	purple	3.7052	3.74419	3.62166	4.24587	4.48881	4.65026	3.96364	4.73186	4.01401	4.06203	3.62689	4.06758	3.6084	3.93089	4.37582	4.53208	4.02067	4.12518	4.43298	3.99898	3.54789	3.48571	3.87334	4.41673	3.95851	3.85436	3.54579	3.76502	4.0053	3.70482	3.64427	3.68072	4.27481	3.5992	3.49806	4.08714	4.1522	4.43985	4.59596	3.01615	3.02318	3.69155	3.68196	3.68197	3.7368	3.9927
ENSMUSG00000000934	Top1mt	ENSMUSG00000000934	turquoise	3.77397	3.49459	3.57358	3.57169	3.69308	3.73005	4.01681	4.11322	3.37359	3.50231	3.4441	3.78261	3.39792	3.54033	3.39975	3.62292	3.51713	3.34126	3.13539	3.3406	3.59202	3.38807	3.2186	3.32806	3.31874	3.79146	2.98982	3.40628	3.44306	3.04583	3.44016	2.95624	3.23017	3.35111	3.36856	3.66868	3.35086	3.57964	2.91665	2.95747	3.0801	2.84033	2.64497	3.28154	3.52727	3.52489
ENSMUSG00000000976	Heatr6	ENSMUSG00000000976	turquoise	2.514	3.10079	2.62911	2.39497	2.76071	2.93527	2.6106	2.69799	2.08268	2.07873	2.40959	2.70171	2.09181	2.47756	2.30908	2.36602	2.47074	2.46359	2.65817	2.04631	2.71638	2.08233	2.13185	2.25829	2.32805	2.47443	1.99898	2.1344	2.80832	2.00817	2.20998	1.82151	2.28863	2.40399	2.1149	2.84745	2.61502	3.09858	2.82273	2.34114	2.01426	2.34723	3.43003	2.56963	2.15509	2.30826
ENSMUSG00000001034	Mapk7	ENSMUSG00000001034	purple	2.99853	3.17821	2.76513	3.03769	3.7976	3.75634	3.47962	3.35723	2.77975	3.07636	3.08019	3.34101	3.04199	2.99514	3.00574	3.50083	3.3881	2.61221	2.592	2.68352	2.7504	2.92073	3.2878	2.49168	3.40979	3.07248	2.50973	3.32166	3.70003	2.73358	3.38575	2.51838	3.26484	2.86746	2.88911	3.09806	3.01912	3.42534	3.43122	2.94211	2.84074	2.8587	3.14325	2.91054	3.25848	2.69594
ENSMUSG00000001036	Epn2	ENSMUSG00000001036	blue	5.87118	6.03861	5.74052	5.75833	6.24828	6.33969	5.87653	5.92904	5.7845	5.36974	5.82336	5.90635	5.97188	5.70589	5.58121	5.86317	5.98651	5.62573	5.63684	5.34922	5.64332	5.68182	5.49205	5.68681	5.70938	5.78571	5.39312	5.56593	5.9669	5.05761	5.74379	5.33365	5.73208	5.74273	5.56595	5.78987	5.93852	6.16739	6.20518	5.86265	5.72618	5.64154	5.89034	5.819	5.70447	5.63761
ENSMUSG00000001053	N4bp3	ENSMUSG00000001053	black	2.21061	2.73712	2.52791	2.06243	3.39357	3.44778	3.13256	3.69676	2.58766	3.40453	2.57493	3.36197	2.98175	3.30261	3.22545	3.68777	2.90756	2.49108	3.02905	3.26478	3.10751	2.32128	2.62156	3.14915	3.14192	2.99024	2.81897	2.816	3.05317	3.03889	2.83339	2.95909	3.17171	2.80444	2.93316	3.55109	2.93381	3.85002	3.63538	2.75632	2.01164	2.93585	2.45487	2.68212	2.32509	2.91023
ENSMUSG00000001062	Vps9d1	ENSMUSG00000001062	yellow	4.62698	4.51535	4.44473	4.29251	4.55481	4.62702	4.8175	4.59599	4.73331	4.68523	4.53325	5.29777	4.4218	4.44511	4.78232	4.91001	4.69672	4.33117	4.58778	4.66349	4.56111	4.20364	4.85746	4.49925	4.56599	4.61818	4.42601	4.27858	4.60576	4.11455	4.51087	4.22618	4.45857	4.50939	4.38677	4.52041	4.36256	5.25548	5.09392	3.92169	3.88921	4.49279	4.30662	4.13615	4.316	4.84241
ENSMUSG00000001065	Zfp276	ENSMUSG00000001065	turquoise	2.31965	1.9753	2.24227	2.21725	2.68608	2.34691	2.36667	2.25959	2.05861	2.00934	2.25732	2.45811	1.87975	2.31057	2.25481	2.76807	2.91197	2.00294	2.31007	2.16249	1.72788	1.82531	1.73139	2.07015	1.59106	1.58985	2.01016	1.39093	2.64585	1.49498	2.30273	1.49754	2.13845	2.48389	1.92757	2.45558	2.40911	2.89217	2.39053	2.30779	2.22533	1.34674	1.78085	1.7418	1.26311	2.00802
ENSMUSG00000001089	Luzp1	ENSMUSG00000001089	turquoise	4.38631	4.42914	4.01714	4.14816	4.73366	4.6899	4.18986	4.27384	4.04846	3.54862	4.12578	4.32196	3.68921	4.14488	4.23305	4.49136	4.1577	4.23587	4.24482	4.21339	4.11985	3.98181	3.83076	3.97421	3.84158	3.89074	3.73632	3.55604	4.43897	3.7937	4.20697	3.89731	3.96381	4.36879	4.24034	4.44232	4.42645	4.31751	4.31457	4.02138	3.94806	4.01456	4.00535	4.24329	4.48909	4.02633
ENSMUSG00000001120	Pcbp3	ENSMUSG00000001120	purple	5.57533	5.7599	5.24931	5.53124	5.73698	6.13633	5.68149	5.67757	5.32036	5.4661	5.26242	5.77134	5.61843	5.42099	5.11671	5.61791	5.29603	5.3837	5.42098	5.18077	5.33706	5.45086	5.43297	5.57053	5.61086	5.90647	5.44612	5.46847	5.65998	4.96461	5.51563	5.08007	5.38753	5.18721	5.33736	5.39299	5.34146	5.74896	5.53005	5.1702	4.75622	5.16781	5.41044	5.22735	5.35132	5.4598
ENSMUSG00000001143	Lman2l	ENSMUSG00000001143	turquoise	4.99999	5.26547	5.22672	5.31339	5.3239	5.09025	5.19567	5.09158	4.56902	4.43473	4.87885	5.07219	5.13608	4.82996	4.60199	4.70931	4.91428	4.75349	4.2231	4.39207	4.8194	4.61183	4.61197	4.79226	4.68868	4.69984	4.61969	4.64696	5.25146	4.15402	4.7457	4.3079	4.58155	4.92331	4.68669	4.91048	4.82462	4.89517	4.55478	4.80462	4.84351	4.36116	4.24638	5.06596	4.89905	4.84088
ENSMUSG00000001150	Mcm3ap	ENSMUSG00000001150	turquoise	3.69116	3.62797	3.88396	4.26643	4.63052	4.42513	4.5174	4.05251	3.81465	4.3321	3.97246	3.99855	3.93089	3.63899	3.24416	3.65351	4.41524	4.13116	3.0702	3.40247	4.26131	3.42813	3.23085	3.27437	3.53492	3.69118	4.12206	3.00482	4.18118	2.82462	3.51898	3.02409	3.26407	4.13381	3.56252	3.61429	3.82738	3.9543	4.08909	3.80561	3.94065	3.40897	3.31063	3.84107	4.05719	3.46551
ENSMUSG00000001156	Mxd1	ENSMUSG00000001156	turquoise	2.96376	2.9276	2.80267	3.03538	3.05815	2.861	3.03791	3.08421	2.75192	2.38479	2.92382	2.94164	2.52149	2.91329	2.69137	2.96097	2.82962	2.8677	2.55203	2.88177	2.73123	2.66548	2.68431	2.69995	3.39636	2.7682	2.82006	2.22738	3.09872	2.25829	2.6555	2.49938	2.68833	2.88473	2.65338	3.43136	3.09246	3.36139	3.25113	2.69908	2.83095	2.39414	2.76425	2.34133	2.63123	2.55896
ENSMUSG00000001157	Gmcl1	ENSMUSG00000001157	turquoise	3.89275	3.74867	3.58125	3.89393	3.99056	3.8451	4.07542	3.66084	3.43322	3.12321	3.83321	3.85999	3.35115	3.71595	3.69131	3.70917	3.90265	3.5448	3.40592	3.35405	3.38417	3.4363	3.41073	3.44493	3.47312	3.34196	3.20586	3.13062	3.74415	2.90674	3.82165	3.34125	3.18727	3.64004	3.58343	3.87552	3.97899	3.98952	3.85419	3.42926	3.63458	3.29703	3.03997	3.62921	3.71829	3.57594
ENSMUSG00000001173	Ocrl	ENSMUSG00000001173	turquoise	5.04378	4.86234	4.96245	4.87267	5.01399	4.9519	5.04249	4.84512	4.51483	4.22024	4.96589	5.09994	4.54755	4.82577	4.38078	4.70567	4.78705	4.76027	4.41126	4.36148	4.77992	4.61094	4.6426	4.43066	4.41705	4.61882	4.21635	4.34017	4.90201	4.02964	4.77773	4.10961	4.29676	4.85045	4.60306	4.62946	4.79008	4.85458	4.70799	4.69976	4.7333	4.2624	4.53703	4.41541	4.33807	4.74127
ENSMUSG00000001227	Sema6b	ENSMUSG00000001227	black	5.22096	5.24335	5.18169	5.07535	5.8449	5.87305	5.50048	5.65608	5.40968	5.60056	4.93334	5.58853	5.40064	5.27597	5.27882	5.6137	5.28127	4.67418	5.07681	5.03956	4.97109	5.18645	5.44992	5.35056	5.5805	5.46071	4.9426	5.19551	5.35269	5.08686	5.27535	5.12801	5.40403	5.02034	5.02947	5.57194	5.34288	5.68574	5.88051	4.48123	4.41747	5.07825	5.11221	5.0967	4.96799	5.2287
ENSMUSG00000001229	Dpp9	ENSMUSG00000001229	black	4.72711	4.81974	4.77138	4.81771	5.22903	5.3947	4.96997	5.08123	4.73038	4.80611	4.52859	5.01371	4.67242	4.77543	4.59755	4.92996	4.83351	4.39836	4.58731	4.72923	4.56019	4.55395	4.90266	5.0409	4.78845	5.01396	4.6383	4.53595	4.98042	4.37582	4.65614	4.53965	4.56773	4.57358	4.49004	4.91848	4.97255	5.11699	5.11968	4.20189	3.94451	4.54787	4.60295	4.74426	4.68681	4.97102
ENSMUSG00000001248	Gramd1a	ENSMUSG00000001248	yellow	5.23901	5.1144	5.07933	5.19867	5.56125	5.73752	5.44511	5.60024	5.42479	5.71456	5.38488	5.55196	5.33557	5.41747	5.40811	5.57385	5.50831	5.50753	5.23117	5.04097	5.05093	5.24614	5.50481	5.29612	5.31254	5.11846	4.8573	5.21465	5.52113	5.01963	5.20801	5.10071	5.20607	5.22449	5.13076	5.63539	5.31806	5.76124	5.69476	5.08098	4.64713	5.1119	4.95371	5.16206	4.86387	5.32371
ENSMUSG00000001270	Ckb	ENSMUSG00000001270	black	9.44828	9.55787	9.29038	9.34015	10.1012	10.2144	9.86383	9.99318	10.3368	10.5896	9.37961	9.86093	10.0868	10.0325	10.1198	10.4946	9.79477	9.47797	10.3853	10.2841	9.36856	9.43475	10.2017	10.0932	9.95952	10.0304	9.89913	10.0334	9.87171	9.95843	9.68714	10.2239	10.1543	9.37288	9.44763	10.0227	9.91135	10.2219	10.3083	8.88383	8.82242	9.76242	9.81962	9.7815	9.76467	9.92687
ENSMUSG00000001300	Efnb2	ENSMUSG00000001300	green	4.99366	4.59521	4.70954	4.70766	4.74229	4.8163	5.11912	5.03507	3.9897	3.72199	4.29962	5.13883	4.20226	4.22169	3.88776	4.22808	4.53453	4.36829	4.28346	4.01627	4.37167	4.41054	4.42281	4.36093	4.77373	5.16477	4.13328	3.75572	4.6921	3.42921	4.2232	3.51369	3.74645	4.38718	4.11582	4.37528	4.60125	4.40732	4.24098	4.02333	4.00117	4.16399	3.97253	4.7125	4.43733	4.03204
ENSMUSG00000001305	Rrp15	ENSMUSG00000001305	turquoise	2.75485	2.80635	2.92215	2.66828	3.06884	2.83803	2.77407	2.42801	2.87676	2.71635	2.84438	2.83056	2.47477	2.6521	2.80131	2.93124	3.03122	2.60641	1.96147	2.29495	3.12417	2.85303	1.93939	3.04162	2.77286	2.76477	2.13665	2.34134	2.78761	2.21587	2.81696	2.32075	2.26283	2.83809	2.62413	2.7081	2.81723	2.58636	2.85509	2.87941	2.92291	2.65315	2.21458	2.71849	2.77086	2.61925
ENSMUSG00000001323	Srr	ENSMUSG00000001323	turquoise	5.82845	5.81269	5.86458	5.88853	6.30081	6.26652	5.78463	5.74969	5.76015	4.96888	5.58011	6.14335	5.71401	5.72719	5.39696	5.51084	5.7006	5.55841	5.12856	5.10213	5.66511	5.9429	5.74092	5.70832	5.75016	5.44448	5.29744	5.49081	5.9292	4.87978	5.72925	5.40854	5.36484	5.55756	5.50806	5.50742	5.70633	6.03542	5.60534	5.50902	5.44976	5.44564	5.69124	5.93495	5.52234	5.60723
ENSMUSG00000001334	Fndc5	ENSMUSG00000001334	grey60	4.68086	4.73304	4.36381	4.25957	4.86912	5.12382	4.59482	4.65396	4.77555	4.72171	4.64789	4.49663	4.40084	4.75206	4.78416	5.15245	4.79252	4.69306	5.20173	5.12506	4.44666	4.43523	4.79522	4.81717	4.2591	4.58812	4.62987	4.35147	4.90549	4.656	4.58814	4.69893	4.37613	4.83337	4.51024	4.76559	4.77208	5.11838	5.07091	4.47038	4.40851	4.27117	4.28789	5.41452	5.22601	4.68674
ENSMUSG00000001376	Vps50	ENSMUSG00000001376	turquoise	5.04967	4.75557	5.08111	4.88583	5.305	5.26456	4.9327	5.15433	4.60034	4.5201	5.27967	5.09761	4.47957	4.86922	4.81493	4.70306	5.01232	4.80724	4.71642	4.34729	4.89962	4.70166	4.45124	4.72657	4.35615	4.29142	4.50414	4.41618	5.01593	4.15027	4.96007	4.52248	4.34509	4.77118	4.87909	4.91773	4.9077	5.16718	4.99045	5.04176	5.18019	4.19577	4.13639	4.50613	4.79084	4.69206
ENSMUSG00000001415	Smg5	ENSMUSG00000001415	yellow	4.80339	4.70581	4.583	4.71738	4.76416	4.83962	4.91996	5.02944	4.60853	4.41565	4.78093	5.17221	4.23809	4.56291	4.89386	4.94279	5.20836	4.68594	4.61465	4.79118	4.27858	4.28153	4.35824	4.56709	4.61767	4.74171	4.05034	3.88663	5.12923	3.83289	4.68954	4.27909	4.21511	4.87936	4.48206	4.77176	4.71934	5.20951	5.31701	4.09912	4.74894	4.19665	4.04488	4.07677	4.07784	4.84431
ENSMUSG00000001424	Snd1	ENSMUSG00000001424	purple	5.40591	5.28973	5.43337	5.38025	5.679	5.74369	5.52656	5.88274	5.62102	5.15274	5.06347	5.60397	5.2012	5.2789	4.85361	5.60349	5.44611	5.42668	4.99011	4.98232	5.42034	5.48569	5.29681	5.24931	5.17968	5.60043	4.79657	4.96908	5.26889	4.71058	5.38387	4.79776	5.19649	5.44955	5.18126	5.48173	5.07467	5.59738	5.40444	4.72182	4.84298	5.48014	5.27377	5.50991	5.25145	5.19732
ENSMUSG00000001436	Slc19a1	ENSMUSG00000001436	black	3.64131	3.09892	3.70155	3.20279	3.92499	4.03677	4.32041	4.13978	3.72167	3.91532	3.45348	4.0426	3.77185	3.9968	3.56814	3.87289	3.75757	4.30963	3.68843	3.48961	3.57075	3.62632	3.60281	3.635	4.00579	3.9432	3.51556	3.43418	4.05087	3.49611	3.61566	3.42755	3.66926	3.31706	3.3974	4.24453	4.25924	4.23095	4.01507	3.12844	3.20387	3.88621	3.66681	3.41249	3.5102	3.36043
ENSMUSG00000001507	Itga3	ENSMUSG00000001507	black	2.99889	2.8963	2.7872	2.63063	3.07052	3.16682	3.11381	3.07413	2.65338	2.91536	2.7779	3.3594	2.56436	3.05816	2.80648	3.33904	3.00536	2.91115	3.0486	2.84768	2.84463	2.78901	3.03092	2.84808	3.16981	2.96932	2.61219	2.52209	3.28324	2.6733	2.77522	2.56221	2.75653	2.70939	2.93964	3.0796	3.14042	3.00409	3.1208	2.09805	2.21912	2.58871	2.59668	2.91124	2.64474	2.81335
ENSMUSG00000001521	Tulp3	ENSMUSG00000001521	turquoise	3.58325	3.12214	2.99952	3.21537	3.09067	3.49897	3.66971	3.1738	3.25094	2.99559	3.86795	3.35313	3.08552	3.38191	3.50406	3.28927	3.73248	3.43581	3.07647	3.11191	3.48772	3.14758	3.07159	3.34319	3.20412	3.17611	2.87421	2.69721	3.72778	2.91922	3.18725	2.7607	3.0241	3.41757	2.95609	3.12239	3.48038	3.5263	3.89565	3.50438	3.14704	2.9999	2.81031	3.12263	3.06295	3.24491
ENSMUSG00000001524	Gtf2h4	ENSMUSG00000001524	black	3.27685	3.46773	3.37909	3.60032	3.86739	3.79231	3.76903	3.46427	3.57624	3.87008	3.31001	3.67096	3.61943	3.35701	3.56132	3.77116	3.7138	3.34725	3.64887	3.25695	3.21481	3.21143	3.46646	3.39792	3.64963	3.23397	3.36402	3.31852	3.74073	2.99537	3.75934	3.14792	3.36058	3.06891	3.06501	4.02516	3.19155	3.94543	4.20462	2.46281	2.81687	3.04924	3.29449	3.33808	3.34792	3.45811
ENSMUSG00000001552	Jup	ENSMUSG00000001552	black	4.19915	4.13948	3.99828	4.62076	4.50004	4.66558	4.21242	4.51167	4.27321	4.51746	3.59381	4.38148	4.0823	4.24649	4.33098	4.77565	4.06553	4.09535	4.65491	4.51885	3.79352	4.53032	4.60704	4.38861	4.1738	4.38208	4.37878	4.10624	4.17471	4.32479	4.17148	4.01491	4.24693	3.95608	3.97793	4.36346	4.38423	4.51304	4.71044	3.67001	3.50113	4.04269	4.1951	4.6933	4.38586	4.54896
ENSMUSG00000001569	Nom1	ENSMUSG00000001569	turquoise	4.23893	3.18918	4.18035	4.15289	4.34494	3.82833	3.78321	3.60304	3.69539	3.6282	3.83144	4.26362	3.28852	4.05156	3.65976	3.50187	3.75515	3.87819	1.83837	3.40684	3.79278	3.52307	3.00687	3.64811	4.07076	3.7627	3.08598	2.98456	3.70616	2.65939	3.36454	3.61016	3.28711	3.61242	3.61064	3.2872	3.18448	3.83787	3.47998	3.39002	3.3011	3.43586	2.84532	3.90536	3.21914	3.70349
ENSMUSG00000001632	Brpf1	ENSMUSG00000001632	yellow	3.32443	2.91541	3.19964	3.08418	3.61788	3.7874	3.58215	3.62237	2.91647	2.71515	3.24217	3.60649	2.91854	3.28141	3.01386	3.54744	3.64108	3.17173	2.93319	2.88053	3.25787	3.11641	3.11616	3.16622	3.00651	3.28495	2.5513	2.65387	3.62232	2.54895	3.44574	2.621	2.91877	3.18812	3.0454	3.1463	3.36406	3.74362	3.87169	2.35651	2.81805	2.69431	3.00053	2.76179	2.92071	2.9636
ENSMUSG00000001674	Ddx18	ENSMUSG00000001674	turquoise	3.79066	3.96038	3.67828	3.68595	4.21084	4.14979	4.46659	4.19338	3.82242	4.07766	4.01383	4.33152	3.71429	4.25258	4.12414	3.9639	4.28587	4.13732	3.83408	3.29995	3.40497	3.68951	3.94445	4.11218	3.72588	3.74903	3.30607	3.63694	4.33578	3.50691	4.37692	3.83637	3.56735	4.36638	3.84783	3.72928	3.8333	3.9597	4.15347	3.55514	3.51871	3.41417	3.71071	3.77698	4.01395	3.86133
ENSMUSG00000001763	Tspan33	ENSMUSG00000001763	blue	4.69578	4.48117	4.33811	4.35108	4.74781	4.82315	4.51934	4.50325	4.16369	4.2347	4.28952	4.97807	4.66392	4.42371	3.80936	3.8159	4.52603	4.16529	3.6562	3.57189	4.13647	4.27434	3.79448	4.05302	4.33776	4.47107	3.79307	4.08598	4.86651	3.22327	4.24716	3.5356	4.16571	4.43072	4.40198	4.03959	4.17893	4.35741	4.41573	4.15805	4.22296	3.91469	4.19855	3.99694	3.95041	4.16207
ENSMUSG00000001774	Chordc1	ENSMUSG00000001774	turquoise	5.14741	4.74259	4.89028	4.84869	5.26379	5.10641	4.72882	4.8901	4.5034	3.60505	4.98579	5.2885	4.36142	4.29668	4.77241	4.75279	4.79514	4.69757	3.79325	4.80625	4.35389	4.90946	4.53447	4.63444	4.95861	4.43629	4.59259	4.47964	4.6241	4.43598	4.77401	4.35241	4.11539	4.83343	4.29622	5.00213	4.99313	4.45488	4.19563	4.4763	4.29552	3.99008	3.86889	4.196	4.8818	4.76876
ENSMUSG00000001802	Lrp3	ENSMUSG00000001802	purple	4.65949	4.86476	4.74842	4.77269	5.23098	5.29451	5.13971	5.18793	4.80938	5.34983	4.74624	5.1424	4.94053	4.94971	4.77667	5.28432	5.00296	4.71362	5.04841	5.04865	4.7194	4.75052	5.02592	4.8616	4.93707	4.96397	4.82885	4.74276	5.12813	4.60729	4.84447	4.60031	4.85213	4.80356	4.64666	4.92521	4.82342	5.33855	5.68585	4.64644	4.69173	4.62784	4.71411	4.75169	4.76828	4.8149
ENSMUSG00000001829	Clpb	ENSMUSG00000001829	purple	4.82729	4.96715	4.56501	4.50234	4.91185	5.08946	5.07224	5.12101	4.39289	4.46922	4.37392	5.32028	4.63625	4.66439	4.84246	5.09791	4.91501	4.86266	4.71878	4.42868	4.11149	4.41906	4.62766	4.71831	5.12614	4.71331	4.79861	4.47602	5.16697	4.15454	4.47012	4.45613	4.80548	4.74189	5.00967	4.71803	4.62153	4.82672	4.88071	4.24881	4.18893	4.70732	4.44725	5.16241	4.67724	5.03137
ENSMUSG00000001909	Trmt1	ENSMUSG00000001909	black	4.50746	4.44042	4.68677	4.70411	5.11249	4.86894	5.09267	4.94764	5.15404	4.95874	4.61701	5.09499	4.88246	4.69491	5.00813	5.08961	4.8352	4.74048	5.28824	4.87621	4.5931	4.24029	4.8623	4.69062	4.95151	5.12964	4.60837	4.68753	5.09983	4.51261	4.63833	4.75647	4.77531	4.80479	4.85789	4.98236	4.94282	5.53693	5.26814	4.529	3.88017	4.86744	4.88795	4.73383	4.58332	4.88281
ENSMUSG00000001911	Nfix	ENSMUSG00000001911	purple	6.33906	6.47032	5.92769	5.9562	6.6044	6.74596	6.4821	6.50485	6.5511	5.71818	5.68569	6.40735	6.34718	6.40199	6.25424	6.51682	6.10487	6.00631	6.62848	6.45143	6.29411	6.37238	6.32535	6.29186	6.58746	6.65838	5.76448	5.97945	6.4592	5.90288	6.04587	5.89375	6.05963	6.11193	6.06175	6.51427	6.45337	6.70554	6.80657	5.79736	5.54559	6.27839	6.36747	6.35094	6.09871	6.52543
ENSMUSG00000001962	Fam50a	ENSMUSG00000001962	yellow	4.09593	3.89967	4.25826	4.02756	4.29114	4.49015	4.3687	4.22025	3.9152	3.9804	4.09343	4.38646	3.62349	3.96608	4.06831	4.1195	4.27676	4.17138	3.94372	3.99092	3.97108	3.88416	3.64479	3.70987	3.87393	3.98505	3.64163	3.78735	4.04468	3.52019	4.05178	3.34052	3.79976	4.04602	4.0305	4.13735	3.86899	3.98353	4.10915	3.56498	3.80276	3.55452	4.06144	4.04503	3.73432	4.20273
ENSMUSG00000001985	Grik3	ENSMUSG00000001985	green	4.11873	3.85642	3.95345	4.02848	4.2401	4.36457	4.29215	4.39005	3.58407	3.39332	3.82031	4.72922	3.69453	4.21764	3.79109	4.23012	4.05366	4.06145	3.76965	3.87912	3.84534	4.01799	3.96403	3.74046	4.17284	4.22813	3.4597	3.22248	4.24687	3.47058	4.02536	3.34248	3.74244	3.9112	3.97761	4.22596	4.19081	4.32137	4.46767	3.77986	3.7632	3.60819	3.72288	3.6163	3.72888	3.91635
ENSMUSG00000001986	Gria3	ENSMUSG00000001986	turquoise	5.87918	5.82941	6.14723	6.11129	6.11069	6.09488	6.06685	5.95067	5.40555	4.87118	5.90608	6.21484	5.32599	5.64101	5.42241	5.66952	5.89226	5.63155	5.33446	5.32522	5.77017	5.68372	5.43264	5.46994	5.55262	5.64589	5.13609	5.00699	5.90986	4.76287	5.86602	5.01164	5.30492	5.57744	5.73127	5.64931	5.6768	6.04487	6.2015	5.6081	5.5938	5.37985	5.30627	5.5383	5.37912	5.52549
ENSMUSG00000001988	Npas1	ENSMUSG00000001988	purple	2.34849	2.17548	1.97594	1.97442	2.96085	3.13574	2.70637	2.76466	2.35151	3.10819	2.08444	2.53941	2.54666	2.76552	2.47017	3.16974	2.80864	2.05609	2.71306	2.52639	2.16445	2.43677	2.50786	2.37651	2.38249	2.94469	1.65755	2.61728	2.78363	2.5199	2.43638	2.2226	2.60858	2.50725	2.06655	2.91603	2.69881	2.69499	2.63497	1.69661	1.81759	2.3311	2.17161	2.72973	2.48269	2.31296
ENSMUSG00000001995	Sipa1l2	ENSMUSG00000001995	green	4.00045	4.01787	3.73949	3.66147	4.16648	4.28126	3.99548	4.16186	3.70534	3.286	3.52171	4.02717	4.07105	3.9555	3.70971	3.94819	3.85181	3.99432	3.72482	3.75749	3.83804	3.91634	3.66318	3.69669	4.27397	4.14545	3.39287	3.84535	4.23314	3.42041	3.8346	3.33778	3.83575	3.97419	3.96467	4.40766	4.31844	4.00233	4.10249	3.75791	3.74691	3.85656	3.88938	3.87942	4.03353	3.98808
ENSMUSG00000002012	Pnck	ENSMUSG00000002012	purple	6.81619	6.71456	6.42971	6.47873	6.79552	6.82747	6.8113	6.653	6.50988	6.67257	6.55818	6.96279	6.85612	6.6988	6.20657	6.27178	7.00389	6.39077	6.50676	6.34184	6.38989	6.37853	6.59692	6.2894	6.57362	6.66398	6.51429	6.46779	6.88001	5.80754	6.36601	6.11233	6.26415	6.43357	6.39057	6.42197	6.37276	6.57345	6.58031	6.30343	6.28014	6.32736	6.37209	6.3026	6.24388	6.25977
ENSMUSG00000002017	Fam98a	ENSMUSG00000002017	turquoise	4.37644	4.01088	4.2877	4.38513	4.27141	4.18594	4.72242	4.21084	3.73147	3.66068	4.27369	4.2644	3.8351	4.1038	3.9556	4.32459	4.24467	4.19751	3.81986	3.61015	3.97046	4.19699	3.8007	3.76819	4.00422	3.90162	3.53339	3.43667	4.19062	3.46898	4.16633	3.70931	3.91248	4.04691	3.90888	3.9552	4.10862	4.14202	3.64386	3.82336	4.01262	3.69377	3.52621	4.27245	4.02844	3.90002
ENSMUSG00000002028	Kmt2a	ENSMUSG00000002028	turquoise	3.99924	4.41498	4.28347	4.10803	3.87495	3.86194	4.54775	4.45658	3.59311	2.71093	3.88189	4.36329	3.54662	4.03636	3.88704	4.16964	4.10269	4.02839	3.5724	3.86199	3.97131	3.99409	3.74401	3.72492	4.17136	4.25029	3.12502	3.24969	4.60323	3.2451	4.09319	3.34491	3.63464	4.04671	3.77199	4.27551	4.25063	4.58078	4.64893	3.97191	3.81996	3.64281	3.62404	3.53591	3.37498	4.22265
ENSMUSG00000002032	Tmem25	ENSMUSG00000002032	purple	4.43343	4.71223	4.96319	4.48963	4.84256	5.08093	4.7078	4.72905	4.43409	4.97384	4.56962	4.97476	4.64183	4.83131	4.68546	4.99574	5.06453	4.66633	4.51298	4.63573	4.2595	4.43501	4.7755	4.86476	4.65246	4.74814	4.64868	4.48566	4.90044	4.15381	4.78198	4.66329	4.52654	4.7141	4.57888	4.68419	4.25047	4.99945	4.83488	4.00335	4.12539	4.52662	4.01043	4.40877	4.68268	4.73331
ENSMUSG00000002052	Supt6	ENSMUSG00000002052	green	5.65932	5.66419	5.56076	5.53749	6.01257	6.04186	5.72923	5.68642	5.17452	5.29023	5.37031	5.84171	5.31271	5.51222	5.16509	5.55291	5.43771	5.378	5.29638	5.18862	5.48653	5.4805	5.64317	5.41878	5.64259	5.69024	4.93	5.11124	5.68209	4.94464	5.5068	4.84062	5.31834	5.34471	5.46776	5.63736	5.55893	5.72387	5.78076	5.06441	5.0657	5.26529	5.32781	5.44308	5.29826	5.35255
ENSMUSG00000002058	Unc119	ENSMUSG00000002058	black	4.83716	5.11744	4.78873	4.73004	5.52373	5.37557	5.18045	5.70263	4.96137	5.27653	5.11277	5.19323	4.96201	5.09416	5.00799	5.27602	5.08748	5.05265	5.22177	5.12225	4.80692	4.95254	4.9194	4.61631	5.05952	4.92992	5.0095	4.85679	4.98321	4.77012	4.73721	4.85212	4.9571	4.83967	4.95386	5.09016	4.96858	5.53147	5.19419	4.16528	4.45721	4.73827	4.70291	4.98177	4.7363	4.7922
ENSMUSG00000002068	Ccne1	ENSMUSG00000002068	turquoise	3.76626	3.47012	3.87875	3.61631	3.90397	3.6566	3.8734	3.48761	3.02879	3.26347	3.37464	3.92244	3.44662	3.38005	3.05551	3.33367	3.58984	3.32034	2.59546	2.90984	3.14008	2.8018	3.31569	3.16254	3.51109	3.39796	3.13538	3.38994	3.40779	2.39804	3.21249	3.0183	3.424	3.12817	3.46999	3.16885	2.98524	3.61901	3.65235	3.2619	3.49425	2.95942	3.39695	3.08902	3.68561	3.45284
ENSMUSG00000002103	Acp2	ENSMUSG00000002103	turquoise	5.02432	4.96067	4.70488	4.99926	5.29391	5.33871	5.05861	5.00624	4.59402	4.31768	4.87054	5.21413	4.68265	4.81226	4.75066	5.06952	4.98683	5.03851	4.55399	4.60601	4.74795	4.88287	4.71643	4.63526	4.86904	4.87511	4.60742	4.49527	5.2276	4.20173	4.80028	4.34817	4.48523	4.91184	4.82959	4.99141	4.98873	5.01266	4.97879	4.41914	4.61502	4.60456	4.43325	4.8639	4.86127	4.79017
ENSMUSG00000002107	Celf2	ENSMUSG00000002107	green	7.27182	7.21923	6.85611	6.98697	7.13503	7.271	7.00471	6.85819	6.54057	5.73759	6.68595	7.09751	6.68641	6.95782	6.48198	6.75158	6.85232	6.81736	6.43489	6.5273	6.7661	6.74256	6.61707	6.62269	6.9402	7.08051	6.5798	6.38797	7.01479	6.13328	6.80492	6.52594	6.46618	6.7366	6.79629	6.80258	6.86187	7.02692	6.88741	6.48828	6.50307	6.73618	6.61663	6.5782	6.58656	6.8651
ENSMUSG00000002210	Smg9	ENSMUSG00000002210	black	3.72417	3.67281	3.90777	3.9802	4.22803	4.46699	4.32738	4.18421	4.24085	4.36767	4.16044	4.30821	3.80194	4.2254	4.08708	4.6542	4.28135	4.08042	4.34111	4.43986	3.7449	3.96516	4.31598	4.46494	4.14023	4.34725	3.98078	3.66383	4.23211	4.00325	3.84908	3.50884	4.20191	3.82348	3.99785	4.46596	4.02788	4.81645	5.05376	3.55352	2.93717	3.80065	4.07391	3.80861	3.61994	3.83442
ENSMUSG00000002250	Ppard	ENSMUSG00000002250	purple	3.17258	3.19113	3.17809	3.17725	3.57032	3.71198	3.57241	3.34831	3.59532	3.57472	3.21595	3.50592	3.28607	3.3823	3.86744	3.84781	3.62218	3.48091	3.80495	3.93994	3.13939	3.14235	3.71131	3.58299	3.47527	3.47105	3.09982	3.18173	3.54219	3.41037	3.35662	3.58072	3.52658	3.29505	3.30643	3.73808	3.64366	4.13822	4.12882	2.88123	2.8224	3.36409	3.34162	3.46103	3.57214	3.59599
ENSMUSG00000002265	Peg3	ENSMUSG00000002265	turquoise	5.79252	5.65448	5.63261	5.54232	5.92139	5.89539	5.75816	5.78982	4.96917	4.23757	5.575	5.87727	5.07333	5.55136	5.24937	5.47287	5.54734	5.44573	5.18235	5.23585	5.39815	5.42073	5.29084	5.37963	5.45078	5.38593	4.78535	4.54398	5.88398	4.83578	5.51286	4.80601	4.81126	5.55083	5.38408	5.5894	5.61182	5.52368	5.50185	5.32033	5.39606	4.91755	5.01008	5.11352	5.26738	5.36397
ENSMUSG00000002279	Lmf1	ENSMUSG00000002279	black	3.84297	3.68888	3.63113	3.40046	3.79055	3.92436	4.42638	3.90282	3.8772	3.95329	3.55477	3.96346	3.90261	3.84725	3.63006	4.224	3.86586	3.79165	4.01506	4.17998	3.59371	3.49796	3.78907	3.60284	4.02725	3.94218	3.6371	3.93216	3.86807	3.53531	3.65211	3.51196	3.62641	3.70612	3.56628	3.86834	3.71765	3.78169	3.7033	2.85173	3.40322	3.64132	3.60314	3.86509	3.8257	3.7773
ENSMUSG00000002280	Ciao3	ENSMUSG00000002280	purple	3.85573	3.84177	3.61362	3.89582	4.18477	4.13834	4.3065	3.89391	3.86933	3.96692	3.79782	4.11083	3.72918	3.9544	3.57337	4.01884	4.19369	3.81282	3.77867	3.34874	3.5501	3.45978	3.75902	3.58654	3.90949	3.98035	3.64724	3.39703	4.10513	3.25937	3.61277	3.49767	3.71727	3.91535	3.60143	4.04395	3.9546	4.08337	4.07983	3.31332	3.38598	3.36739	3.52218	3.69869	3.56372	3.98485
ENSMUSG00000002343	Armc6	ENSMUSG00000002343	black	4.65682	4.8043	4.25178	5.0561	5.03525	4.86894	4.60629	4.94537	4.61463	4.80404	4.56909	5.18176	4.27227	4.82071	4.48859	4.86553	4.57859	4.54048	4.04449	4.08023	4.37974	3.57343	4.11851	4.51329	4.51436	4.52498	4.26391	4.63755	4.98037	3.95855	4.3187	4.76109	4.4962	4.32162	4.31132	4.62939	4.67259	4.90466	4.54503	3.71636	3.9309	4.4525	4.41006	4.39349	4.04848	4.16236
ENSMUSG00000002345	Borcs8	ENSMUSG00000002345	black	5.21341	4.9261	4.9927	4.72443	5.18045	5.2522	5.26813	5.25833	4.79604	5.50444	5.07711	5.23307	4.97328	4.95227	5.22552	5.35358	5.32151	5.00033	4.73157	4.99357	4.74107	4.61998	4.99826	5.19187	5.09606	4.75715	4.84842	4.71808	5.22932	4.65375	4.91089	5.04211	4.90948	4.7826	4.9756	5.2108	5.11458	5.4623	5.30602	4.39474	4.74404	4.43609	5.15965	4.77683	4.89245	5.26026
ENSMUSG00000002346	Slc25a42	ENSMUSG00000002346	yellow	3.45211	3.47497	3.40919	3.47185	3.60101	3.60063	4.05583	3.93149	3.38087	3.28615	3.45363	3.75362	3.559	3.51611	3.43805	3.74079	3.83773	3.43178	3.6514	3.39221	3.17168	3.18058	3.15589	3.26164	3.39182	3.6824	3.09234	3.28113	3.73085	2.58157	3.41964	3.03072	3.31849	3.53842	3.2636	3.51199	3.35666	3.90733	4.12688	3.2539	3.19944	3.32779	3.1428	3.10804	3.22399	3.34121
ENSMUSG00000002365	Snx9	ENSMUSG00000002365	turquoise	3.08607	3.06884	2.91411	3.05101	2.82699	3.23304	2.85453	2.91062	2.54159	2.80238	2.71738	3.27954	2.7156	3.01235	3.00317	3.22431	3.12623	3.22045	2.99235	2.42609	2.93028	3.10522	2.71251	2.60019	2.88686	2.90248	2.69985	2.51275	3.1062	2.19265	2.88791	2.48718	2.62332	3.0875	2.95053	2.77654	3.04414	3.21382	2.88658	3.03621	2.65043	2.67002	2.64665	3.11604	2.9845	2.97172
ENSMUSG00000002372	Ranbp3	ENSMUSG00000002372	purple	5.18144	5.40699	5.21497	5.38855	5.63886	5.71721	5.63064	5.62146	5.22221	5.56044	5.27618	5.65365	5.26173	5.45138	5.35319	5.69927	5.44464	5.33615	5.36275	5.36698	5.0985	5.19797	5.35415	5.39627	5.26969	5.28665	4.95102	5.01713	5.54643	4.56647	5.18207	4.97224	5.24965	5.25387	5.09869	5.32054	5.35038	5.90538	5.59599	4.78442	4.69182	5.16167	5.3658	5.14438	5.0877	5.54083
ENSMUSG00000002379	Ndufa11	ENSMUSG00000002379	black	7.96397	8.10737	7.57783	7.54616	8.00928	8.13974	8.05997	8.13379	8.14426	8.63531	7.72859	8.10902	8.30916	8.13698	7.99238	8.35032	8.19374	7.75708	8.25144	8.10207	7.74699	7.66553	8.01558	7.90453	8.13479	8.10374	8.2212	8.31514	8.0059	8.08487	7.77966	8.30514	8.22556	7.61098	7.56922	7.80464	7.86128	8.03637	8.05598	7.38714	7.51969	8.08568	8.16918	7.9729	7.81692	7.86937
ENSMUSG00000002393	Nr2f6	ENSMUSG00000002393	purple	3.12603	3.41648	3.07638	2.39553	3.5412	4.33352	3.66898	3.88709	3.52299	3.83448	2.80386	3.82614	3.47486	3.80891	3.7318	3.71778	3.37655	3.25918	3.82175	3.33141	3.08779	2.92781	3.28935	3.82145	3.01	2.84992	3.05463	3.252	3.52647	3.17656	2.83245	3.23803	3.6611	3.20456	3.12581	3.57936	3.48616	3.88234	4.27292	2.77813	3.32913	3.58109	3.61589	3.00668	3.05189	3.36636
ENSMUSG00000002409	Dyrk1b	ENSMUSG00000002409	purple	3.61836	3.9579	3.44633	3.82659	3.75517	3.92312	3.75322	4.01026	3.66425	3.54305	3.3938	3.87226	3.84152	3.57764	3.64378	3.78786	3.63513	3.45073	3.72775	3.71435	3.41793	3.67538	3.9599	3.76756	3.75004	3.73442	3.41274	3.50797	3.72457	3.24471	3.65946	3.32969	3.60078	3.45346	3.36407	3.84	3.73103	4.31099	4.08485	3.39586	3.10048	3.50543	3.64746	3.38923	3.51836	3.59835
ENSMUSG00000002413	Braf	ENSMUSG00000002413	turquoise	5.09122	5.06955	4.9981	5.02935	5.16246	5.14672	4.98821	4.97929	4.37	3.5438	4.73231	4.99602	4.38481	4.73619	4.42428	4.58938	4.62433	4.65053	4.44968	4.44938	4.76299	4.86506	4.56522	4.58203	4.73203	4.9194	4.15161	4.22518	4.80875	4.21246	4.89783	4.25808	4.28708	4.67445	4.56573	4.79173	4.63054	4.85976	4.87119	4.56065	4.78751	4.66518	4.5768	4.69881	4.68789	4.37188
ENSMUSG00000002428	Hltf	ENSMUSG00000002428	turquoise	3.08116	3.05039	3.38232	3.33705	3.19364	3.12127	3.38497	3.15978	2.48826	2.33191	3.26284	3.23476	2.67994	2.82682	2.76792	3.01794	3.01287	3.15557	2.65794	2.46292	2.99418	3.25232	2.64625	3.20184	3.29773	2.49683	2.27294	2.32507	3.10602	2.2466	2.6957	2.33112	2.27453	2.9259	2.79979	2.73437	3.06328	2.88716	3.17624	2.94634	3.09675	2.68433	2.32305	2.68839	2.9562	2.80064
ENSMUSG00000002455	Prpf6	ENSMUSG00000002455	green	5.00673	4.78864	4.85643	4.94219	5.33083	5.4151	5.16966	5.18867	4.5598	4.55258	4.68849	5.2329	4.73542	4.84683	4.70188	4.85342	4.95089	4.86607	4.59311	4.57823	4.67021	4.92282	4.79235	4.70493	4.8931	4.85256	4.61519	4.53383	5.06345	4.17935	4.88815	4.32322	4.71784	4.8112	4.81483	4.93432	4.88451	5.11582	4.87709	4.26015	4.26405	4.65413	4.61708	4.68164	4.89952	4.75055
ENSMUSG00000002486	Tchp	ENSMUSG00000002486	turquoise	2.04635	2.54055	1.91922	2.27293	2.38462	2.35389	2.55581	2.61328	1.93834	2.09739	2.58491	2.43038	1.70624	2.43055	2.07228	2.26835	2.47305	2.47536	2.11657	2.20459	2.0105	2.0029	2.34728	1.97746	2.10239	1.96204	1.70703	1.8839	2.50626	1.46309	2.25215	1.89362	2.04865	2.41623	2.15931	2.1081	2.14285	2.41023	2.09815	1.87137	1.65828	2.20418	2.26936	2.23635	1.86779	1.90345
ENSMUSG00000002489	Tiam1	ENSMUSG00000002489	blue	5.22347	5.28495	5.46819	5.61031	5.5083	5.57561	5.32934	5.05394	5.1144	4.41871	5.15993	5.42022	4.88204	5.1316	4.79494	5.04601	5.00972	5.11143	4.86834	4.81725	5.10467	5.06431	5.0529	5.00728	5.20447	5.10147	4.57951	4.71489	5.3849	4.29138	5.10515	4.58045	5.04592	5.02506	5.21512	5.24298	5.18275	5.53628	5.5449	4.96025	4.85557	4.94444	5.11822	4.75616	4.72319	4.89392
ENSMUSG00000002496	Tsc2	ENSMUSG00000002496	green	5.5466	5.55823	5.47852	5.45653	5.64033	5.56897	5.79359	5.69606	5.22289	5.92229	5.82945	5.60546	5.32127	5.37511	5.23996	5.78376	5.70812	5.59934	5.63513	5.64184	5.41624	5.36753	5.65179	5.26817	5.62611	5.4781	5.29342	5.37196	5.85394	5.22823	5.46402	5.06213	5.19255	5.54817	5.48477	5.81321	5.71648	5.70442	5.81399	5.22741	5.2447	5.17301	5.56667	5.17384	5.52184	5.29123
ENSMUSG00000002504	Slc9a3r2	ENSMUSG00000002504	black	4.6375	4.49197	4.40427	4.57823	4.73748	4.90957	4.48939	4.79793	4.84978	5.0899	4.44156	4.99719	4.49459	4.84675	4.85679	5.00693	4.75401	5.14009	5.16393	5.14163	4.49676	4.71213	4.99622	4.74851	4.52758	4.66556	4.39805	4.3103	5.17216	4.61916	4.57529	4.6059	4.67114	4.5513	4.6712	4.86735	4.74722	4.97331	5.29018	4.56244	4.4178	4.45722	4.71565	4.85455	4.73616	4.86792
ENSMUSG00000002524	Puf60	ENSMUSG00000002524	purple	6.46286	6.51303	6.38874	6.41653	6.88495	6.8941	6.73066	6.80434	6.63441	6.82779	6.42558	6.80069	6.59169	6.62079	6.53539	6.80564	6.68844	6.54578	6.4817	6.38957	6.23138	6.35528	6.50997	6.50059	6.51347	6.62442	6.25945	6.4313	6.79321	6.0055	6.36665	6.2186	6.39664	6.25024	6.34163	6.4555	6.4392	6.69197	6.87885	5.82789	5.82339	6.24774	6.23349	6.40157	6.53352	6.61777
ENSMUSG00000002546	Golga2	ENSMUSG00000002546	yellow	5.09045	5.03928	5.19468	5.36695	5.52204	5.55337	5.38202	5.30362	4.96275	4.77608	4.99826	5.43921	4.84823	5.0769	5.0567	5.2619	5.22141	5.15101	4.75245	4.86178	5.00524	5.04662	5.2359	4.80753	5.1785	5.08536	4.69167	4.59784	5.25669	4.40573	5.14955	4.53133	4.75995	4.92452	4.91272	5.15285	5.15971	5.3201	5.21391	4.78654	4.99019	4.83466	4.87811	4.94311	5.09402	5.07245
ENSMUSG00000002550	Uck1	ENSMUSG00000002550	turquoise	5.28054	4.80579	4.45755	5.04182	5.19113	5.1942	4.92237	5.27151	4.52667	5.01139	4.97426	5.05022	4.93951	4.9759	4.76516	5.10123	5.1867	4.78326	4.42672	4.84184	4.63817	4.83968	4.9683	4.77711	4.82081	4.33746	4.67814	4.54982	5.16785	4.16498	4.71926	4.56678	4.9112	4.91423	4.65755	4.68754	5.00508	5.18411	5.04587	4.83719	4.43721	4.73256	4.44178	4.89481	4.83612	5.21624
ENSMUSG00000002578	Ikzf4	ENSMUSG00000002578	turquoise	2.93628	3.53811	2.90866	2.65144	2.88465	3.04012	3.16	3.43912	2.33917	2.03643	2.68195	2.89871	2.88645	2.93907	2.71676	2.9469	2.98303	2.65471	2.82556	2.85601	2.85675	3.01987	2.39647	2.57511	2.99337	3.14751	2.67015	2.10657	3.1971	1.96602	2.47895	2.33655	2.44901	2.8014	2.57126	3.4911	2.7014	3.77963	3.22336	2.36761	2.88457	2.50738	3.11963	2.29886	2.75505	2.40902
ENSMUSG00000002608	Ccdc97	ENSMUSG00000002608	black	4.81357	4.97692	5.00429	4.73569	5.26343	5.13019	5.07136	5.13166	5.07315	5.0493	4.65117	5.03361	4.95569	4.92254	4.93806	5.04147	4.88868	4.50072	4.77295	4.95282	4.54661	4.69983	5.18185	5.0342	4.93317	4.86439	4.70928	4.8426	4.99089	4.62277	5.0051	4.49136	4.94599	4.89598	4.79774	5.07909	4.95934	5.31574	5.21518	4.48996	4.63098	4.82256	4.67576	4.90878	4.73897	5.14043
ENSMUSG00000002617	Zfp40	ENSMUSG00000002617	turquoise	2.84966	3.09343	3.06677	3.45416	3.03588	3.16903	2.79109	2.95762	2.6442	1.89097	3.23447	3.09806	2.43678	3.26762	2.91326	2.65632	3.12476	2.89711	2.22901	1.9622	2.74383	2.54214	2.61381	2.74238	2.55417	3.08376	2.36965	2.08773	3.0748	2.10474	2.79506	2.0377	1.83748	2.76342	2.65749	3.12325	2.9733	3.44396	2.1676	2.64677	2.78647	2.47637	2.39665	1.83105	1.97516	2.27154
ENSMUSG00000002625	Akap8l	ENSMUSG00000002625	yellow	4.35175	4.52016	4.66651	5.2358	4.81355	4.92409	5.10993	5.18018	4.44564	4.39981	4.83556	4.95984	4.20447	4.63477	4.80579	4.75341	4.93649	4.86484	4.40339	4.2364	4.3731	4.58719	4.54488	4.53144	4.33814	4.43469	3.95278	3.95512	5.12914	4.0329	4.57767	3.4325	4.29012	4.89292	4.31389	4.72792	4.56793	5.18709	5.29464	4.47695	4.20665	4.42846	4.23384	4.88376	4.34512	4.11019
ENSMUSG00000002658	Gtf2f1	ENSMUSG00000002658	purple	5.26666	5.35382	5.16938	4.92569	5.82034	5.87464	5.53334	5.48502	5.15133	5.56677	5.14312	5.5202	5.0647	5.27659	5.30282	5.70875	5.51889	5.30246	5.27348	5.16852	5.22866	5.32792	5.39404	5.2594	5.43706	5.17058	4.85954	4.80669	5.53925	4.66716	5.20753	4.66389	5.16566	5.33315	5.23456	5.21551	5.3338	5.66316	5.70449	4.62046	4.85625	4.90443	4.82032	5.48694	5.21688	5.28018
ENSMUSG00000002660	Clpp	ENSMUSG00000002660	black	5.78752	5.94707	5.81148	5.52773	6.22484	6.10513	6.09077	6.24464	6.02063	6.64395	5.75637	5.95383	6.34454	6.07858	6.01178	6.32195	6.05062	5.88014	6.11487	6.06277	5.78607	5.90037	5.95567	6.0295	6.07797	6.09319	6.07767	6.19711	6.12601	5.75458	5.91825	6.0355	6.20714	5.74321	5.70031	6.17352	5.94867	6.15709	6.17805	5.42409	5.2231	5.85006	5.91756	5.87515	5.81368	5.95445
ENSMUSG00000002679	Med6	ENSMUSG00000002679	turquoise	4.68129	3.9284	4.15022	4.3782	4.59964	4.35729	4.36061	4.49357	4.16516	3.99988	4.60675	4.50109	3.70242	4.32071	4.05555	4.12204	4.50595	4.24118	3.46621	4.0041	4.18943	4.23667	3.64751	3.81394	4.12614	4.09735	4.22009	4.01752	4.3367	3.61748	4.0141	4.02524	4.08713	4.37704	4.05865	4.13243	4.45867	4.64783	4.06026	4.11059	4.30458	4.3332	4.13305	3.68468	3.82803	4.04912
ENSMUSG00000002748	Baz1b	ENSMUSG00000002748	turquoise	4.74788	4.88293	4.8255	4.7152	4.98853	5.06803	4.87517	4.89057	4.30655	4.01086	4.65093	4.98362	4.31229	4.61644	4.53321	4.79798	4.7918	4.79144	4.39591	4.48057	4.59669	4.68013	4.51138	4.54381	4.49947	4.37302	4.10941	3.98071	4.92959	4.01185	4.73994	3.964	4.37208	4.7194	4.75363	4.96662	4.86223	4.97794	5.03104	4.62256	4.43958	4.51507	4.4039	4.58622	4.57638	4.52213
ENSMUSG00000002763	Pex6	ENSMUSG00000002763	black	4.48781	4.48157	4.29019	4.37716	4.97883	5.12692	4.96661	5.09	5.00398	5.18919	4.35081	4.58008	4.96197	4.67117	4.76935	4.90997	4.68633	4.28078	4.70095	4.78828	4.44132	4.35219	5.13506	4.69901	4.7412	5.01901	4.76571	4.93524	4.83989	4.79783	4.48463	4.74035	4.99496	4.45547	4.32685	4.9152	4.90925	4.97233	4.97693	3.92453	3.83999	4.49505	4.73025	4.53575	4.51837	4.94087
ENSMUSG00000002767	Mrpl2	ENSMUSG00000002767	black	4.66803	5.22803	4.95938	4.71942	5.24694	5.28293	5.1413	5.27829	5.26742	5.53739	4.91895	5.29522	5.1607	5.20738	4.90364	5.29292	5.01878	4.52206	4.84934	4.86837	4.98079	4.84237	5.04177	4.92736	5.06475	4.90692	4.89161	5.35238	5.14552	4.67104	4.81237	4.94386	5.34692	4.60525	4.93925	5.0684	4.90527	5.37765	5.15369	5.11362	4.42909	5.05074	4.53732	5.0259	4.80762	5.09116
ENSMUSG00000002771	Grin2d	ENSMUSG00000002771	black	1.88497	2.16522	2.08238	2.15005	2.31497	2.70277	2.47787	2.15638	2.30492	2.2002	2.06907	2.50596	2.21794	2.29615	2.14199	2.58947	2.01983	2.05589	2.2125	2.39717	2.03088	1.98976	2.24982	2.43785	2.16959	2.43736	1.82665	1.92869	2.47661	2.14398	2.29987	1.72096	2.4318	1.93981	2.3547	2.12761	2.45533	2.31942	2.67834	1.79084	1.4258	2.15293	2.25023	2.07798	1.89295	2.00234
ENSMUSG00000002799	Jag2	ENSMUSG00000002799	black	3.22036	3.56334	3.53151	3.83106	4.08842	4.36478	3.94592	4.29663	4.10149	4.37774	3.47675	3.68458	4.1157	4.07248	4.07392	4.65408	3.79696	3.60724	3.80337	3.74458	3.55711	3.45605	4.00155	3.68308	3.3182	3.80807	3.61863	3.15062	4.38677	3.60908	3.86902	3.53494	3.56995	3.86237	2.61637	4.03771	3.99556	4.73537	4.86318	3.37292	2.62031	3.23193	3.57279	4.00511	3.64833	4.1338
ENSMUSG00000002812	Flii	ENSMUSG00000002812	purple	4.03801	4.32535	4.11503	4.20575	4.65609	4.62533	4.56967	4.57246	4.29417	4.18252	4.06471	4.64207	4.06778	4.19623	4.29343	4.54217	4.3535	4.31801	4.57678	4.46762	4.13091	4.12257	4.37857	4.48782	4.53696	4.14898	4.06215	3.96207	4.43639	4.05731	4.11993	3.73579	4.12104	4.12904	4.09109	4.39174	4.32688	4.42338	4.5443	4.00004	3.81659	3.97843	4.31719	4.44677	4.30737	4.52397
ENSMUSG00000002820	Atg4d	ENSMUSG00000002820	black	3.56046	3.4828	3.9143	3.9167	4.68306	4.34253	4.38826	3.88345	4.08269	4.44644	3.81499	3.79803	4.00881	3.81234	4.10928	4.23285	4.15743	3.46599	3.96593	4.25326	3.15227	3.84025	4.24411	3.77474	3.78124	4.13032	4.17288	4.18643	4.2532	4.14297	3.71373	4.02262	4.08651	3.69072	3.81328	4.35592	4.29141	4.78904	4.64798	3.40497	3.87561	4.04088	3.84452	4.1466	4.08935	3.69352
ENSMUSG00000002833	Hdgfl2	ENSMUSG00000002833	yellow	4.8461	4.8399	4.93376	4.76905	5.56508	5.58418	5.4435	5.34609	5.10011	5.1052	4.97821	5.40748	4.81149	4.941	4.98013	5.38678	5.04452	4.75173	4.9914	5.04224	4.92448	4.9862	4.92573	5.09603	4.97601	4.90898	4.50907	4.46497	5.25718	4.5877	4.92271	4.36759	4.79469	5.14686	4.87098	5.29077	5.12516	5.51706	5.47319	4.55095	4.53517	4.64458	4.57157	4.73304	4.54366	4.84372
ENSMUSG00000002871	Tpra1	ENSMUSG00000002871	black	4.37863	4.04244	3.99605	4.21883	4.09334	4.13531	4.58966	4.63098	4.45966	4.43928	4.05092	4.47332	3.81373	4.17318	4.07148	4.50786	4.56785	4.68714	4.54671	4.26558	3.8246	3.83873	4.32933	4.07568	4.23004	4.27185	4.24516	4.03142	4.24389	3.93663	4.06603	3.85313	4.04121	3.99817	4.02059	4.09164	4.12624	4.88664	5.64345	3.36535	3.60225	4.21721	4.26698	4.13959	4.38381	4.18354
ENSMUSG00000002900	Lamb1	ENSMUSG00000002900	green	3.02197	2.86879	3.24258	3.13996	3.48495	3.54	3.20612	3.0588	2.42235	2.39131	2.7463	3.25367	2.54835	2.78874	2.71109	2.81649	2.71261	2.77651	2.43619	2.70261	2.82004	2.98436	2.87868	2.61895	2.76472	2.83462	2.10552	2.48311	3.29872	2.10402	2.98114	2.28477	2.55583	2.62858	3.03124	3.06569	3.05082	2.79941	2.67783	1.87204	3.03535	2.43234	2.53025	2.59776	2.6676	2.67016
ENSMUSG00000002948	Map2k7	ENSMUSG00000002948	purple	5.04086	5.21183	4.94833	4.77108	5.33464	5.16719	5.20611	5.34823	4.92919	4.86274	4.92949	5.30002	4.93405	5.22354	5.07917	5.48892	5.14781	4.97933	5.1206	5.04099	4.74178	4.90996	4.94477	4.91518	5.01628	4.81676	4.70913	4.73973	5.28557	4.51203	5.02981	4.53124	4.74944	4.86945	4.82937	5.06531	5.04961	5.19967	5.08801	4.60601	4.36422	4.62682	4.9817	5.09765	4.89541	4.89314
ENSMUSG00000002949	Timm44	ENSMUSG00000002949	turquoise	4.53926	4.29262	4.39914	4.01908	4.57688	4.56122	4.36054	4.41267	4.28036	4.34303	4.5083	4.64614	3.89305	4.24388	4.22494	4.40814	4.67534	4.52804	3.52637	4.43578	4.04474	4.05834	3.98036	4.33276	4.31864	3.99781	3.78009	3.40438	4.44646	3.60824	4.33314	3.87556	3.7443	4.62115	3.88753	4.1806	4.50807	4.70811	4.7744	3.661	3.67051	4.03368	4.12592	3.83092	3.73229	4.42178
ENSMUSG00000002963	Pnkp	ENSMUSG00000002963	purple	3.95976	3.88279	3.5959	3.56787	3.74915	3.99529	3.83562	3.56747	3.91484	3.99566	3.75667	4.0439	3.49853	3.76035	3.52906	4.14205	3.88286	3.30761	4.10888	3.9261	3.07429	3.17426	3.86517	3.83235	3.60713	4.11882	3.58852	3.57083	3.86722	3.39811	3.45065	3.55545	3.8036	3.74371	3.38634	4.00741	4.07137	4.01934	4.10069	3.46658	3.459	3.4608	3.28333	3.57637	3.46981	3.69005
ENSMUSG00000002968	Med25	ENSMUSG00000002968	purple	5.29838	5.63537	5.10912	4.75009	5.3228	5.44807	5.31003	5.15948	5.39518	5.71	4.93717	5.43997	5.5698	5.31967	5.37651	5.6998	5.23436	5.37228	5.47972	5.43118	5.16552	5.11646	5.7154	5.29373	5.69984	5.4767	4.79445	5.10272	5.42146	5.08463	5.06347	4.87738	5.2392	5.14442	5.20503	5.48838	5.41447	5.7163	5.9352	4.9014	4.49539	5.22085	5.33214	5.67057	5.53634	5.31311
ENSMUSG00000002980	Bcam	ENSMUSG00000002980	black	3.43307	3.32568	3.34531	3.33204	3.57405	3.92613	3.45888	3.77162	3.8204	4.26708	3.25001	3.87448	3.79651	3.65377	3.76485	4.21183	3.69662	3.91577	3.99197	3.91564	4.24161	4.03674	4.14601	3.7614	3.73845	3.71219	3.54154	3.44417	3.93549	4.05419	3.48423	3.65942	3.99907	3.25628	3.73002	4.16386	4.05417	3.99389	4.0184	2.93812	2.94651	3.66999	3.8323	3.99965	3.93141	3.79144
ENSMUSG00000002984	Tomm40	ENSMUSG00000002984	black	5.51358	5.51275	5.23143	5.39859	6.05293	6.11362	5.8867	5.86325	5.52609	6.16406	5.47384	5.91508	5.60866	5.69151	5.74073	5.9808	5.67539	5.35803	5.75951	5.64402	5.5236	5.50595	5.83598	5.58604	5.49036	5.77042	5.53822	5.46344	5.90428	5.18223	5.45562	5.49694	5.52257	5.39196	5.41926	5.72934	5.48993	5.98781	6.09459	5.02716	4.6752	5.32398	5.31225	5.61472	5.46125	5.80478
ENSMUSG00000002985	Apoe	ENSMUSG00000002985	black	11.1688	11.281	10.9199	10.9785	11.5282	11.6017	11.3379	11.3902	11.5297	11.7854	10.8619	11.2063	11.763	11.286	11.5413	11.6485	11.4408	11.1588	11.297	11.1859	11.1544	11.2287	11.4779	11.3924	11.4058	11.499	11.0372	11.3305	11.363	11.0982	11.1278	11.1766	11.5195	11.0337	10.9903	11.502	11.3508	11.4216	11.4864	10.5921	10.4327	11.2678	11.3376	11.1119	11.0476	11.2727
ENSMUSG00000003033	Ap1m1	ENSMUSG00000003033	purple	5.39418	5.70308	5.72556	5.69373	5.7333	5.85816	5.4991	5.68013	5.37881	5.58224	5.34805	5.79401	5.3182	5.61198	5.32487	5.66099	5.66808	5.58449	5.10181	4.97408	5.41976	5.04429	5.42375	5.50572	5.48267	5.55895	5.12806	5.33942	5.65606	4.91197	5.23848	5.15374	5.20762	5.29777	5.23264	5.43758	5.36786	5.79523	5.75482	4.98922	4.72879	5.00062	5.27585	5.48734	5.25623	5.57928
ENSMUSG00000003070	Efna2	ENSMUSG00000003070	black	1.97789	1.74442	1.71086	1.64936	2.63449	2.50627	2.32816	2.69464	2.12834	2.56544	2.25956	2.45746	2.20208	2.25631	1.97418	2.89882	2.19051	2.11356	1.96173	1.99152	2.17801	1.79695	2.27932	1.84169	2.36855	2.16667	1.948	2.18407	2.26187	2.17216	2.15224	2.13772	2.23275	2.2603	2.02886	2.40805	2.18864	2.54529	2.62414	1.52824	1.40239	1.80705	1.6445	1.39766	1.79918	1.57275
ENSMUSG00000003072	Atp5d	ENSMUSG00000003072	black	7.82634	7.90307	7.61254	7.53024	8.30899	8.30009	8.07515	8.07998	8.10934	8.65348	7.80196	8.02911	8.19418	8.09601	8.09961	8.41832	7.96696	7.71992	8.05071	8.00506	7.51122	7.47743	8.07236	8.03933	7.99309	8.01036	7.98964	8.07888	8.11701	7.93388	7.82732	8.00116	8.17562	7.75726	7.69222	8.1165	8.02227	8.20479	8.30239	7.22718	7.17497	7.63178	7.80041	7.80339	7.69885	7.98427
ENSMUSG00000003099	Ppp5c	ENSMUSG00000003099	purple	5.89198	5.89304	6.18284	6.07611	6.30512	6.50467	6.22283	6.5871	5.83804	6.49011	6.14107	6.55617	6.02415	6.19983	5.80212	6.22565	6.25594	6.22795	6.24899	6.02171	5.73049	5.98451	6.00307	5.90241	5.93883	6.00356	6.12282	5.91241	6.30539	5.33448	6.06217	5.73477	6.10092	6.00435	6.13395	5.96765	5.92487	6.4153	6.53783	5.42239	5.30271	6.05423	5.80532	6.21725	6.02148	6.39703
ENSMUSG00000003119	Cdk12	ENSMUSG00000003119	turquoise	3.37877	3.86238	3.39736	3.36843	3.58281	3.61474	3.3232	3.41146	2.42735	2.00661	3.02259	3.26293	2.95972	2.91215	3.06038	3.3972	3.16438	2.96256	2.94425	2.55661	3.10956	3.0025	2.82976	2.83873	3.00036	2.81702	2.54801	2.35504	3.30231	2.30804	3.23919	2.57887	2.76018	3.12097	3.07407	3.37846	3.22278	3.17115	3.15328	3.10262	3.13135	2.77478	2.95362	2.91904	2.98937	2.81965
ENSMUSG00000003134	Tbc1d8	ENSMUSG00000003134	green	2.73276	2.80124	2.85396	2.70533	2.95687	3.13575	3.29169	3.17472	2.62962	2.65594	2.54679	2.8179	2.41346	2.72738	2.69001	3.02658	2.53315	3.02158	2.47097	3.07689	2.55313	2.50961	2.38433	3.33751	2.49594	2.73749	2.17917	2.52191	2.89438	2.4949	2.85455	2.43651	2.30843	2.6617	2.47476	2.62422	2.78631	2.83906	3.09903	2.06798	1.72187	2.56842	2.15051	2.41009	2.78285	2.46835
ENSMUSG00000003153	Slc2a3	ENSMUSG00000003153	green	6.35805	6.31646	6.41407	6.28226	6.60831	6.56048	6.34599	6.24926	6.12292	5.69953	6.27603	6.77071	6.05893	6.25794	5.84556	6.18247	6.28024	6.06516	6.17608	5.90322	6.01018	6.01472	5.90784	5.98742	6.26584	6.05241	6.06701	5.90167	6.48688	5.61935	6.29551	5.92161	5.91728	6.20734	6.1412	6.24018	6.11492	6.49069	6.43297	6.07615	6.10226	5.94794	5.85512	5.84054	5.94616	6.05808
ENSMUSG00000003154	Foxj2	ENSMUSG00000003154	green	3.24054	3.39778	3.29457	3.69027	3.77486	4.01302	3.74618	3.63587	3.3515	3.12935	3.34826	3.65929	3.37827	3.5202	3.44504	3.68952	3.50504	3.43975	3.65089	3.54546	3.37198	3.42534	3.51419	3.38489	3.52594	3.40189	3.30745	3.14483	3.5957	3.18528	3.45203	3.19421	3.33611	3.3333	3.45522	3.9672	3.78199	3.79237	3.87958	3.27116	3.42465	3.47621	3.56307	3.38972	3.45494	3.60729
ENSMUSG00000003200	Sh3gl1	ENSMUSG00000003200	purple	4.10988	4.0305	3.96005	3.96522	4.43914	4.5435	4.27579	4.35214	3.91012	4.33856	4.14004	4.38091	3.98435	4.2164	4.1397	4.48678	4.24116	4.14282	4.0369	4.14522	4.01987	4.14464	4.01553	4.00522	4.11183	4.17604	3.74781	4.04568	4.3656	3.61714	4.00078	3.77055	4.26997	4.12018	4.14485	4.11917	4.22104	4.60072	4.94191	3.87817	3.79705	4.01779	3.97674	4.33412	4.28303	3.99908
ENSMUSG00000003226	Ranbp2	ENSMUSG00000003226	turquoise	4.60906	4.62417	4.5445	4.52017	4.82553	4.85069	4.59036	4.60584	3.96727	3.0077	4.38312	4.83391	3.9653	4.43772	4.25975	4.268	4.50131	4.49027	3.8235	3.89151	4.4587	4.36153	4.07682	4.22331	4.33145	4.31388	3.65287	3.5152	4.5537	3.72353	4.46153	3.79072	3.79428	4.43419	4.28939	4.59672	4.55687	4.59447	4.38679	4.22304	4.3097	4.11504	4.11549	4.15762	4.21721	4.32403
ENSMUSG00000003233	Dvl3	ENSMUSG00000003233	purple	4.24682	4.46491	3.82729	4.21308	4.47468	4.63696	4.35173	4.38541	4.08482	3.64908	3.99032	4.26947	4.17993	4.10712	4.33046	4.52368	4.19609	4.08662	4.32374	4.21672	3.94415	4.17148	4.36844	4.2705	4.34058	4.27303	3.88626	3.71065	4.36788	4.04062	3.9994	3.93274	4.11611	4.08356	4.09391	4.39005	4.34839	4.63569	4.59068	3.98198	4.00039	4.30019	3.95365	4.13329	3.89268	4.16881
ENSMUSG00000003279	Dlgap1	ENSMUSG00000003279	green	7.45705	7.52119	7.43426	7.42659	7.81953	7.83085	7.62685	7.59251	7.33439	6.75036	7.35387	7.56077	7.18043	7.39493	7.34879	7.4615	7.43663	7.24957	7.25218	7.24241	7.36965	7.3572	7.29516	7.27963	7.37989	7.41199	6.93777	6.8869	7.512	6.81558	7.5067	6.923	7.14484	7.2284	7.29003	7.49907	7.4654	7.72723	7.65803	7.07422	7.18763	7.17483	7.29632	7.3933	7.31241	7.43336
ENSMUSG00000003299	Mrpl4	ENSMUSG00000003299	black	4.78722	4.94464	4.81768	4.88974	5.42453	5.41664	5.36303	5.10224	5.45823	5.56904	5.04711	5.37072	5.28296	5.14859	5.16939	5.61045	5.31287	4.7605	5.11334	5.06566	4.90524	4.72114	4.89251	4.92017	5.24998	5.21114	5.15279	4.95737	5.46386	4.67994	5.01509	4.99197	5.30364	4.80705	4.88257	5.12266	5.08906	5.60083	5.06784	4.21758	4.19293	4.97924	5.07917	5.41826	5.12326	5.20905
ENSMUSG00000003308	Keap1	ENSMUSG00000003308	purple	4.88554	4.93759	4.61669	4.91176	5.16886	5.19683	5.08091	4.97772	4.94823	5.10101	4.79532	5.14659	4.88739	5.0712	5.02956	5.22435	4.98847	4.78683	4.98237	4.96004	4.72845	4.93019	5.17374	4.91279	4.83349	4.97794	4.70353	4.63775	4.91243	4.60501	4.72298	4.58916	4.81434	4.86325	4.74445	5.16132	5.08221	5.0943	5.2495	4.33423	4.47265	4.61207	4.52088	4.82768	4.63052	4.89621
ENSMUSG00000003344	Btbd2	ENSMUSG00000003344	black	5.67502	5.71053	5.22795	5.35551	6.29717	6.22702	6.04117	5.96389	5.6749	6.16589	5.33191	5.90669	5.88464	5.69794	5.7456	6.19468	5.95297	5.31421	5.91796	5.80944	5.23966	5.47372	5.92032	5.75532	5.79422	5.86877	5.3635	5.58778	5.95555	5.34862	5.64628	5.31556	5.82768	5.3579	5.53589	5.97179	5.94509	6.14804	6.13785	5.22819	5.0683	5.43895	5.71936	5.51401	5.36532	5.71238
ENSMUSG00000003345	Csnk1g2	ENSMUSG00000003345	black	6.25743	6.24902	6.03656	6.08545	6.62692	6.75553	6.5593	6.81562	6.70272	6.99372	6.05264	6.42788	6.60376	6.37118	6.69249	6.90381	6.63636	6.17023	6.5841	6.53301	6.10533	6.12539	6.64215	6.61223	6.3733	6.56875	6.3165	6.32046	6.5439	6.27215	6.28007	6.56191	6.50638	6.23643	5.94743	6.60025	6.50763	7.07001	7.02587	6.03526	5.83553	6.20699	6.3816	6.44897	6.29461	6.5801
ENSMUSG00000003346	Abhd17a	ENSMUSG00000003346	black	6.23121	6.56248	6.11957	6.06287	6.68441	6.83442	6.56345	6.62676	6.77744	7.30186	6.15435	6.40688	6.93161	6.58019	6.88796	7.0066	6.50496	6.20659	6.92262	6.78945	5.94627	6.27613	6.86935	6.59791	6.60587	6.52762	6.70811	6.79185	6.42629	6.6983	6.41813	6.67485	6.8724	6.02504	6.06066	6.60664	6.46384	6.87818	6.95443	5.93827	5.80194	6.53054	6.57348	6.45818	6.36836	6.86245
ENSMUSG00000003352	Cacnb3	ENSMUSG00000003352	purple	7.25142	7.21587	7.01314	7.14409	7.38331	7.49104	7.3141	7.37627	7.15547	7.31456	6.99396	7.11997	7.16865	6.81748	7.11633	7.16745	7.19301	6.71208	7.17274	6.99797	6.78443	6.90118	7.20735	7.10903	7.00538	7.08869	6.77258	6.68969	7.17706	6.38305	7.00569	6.48927	6.92653	6.90437	6.90307	7.07314	6.88674	7.67595	7.74574	6.82746	6.7688	6.9685	6.96602	6.98721	6.94882	7.09005
ENSMUSG00000003360	Ddx23	ENSMUSG00000003360	yellow	4.7743	4.78267	4.45344	5.26221	5.27067	5.03551	4.97588	5.0048	4.56759	4.64784	4.67039	5.17578	4.674	4.59257	4.84737	4.93762	5.13345	4.70192	4.79958	4.85896	4.71195	4.67922	4.64077	4.87428	4.49024	4.61717	4.46766	4.16896	4.87881	4.06898	4.90901	4.27213	4.44612	5.02945	4.78304	4.90014	4.98587	5.45818	5.29815	4.19752	4.26124	4.33895	4.32957	4.53027	4.51376	5.31224
ENSMUSG00000003363	Pld3	ENSMUSG00000003363	black	8.59837	8.67149	8.79611	8.87964	9.16043	9.20155	9.07303	9.00241	8.94498	9.38743	8.73021	9.06312	8.84228	8.81972	8.94442	9.10597	8.74907	8.56834	9.15158	9.05261	8.41039	8.56924	8.96555	9.03903	8.79182	8.86525	8.9152	8.79951	8.92211	8.82221	8.85693	8.64674	8.92317	8.58028	8.65218	8.97692	8.87919	9.27349	9.37475	8.20823	8.04766	8.55563	8.84648	8.77989	8.65625	8.78026
ENSMUSG00000003378	Grik5	ENSMUSG00000003378	purple	6.29902	6.53554	6.19491	6.13131	6.6218	6.70492	6.62853	6.6005	6.33164	6.66752	6.07446	6.46014	6.50418	6.32047	6.38238	6.55255	6.27413	5.99423	6.44319	6.34664	6.05701	6.15508	6.45146	6.47603	6.4969	6.70643	6.07878	6.17906	6.47673	6.30658	6.37691	6.05425	6.43286	6.02047	6.15878	6.6214	6.49295	6.92602	6.89949	5.85564	5.97076	6.32017	6.44796	6.12879	6.09962	6.34112
ENSMUSG00000003380	Rabac1	ENSMUSG00000003380	black	7.52027	7.68027	7.40618	7.90652	7.81809	8.03465	7.71878	7.95212	8.12748	8.67592	7.35268	8.00345	7.97235	8.05145	7.82476	8.38307	7.72567	7.68114	8.4631	8.0351	7.22261	7.58299	7.96489	7.64538	7.63957	7.90509	8.00724	7.98534	7.84816	8.09278	7.75801	8.26543	8.11651	7.26581	7.43828	8.02905	7.66379	8.05814	8.27653	7.44249	7.10838	7.67652	7.96084	7.7019	7.49609	7.74193
ENSMUSG00000003402	Prkcsh	ENSMUSG00000003402	purple	5.44957	5.55317	5.345	5.42091	6.03374	6.048	5.83484	5.93119	5.44131	5.68671	5.44503	5.85868	5.48863	5.50341	5.38702	5.81892	5.58422	5.33281	5.44013	5.4897	5.23832	5.40691	5.55638	5.41538	5.41397	5.54172	5.09856	5.32059	5.72679	4.98754	5.49536	5.02771	5.43788	5.2813	5.39012	5.64154	5.59592	5.74133	5.85755	4.78564	4.6537	5.21849	5.36026	5.34116	5.43355	5.73272
ENSMUSG00000003410	Elavl3	ENSMUSG00000003410	purple	5.8694	6.02297	5.86782	5.89092	6.34805	6.36305	6.28471	6.32291	5.62568	5.73399	5.75413	6.22206	5.70851	5.74564	6.03374	6.29372	6.05458	5.82583	6.02632	5.9313	5.68765	5.69817	5.87497	5.91115	5.86392	5.91271	5.40372	5.2334	6.21564	5.33806	5.79727	5.13818	5.74673	5.80259	5.77766	6.0085	5.97553	6.43389	6.53871	5.58383	5.54385	5.84719	5.77383	5.99516	5.91701	5.90079
ENSMUSG00000003411	Rab3b	ENSMUSG00000003411	black	6.84136	6.70426	6.68417	6.58707	7.05154	7.01496	6.99219	7.06449	6.89154	7.07334	6.59047	7.17132	6.66746	6.99897	6.37711	6.74339	6.69251	6.58765	6.96541	6.79797	6.61312	6.60311	6.78685	6.83782	6.87086	6.86334	6.77322	6.54579	6.91583	6.45414	6.39848	6.61016	6.55621	6.56512	6.65871	6.57283	6.52509	6.78554	6.84129	6.25054	6.11054	6.67695	6.66644	6.98259	6.78961	6.78443
ENSMUSG00000003421	Nosip	ENSMUSG00000003421	black	4.98081	5.25544	4.61454	4.95552	5.68049	5.57513	5.35909	5.43944	5.32521	5.59748	4.848	5.46483	5.14191	5.28839	5.0714	5.49773	5.1035	4.95289	5.11885	5.15151	4.84998	4.88443	5.23341	5.17252	5.18029	5.09212	4.95933	5.05802	5.3356	4.89889	5.08388	5.00682	5.19893	5.0508	4.91675	5.26973	5.33131	5.47829	5.59531	4.22131	4.3811	5.03202	5.19544	5.0345	4.78946	4.99257
ENSMUSG00000003423	Pih1d1	ENSMUSG00000003423	black	4.84124	4.64572	4.95278	5.25724	5.39321	5.36857	5.32063	5.05098	5.26417	5.67815	5.10043	5.42259	5.46964	5.40071	5.09456	5.31615	5.26607	4.88951	5.35042	5.04214	4.79867	5.03936	5.13835	4.80643	5.26226	4.84379	5.28916	5.12092	5.07576	4.88872	5.01065	5.26884	5.25536	5.07234	4.79077	5.14745	5.07439	5.49727	5.5413	4.37314	4.48129	4.7021	5.10135	4.59718	4.99193	4.78239
ENSMUSG00000003435	Supt5	ENSMUSG00000003435	purple	5.77864	5.94124	5.78616	5.7699	6.15352	6.19293	5.9853	5.96044	5.58739	5.58054	5.65209	6.08055	5.59259	5.79338	5.58847	5.84094	5.77878	5.76063	5.57213	5.59368	5.73551	5.73114	5.74939	5.71266	5.74953	5.86641	5.56251	5.37766	6.00976	5.32268	5.71259	5.35819	5.42257	5.60375	5.66454	5.90508	5.76892	6.02717	6.00396	5.1063	5.23545	5.58553	5.59068	5.58847	5.66856	5.67229
ENSMUSG00000003437	Paf1	ENSMUSG00000003437	turquoise	5.60432	5.40622	5.97763	5.24117	5.71033	6.10734	5.75661	5.54556	5.10803	5.4533	5.48139	5.73967	4.61636	5.24591	5.27821	4.93309	5.6085	5.41806	4.96962	4.95364	5.59774	5.51471	5.38092	5.4252	5.5642	4.79067	5.16522	4.71565	5.51483	5.19711	5.50881	5.15538	4.84152	5.45576	5.53797	5.15191	5.32181	5.68083	5.19393	5.24462	5.21563	5.29675	4.71376	4.63365	5.17209	5.02264
ENSMUSG00000003444	Med29	ENSMUSG00000003444	black	4.28485	4.61891	4.17671	4.29514	4.31971	4.68694	4.62004	4.63058	4.44716	4.62022	4.35143	4.51239	4.54118	4.21678	4.04014	4.77897	4.47263	4.05177	4.22095	4.36351	4.02871	3.83271	4.0398	3.98394	4.16526	4.22143	4.47822	4.2427	4.44237	3.753	4.14988	4.08177	4.34439	4.04617	4.10238	4.03112	4.09283	4.3699	4.83126	3.98985	3.67482	4.39963	4.23588	4.56817	4.23529	4.65315
ENSMUSG00000003452	Bicd1	ENSMUSG00000003452	turquoise	3.48526	3.50719	3.61143	3.16985	3.6269	3.51011	3.51963	3.33947	3.1025	1.89066	3.54567	3.81215	2.7539	3.24864	3.31781	3.44065	3.52916	3.31202	2.91253	3.11178	3.74973	3.15126	3.14164	2.87163	3.67029	3.29601	2.54702	2.67097	3.28274	2.63022	3.12104	3.02223	2.57561	3.31604	3.44194	3.40977	3.65449	3.06912	3.02561	3.068	3.16146	2.75332	3.16679	3.70527	3.15564	2.74983
ENSMUSG00000003469	Phyhip	ENSMUSG00000003469	purple	8.23576	8.2195	8.30811	8.30559	8.54185	8.60733	8.19089	8.18647	8.14832	8.46459	7.88739	8.46915	8.21539	8.19411	7.8485	8.1366	8.08167	7.88642	8.33184	8.24409	8.10121	8.03954	8.3409	8.19659	8.32943	8.34471	8.17079	8.30231	8.37411	7.76935	8.26797	7.89258	8.24578	8.07064	8.18813	8.31704	8.11829	8.67921	8.61401	7.72298	7.68023	8.13473	8.37327	8.06167	8.01592	7.96267
ENSMUSG00000003500	Impdh1	ENSMUSG00000003500	black	4.72906	4.29479	4.39311	4.94756	5.21631	4.95073	4.8734	4.99605	4.70455	4.9425	4.51141	5.37717	4.44783	4.78166	4.78823	5.06088	5.00602	4.5631	5.00443	4.66223	4.38417	4.07826	4.7476	4.79915	4.53412	4.61285	4.5626	4.37376	5.00452	4.53173	4.85989	4.51247	4.48328	4.56051	4.43732	4.82684	4.80409	5.19573	5.19649	3.92876	4.02626	4.28981	4.32461	4.69691	4.39943	4.52524
ENSMUSG00000003518	Dusp3	ENSMUSG00000003518	grey60	6.10088	6.13767	6.06518	5.85153	6.4321	6.4424	6.01572	6.2019	6.26281	5.92576	6.07773	6.14454	5.84579	5.9376	6.28175	6.4516	6.03457	6.05786	6.07875	6.32837	5.76927	5.99261	6.37646	6.14334	5.90456	5.9241	5.97151	5.64853	6.03319	5.83463	5.88887	6.11261	5.83173	5.99223	5.79416	6.25405	6.14904	6.52286	6.40427	5.62525	5.64027	5.78956	5.70289	6.33996	6.28416	6.05981
ENSMUSG00000003527	Ess2	ENSMUSG00000003527	purple	3.87235	3.88809	3.96489	3.90982	4.14427	4.2613	4.16996	4.19261	3.95415	3.95238	4.13999	4.21297	3.70488	4.04655	3.73804	4.01452	3.98741	3.81769	3.60088	3.84215	3.75613	3.6737	3.89591	3.70008	3.88695	3.94977	3.72354	3.68291	4.18765	3.43258	3.98731	3.4058	3.78074	3.79062	3.86238	4.11997	4.12375	4.03892	4.4076	3.24315	3.49005	3.86847	3.70934	3.74724	3.63439	3.94339
ENSMUSG00000003534	Ddr1	ENSMUSG00000003534	black	4.56591	4.57394	4.40548	4.3934	4.98189	5.08267	4.90239	4.73872	4.92846	4.95105	4.43644	4.96838	4.71074	5.03685	5.07086	5.40471	4.76395	4.89796	4.88505	4.80766	4.54493	4.59974	4.8315	4.87115	4.85615	4.88325	4.65961	4.57327	4.77748	4.73859	4.82058	4.7922	4.9625	4.59522	4.67465	5.15081	4.84874	5.03615	5.30414	3.98322	4.19963	4.68913	4.96426	4.67735	4.75668	4.76841
ENSMUSG00000003546	Klc4	ENSMUSG00000003546	purple	3.44369	3.28007	3.23633	3.28658	3.76125	3.66892	3.62826	3.70102	3.3183	3.69139	3.35943	3.51228	3.32886	3.39733	3.65042	3.66088	3.53363	3.24071	3.37768	3.32709	3.05046	3.10616	3.58392	3.6521	3.16301	3.63703	3.0765	3.07677	3.5008	2.86337	3.13227	3.11512	3.38362	3.21469	3.02809	3.65905	3.26521	3.84262	3.78725	2.75258	2.33856	3.0869	3.21316	3.54073	3.33279	3.32384
ENSMUSG00000003573	Homer3	ENSMUSG00000003573	blue	4.18628	4.408	2.51062	2.17439	4.97243	5.14056	3.39923	3.18607	2.70509	2.80496	3.48302	3.00126	4.24558	3.33446	2.84891	3.9354	4.11383	3.08097	2.64416	3.08022	3.65224	3.72617	2.9939	3.10351	3.4695	3.1397	2.95233	3.51501	4.50279	2.72798	4.01149	2.70491	3.28579	4.00193	3.49486	4.33126	3.76098	3.4997	3.17002	3.54485	3.14258	3.56508	2.90535	2.60968	2.70147	3.43466
ENSMUSG00000003575	Crtc1	ENSMUSG00000003575	purple	6.24421	6.17099	5.95647	6.07061	6.37951	6.3484	6.26777	6.34553	6.00245	6.09928	5.80108	6.1251	6.53435	6.01647	6.08551	6.26574	6.23037	5.76679	6.43615	6.29402	5.81504	5.88744	6.19635	6.23499	6.19333	6.23027	5.81766	5.98612	6.33855	5.78239	6.23339	5.65238	6.20704	6.01641	5.96036	6.39163	6.2515	6.58351	6.60148	5.83636	5.84708	6.21874	6.26869	6.10016	5.98228	6.0853
ENSMUSG00000003581	Rnf215	ENSMUSG00000003581	turquoise	3.8212	3.74571	3.46166	3.46612	3.75146	3.67882	3.65381	4.16489	3.60809	3.71823	3.92902	3.85236	3.41069	3.60558	3.63345	3.9843	3.86087	3.63688	2.9779	3.33324	3.82838	3.33596	3.42788	3.30878	3.57748	3.50033	3.32173	3.5856	3.75061	3.01006	3.28842	3.35001	3.34763	3.72734	3.52118	3.40621	3.73456	3.77071	4.03588	3.27753	3.15763	3.50248	3.75823	3.48765	3.81733	3.6945
ENSMUSG00000003585	Sec14l2	ENSMUSG00000003585	turquoise	4.98272	5.00525	4.45712	4.78905	5.13327	5.16541	4.80734	4.90828	4.47952	4.40722	4.95319	4.71642	4.43326	4.52886	4.72552	4.742	4.84833	4.9904	4.44002	4.46865	4.58681	4.64186	4.57435	4.43425	4.63345	4.50826	3.97701	4.31821	5.00095	3.78539	4.77061	4.04111	4.39584	4.88408	4.67163	4.52528	4.80611	4.96498	4.74512	4.62928	4.6326	4.33903	4.45403	4.68539	4.69634	4.15511
ENSMUSG00000003644	Rps6ka1	ENSMUSG00000003644	purple	3.16503	3.2951	3.359	3.0407	3.26203	3.33422	3.60807	3.41828	3.40465	3.49304	3.31165	3.55692	3.17523	2.93749	3.19385	3.82331	3.53308	3.36672	3.23872	3.25083	3.02977	3.03848	3.09515	3.20573	3.16534	3.14789	2.86081	3.10433	3.33334	2.82142	3.13474	2.78908	3.19325	3.10064	3.1047	3.21537	3.32682	3.31053	3.65456	2.82316	2.93252	3.08172	3.16663	3.26918	3.34224	3.35189
ENSMUSG00000003657	Calb2	ENSMUSG00000003657	blue	5.9287	6.02288	5.33083	5.56697	6.2923	6.24941	4.67161	4.77036	4.43814	4.66121	5.51285	5.93813	6.12775	5.60404	4.32248	4.66298	6.00343	5.7032	4.41475	4.18828	5.9501	6.17938	4.95035	4.73854	5.9251	6.03305	4.3301	5.82376	6.2302	4.01882	5.12029	3.98592	5.77734	5.78915	5.62034	5.71223	5.88252	5.0717	5.14915	5.4804	5.08825	5.76243	5.84407	4.66518	4.27485	4.79736
ENSMUSG00000003660	Snrnp200	ENSMUSG00000003660	green	5.39812	5.27444	5.3481	5.18088	5.52989	5.53245	5.20584	5.24936	4.89023	4.42977	4.86359	5.48497	5.01693	5.15889	4.82967	5.11952	5.03342	5.1217	4.96366	4.92496	5.01724	5.09738	5.12345	5.08619	5.2959	5.20431	4.77317	4.76862	5.24754	4.68601	5.0614	4.72607	4.77105	4.96334	5.05671	5.38785	5.32993	5.1593	5.09104	4.62828	4.55022	5.05905	5.12673	5.19138	5.21163	5.21102
ENSMUSG00000003752	Itpkc	ENSMUSG00000003752	turquoise	2.7732	2.24281	2.22424	1.98573	2.41878	2.4722	2.48495	2.53313	2.02334	1.79586	2.25628	2.51184	2.08689	2.40127	2.07255	2.6267	2.66136	2.25556	2.6006	1.74237	2.02364	2.08286	1.94624	2.44085	1.72444	1.83495	2.09045	1.84081	2.52365	1.78892	2.31187	1.83954	2.204	2.62686	1.84722	2.27098	2.38457	2.53278	2.4738	2.59166	2.2749	2.07392	1.71844	1.55228	1.61914	1.64837
ENSMUSG00000003762	Coq8b	ENSMUSG00000003762	black	3.90714	3.70844	3.48523	4.17358	3.99308	3.84685	4.21193	4.5671	3.62475	4.04461	3.71185	3.85222	3.99874	3.81348	3.70593	3.89578	3.92707	3.88572	3.57813	3.90771	3.02383	3.34993	3.77632	3.64229	3.33401	3.60334	3.84345	3.58074	4.10218	3.36454	3.70616	3.35814	3.95127	3.42796	3.71183	3.89085	3.88259	3.83196	3.80895	3.40824	2.75873	3.27191	3.21209	3.63097	3.82213	3.56679
ENSMUSG00000003778	Brd8	ENSMUSG00000003778	turquoise	4.22963	4.34107	4.29919	4.16331	4.29209	4.38844	4.34231	4.08434	3.88965	3.54262	4.17746	4.55561	3.81378	4.10266	4.04907	4.23289	4.30135	4.29534	3.50623	4.06808	4.16214	4.21446	4.0675	4.17895	4.11669	4.03994	3.67026	3.4285	4.27541	3.5474	4.07601	3.45181	3.85463	4.02443	3.98178	4.25952	4.27601	4.17903	4.18049	3.75803	3.90069	3.58188	3.75215	4.10907	3.87173	3.95151
ENSMUSG00000003847	Nfat5	ENSMUSG00000003847	turquoise	4.27308	4.10174	4.59039	4.07998	4.46299	3.98049	4.22206	4.16559	3.66237	2.61786	3.83699	4.30609	3.77913	4.00278	3.88345	4.01536	4.00012	4.17595	3.62169	3.77254	4.1792	3.94116	3.75182	3.85916	4.06801	3.94303	3.41561	3.26936	4.41772	3.73352	4.17634	3.5266	3.71357	4.06404	3.95057	4.23184	4.2434	4.1551	4.06072	3.78849	3.87161	3.8282	3.87058	3.88924	3.85017	3.91021
ENSMUSG00000003848	Nob1	ENSMUSG00000003848	turquoise	4.34593	4.23504	3.90237	3.89909	4.36778	4.81291	4.36322	4.18459	4.16082	4.09082	4.15076	4.43762	3.96441	4.1031	3.87214	4.29525	4.24586	3.77727	3.66464	3.84701	3.91516	4.12157	4.10922	3.9511	3.93848	3.59471	3.86784	3.85135	4.25477	3.38581	4.08109	3.83054	3.97811	3.78402	3.91228	4.30945	4.16014	4.58707	4.44388	4.14933	3.76609	3.50334	3.62464	3.95792	3.52387	4.11261
ENSMUSG00000003863	Ppfia3	ENSMUSG00000003863	black	5.60752	5.64022	5.58191	5.6547	5.90436	5.92635	5.91012	6.02864	5.7852	6.17216	5.3608	5.8275	5.59704	5.66661	5.81269	6.2151	5.55384	5.4579	5.65729	5.68099	5.448	5.44972	5.85703	5.84096	5.77609	5.78804	5.38258	5.45109	5.66294	5.48379	5.61958	5.41378	5.66015	5.48757	5.45469	5.89871	5.76065	6.14643	6.2089	5.05594	5.06563	5.52666	5.73354	5.68322	5.57249	5.82342
ENSMUSG00000003868	Ruvbl2	ENSMUSG00000003868	black	3.84701	3.97813	3.60925	3.7964	4.78072	4.17136	4.25665	4.35546	4.16155	4.2334	3.87596	4.25567	4.12289	3.90966	3.92484	4.44901	3.91996	3.73948	3.99492	3.86864	3.96661	3.36739	4.04164	3.95035	4.1697	3.94611	3.79188	3.63063	4.36852	3.65025	3.91649	3.66976	4.12858	3.70011	3.60431	4.18571	4.07237	4.3225	4.42445	4.31089	3.17797	3.91028	3.53646	4.36874	3.31575	3.82775
ENSMUSG00000003872	Lin7b	ENSMUSG00000003872	black	5.24373	5.19705	5.19712	5.27706	6.02445	5.9834	5.7464	6.14278	5.83727	6.2955	5.43018	5.72441	5.73642	5.80054	5.63866	5.96372	5.79021	5.36913	5.7373	5.42607	5.0539	5.50765	5.91809	5.71635	5.65502	5.15627	5.4894	5.69788	5.50174	5.70404	5.56386	5.64006	5.79957	5.45653	5.24003	5.62204	5.40246	6.18253	6.44364	5.16775	4.63632	5.44498	5.3249	5.20646	5.03152	5.21288
ENSMUSG00000003929	Zfp81	ENSMUSG00000003929	turquoise	3.23915	2.89226	3.39388	2.78024	3.37673	3.29993	3.24727	3.24196	3.16751	1.95214	3.20635	3.23955	3.12286	3.1685	2.74854	2.55256	3.01488	2.67414	2.09679	2.31764	2.99762	2.81211	2.99479	2.76152	2.81209	2.7061	2.37819	2.73901	3.55911	2.47337	2.83597	2.64981	2.38974	2.83865	2.90303	2.81808	2.98277	2.81901	2.98315	3.03898	3.09009	2.43888	2.69633	3.01011	2.5351	2.69504
ENSMUSG00000003934	Efnb3	ENSMUSG00000003934	blue	6.15332	6.27568	5.83315	5.95572	6.22811	6.29753	6.17451	6.26268	5.63326	5.96046	5.92565	6.2656	6.1885	6.12112	5.63091	5.94469	6.07355	5.94027	5.73606	5.69751	5.85174	5.81501	5.82775	5.72737	6.03747	6.12434	5.72235	5.95422	6.30963	5.35372	5.85266	5.38026	5.81793	5.94502	5.9587	5.96818	6.01063	5.82582	6.08398	5.85265	5.69643	5.79637	5.84482	5.93736	5.84872	5.83083
ENSMUSG00000003948	Mmd	ENSMUSG00000003948	blue	8.01787	7.96021	7.76375	7.68195	8.05537	7.97852	7.69532	7.68642	7.43328	7.25823	7.7757	7.66758	7.79107	7.56949	7.24132	7.33148	7.67734	7.40926	7.18438	7.14906	7.86043	7.79401	7.27544	7.35496	7.58885	7.61168	7.42484	7.70581	7.81474	7.21351	7.83787	7.55777	7.47909	7.76079	7.57135	7.55426	7.5572	7.51195	7.45508	7.90411	7.99957	7.59011	7.56241	7.67097	7.66242	7.63827
ENSMUSG00000003974	Grm3	ENSMUSG00000003974	turquoise	5.2768	5.14733	5.36057	5.31249	5.04205	5.15564	5.29754	5.25495	5.01516	4.35525	4.94107	5.03497	4.98118	5.01948	5.2734	5.55739	5.23989	5.22402	5.19676	5.05314	5.05908	5.08018	5.2705	5.24374	5.14209	5.24779	4.97772	4.63277	5.29318	4.5555	4.92735	4.71295	4.84037	4.98744	4.76526	5.25611	5.32727	5.41904	5.44044	4.72368	4.76707	5.00727	5.05814	5.77388	5.60183	5.6361
ENSMUSG00000004031	Brinp2	ENSMUSG00000004031	purple	4.91966	4.96958	5.10683	5.13487	5.41337	5.44967	5.19269	5.13369	4.99195	4.7246	5.02467	5.38859	4.70168	4.86999	4.58458	4.94597	5.01975	4.47215	4.70672	4.88238	4.6085	4.6327	4.77358	4.83145	4.9198	5.11801	4.61683	4.36137	5.0289	4.24041	5.02728	4.36857	4.70992	4.69643	4.77892	4.88557	4.81235	5.43093	5.4374	4.62058	4.53977	4.54943	4.6488	4.62106	4.4186	4.79387
ENSMUSG00000004040	Stat3	ENSMUSG00000004040	yellow	4.39005	4.41149	4.5651	4.35435	4.58437	4.48941	4.69139	4.54352	4.07095	3.93978	4.09331	4.94542	4.02454	4.13003	4.15184	4.59711	4.41662	5.06322	3.91296	4.19114	4.1505	4.00468	4.0263	3.94252	4.02403	4.27155	3.84889	3.72587	4.70818	3.75001	4.13452	3.90792	4.09737	4.11644	4.19543	4.4025	4.35118	4.41444	4.71383	3.87502	3.87733	4.08374	3.92953	4.14271	4.17255	4.26465
ENSMUSG00000004054	Map3k11	ENSMUSG00000004054	black	2.92573	3.53819	3.4785	2.73817	3.39223	3.8491	3.31482	3.40052	3.0742	3.68435	3.01392	3.73825	3.37349	3.38257	3.30641	3.57394	2.99868	3.45677	3.24814	3.36427	2.56994	3.2196	3.5594	3.42884	3.38324	3.32304	3.02557	2.97012	3.53926	3.10901	3.15321	3.02222	3.39904	3.32122	3.17093	3.96446	3.41492	3.81746	3.86228	2.35172	2.49569	3.0422	2.55191	2.77046	2.718	3.5936
ENSMUSG00000004099	Dnmt1	ENSMUSG00000004099	green	4.02002	4.0404	3.64816	3.91696	4.24259	4.32018	4.23273	4.11518	3.55854	3.49217	3.50843	4.35185	3.60091	3.84901	3.68773	4.03412	3.72134	3.6965	3.62726	3.632	3.77214	3.71576	3.74091	3.79105	3.97297	3.9747	3.53361	3.27389	3.94684	3.43672	3.77202	3.40569	3.54251	3.71633	3.76353	3.93619	3.88942	4.12738	4.07696	3.24969	3.37004	3.6322	3.81935	3.8466	3.71303	3.91396
ENSMUSG00000004100	Ppan	ENSMUSG00000004100	purple	3.05803	2.67899	2.77903	2.652	3.12038	2.97037	3.05393	2.73192	2.91547	3.48546	2.85632	2.9548	2.85979	3.18412	2.89772	2.8014	3.17535	2.606	2.44367	2.85985	2.67893	1.92177	3.00471	2.6354	2.82492	2.51603	2.31221	2.86687	2.81345	2.13318	2.92501	2.50729	2.74811	2.36644	2.54991	2.94145	2.80659	3.2411	3.65725	2.53189	2.34506	2.47715	2.85672	2.40004	2.18751	2.98225
ENSMUSG00000004110	Cacna1e	ENSMUSG00000004110	green	5.52612	5.48651	5.59826	5.63645	5.57969	5.62484	5.488	5.52548	4.74848	3.91241	5.09027	5.72275	4.8993	5.19647	4.81463	5.0226	5.12932	5.0057	4.51901	4.48861	5.21517	5.27639	4.98966	5.07947	5.38391	5.32422	4.46411	4.64122	5.45797	4.52282	5.35934	4.5603	4.68547	5.06783	5.12538	5.58561	5.45072	5.52225	5.43201	4.99727	5.05648	5.02054	4.91121	4.76527	4.78384	5.29427
ENSMUSG00000004113	Cacna1b	ENSMUSG00000004113	green	4.4091	4.49794	4.87418	4.52935	4.80858	4.77139	4.84691	5.00795	4.58898	3.68188	4.27112	4.95354	4.30106	4.73564	4.20429	4.60948	4.63954	4.41142	4.28767	3.87644	4.22137	4.02432	4.48595	4.14432	4.73193	4.57338	4.10023	4.09089	4.76368	3.80255	4.54576	4.01234	4.044	4.12036	4.22994	4.56675	4.67567	4.96716	5.19248	4.27816	4.08457	4.27057	4.3811	4.41027	4.36421	4.63786
ENSMUSG00000004151	Etv1	ENSMUSG00000004151	turquoise	6.03269	6.06487	5.88611	5.95275	6.24364	6.22597	6.25797	6.23743	5.21061	4.49047	5.66352	6.25354	5.73645	5.59198	5.1686	5.43702	5.73351	5.1504	4.65024	4.56671	5.62672	5.67343	5.23921	5.15207	6.12532	6.17279	5.26147	5.33725	5.75902	4.47931	5.63988	4.92201	5.1134	5.48251	5.65205	5.39575	5.40188	5.21197	5.0586	5.40504	5.5403	5.30889	5.2015	5.58061	5.7433	5.62899
ENSMUSG00000004187	Kifc2	ENSMUSG00000004187	yellow	7.6139	7.60045	7.37654	7.41961	8.06258	8.13732	8.07643	8.15722	7.9342	7.74017	7.69911	7.92529	7.54994	7.53197	8.24322	8.27044	8.20209	7.71254	7.81044	7.76948	7.38428	7.38846	7.65367	7.59774	7.46807	7.57619	6.94502	6.85546	7.97829	6.81903	7.59949	6.86451	7.33434	7.82285	7.40061	7.74149	7.76087	8.36691	8.34938	7.12253	7.11478	7.41045	7.39647	7.29723	7.3246	7.60569
ENSMUSG00000004263	Atn1	ENSMUSG00000004263	black	5.83771	6.10747	5.83583	5.7633	6.07398	5.78083	5.99467	6.19028	5.82384	6.16415	5.44081	6.04262	6.1032	5.98671	5.70964	6.1973	5.77661	5.53948	6.21136	6.24108	5.70589	5.76654	6.09745	6.02136	6.01526	6.12576	6.08999	5.95353	6.0906	5.94351	5.87589	5.83778	6.20376	5.6738	5.87368	6.25589	6.16477	6.41389	6.34252	5.32222	5.2697	6.08546	6.07724	6.0918	5.73437	6.22193
ENSMUSG00000004267	Eno2	ENSMUSG00000004267	black	9.14717	9.26311	9.05494	9.04714	9.56903	9.59361	9.32075	9.35955	9.25077	9.41898	8.96446	9.56592	9.19177	9.32753	8.96481	9.39927	9.08546	9.03504	9.33054	9.26138	8.9708	9.03357	9.24873	9.14076	9.28151	9.31375	9.19547	9.23753	9.3067	8.89213	9.3213	9.24217	9.11775	8.99092	9.09023	9.19007	9.21512	9.29966	9.45014	8.54204	8.56812	8.94282	9.00814	9.35224	9.22636	9.18118
ENSMUSG00000004356	Utp20	ENSMUSG00000004356	turquoise	2.11508	2.17488	2.84413	2.6813	2.56967	2.8555	2.52105	2.7874	1.94807	2.12636	2.45263	3.04454	1.86529	2.57223	2.13221	2.43154	2.57788	2.62719	1.82024	2.0438	2.41858	2.76087	1.72634	2.29984	2.17301	2.03816	2.34603	1.98327	2.50827	2.36503	2.99473	2.04743	1.97834	2.54934	2.19747	2.65777	2.61511	2.54049	2.12352	2.3674	1.83612	1.89355	1.60785	1.84321	2.79549	2.74564
ENSMUSG00000004360	9330159F19Rik	ENSMUSG00000004360	turquoise	4.70328	4.43484	4.60769	4.48189	4.96176	4.82518	4.76848	4.55301	4.15757	3.58216	4.6231	4.73626	3.89243	4.2208	4.25205	4.37139	4.63619	4.40534	3.92319	3.9477	4.35092	4.34363	4.06431	4.38085	3.95141	3.99191	3.63086	3.29781	4.76421	3.61697	4.49548	3.7803	3.78541	4.64047	4.55342	4.62671	4.53517	4.82325	4.81569	4.45144	4.44782	3.98854	4.11903	4.28577	4.13053	3.95912
ENSMUSG00000004364	Cul3	ENSMUSG00000004364	turquoise	6.46795	6.22107	6.02328	5.96136	6.59898	6.43898	6.12911	5.9665	5.84672	5.10946	6.20231	6.34497	5.89302	6.19002	5.84041	6.0437	6.0607	6.0623	5.68243	5.66653	6.01686	6.05661	5.66839	5.94315	6.07054	5.89265	5.67138	5.57198	6.13957	5.29008	6.20504	5.42741	5.64596	6.0976	5.95669	6.01281	6.21125	6.14823	5.87038	6.27009	6.01462	5.77365	5.78502	5.86682	6.40921	5.86229
ENSMUSG00000004366	Sst	ENSMUSG00000004366	purple	8.30417	8.36056	8.32061	8.32633	9.07531	9.19835	8.93821	8.95997	8.43433	9.1355	8.29585	8.7372	8.61342	8.54422	8.31256	9.06072	8.63762	8.01019	8.21253	8.15424	8.24984	8.19109	8.46774	8.34526	8.50354	8.63812	7.9725	8.27053	8.84984	7.94571	8.29246	7.86115	8.7098	8.17477	8.1687	8.57455	8.52076	9.04984	9.21433	7.85794	7.83163	7.98126	8.04374	8.03028	8.17714	8.41263
ENSMUSG00000004383	Large1	ENSMUSG00000004383	blue	6.36272	6.33609	6.36579	6.24933	6.52366	6.49862	6.34686	6.32593	5.84302	5.78519	6.1039	6.45756	5.94409	6.05175	5.69337	6.03824	6.04314	5.91934	5.56933	5.58537	6.07916	6.04369	5.9318	5.93474	6.24772	6.12173	5.84419	5.78766	6.1754	5.38423	6.09711	5.61941	5.7353	6.01695	6.06562	6.05616	6.05599	6.19483	6.2504	5.78252	5.83323	5.77881	5.55304	5.9453	5.97764	6.04191
ENSMUSG00000004446	Bid	ENSMUSG00000004446	turquoise	3.1183	3.26242	2.661	2.74561	3.41636	3.35731	2.9666	2.98008	2.33479	2.62171	2.67781	3.29209	2.40241	2.65554	2.55821	2.49908	3.05763	3.00262	2.1173	2.44789	2.4646	2.90039	2.61963	2.715	2.13469	2.29197	2.20551	2.13114	3.09514	1.67499	2.58282	1.8507	2.55689	2.54831	2.38207	2.77722	2.41116	3.00831	2.85197	2.59229	2.63147	2.27931	2.35889	2.52681	1.8049	2.09086
ENSMUSG00000004451	Ralb	ENSMUSG00000004451	yellow	3.12877	3.66548	3.5143	3.65954	3.78924	3.87402	3.46203	3.60265	3.68102	3.86036	3.56168	3.87779	3.33192	3.50721	3.72001	3.864	3.28681	3.7792	3.6619	3.65144	3.44166	3.71668	3.42235	3.42324	3.57153	3.25609	3.39392	3.14166	3.63946	3.02235	3.51994	3.3026	3.58392	3.5458	3.33712	3.65934	3.85952	3.85999	3.86999	3.32167	3.40534	3.46751	3.58341	3.73512	3.82463	3.57232
ENSMUSG00000004508	Gab2	ENSMUSG00000004508	turquoise	3.32013	3.55659	3.25264	3.59909	3.58713	3.45268	3.73652	3.95959	2.989	2.75247	3.36109	3.48679	3.06717	3.24672	3.33871	3.30456	3.25624	3.47315	3.15118	3.14657	3.32318	3.38097	3.32772	3.20642	3.32601	3.31755	2.84602	2.72527	3.27766	2.81618	3.21382	2.7554	2.93574	3.22252	3.32591	3.21542	3.28228	3.2512	3.27958	3.02771	2.88673	3.28508	3.55193	3.56296	3.34354	3.22763
ENSMUSG00000004530	Coro1c	ENSMUSG00000004530	purple	5.11807	5.4329	5.06194	5.27907	5.53541	5.62137	5.29453	5.35026	4.9658	5.19892	5.1273	5.53988	5.08483	5.05351	5.06413	5.61701	5.43244	5.04318	4.97168	4.96373	4.97462	5.03991	5.22237	5.26177	5.45027	5.19561	4.66364	4.82706	5.51988	4.55202	5.06925	4.63349	4.98884	5.15693	4.97246	5.19386	5.12872	5.44169	5.51322	5.12997	4.64244	5.12876	4.88181	5.00575	5.1613	5.44029
ENSMUSG00000004535	Tax1bp1	ENSMUSG00000004535	turquoise	5.89364	5.94229	5.80015	5.78578	6.20356	6.24543	6.01456	5.87271	5.57113	5.13828	5.89507	6.08907	5.38495	5.60914	5.72524	5.8117	5.92948	5.90409	5.42452	5.37049	5.76704	5.68361	5.56166	5.52357	5.46482	5.51666	5.25022	5.0679	5.96789	4.88872	5.61843	5.17312	5.15283	5.72272	5.6789	5.78474	5.76698	5.89403	5.84776	5.40775	5.5227	5.32555	5.2011	5.89271	5.84366	5.76716
ENSMUSG00000004565	Pnpla6	ENSMUSG00000004565	turquoise	4.4207	4.66038	4.31312	4.26781	4.38376	4.67322	4.36162	4.75388	4.25043	4.54022	4.46041	4.92002	4.56901	4.56407	4.14797	4.91311	4.37825	4.73157	4.12135	4.07544	4.27392	4.48293	4.29317	4.32723	4.16853	4.51403	4.09505	4.30528	4.88907	3.98759	4.51386	4.05509	4.40866	4.54214	4.74162	4.25194	4.56616	4.84205	4.58708	3.89992	4.43389	4.92838	3.60266	4.18487	3.57287	4.25404
ENSMUSG00000004568	Arhgef18	ENSMUSG00000004568	grey60	4.20191	3.97123	4.20843	3.99659	4.4933	4.46917	4.40225	4.34441	4.15025	4.00719	4.06765	4.51348	3.8005	4.19916	4.15099	4.59728	4.09487	4.31535	4.633	4.3284	3.94784	4.00646	4.19989	4.17453	4.20872	3.97838	3.79124	3.69597	4.45603	3.71968	4.02857	3.85348	3.90739	4.0411	4.15772	4.27275	4.33362	4.59997	4.44612	3.58753	3.74321	3.98675	3.9108	4.03666	4.21874	3.97582
ENSMUSG00000004591	Pkn2	ENSMUSG00000004591	turquoise	3.20552	3.2191	3.19181	3.54155	3.43925	3.64941	3.365	3.18197	2.96283	2.09064	3.17388	3.42678	2.84164	3.29368	3.25038	3.15701	3.40848	3.28843	3.02838	3.2118	3.32958	3.18255	3.13369	3.03488	3.27273	3.05809	2.84161	2.50159	3.30844	2.35281	3.19896	2.75773	2.80838	3.18272	3.17858	3.34076	3.49109	3.52095	3.34125	3.1229	3.20595	2.94978	3.12375	3.37458	3.02786	3.02378
ENSMUSG00000004642	Slbp	ENSMUSG00000004642	turquoise	4.02564	4.2454	4.43804	4.41057	4.5893	4.32798	4.32127	3.86185	4.17814	3.89823	4.2791	4.3792	3.86005	4.27159	4.0326	3.97033	4.14108	4.23039	4.00561	4.08208	4.25755	4.01965	3.69956	3.79202	3.8592	3.9265	3.81184	3.68696	4.06458	3.83041	4.29011	4.08517	3.93083	4.21393	4.08454	4.1715	4.12648	4.32812	4.45201	3.69057	4.59689	3.7692	3.65354	3.93081	4.40889	3.93427
ENSMUSG00000004667	Polr2e	ENSMUSG00000004667	black	5.82695	5.75088	5.39409	5.61172	6.12121	6.17914	6.03437	6.11253	6.00453	6.41262	5.55701	6.08248	6.07109	5.98028	5.80658	6.13041	6.08255	5.70964	6.10637	6.02071	5.42423	5.60704	5.98922	5.61419	5.97905	5.95048	5.82963	6.08632	5.9954	5.56837	5.7503	5.72906	5.96496	5.72268	5.42114	6.05066	5.69847	6.2407	6.27179	5.4148	5.35964	5.67055	5.76853	5.66302	5.50461	5.92342
ENSMUSG00000004677	Myo9b	ENSMUSG00000004677	yellow	2.75318	2.57748	2.91874	3.27766	2.89207	2.76056	3.17148	2.98711	2.57464	2.4607	3.15792	2.89718	2.42835	2.91732	2.8671	3.22765	3.1113	2.96485	2.57078	2.6945	2.54384	2.69359	3.6125	2.37901	2.72156	2.62895	2.0529	1.96307	3.20955	2.54317	2.55313	2.30799	3.00641	3.14234	3.03858	2.60432	2.42634	3.762	3.25853	2.54328	2.87142	2.65743	2.19201	2.12792	2.89894	2.65977
ENSMUSG00000004698	Hdac9	ENSMUSG00000004698	turquoise	4.30277	4.35048	4.56198	4.15972	4.80046	4.89935	4.34592	4.24951	4.29538	3.35168	4.27983	4.23904	3.77375	4.36749	4.16665	4.46076	4.32338	4.26575	3.8751	3.99437	4.05412	4.11573	3.97644	4.17779	3.93132	4.65428	4.18544	3.785	4.26012	3.44973	3.94259	4.22486	3.79256	4.10497	3.87168	4.56889	4.44369	4.41844	4.38479	3.81307	3.85847	3.90759	4.18038	4.57122	4.45466	4.58559
ENSMUSG00000004768	Rab23	ENSMUSG00000004768	turquoise	3.75185	3.84347	3.93844	3.89482	3.92672	3.63697	4.018	3.97098	3.61092	3.49087	3.83167	4.30115	3.41201	3.52975	3.54375	3.93066	3.92942	3.6175	3.24704	3.57733	3.53634	3.50586	3.5252	3.90891	3.76718	3.12144	3.40294	3.40196	3.97277	3.06906	3.72603	3.36509	3.49954	3.9787	3.57375	3.42903	4.07701	3.99174	3.9979	3.45942	3.57529	3.76786	3.91022	4.28849	3.55473	3.41121
ENSMUSG00000004815	Dgkq	ENSMUSG00000004815	turquoise	3.65645	3.67074	4.1765	4.13144	3.83837	3.88572	3.9897	4.00377	3.90159	3.44362	4.25295	4.61591	3.37628	3.85951	3.98159	4.25355	4.18156	3.95952	3.42756	3.45232	3.49378	3.96071	3.51124	3.39249	3.81911	3.81702	3.27515	3.13746	4.31126	3.42925	3.92241	3.22972	3.9973	3.75825	3.86772	3.5739	3.61857	4.11371	3.93926	3.89705	4.25033	3.81986	3.25413	3.21234	3.49704	4.11954
ENSMUSG00000004865	Srpk1	ENSMUSG00000004865	turquoise	4.19114	4.21241	4.77747	4.47532	4.8629	4.56278	4.57154	4.46582	4.5073	4.34837	4.58582	4.7879	4.10969	4.31116	4.38491	4.3815	4.65999	4.43764	4.07365	3.89911	4.32875	4.44295	4.46268	4.27849	4.21644	4.59125	4.32392	3.78259	4.83161	3.64443	4.26992	4.21122	3.98932	4.64912	3.97083	4.62821	4.18907	4.44923	4.50392	4.43184	4.47549	4.1307	4.23621	4.1468	4.43746	4.33438
ENSMUSG00000004892	Bcan	ENSMUSG00000004892	black	6.83986	6.99415	6.89054	6.83499	7.06074	7.18698	6.96461	7.14295	7.29664	7.33582	6.78142	6.92187	7.24163	6.9663	7.18895	7.26658	7.13295	6.78364	7.14964	7.17768	6.60332	6.78064	7.18496	7.06758	7.05004	7.10977	7.00048	7.07293	7.12635	7.0686	6.80017	7.03618	7.18729	6.85615	6.86709	7.14803	7.16778	7.10053	7.31473	6.52516	6.33079	7.03807	7.16024	7.08751	7.03592	7.13187
ENSMUSG00000004895	Prcc	ENSMUSG00000004895	purple	4.7288	4.89138	4.76057	4.638	4.96013	5.0694	4.89527	4.78611	4.62042	4.93605	4.48794	5.07879	4.54376	4.5842	4.44937	4.88375	4.76777	4.58692	4.64966	4.58949	4.3132	4.4848	4.90228	4.80544	4.68484	4.78719	4.43593	4.30663	4.69858	4.04193	4.53862	4.09384	4.45852	4.45846	4.52693	4.762	4.80288	4.80241	4.64074	4.05733	4.39602	4.35273	4.46138	4.61498	4.78836	4.64916
ENSMUSG00000004896	Rrnad1	ENSMUSG00000004896	turquoise	3.12903	2.98715	3.05253	2.89442	3.05952	2.75982	3.16784	3.091	2.86666	2.67259	3.23056	3.01084	2.65759	3.06037	2.75529	2.92609	3.32775	2.81292	2.55753	2.28032	2.81677	2.52702	3.20839	2.54056	2.6413	2.87767	2.29893	2.56117	3.11808	2.25167	2.82191	2.68722	2.79431	2.95372	2.68715	3.17136	2.94417	3.33556	3.5826	2.51089	2.53952	2.92085	2.59723	2.6925	2.32739	2.8633
ENSMUSG00000004929	Thop1	ENSMUSG00000004929	purple	4.34651	4.63581	4.33057	4.67947	4.45555	4.50872	4.96632	4.37318	4.21804	4.40013	4.3422	5.05096	4.13413	4.83196	3.81728	4.60883	4.49951	4.2156	4.57748	4.15081	3.84105	4.20501	4.06187	4.18953	4.5664	4.89801	4.07325	3.7334	4.73193	3.49814	4.53026	3.76501	3.97932	4.09665	4.24053	4.43551	4.66238	4.78276	4.56724	3.41443	3.31998	3.85563	4.77276	4.51104	3.81907	4.50997
ENSMUSG00000004933	Matk	ENSMUSG00000004933	black	5.85304	6.01783	5.80788	5.63502	6.38446	6.40554	6.23462	6.30955	6.42115	6.72416	5.86128	6.19105	6.29482	6.11001	6.24426	6.51347	6.25541	5.83122	6.31058	6.35882	5.7702	5.83122	6.35491	5.94012	6.15021	6.38933	5.88434	6.1394	6.30982	5.96353	6.13955	6.11743	6.22619	5.80363	5.89312	6.20366	6.12414	6.6424	6.62061	5.73292	5.52375	5.91278	5.96106	5.74827	5.73678	6.0397
ENSMUSG00000004934	Pias4	ENSMUSG00000004934	purple	3.45865	4.10719	3.57284	4.21582	4.20274	3.99492	3.81212	4.3112	3.41286	3.46928	3.5591	3.89006	3.20251	3.72519	3.52711	3.65812	3.97024	3.52635	2.61335	3.49284	3.42912	3.82273	3.73455	3.91131	3.23568	3.8263	3.19657	3.33292	3.78354	2.98898	3.54625	3.18261	3.70946	3.66894	3.71084	3.37008	3.64601	4.46959	4.20239	1.7014	2.87454	3.38654	3.23635	3.34589	3.43586	3.66353
ENSMUSG00000004937	Sgta	ENSMUSG00000004937	black	6.46785	6.43454	6.47266	6.49116	6.99888	6.99247	6.88113	6.98561	6.77749	6.97001	6.32838	6.82339	6.7627	6.74302	6.57627	7.00745	6.5751	6.39102	6.78728	6.68019	6.41973	6.26761	6.87639	6.77162	6.67036	6.64483	6.53614	6.58921	6.79101	6.42988	6.4566	6.4908	6.74428	6.35909	6.48298	6.70151	6.68065	6.85771	6.86485	5.91003	5.68359	6.38205	6.49928	6.48952	6.58253	6.71127
ENSMUSG00000004961	Syt5	ENSMUSG00000004961	black	7.38369	7.30224	7.4172	7.34302	7.83743	7.87302	7.73325	7.75064	7.75213	8.08477	7.31524	8.04133	7.61843	7.72617	7.56667	8.08648	7.54479	7.2281	7.56161	7.73882	7.1615	7.3032	7.90248	7.90094	7.77328	7.83719	7.63462	7.64163	7.76263	7.44324	7.62117	7.66024	7.75806	7.07265	7.40846	7.72353	7.60603	7.92231	8.05149	6.68795	6.62655	7.32248	7.52428	7.598	7.32619	7.64958
ENSMUSG00000004980	Hnrnpa2b1	ENSMUSG00000004980	turquoise	8.14737	7.99789	8.07523	7.98301	8.3535	8.28726	8.19059	8.0584	7.90618	7.56952	8.24337	8.20244	7.75966	8.00084	7.96707	8.01512	8.15074	8.16995	7.50757	7.5617	8.06886	8.04224	7.65484	7.84851	7.67846	7.74592	7.66441	7.55256	8.21337	7.40755	8.07873	7.6536	7.60687	8.15265	8.03553	8.10644	8.04642	8.10641	8.03753	7.86067	7.98995	7.54563	7.44748	7.87441	7.93786	7.90227
ENSMUSG00000004994	Ccdc130	ENSMUSG00000004994	turquoise	3.22224	3.7833	4.10014	3.09573	3.54595	3.42167	2.72649	3.40931	2.76481	3.21206	2.93713	4.20768	2.59657	2.79242	2.75054	3.84526	3.86079	2.70538	2.73388	2.6849	2.78752	2.46459	2.56252	2.36723	2.51885	2.98517	2.45794	3.24699	3.1324	1.79175	2.96272	2.08361	1.98578	3.60602	2.662	3.20986	2.26447	3.70937	3.70964	3.52043	2.48805	2.28778	3.66201	3.41661	3.87323	3.13138
ENSMUSG00000005043	Sgsh	ENSMUSG00000005043	purple	2.21198	2.34198	2.33822	2.11281	2.50937	2.51045	2.39195	2.41911	2.11912	2.22093	1.98254	2.5071	2.36312	2.48065	1.74228	2.31898	2.34844	2.04668	2.15699	2.04454	2.37253	2.54236	2.07528	2.31387	2.38319	2.29502	1.94097	2.05825	2.58469	2.12084	2.09022	1.66291	2.13629	1.97942	2.22265	2.50519	2.19553	2.46387	2.4431	1.49661	2.50913	2.1906	2.11669	2.09634	2.41738	2.78665
ENSMUSG00000005045	Chd5	ENSMUSG00000005045	purple	5.79299	5.9096	5.84088	5.89867	6.12047	6.24083	6.14646	6.24684	5.68413	5.7532	5.62208	6.13688	5.72361	5.89888	5.94281	6.21578	5.88822	5.5862	6.0312	5.94006	5.67844	5.74638	5.86332	5.76924	5.8704	5.90254	5.61084	5.32428	6.09038	5.69173	5.82796	5.59867	5.76919	5.75352	5.81435	6.18809	6.0123	6.2597	6.37082	5.3941	5.44848	5.71641	5.84673	5.82889	5.89569	5.9997
ENSMUSG00000005102	Eif2ak4	ENSMUSG00000005102	turquoise	2.95042	2.48239	2.75811	2.68638	2.89602	2.73494	2.71079	2.69368	2.4004	2.1742	2.7965	2.98705	2.21493	2.58187	2.56603	2.71393	2.82941	2.96049	2.21988	2.06918	2.44384	2.43134	2.52584	2.33784	2.49118	2.91864	2.03689	1.8881	2.81978	1.87453	2.44405	1.88285	1.7532	2.67335	2.50061	2.54505	2.52668	2.55114	2.53731	2.00776	2.07653	2.31692	2.29139	2.85896	2.77849	2.7003
ENSMUSG00000005103	Wdr1	ENSMUSG00000005103	green	6.70966	6.70568	6.42587	6.48225	6.90575	6.90058	6.63582	6.61113	6.22602	6.27106	6.3571	6.81987	6.27386	6.5511	6.26549	6.50323	6.49567	6.52999	6.37793	6.20067	6.52895	6.61541	6.4723	6.41951	6.58358	6.52989	6.12485	6.27129	6.70492	5.75214	6.48315	6.03115	6.27861	6.38943	6.47145	6.58283	6.62271	6.48908	6.60631	6.13002	6.10624	6.30648	6.26017	6.54002	6.56864	6.65762
ENSMUSG00000005150	Wdr83	ENSMUSG00000005150	purple	4.02856	4.42695	4.19496	3.93538	4.63359	4.45625	4.20748	4.46467	4.20428	4.22543	4.01493	4.30887	4.18221	4.22896	3.92061	4.18128	4.23169	4.02236	3.99186	3.7854	3.29448	3.96949	3.7835	3.99249	4.20744	4.02645	3.74939	3.86609	4.52689	3.29845	3.89321	3.75089	3.95118	4.24634	3.97068	4.20767	3.81652	4.23904	4.20875	3.41913	3.8997	3.59265	3.64194	4.22519	3.90017	4.0696
ENSMUSG00000005198	Polr2a	ENSMUSG00000005198	green	4.93045	5.01247	4.86237	4.89683	5.19461	5.07998	4.70742	4.82332	4.36735	4.15922	4.45161	5.1293	4.59526	4.74758	4.26503	4.57304	4.5559	4.57122	4.53352	4.52557	4.63046	4.62261	4.66074	4.80841	4.99337	4.99236	4.37704	4.40677	4.9856	4.42844	4.65742	4.34795	4.57681	4.58531	4.74976	4.9162	4.93539	4.70476	4.65901	4.36366	4.24888	4.70287	4.6535	4.64781	4.79053	4.80729
ENSMUSG00000005204	Senp3	ENSMUSG00000005204	yellow	5.52422	5.27943	5.45398	5.12163	5.4753	5.6402	5.68969	5.32751	5.19577	5.6531	5.68831	5.9769	5.2453	5.53613	5.42539	5.43882	5.93822	5.85724	5.56624	5.70986	5.30524	5.26999	5.21228	5.3805	5.4037	5.37639	5.54202	5.07309	6.03052	5.32389	5.56485	5.148	5.12255	5.42689	5.26619	5.44267	5.35837	5.93501	6.40974	5.29131	5.49411	5.25856	5.21536	5.51397	5.40645	5.82757
ENSMUSG00000005225	Plekha8	ENSMUSG00000005225	turquoise	2.22876	2.68041	1.94894	2.0803	2.27844	2.35458	2.36045	2.40767	1.78678	1.38927	2.29335	2.38488	2.27511	2.10004	2.25067	2.04961	2.19193	2.20951	1.90436	1.86912	2.41282	2.02267	1.90993	1.8846	1.56245	1.86515	2.3339	2.11317	2.38621	1.51948	2.35343	1.48666	1.84228	2.30507	2.00936	2.20173	2.30658	2.23943	2.33767	2.11924	2.1023	2.04512	2.51595	2.2072	1.93193	2.52667
ENSMUSG00000005262	Ufd1	ENSMUSG00000005262	turquoise	5.87065	5.8153	5.8098	5.95098	6.00907	6.01865	5.88875	5.93074	5.58635	5.34261	5.92102	6.09582	5.92067	5.85788	5.49447	5.82352	5.98717	5.87141	5.25359	5.46097	5.5661	5.74091	5.59124	5.61228	5.60452	5.60093	5.44383	5.37838	6.00802	4.88228	5.86938	5.32835	5.3419	5.80019	5.72497	5.87811	5.75183	6.16068	5.84947	5.7534	5.5921	5.82863	5.49439	5.63117	5.58718	5.68002
ENSMUSG00000005267	Zfp287	ENSMUSG00000005267	turquoise	2.89943	3.05553	2.93672	3.04176	3.02327	3.06224	3.3775	3.11911	2.70925	2.19745	2.97286	3.00619	2.63356	2.62916	2.68921	2.72258	2.86207	2.63449	2.20749	2.30841	2.67887	2.69839	2.64457	2.44321	2.58123	2.60234	2.38588	2.53468	3.12322	2.43292	2.99188	2.32534	2.46631	2.95733	2.744	2.94405	2.7981	3.1794	3.00113	2.10897	2.29987	2.71222	2.70152	2.5889	3.03211	2.94851
ENSMUSG00000005299	Letm1	ENSMUSG00000005299	black	4.80273	4.72979	4.65699	4.8051	5.25664	5.43039	5.71563	5.30427	5.29795	4.89054	4.5689	5.60733	5.11272	5.10866	4.93464	5.30838	5.0642	4.84278	5.36585	5.2108	4.68773	4.75634	5.24422	4.68339	5.06342	4.82871	4.52182	4.95849	5.19034	4.73794	4.84238	4.88518	4.82394	4.81608	4.62995	5.39066	4.87538	5.40715	5.63687	4.56891	4.40015	5.09796	5.05328	4.8779	4.797	5.00833
ENSMUSG00000005338	Cadm3	ENSMUSG00000005338	purple	7.52848	7.63052	7.69332	7.63685	7.90502	7.90664	7.70865	7.78446	7.43383	7.40542	7.50201	8.0555	7.31534	7.58741	7.28261	7.75658	7.57996	7.25652	7.5687	7.43039	7.26211	7.33337	7.61514	7.5159	7.63409	7.59346	7.58365	7.29515	7.75715	7.14998	7.60602	7.16384	7.28198	7.39784	7.43614	7.49769	7.50677	7.9199	7.78355	6.98431	6.80861	7.28976	7.266	7.25263	7.3748	7.34423
ENSMUSG00000005370	Msh6	ENSMUSG00000005370	turquoise	2.84032	2.90788	2.70206	2.57225	3.25478	3.26204	2.71756	2.88786	2.52939	2.53154	2.88036	3.22069	2.69509	2.78352	2.76992	2.98598	2.87209	2.99036	2.57068	2.69233	2.86274	2.84757	2.67111	2.68184	2.82898	2.82736	2.45537	2.47304	2.94501	2.14029	2.81424	2.37566	2.7013	3.01873	2.72891	2.85584	3.02001	3.0985	2.77411	2.43617	2.66967	2.6171	2.69149	2.79463	2.66745	2.58819
ENSMUSG00000005371	Fbxo11	ENSMUSG00000005371	turquoise	5.91163	5.85954	5.90454	5.92964	6.19201	6.07408	5.809	5.70275	5.31156	5.13294	5.87687	5.95605	5.38058	5.60119	5.50624	5.55261	5.65687	5.83256	5.3792	5.35448	5.79223	5.80148	5.61882	5.71291	5.6252	5.55418	5.27649	4.98554	5.95337	4.95286	5.731	4.981	5.18474	5.81743	5.59646	5.75955	5.82237	5.88484	5.64746	5.73887	5.76537	5.45733	5.23198	5.61094	5.79033	5.83103
ENSMUSG00000005374	Tbl2	ENSMUSG00000005374	green	3.3844	2.95422	3.44647	2.90851	3.38163	3.08095	3.28763	2.95408	3.08481	2.60174	3.28695	3.33002	2.78252	2.95667	2.78167	3.42251	2.93971	3.07205	2.88229	3.12969	2.74379	3.0333	2.83677	2.77527	2.76472	3.09418	2.87321	2.80092	3.39276	2.39703	3.03561	2.83048	2.8955	3.18897	3.02052	2.98932	2.97218	3.23283	3.18242	2.6875	2.88144	2.75631	2.78116	2.79336	3.38411	3.06622
ENSMUSG00000005417	Mprip	ENSMUSG00000005417	purple	6.37444	6.44875	6.42045	6.42039	6.84151	6.71882	6.65276	6.79164	6.31561	6.21158	6.34803	6.82712	6.19078	6.23854	6.41413	6.61581	6.55898	6.49808	6.17339	6.18806	6.42238	6.37224	6.323	6.31349	6.27033	6.49024	5.88905	5.88767	6.65616	5.89829	6.31397	5.81387	6.19121	6.37788	6.19585	6.51745	6.5271	6.77824	6.87996	5.9965	5.89347	6.26192	6.34753	6.42159	6.28086	6.39773
ENSMUSG00000005442	Cic	ENSMUSG00000005442	black	5.83328	5.77204	5.98503	5.90166	6.0103	6.07161	6.02695	6.18289	6.09932	6.08573	5.64358	6.15168	5.99782	5.85853	5.98751	6.3164	5.92418	5.72948	6.10606	5.90357	5.80149	5.6441	6.01404	6.02913	6.14045	6.13885	6.00141	5.72592	6.07124	5.71274	6.01767	5.63429	6.035	5.56453	5.70551	6.03593	6.09425	6.29365	6.47674	5.27346	5.04882	6.10189	6.22966	6.15624	5.81466	6.04053
ENSMUSG00000005506	Celf1	ENSMUSG00000005506	turquoise	5.80874	5.71589	5.84634	5.88798	5.97164	5.77606	5.68978	5.80299	5.49604	4.99004	5.59266	5.99045	5.34521	5.65342	5.41442	5.60724	5.6925	5.58121	5.4419	5.40792	5.55441	5.6897	5.48665	5.44806	5.6914	5.65549	5.33153	5.29986	5.86186	4.97481	5.75051	5.33163	5.28804	5.51218	5.57804	5.70916	5.97401	5.90066	5.98581	5.53516	5.41787	5.54482	5.46633	5.49504	5.50003	5.5637
ENSMUSG00000005514	Por	ENSMUSG00000005514	purple	5.07286	5.64291	4.89855	5.2934	5.69147	5.7785	5.5054	5.48725	5.19675	5.32469	5.07136	5.69346	5.34803	5.40264	5.02277	5.63454	5.00015	5.32525	5.2564	5.07028	5.56503	5.35412	5.33683	5.37704	5.5559	5.37816	4.92675	5.21394	5.38488	5.0202	5.2392	5.2048	5.26494	4.96856	5.16767	5.48506	5.5299	5.64788	5.57767	4.39458	4.34052	5.21556	5.20022	5.56051	5.03988	5.10755
ENSMUSG00000005533	Igf1r	ENSMUSG00000005533	green	3.51121	3.93096	3.6269	3.86705	3.6729	3.63519	3.50845	3.59325	3.15897	2.74772	3.29024	3.54611	3.09836	3.22572	3.39484	3.48518	3.52811	3.41724	3.67783	3.65394	3.57963	3.48818	3.86832	3.5438	3.55404	3.69767	3.01395	2.76447	3.70111	3.15491	3.42306	2.8978	3.10088	3.35643	3.23115	3.51952	3.80953	3.94706	3.9626	3.30406	3.52691	3.56624	3.39854	3.4286	3.25777	3.42032
ENSMUSG00000005534	Insr	ENSMUSG00000005534	turquoise	3.43055	3.33819	3.43524	3.4146	3.50928	3.57569	3.58582	3.41138	3.00321	2.55631	3.39481	3.64606	2.93399	3.45227	3.29073	3.18094	3.3281	3.70386	3.54002	3.20259	3.44234	3.34173	3.18862	3.16347	3.13115	3.3295	2.80567	2.59195	3.53498	3.12779	3.37897	2.81246	3.06662	3.36404	3.41766	3.70483	3.6763	3.59851	3.58753	3.28655	3.2113	3.108	3.26741	3.20591	3.21152	3.38749
ENSMUSG00000005566	Trim28	ENSMUSG00000005566	yellow	6.72683	6.76815	6.69987	6.89982	6.84975	6.921	6.48286	6.79831	6.28553	6.73711	6.53992	6.91586	6.25826	6.6237	6.1987	6.56527	6.55803	6.78833	6.36544	6.61531	6.53994	6.33229	6.67453	6.32653	6.64625	6.48989	6.24996	6.41367	6.83024	5.63176	6.36677	6.00837	6.25814	6.61535	6.54174	6.76938	6.45269	7.08823	6.6309	6.37603	6.24692	6.39788	6.37547	6.7025	6.60917	6.84825
ENSMUSG00000005580	Adcy9	ENSMUSG00000005580	blue	4.34665	4.20149	4.29757	4.19076	4.73751	4.82349	4.41068	4.37758	4.03575	3.13613	4.10409	4.62931	4.19116	4.1624	3.76663	4.21296	4.32128	4.03894	3.8195	3.91928	4.27381	4.2154	3.97944	3.92715	4.36881	4.48008	3.53619	3.73151	4.4814	3.37163	4.57361	3.48186	3.86301	4.09134	4.15186	4.31767	4.24616	4.62195	4.65768	4.06911	3.99925	4.09936	3.95725	4.03197	3.89742	3.89216
ENSMUSG00000005609	Ctr9	ENSMUSG00000005609	green	4.46232	4.43509	4.55889	4.58613	4.78439	4.87297	4.50722	4.55878	4.14218	3.94299	4.33597	5.01994	4.03742	4.3428	4.21401	4.47866	4.3831	4.3504	4.02342	4.01762	4.09646	4.15959	4.01466	4.37591	4.30441	4.38003	3.92597	3.78077	4.56961	4.0258	4.30678	3.84947	4.2193	4.20346	4.29061	4.36899	4.31762	4.38609	4.3202	3.65536	3.88739	4.11646	4.24279	4.28528	4.13319	4.22615
ENSMUSG00000005672	Kit	ENSMUSG00000005672	turquoise	4.98792	4.96022	4.80606	4.64255	5.30907	5.40744	4.99114	4.97633	4.35018	4.11892	4.87639	4.82523	4.68152	4.78185	4.08766	4.70876	4.7074	4.39607	4.48871	4.58034	4.71956	4.72962	4.53232	4.65361	4.54331	4.73282	3.94827	4.66196	4.94098	3.89606	4.84001	4.18238	4.44872	4.83202	4.66551	4.42603	4.5357	4.4534	4.41233	5.07956	5.04047	4.62304	4.17482	4.84762	4.82836	4.75223
ENSMUSG00000005698	Ctcf	ENSMUSG00000005698	turquoise	4.87871	5.13995	4.90646	4.76819	5.28252	5.39999	5.10479	4.90106	4.62995	4.36688	4.98693	5.18559	4.69866	4.85204	4.87621	4.97117	4.89352	4.83508	4.63983	4.74751	4.76649	4.83793	4.60815	4.68449	4.6912	4.66451	4.462	4.49054	5.00951	4.35783	4.87261	4.4018	4.60583	4.82718	4.89123	4.87569	5.09823	5.17564	4.81815	4.60924	4.69379	4.53968	4.32397	4.82004	4.82963	4.80099
ENSMUSG00000005699	Pard6a	ENSMUSG00000005699	black	4.64445	4.81409	4.30753	4.62405	5.12239	4.94478	5.07137	5.12568	5.07823	5.29596	4.54918	4.70747	5.0152	4.83829	4.78725	5.08203	5.06556	4.58903	5.04592	5.01425	3.94049	4.4539	4.93275	4.77342	4.81904	5.17535	4.8997	4.92706	4.81969	4.85123	4.54573	5.07449	4.82944	4.56862	4.48378	4.82355	4.62264	5.1528	5.11519	4.3409	4.5509	4.74662	4.79012	4.52754	4.88205	4.9991
ENSMUSG00000005774	Rfx5	ENSMUSG00000005774	turquoise	3.05914	3.02205	3.52768	3.12192	3.29464	3.47618	3.35046	3.51836	2.64345	2.43216	3.19744	3.28324	2.75523	2.95892	3.1758	3.08558	2.97296	3.44118	3.04601	2.99294	2.95446	2.70295	2.68105	2.64446	3.05858	2.90116	2.61727	2.73754	3.36003	2.6132	2.84916	2.6988	2.68213	3.45123	2.91047	3.05542	3.16766	3.14966	2.95885	2.58317	3.02104	2.66134	2.6693	2.62869	2.88717	2.89563
ENSMUSG00000005846	Rsl1d1	ENSMUSG00000005846	turquoise	5.02808	5.09083	5.09255	4.92281	5.44316	5.3282	5.16094	5.38546	4.89861	4.90897	5.06752	5.26813	4.71379	5.02019	4.80973	4.80863	5.21169	4.98474	4.47279	4.62768	5.09184	4.80942	4.48017	4.74713	4.86193	4.62818	4.53885	4.63543	5.18851	4.12397	4.87787	4.60598	4.48439	5.01101	4.89677	4.95747	5.05509	4.97061	5.06313	4.9164	4.80877	4.79817	4.45585	4.8827	5.11792	4.78401
ENSMUSG00000005871	Apc	ENSMUSG00000005871	turquoise	6.21419	6.13518	6.54041	6.2768	6.12963	5.951	6.38996	6.2126	5.62168	4.41761	6.13673	6.09618	5.5617	5.85374	5.9555	6.06424	6.26927	5.91291	5.73177	5.82531	6.09097	5.90054	5.75873	5.91245	5.89467	5.85871	5.19066	4.717	6.06508	5.45406	5.98551	5.18189	5.29954	5.94801	5.89761	5.96203	5.91649	6.4522	6.35754	5.82339	5.96274	5.92276	6.089	5.70694	5.78358	5.96096
ENSMUSG00000005886	Ncoa2	ENSMUSG00000005886	green	4.83152	4.86092	4.91372	4.95486	5.00372	4.99655	4.86613	4.87262	4.46563	3.71484	4.56309	5.108	4.59356	4.75044	4.55428	4.82516	4.834	4.62374	4.54842	4.70754	4.59432	4.72641	4.56219	4.45684	4.70873	4.71132	4.30784	4.17649	4.90931	4.2107	4.7542	4.36955	4.48989	4.61173	4.61555	4.93212	4.88045	4.87826	4.87855	4.29049	4.54186	4.89842	4.64563	4.63663	4.57853	4.82612
ENSMUSG00000005899	Smpd4	ENSMUSG00000005899	turquoise	4.11203	4.04575	4.08645	4.62162	3.83634	4.07383	4.46133	4.54529	3.82115	3.77911	4.2979	4.19216	3.82971	3.99737	3.99893	3.99973	4.30894	4.09727	3.60275	4.10585	3.93019	3.85229	4.09747	3.98284	3.98246	4.16764	3.54481	3.33582	4.25511	3.49328	3.91964	3.48866	3.47867	4.02307	3.99965	4.20999	3.89021	4.63399	4.48739	3.53022	3.74445	3.3622	4.02593	3.25718	3.85216	3.71852
ENSMUSG00000005958	Ephb3	ENSMUSG00000005958	black	2.79367	2.83243	2.85779	3.00417	2.96188	3.21086	2.95932	2.95903	2.8137	2.87768	2.45058	2.67564	2.97492	2.70107	2.79014	3.16191	2.79615	2.44583	3.00879	3.13122	2.71483	2.57297	2.94589	2.90167	2.95627	2.62747	2.58139	2.85315	2.66085	2.6365	3.06251	2.47215	3.05539	3.05648	2.47497	2.80087	2.8438	3.6448	3.46005	2.44728	2.62987	2.84342	3.00987	2.87222	2.97766	3.16231
ENSMUSG00000005986	Ankrd13d	ENSMUSG00000005986	purple	4.5894	4.39273	4.58749	4.38446	4.78356	4.98643	5.06322	4.83049	4.80402	5.063	4.51774	5.04556	4.46625	4.86012	4.57539	5.00873	4.68127	4.53033	4.42925	4.48339	4.40665	4.7388	4.74383	4.70487	4.60948	4.68238	4.49935	4.48211	4.82716	4.27855	4.55986	4.46069	4.52633	4.41556	4.45259	4.65069	4.48723	5.25877	4.97202	4.05369	4.13561	4.67846	4.56786	4.44081	4.32234	4.43628
ENSMUSG00000006005	Tpr	ENSMUSG00000006005	turquoise	5.08354	4.84536	5.43393	5.30557	5.60864	5.80442	5.32046	5.57751	4.72766	5.00834	5.38843	5.55761	4.40945	4.97172	5.01622	5.09774	5.43231	4.77735	4.40669	4.05749	5.20434	5.24345	5.14834	4.7348	4.88545	4.99812	4.25743	4.22139	5.14948	4.66402	5.05765	3.90603	4.42482	5.05817	4.98272	5.28382	4.88342	5.37211	5.12837	5.32802	5.04828	4.69923	4.87502	4.99095	4.94355	4.86853
ENSMUSG00000006010	Odr4	ENSMUSG00000006010	turquoise	4.43576	5.14087	5.13958	4.86926	4.61484	4.7032	4.86265	4.56727	4.3337	4.2091	5.07853	4.99593	4.30904	4.50443	4.26542	4.61395	5.33277	4.84088	3.44901	4.2369	4.1089	4.65576	3.69207	4.51695	4.09224	3.98097	3.9185	3.52242	4.7412	3.66189	4.7389	3.57751	3.94895	4.74736	4.63076	4.47204	4.71325	4.42391	4.97615	4.38653	4.576	4.61773	3.88143	4.10574	4.12284	4.43854
ENSMUSG00000006019	Dhx34	ENSMUSG00000006019	black	1.91451	1.91741	2.14664	2.16538	2.53931	2.41193	2.40142	2.56398	2.44636	2.38884	1.79501	2.40926	2.24585	2.02284	2.14655	2.53658	2.12981	1.9186	1.93596	2.12029	1.78023	2.28957	2.35402	2.05555	2.54783	2.05467	1.71362	1.92508	2.07662	1.97119	1.92262	1.60953	2.1064	1.77112	1.86339	2.52368	2.072	2.33952	2.50449	1.93203	1.52891	2.18889	2.07936	2.41949	2.39577	2.47851
ENSMUSG00000006024	Napa	ENSMUSG00000006024	purple	7.03431	6.91845	6.82345	6.89879	7.33405	7.33791	7.18935	6.9031	6.90284	7.18699	6.8955	7.00146	6.85519	6.77931	6.80591	7.04837	7.12236	6.77299	7.04949	6.99722	6.70363	6.58761	7.00859	6.76975	6.68291	6.70886	6.84708	6.94597	7.12514	6.57961	6.78944	6.60226	6.81674	6.76459	6.71143	6.88261	6.99131	7.25855	7.32972	6.69587	6.48659	6.53916	6.45312	6.90425	7.00392	6.77076
ENSMUSG00000006127	Inpp5k	ENSMUSG00000006127	yellow	4.44242	4.12727	4.08218	4.21303	4.41806	4.67773	4.43117	4.20796	3.99151	4.25741	4.40581	4.42723	3.93749	4.33214	4.14213	4.35756	4.41174	4.39729	4.50122	4.36014	4.13864	4.13391	4.05165	4.29021	4.10382	4.06491	3.77173	3.96695	4.60191	3.53879	4.25892	4.02025	4.08926	4.26561	4.23093	4.31667	4.23423	4.48656	4.49848	3.97342	4.01142	3.8398	4.26618	4.14539	4.31227	4.18106
ENSMUSG00000006191	Cdkal1	ENSMUSG00000006191	turquoise	2.72352	3.00597	2.77777	2.73845	3.014	3.26618	2.39734	2.46449	2.40673	2.08743	2.68443	2.7497	1.98547	2.11413	2.58722	2.28469	2.64546	2.74217	2.37291	2.21863	2.32827	2.40736	2.04442	2.31687	1.95885	2.24842	1.63959	1.54418	2.65954	1.77074	2.11312	1.30543	1.83896	2.54517	2.39397	2.21885	2.36658	2.55408	2.52927	2.04254	2.57605	2.21053	2.50521	2.5749	2.03149	2.43404
ENSMUSG00000006215	Zbtb17	ENSMUSG00000006215	purple	3.04698	3.27776	3.30321	3.64397	4.15598	4.0734	3.74952	3.44729	3.38729	3.64184	3.42044	3.64198	3.35954	3.44324	3.82857	3.66787	3.56578	2.97668	3.17412	3.6625	3.1093	2.92116	3.18949	3.52037	3.04072	3.06387	3.12885	3.10208	3.59999	2.97121	3.27019	3.1064	3.32699	3.12288	3.26853	3.43876	3.51454	3.93843	3.86761	2.65258	2.33998	3.48713	3.4188	3.20933	3.0252	3.72215
ENSMUSG00000006262	Mob1b	ENSMUSG00000006262	turquoise	3.36876	3.34357	3.54623	3.35567	3.40103	3.59203	3.20809	3.41055	3.32008	2.62439	3.32343	3.65286	2.88907	3.53165	3.31434	3.04892	3.13773	3.52365	2.46582	2.87914	3.46688	3.37502	3.04243	3.35423	3.55803	3.5072	2.97681	3.06403	3.35272	2.87554	3.292	3.37817	2.99485	3.42659	3.10666	3.50436	3.47488	3.53958	3.25199	3.29368	3.2257	3.47675	3.13604	3.58689	3.30835	3.1065
ENSMUSG00000006276	Eps15l1	ENSMUSG00000006276	turquoise	4.32826	4.31926	4.40105	4.26966	4.63024	4.46165	4.67552	4.51361	4.04719	4.08303	4.39215	4.59792	4.09463	4.33999	4.19603	4.35857	4.50303	4.3041	4.31821	3.93855	4.2117	4.2366	4.30224	4.11053	4.32756	4.44505	3.77561	3.71222	4.63032	3.73046	4.34196	3.78631	3.80487	4.43776	4.36706	4.49948	4.69052	4.87896	4.59254	4.20254	4.10757	4.09817	4.15701	3.87205	4.21027	4.18922
ENSMUSG00000006307	Kmt2b	ENSMUSG00000006307	turquoise	3.92102	3.86053	3.0927	4.0903	3.96856	3.75416	4.04073	3.86574	3.17196	3.41224	3.46076	4.41065	3.27847	3.74837	3.68094	4.16957	4.04766	4.06044	3.98489	3.36044	3.93018	3.42711	3.76639	3.71876	3.70682	3.37281	2.79731	3.02934	4.12437	3.51601	3.82468	3.4669	3.52479	3.65557	3.84638	3.55721	3.59204	4.10518	4.14396	2.94715	2.91821	3.98905	3.60714	3.04858	3.04251	3.39046
ENSMUSG00000006356	Crip2	ENSMUSG00000006356	black	6.17139	6.33151	6.1976	6.53666	6.60944	6.85065	6.68045	6.81105	6.76295	7.17098	6.22384	6.74639	6.74704	6.59832	6.69057	7.05893	6.48726	6.26323	6.75516	6.65516	6.26069	6.44208	6.79648	6.62426	6.58872	6.67214	6.59464	6.58087	6.541	6.64245	6.47387	6.43736	6.71269	6.03009	6.37554	6.69956	6.72583	7.05773	7.14929	5.8138	5.94627	6.52111	6.58154	6.36332	6.36819	6.67388
ENSMUSG00000006362	Cbfa2t3	ENSMUSG00000006362	purple	3.40322	3.3662	2.94649	3.37765	3.98566	3.64678	3.56602	3.61202	3.39081	3.36518	2.89001	3.40073	3.73535	3.08613	3.47137	3.60002	3.37008	2.71454	3.076	3.11777	3.06773	3.30431	3.22619	3.00191	3.29709	3.79058	2.7506	3.26748	3.79791	3.15344	3.4551	3.16546	3.59393	3.30305	3.7958	3.95136	3.81759	4.03577	4.1887	3.65068	3.36321	3.67986	3.98871	3.52539	3.25654	3.38024
ENSMUSG00000006373	Pgrmc1	ENSMUSG00000006373	turquoise	8.19561	8.18511	8.20603	8.17501	8.39257	8.37607	8.35319	8.29426	7.97795	7.92632	8.36787	8.49087	7.99097	8.14314	7.82117	7.89989	8.28278	8.09899	7.45744	7.45644	8.17277	8.14851	7.82982	7.89184	8.02976	7.98192	7.7571	7.80971	8.18589	7.38111	8.10988	7.73172	7.67564	8.04023	8.06563	7.99548	7.97251	7.96656	7.94221	8.05559	8.1069	7.79609	7.71578	7.59462	7.7288	7.91217
ENSMUSG00000006403	Adamts4	ENSMUSG00000006403	black	2.15386	2.50089	2.27504	2.51246	2.60148	2.76782	2.48327	2.50856	2.42542	2.35464	2.17106	2.45999	2.41368	2.58345	2.83353	3.57442	2.5129	2.93164	3.20418	2.96995	2.27687	1.99888	2.78956	2.56738	2.35123	2.71774	2.53786	2.33522	2.30071	2.94539	2.60941	2.5757	2.6968	2.21542	2.29327	2.93183	2.8093	2.95022	3.13018	1.98728	1.77859	2.01981	2.01545	2.90741	2.88844	2.87043
ENSMUSG00000006435	Neurl1a	ENSMUSG00000006435	black	6.98046	6.97952	6.81859	6.93796	7.2424	7.31666	7.22325	7.20893	7.2843	7.29004	6.80233	6.89082	7.38612	6.89877	7.2383	7.17134	7.06743	6.46337	7.06627	6.94803	6.8407	6.71156	7.34122	7.16743	7.20479	7.07918	7.05479	7.07034	7.08676	6.97437	6.93201	7.06784	7.28095	6.70339	6.66084	7.31778	7.07492	7.48161	7.52112	6.8864	6.96671	7.19446	7.31069	6.91153	6.78116	7.23059
ENSMUSG00000006442	Srm	ENSMUSG00000006442	purple	5.71282	5.62833	5.35864	5.33016	5.83419	5.91132	5.67391	5.90625	5.50733	5.80365	5.43041	5.92435	5.4674	5.8178	5.43967	5.9586	5.66681	5.53987	5.29028	5.37066	5.54658	5.49566	5.57755	5.43429	5.47137	5.98382	5.30674	5.55654	5.86874	5.16118	5.58064	5.29852	5.68194	5.39729	5.64059	5.63966	5.54083	5.83657	5.90701	5.11353	4.70882	5.2845	5.63819	5.75913	5.69105	5.49004
ENSMUSG00000006456	Rbm14	ENSMUSG00000006456	black	3.67075	3.48779	3.77284	3.83054	4.14755	4.00053	3.83085	4.00744	3.8444	3.94907	3.40521	3.98146	3.92825	3.764	3.62898	3.82116	3.59699	3.50381	3.87982	3.87011	3.5423	3.33127	3.93324	3.72087	3.92175	3.82963	3.91564	3.59913	3.9694	3.38634	3.5368	3.97165	3.75847	3.76075	3.59963	3.93551	3.71014	3.88115	3.99988	3.20448	3.04966	3.66147	3.72389	3.75633	3.44359	3.93238
ENSMUSG00000006464	Bbs1	ENSMUSG00000006464	green	4.20912	4.13905	4.08629	3.84441	4.44943	4.33606	4.37759	4.24238	4.08074	3.44254	3.93162	4.24141	3.85359	3.71973	3.83378	4.09942	4.168	3.95071	3.89322	3.82445	3.66584	3.47603	3.82684	3.98173	3.80366	3.68375	3.63955	3.28308	4.12371	3.43192	4.12529	3.33806	3.49167	3.7705	3.81005	3.98777	4.00273	3.94583	4.06176	3.57383	3.51067	3.63843	3.38502	3.85746	3.9995	3.84509
ENSMUSG00000006471	Ndor1	ENSMUSG00000006471	turquoise	3.30239	2.98475	3.58645	3.45138	3.34852	3.12627	3.57042	3.75561	3.08504	2.9185	3.69609	3.58232	2.91935	3.34597	3.30159	3.30381	3.94352	3.23584	2.9158	3.35166	2.8129	2.93408	2.50802	3.44427	3.19396	3.27162	3.48949	2.88273	3.75599	3.30897	3.43381	3.007	2.76918	3.05316	3.18336	3.81655	3.49453	3.92016	3.61745	3.19343	3.23987	3.2103	3.19172	2.45373	3.12256	3.3515
ENSMUSG00000006476	Nsmf	ENSMUSG00000006476	blue	8.983	9.04766	8.57064	8.57844	8.97018	8.94823	8.75828	8.84759	8.51954	8.69032	8.6652	8.52593	9.05852	8.53703	8.701	8.57328	9.06529	8.4546	8.42583	8.33796	8.57287	8.59048	8.41537	8.37182	8.72554	8.75864	8.24824	8.51977	8.91779	7.96779	8.57597	7.98217	8.56101	8.81823	8.51936	8.73531	8.62486	8.72424	8.75513	8.67242	8.64974	8.54654	8.67074	8.75785	8.67452	8.83143
ENSMUSG00000006494	Pdk1	ENSMUSG00000006494	turquoise	4.62025	4.57103	4.79314	4.78777	4.75892	4.66336	4.5282	4.46326	4.25546	3.83544	4.49965	5.00209	4.25837	4.30614	4.22081	4.44145	4.42555	4.69236	3.99725	4.02586	4.34032	4.23804	4.24379	4.32054	4.33528	4.31192	4.05665	3.97138	4.58093	3.42439	4.57044	3.78655	3.93088	4.42125	4.16159	4.27973	4.39498	4.70394	4.63406	4.42301	4.3183	4.01954	3.7871	4.29183	4.16058	4.03661
ENSMUSG00000006498	Ptbp1	ENSMUSG00000006498	purple	4.05572	3.95058	4.25502	4.13163	4.30571	4.59408	4.36997	4.73149	4.38067	4.29703	4.05956	4.58603	4.07966	4.06451	4.20491	4.77157	4.21222	4.33396	4.28463	4.12477	4.10192	3.9848	4.7042	3.92951	4.28852	4.23419	3.99116	3.87199	4.48021	3.98078	4.06516	3.75427	4.38554	4.46848	4.3485	4.20053	4.4089	4.77504	4.74095	3.35972	3.51388	3.92879	4.09936	4.26607	4.09918	4.05007
ENSMUSG00000006517	Mvd	ENSMUSG00000006517	black	4.01165	3.99805	3.67349	3.7622	4.33993	4.46222	4.50847	4.38147	3.91595	4.48447	3.8852	4.14494	3.97741	4.22695	4.20875	5.03213	4.38876	3.98444	3.75994	3.74859	3.9886	4.07764	4.16402	3.80322	4.09951	4.20992	4.04735	4.00067	4.37498	3.98275	4.10474	4.17677	4.1332	3.90171	3.89338	4.14864	4.13363	4.2455	4.504	2.85572	3.32749	4.12031	3.89596	4.02808	4.19099	4.15957
ENSMUSG00000006527	Sfmbt1	ENSMUSG00000006527	turquoise	3.28293	3.43078	3.07957	3.31118	3.48754	3.39707	3.11591	3.34025	3.10568	2.30576	3.00139	3.54871	2.86357	3.09906	2.98824	2.87561	3.23735	2.99299	3.21816	2.82146	3.0113	2.98011	2.90155	2.80273	3.01546	2.64106	2.72571	2.81056	3.10154	2.11548	3.05365	2.68	2.46463	3.16257	2.85992	3.1667	3.14797	3.25959	3.45724	2.71173	3.19665	2.91213	2.54085	3.0733	2.94706	3.17197
ENSMUSG00000006575	Rundc3a	ENSMUSG00000006575	black	7.54755	7.67555	7.48238	7.61606	7.93183	8.10157	7.86377	7.93316	8.05691	8.36759	7.57111	7.77688	7.84003	7.62995	7.95636	8.20986	7.81793	7.38412	7.88146	7.85066	7.36024	7.48851	7.88643	7.92449	7.716	7.74764	7.60323	7.61246	7.81268	7.52631	7.54252	7.69237	7.79749	7.44285	7.47913	7.81301	7.72179	8.17506	8.15473	7.1847	7.2283	7.52676	7.50944	7.73154	7.59449	7.78377
ENSMUSG00000006576	Slc4a3	ENSMUSG00000006576	black	5.02357	5.0918	5.1156	5.46788	5.77962	5.87722	5.77443	5.77651	5.70088	5.78167	5.21831	5.60391	5.50367	5.49523	5.41255	5.9592	5.47887	5.07169	5.21632	5.25369	4.98115	4.88545	5.60659	5.44601	5.31752	5.62137	5.15395	5.15762	5.54874	5.27428	5.29786	5.39252	5.4809	5.11775	4.98417	5.82167	5.59118	5.8476	6.04818	4.63837	4.35291	5.13003	5.34166	5.02609	4.885	5.39754
ENSMUSG00000006586	Runx1t1	ENSMUSG00000006586	turquoise	2.97029	2.91307	2.8606	3.14352	3.12697	3.4709	3.39027	3.40932	2.30468	1.86301	2.42114	3.08499	2.62572	2.83815	2.48725	3.28533	2.8582	2.63435	2.62626	3.64619	2.50067	3.16327	2.73654	2.49273	3.11009	2.59505	2.11285	2.09792	2.83876	1.79918	2.59767	2.32759	2.16413	2.53182	2.96126	2.52545	2.85837	4.44961	2.69434	2.66747	2.58183	2.75331	2.51229	2.86835	2.59359	2.71905
ENSMUSG00000006599	Gtf2h1	ENSMUSG00000006599	turquoise	4.19578	4.08795	4.07182	4.1276	4.38723	4.0731	4.02981	4.25974	3.61186	3.54557	4.4803	4.57476	3.74737	4.11644	3.84497	4.03783	4.30425	4.04594	3.55042	3.70244	3.89382	3.77864	3.31251	3.65043	3.65279	4.12316	3.39907	3.18669	4.46318	2.90294	3.8981	3.46593	3.49262	4.17018	4.10264	4.17854	4.04436	4.43659	4.31632	4.20574	4.15479	4.16726	3.57452	3.69482	3.5408	3.86182
ENSMUSG00000006651	Aplp1	ENSMUSG00000006651	black	9.51783	9.57678	9.60963	9.55619	9.91055	9.96453	9.79632	9.81777	9.70846	10.0204	9.39148	9.8951	9.77915	9.71601	9.47499	9.92435	9.50451	9.31789	9.7145	9.69977	9.36545	9.40435	9.81416	9.77403	9.67784	9.66408	9.73625	9.82229	9.72745	9.56663	9.6575	9.51774	9.78762	9.33116	9.54148	9.73536	9.65368	9.9153	9.95994	9.0149	9.01812	9.55049	9.5319	9.62158	9.57364	9.64292
ENSMUSG00000006673	Qrich1	ENSMUSG00000006673	turquoise	5.48733	5.35986	5.65764	5.41333	5.71455	5.67681	5.60231	5.8976	5.09379	5.12385	5.43102	5.54984	4.92556	5.2033	4.88974	5.21682	5.13718	5.43699	5.09197	5.11944	5.16699	4.99668	4.95805	5.05342	5.18279	5.28285	4.77201	4.88439	5.44325	4.49803	5.26202	4.60088	4.91328	5.21755	5.075	5.27073	5.01911	5.38272	5.62904	5.03813	5.10004	5.03016	5.10151	5.17916	5.09572	5.36836
ENSMUSG00000006675	P4htm	ENSMUSG00000006675	black	5.44268	5.43044	5.42461	5.40275	6.0555	6.23665	5.86705	5.72863	5.52743	5.98782	5.46152	5.86765	5.60333	5.75852	5.40079	5.83154	5.66133	5.38583	5.71705	5.51408	5.35069	5.22095	5.73249	5.69713	5.48215	5.63058	5.45064	5.4327	5.84405	5.20816	5.66935	5.32329	5.66219	5.109	5.27524	5.61	5.55432	5.98767	5.89646	4.70687	4.65903	5.172	5.51075	5.01808	5.05029	5.56051
ENSMUSG00000006676	Usp19	ENSMUSG00000006676	purple	5.37995	5.21297	5.03333	5.422	5.42343	5.60808	5.48025	5.57596	5.08245	5.06764	5.30638	5.70035	5.09205	5.48229	5.1396	5.30344	5.50351	5.24916	5.39732	5.30979	5.03169	5.35608	5.07413	5.30739	5.18639	5.54827	4.98686	4.88992	5.59714	4.89079	5.19077	4.63416	4.92258	5.05431	5.19463	5.14153	5.18373	5.51954	5.52917	4.54141	4.72718	4.91567	5.34634	5.11811	4.97154	5.26821
ENSMUSG00000006711	D130043K22Rik	ENSMUSG00000006711	turquoise	3.37967	3.66301	3.48857	3.43029	3.82218	3.79396	3.6548	3.53917	2.96173	2.67973	3.47225	4.03924	3.01881	3.28797	3.1644	3.54151	3.26949	3.36494	3.18558	3.11538	3.08142	3.15239	3.15043	3.14993	3.15829	3.35357	2.87915	2.6399	3.61684	2.71076	3.76136	2.89439	2.94361	3.09118	3.4918	3.24763	3.36185	4.0421	3.77566	2.9965	3.13323	2.85049	3.31974	2.84539	3.01317	3.12309
ENSMUSG00000006731	B4galnt1	ENSMUSG00000006731	black	5.89524	5.92418	5.88573	6.04186	6.32939	6.38063	6.2935	6.06858	6.03741	6.37176	5.80623	6.20606	5.96549	6.10117	5.8524	6.2573	5.94215	5.76981	6.06694	5.90458	5.64998	5.93919	6.0492	6.04409	5.99026	5.93961	5.77818	5.8144	6.04496	5.58968	5.95309	5.74631	5.91585	5.79533	5.86031	5.99232	6.02008	6.366	6.4336	5.39814	5.28427	5.68048	5.72228	5.84138	5.96447	5.97574
ENSMUSG00000006740	Kif5b	ENSMUSG00000006740	turquoise	6.48956	6.40015	6.29864	6.17386	6.56033	6.44068	6.55214	6.39814	6.19554	5.35584	6.33387	6.45541	5.98889	6.28115	6.4652	6.63472	6.63835	6.55098	6.12256	6.50194	6.29555	6.34266	6.3839	6.16081	6.5938	6.58132	6.06266	5.50205	6.4118	5.72359	6.51691	5.79755	5.82114	6.50369	6.01148	6.38628	6.56249	6.82456	6.61303	6.25086	6.3476	6.13565	6.08202	6.66974	6.53819	6.57623
ENSMUSG00000006782	Cnp	ENSMUSG00000006782	black	6.8229	6.77452	6.62729	6.74447	6.93362	6.97949	6.956	6.96691	7.15393	7.36487	6.69393	6.70499	6.82697	7.20387	7.23559	7.70263	6.92556	7.18723	7.65494	7.59634	6.58399	6.65181	7.16595	7.18341	7.04036	7.10246	7.26566	7.02447	6.71177	7.15701	7.17844	7.22868	7.15643	6.70498	6.65619	7.28969	7.13926	7.18581	7.3213	6.66858	6.6097	6.71977	6.94513	7.71787	7.65609	7.37132
ENSMUSG00000006800	Sulf2	ENSMUSG00000006800	blue	5.27772	5.35371	5.3273	5.08205	5.80478	5.87155	5.46422	5.59622	5.08369	5.03853	5.15417	5.6758	5.19769	5.33609	4.90339	5.55488	5.34033	5.23274	4.97199	4.92229	5.26688	5.4172	4.92391	4.94341	5.66782	5.66468	4.53349	4.79818	5.63558	4.53128	5.34272	4.51482	5.03235	5.32339	5.20393	5.47116	5.44317	5.38652	5.41819	5.24412	4.8004	4.98921	4.90874	5.22607	5.27586	5.35365
ENSMUSG00000006920	Ezh1	ENSMUSG00000006920	blue	4.96023	5.0399	4.7756	4.96243	5.24994	5.174	5.23911	5.03416	4.624	4.8096	4.94962	5.20099	4.79202	4.94666	4.55076	4.77642	4.99309	5.07894	4.87251	4.81485	4.91205	5.09447	4.69053	4.79937	4.91822	4.81106	4.5313	4.51858	5.26391	4.08081	4.8833	4.38017	4.65153	4.9169	4.85262	4.85755	4.93773	5.19851	5.08112	4.63827	4.79721	4.52788	4.7807	4.83755	4.88822	4.81453
ENSMUSG00000006930	Hap1	ENSMUSG00000006930	blue	6.72919	6.90705	6.52852	6.50528	7.08978	7.07578	7.15684	7.12171	6.32599	6.22217	6.68098	7.06684	6.82098	6.38541	5.91718	6.17956	6.8306	6.23089	5.46364	5.38702	6.57358	6.57413	6.27343	6.32659	6.73273	6.67421	5.63033	6.23629	7.0122	4.88971	6.46888	5.20277	6.21744	6.28144	6.42035	6.3509	6.17645	6.57611	6.64097	6.09433	6.0391	6.31627	6.37623	5.61757	5.62776	6.18227
ENSMUSG00000006958	Chrd	ENSMUSG00000006958	blue	3.38119	3.79551	3.28912	3.5146	3.83743	3.87101	4.22478	4.33021	3.26786	3.37597	3.54826	4.1205	3.4221	3.56351	3.58979	3.77426	4.29919	3.68339	3.21849	2.92632	3.3187	3.23847	2.99177	3.30354	3.4465	3.55817	2.70551	3.20793	4.12454	2.54729	3.66757	2.79389	3.51022	3.74742	3.23168	3.38671	3.43667	4.15509	3.84665	2.99573	3.15021	2.94709	3.16439	2.82588	2.55355	3.5134
ENSMUSG00000007029	Vars	ENSMUSG00000007029	black	3.38994	3.72634	3.51904	3.42507	4.70615	4.35743	3.89819	4.09032	3.71485	3.93212	3.33851	4.00279	3.56007	3.86876	3.75186	4.07759	3.63251	3.9058	3.86923	3.4916	3.83513	4.07533	4.09521	3.73276	3.8394	4.38855	3.39835	3.59591	4.06862	3.5693	3.48596	3.33804	3.82479	3.83516	3.55461	3.74684	3.73986	3.9421	4.72562	3.70446	3.87836	3.37081	3.59955	3.89917	3.34746	3.5926
ENSMUSG00000007036	Abhd16a	ENSMUSG00000007036	black	5.2496	5.02517	4.95594	5.08335	5.72931	5.91076	5.5118	5.55121	5.46797	5.59136	5.25053	5.73232	5.24303	5.50216	5.31165	5.92629	5.33343	5.02899	5.63073	5.20095	4.9228	5.052	5.59354	5.34087	5.3495	5.36804	5.0967	5.33833	5.52726	5.15162	5.28069	5.38084	5.40037	5.03652	5.09182	5.28598	5.34206	5.87691	5.91413	4.57091	4.27065	4.91937	5.09418	5.13273	4.97708	5.42203
ENSMUSG00000007207	Stx1a	ENSMUSG00000007207	black	6.68038	6.80026	7.16214	7.11002	7.23093	7.29861	7.14612	7.17321	7.35262	7.48497	6.94946	7.33339	6.72098	7.03318	7.17353	7.2251	7.11518	6.66983	7.26017	7.28487	6.58595	6.60758	7.38988	7.31051	6.8187	6.86488	7.35423	6.8829	7.04832	6.86772	6.9512	7.11021	7.12604	6.53603	6.70593	7.01144	6.93804	7.9601	7.98194	6.54265	6.45765	6.8069	6.97816	6.91564	6.92964	7.01381
ENSMUSG00000007411	Mark3	ENSMUSG00000007411	turquoise	4.95461	5.19772	5.09457	5.06505	5.4941	5.3112	5.26226	5.21644	4.96833	4.78054	5.2072	5.52092	4.88369	4.95347	5.03309	5.11277	5.34089	4.95906	4.93203	4.78766	5.10073	5.01146	4.93868	4.72745	5.00186	5.02143	4.61194	4.59842	5.07803	4.67873	5.04449	4.50063	4.64432	5.0348	4.8361	5.04661	5.09693	5.30746	5.46003	4.76544	4.6965	4.70375	4.9205	4.84939	4.79782	5.04474
ENSMUSG00000007476	Lrrc8a	ENSMUSG00000007476	purple	3.84743	3.8146	3.88354	3.98923	4.17303	4.22016	4.14833	3.94409	3.88762	3.82498	3.60514	4.00969	3.62415	3.93742	3.78182	4.17816	3.83291	3.69162	4.31024	4.26248	3.62569	3.94095	4.16161	3.95186	3.81546	4.29779	3.36364	3.28301	3.93957	3.48587	3.69657	3.47386	3.69417	3.73704	3.81548	4.1314	4.04172	4.44097	4.41378	3.32287	3.23074	3.90376	3.77439	4.14683	3.97655	3.89043
ENSMUSG00000007594	Hapln4	ENSMUSG00000007594	grey60	5.29083	5.28207	5.19522	5.23076	5.71422	5.6647	5.39611	5.32427	5.52486	5.61218	5.15802	5.54256	5.17295	5.51804	5.16606	5.8772	5.00932	5.23887	5.58538	5.64024	5.20173	5.12119	5.48845	5.54291	5.33064	5.4575	5.39081	5.22789	5.54854	5.36252	5.43569	5.43965	5.27846	5.41558	5.33365	5.34205	5.35883	5.6099	5.6517	4.80807	4.94664	5.06817	5.07877	5.73	5.70423	5.37232
ENSMUSG00000007603	Dus3l	ENSMUSG00000007603	black	3.70008	3.96814	3.62565	3.76686	4.40608	4.5816	4.33564	4.41283	4.13811	4.26996	3.84201	4.05562	4.09684	3.96774	4.05515	4.37131	4.20893	3.83239	4.08538	4.02431	3.81049	3.44463	4.0361	4.19526	4.06605	4.26356	3.67847	3.90874	4.29693	3.5694	3.69463	3.75562	3.99242	3.72248	3.48891	4.06348	3.77402	4.43412	4.69874	3.28917	2.83858	3.62575	3.78503	3.5845	3.533	3.69079
ENSMUSG00000007610	Gtpbp3	ENSMUSG00000007610	purple	2.72118	3.60862	2.44802	2.86953	3.64667	3.77238	3.30739	3.39987	2.92613	3.04038	2.73624	3.25829	2.81167	2.98949	3.25987	3.6389	2.81713	2.75954	2.75349	2.78357	2.76745	3.40713	2.92511	3.07538	2.78249	3.25511	2.39402	2.99925	2.82927	2.41762	2.82883	2.98844	3.00073	2.45933	3.17931	2.83367	2.792	3.80728	4.02685	2.12542	2.09624	2.32834	2.55541	2.63302	2.31382	2.81762
ENSMUSG00000007617	Homer1	ENSMUSG00000007617	turquoise	5.72203	5.63582	5.61189	5.36973	5.83575	5.67597	5.43062	5.36703	5.04232	4.11073	5.28721	5.40334	5.10271	5.18562	5.28981	5.18463	5.35071	4.88078	4.99276	5.18492	5.12415	5.18724	5.1981	5.24733	5.02588	4.93864	5.26536	4.68895	5.44845	4.74071	5.50283	5.2428	4.93228	5.29394	5.37406	5.23833	5.47016	6.01816	6.09886	5.58474	5.62514	5.21545	5.01077	5.26299	5.23016	5.29625
ENSMUSG00000007653	Gabrb2	ENSMUSG00000007653	green	5.84272	5.71643	5.8652	5.8323	6.10986	6.1409	5.73792	5.80632	5.45977	3.68873	5.6823	6.19816	5.21472	5.81541	5.42143	5.54156	5.49609	5.73586	5.20717	5.32309	5.60284	5.72337	5.37971	5.48757	5.73365	5.84183	5.26265	5.1665	5.8026	4.73539	5.81061	5.37138	5.12124	5.53705	5.6876	5.80852	5.85857	5.62238	5.46748	5.43457	5.50425	5.33406	5.40559	5.66402	5.64568	5.49374
ENSMUSG00000007670	Khsrp	ENSMUSG00000007670	purple	4.51313	4.7292	4.60165	4.58158	5.14905	5.11008	4.80163	4.83567	4.53053	4.55172	4.33707	4.83268	4.51006	4.60177	4.42655	4.75085	4.59241	4.22702	4.57634	4.31056	4.48473	4.59636	4.666	4.43383	4.63301	4.81867	4.18947	4.24517	4.85619	4.21092	4.60896	4.08366	4.44458	4.36683	4.60346	4.8427	4.61763	5.06639	5.04768	4.1335	3.96948	4.46211	4.41519	4.37458	4.37591	4.49159
ENSMUSG00000007682	Dio2	ENSMUSG00000007682	turquoise	4.57472	4.47411	4.39107	4.27513	4.4646	4.36574	4.21293	4.15466	4.3824	3.55711	4.47022	4.10856	4.28601	4.05922	4.65144	4.54161	4.59928	4.41623	4.11627	4.10551	4.2437	4.21489	4.18294	4.16617	4.15016	4.06574	4.02632	3.99787	4.51864	3.57645	4.50823	3.96799	4.26111	4.59918	4.36549	4.47445	4.34367	4.97391	4.97565	4.64088	4.68571	4.44474	4.2864	4.69708	4.58134	4.5825
ENSMUSG00000007721	Ccdc124	ENSMUSG00000007721	black	5.16069	5.06136	5.03195	5.20944	5.92901	6.10699	5.63071	5.83737	5.97007	6.411	5.13935	5.65629	5.62413	5.62087	5.73466	6.11144	5.64918	5.09575	5.84127	5.53208	5.14338	5.03304	5.53759	5.64046	5.41692	5.48276	5.20021	5.42943	5.60403	5.19498	5.36359	5.36097	5.72264	5.16348	5.13537	5.34786	5.54815	6.05735	6.03644	4.638	4.574	5.15798	5.2032	5.22368	4.98063	5.6157
ENSMUSG00000007783	Cpt1c	ENSMUSG00000007783	black	5.75609	5.91043	5.64955	5.73062	6.21694	6.28451	6.08582	5.87403	5.65648	5.98129	5.48608	6.14998	5.88546	5.90762	5.46891	5.87499	5.76294	5.44937	5.66569	5.67511	5.56184	5.60688	5.72972	5.69634	5.96079	6.12205	5.65412	5.91296	5.92972	5.40287	5.72776	5.53017	5.70405	5.49647	5.64364	5.90617	5.87819	5.95405	6.08952	5.05626	5.04138	5.61864	5.66742	5.5571	5.61547	5.68627
ENSMUSG00000007817	Zmiz1	ENSMUSG00000007817	purple	5.0597	5.19058	5.06647	5.05164	5.42396	5.55424	5.46532	5.6573	5.31177	4.69044	4.76583	5.45536	5.26429	5.29951	5.1783	5.49602	5.15229	4.98536	5.37969	5.48661	5.18057	5.13306	5.1474	5.1521	5.50176	5.58426	4.8205	5.02719	5.39923	4.9757	5.26958	4.74205	5.23579	5.08432	5.03431	5.5482	5.41447	5.73917	5.59046	4.95624	4.86102	5.28706	5.45662	4.98009	5.12015	5.42417
ENSMUSG00000007827	Ankrd26	ENSMUSG00000007827	turquoise	2.11179	2.01768	1.77923	1.97519	2.44878	2.33339	2.00491	2.19101	1.78961	1.39499	2.17126	2.39294	1.63746	2.06834	2.3355	2.24904	2.3169	2.18298	2.6043	1.71876	1.98817	2.29554	2.09772	1.97787	1.97972	1.85543	2.19258	1.20147	2.21065	1.65036	2.10568	1.66928	1.73714	2.07255	2.18824	2.11936	2.11229	2.2449	2.32187	1.81551	2.00882	1.56094	2.13357	2.51017	2.80481	2.04866
ENSMUSG00000007850	Hnrnph1	ENSMUSG00000007850	turquoise	6.88988	6.78895	6.85684	6.99217	6.91017	6.84709	6.80894	6.63003	6.48915	6.33298	7.06113	6.99144	6.52802	6.71871	6.61667	6.79768	7.01836	7.03653	6.38796	6.35284	6.74086	6.78448	6.51074	6.61496	6.4087	6.27949	6.31616	6.29589	7.03191	6.34917	6.74214	6.29007	6.25755	6.85914	6.85211	6.63908	6.78615	6.86489	6.66729	6.81672	6.74577	6.11693	6.00817	6.66256	6.71144	6.76949
ENSMUSG00000007872	Id3	ENSMUSG00000007872	black	4.5992	4.91572	4.64819	4.31078	5.42921	5.48875	5.10653	5.25435	5.65374	5.92307	4.48195	5.47573	5.51132	5.23533	5.64588	5.48407	5.39952	5.36953	5.4307	5.31092	5.02655	4.88703	5.06241	5.07354	4.98309	5.0841	4.87871	5.12101	5.18876	5.51882	5.06766	5.54387	5.49476	5.05852	4.69047	5.11289	5.23992	5.46714	5.56584	4.75035	4.44089	5.28025	5.08871	4.57192	4.73261	5.18347
ENSMUSG00000007880	Arid1a	ENSMUSG00000007880	green	5.04129	4.97203	5.01237	5.16529	5.12456	5.08462	5.13674	4.97702	4.58613	4.28122	4.50162	5.16256	4.71487	4.93906	4.66601	4.96017	4.78668	4.66783	4.89567	4.75169	4.71578	4.75927	4.93798	4.87896	5.07759	5.1771	4.45535	4.482	5.08218	4.50053	4.82148	4.44152	4.77981	4.61349	4.74459	4.99508	4.98377	5.20107	5.22425	4.39323	4.30399	4.92229	4.96785	4.97411	4.88632	5.05033
ENSMUSG00000007892	Rplp1	ENSMUSG00000007892	black	10.3624	10.4458	10.0511	10.3351	10.8213	10.9464	10.909	10.9545	11.4576	11.8032	10.1589	10.5652	11.5029	10.8635	11.0588	11.3177	10.7605	10.3128	11.1605	11.0406	10.4365	10.5221	11.2711	11.105	11.0385	11.1428	10.8455	11.3638	10.9132	11.5045	10.7781	11.5288	11.5644	10.2224	10.2212	11.0792	10.9025	11.204	11.3607	10.3875	10.1877	11.0923	11.2124	10.4008	10.2476	10.8763
ENSMUSG00000007908	Hmgcll1	ENSMUSG00000007908	turquoise	2.68829	2.8213	2.45189	3.35722	3.09497	2.96345	2.88467	2.89612	2.65993	2.62698	2.80229	3.10918	2.43058	2.89301	2.90629	2.96367	3.23272	2.6663	2.42369	2.26503	2.64637	2.83011	2.74956	2.77715	2.6715	2.62716	2.55508	2.31013	2.81193	2.17386	2.79883	2.38122	2.5908	2.76466	2.6337	2.60953	2.66636	3.14185	3.24233	3.12254	3.21935	2.48285	2.35928	2.31464	2.83308	2.92683
ENSMUSG00000007944	Ttc9b	ENSMUSG00000007944	black	4.92881	5.26501	5.36264	5.53829	5.54227	5.52808	5.5102	5.60133	5.72038	6.57341	5.29057	5.55396	5.66587	5.6608	5.72392	6.0824	5.41832	5.22576	5.8894	5.71282	4.91701	4.90364	5.88291	5.70068	5.57974	5.62581	5.92068	5.64789	5.40883	5.76176	5.33081	5.6935	5.80328	5.00901	5.29778	5.45814	5.50114	6.29556	6.25485	4.43504	4.46298	5.33855	5.53401	5.66241	5.42633	5.79011
ENSMUSG00000007950	Abhd8	ENSMUSG00000007950	black	6.80237	6.89836	6.57026	6.61676	7.50551	7.54364	7.25491	7.34164	7.56755	7.95565	6.50869	7.13039	7.55038	7.07418	7.53693	7.77179	7.20346	6.61337	7.4625	7.38701	6.42373	6.50762	7.47961	7.37154	6.93339	7.08691	6.98253	7.03902	7.3156	7.13314	6.95446	7.16107	7.38653	6.69692	6.61511	7.28235	7.2167	7.69864	7.83425	6.21372	6.12523	6.84274	6.99777	6.70605	6.73957	7.1199
ENSMUSG00000007989	Fzd3	ENSMUSG00000007989	turquoise	4.45618	4.38716	4.37277	4.47666	4.40026	4.37244	4.11605	4.13926	4.02878	2.91822	4.11128	4.40723	3.85252	4.18404	3.81874	3.84199	3.87526	3.95781	3.77629	3.87058	4.09559	4.05337	3.99471	4.18522	4.1674	4.07338	3.88568	3.64021	4.18557	3.82627	4.09318	4.03927	3.66471	4.10387	3.87088	4.30666	4.25102	4.27843	4.26925	4.20097	4.17208	3.97677	3.9415	3.99825	4.06826	4.01609
ENSMUSG00000008035	Mid1ip1	ENSMUSG00000008035	black	5.90417	6.15012	5.74359	5.79696	6.55574	6.48399	6.15772	6.56307	6.77262	6.36837	5.82616	6.29962	6.24414	6.39188	6.53012	7.01475	6.31085	5.94036	6.49422	6.52802	6.17851	6.07379	6.5183	6.12506	6.54627	6.03953	6.22169	6.51886	6.42421	6.40451	6.02469	6.49575	6.41213	6.08338	5.79283	6.42644	6.40399	6.59308	6.70851	5.49696	5.37461	6.15342	6.38345	6.37447	6.24926	6.45974
ENSMUSG00000008036	Ap2s1	ENSMUSG00000008036	black	7.40479	7.28936	7.1383	7.24845	7.97917	8.11473	7.67114	7.78382	7.85088	8.31537	7.37917	7.78705	7.8202	7.63627	7.69509	7.95513	7.66874	7.03423	7.3787	7.57856	7.26981	7.39511	7.64213	7.64449	7.262	7.3495	7.36026	7.61037	7.7841	7.57781	7.53001	7.61076	7.70539	7.20256	7.00621	7.64515	7.60861	7.98317	7.9985	7.03261	6.91772	7.03079	7.31986	7.18477	7.07428	7.21027
ENSMUSG00000008140	Emc10	ENSMUSG00000008140	black	7.04103	7.10918	7.08885	7.12974	7.70006	7.71293	7.45761	7.60332	7.66832	8.06886	7.02627	7.50395	7.56262	7.45477	7.35515	7.7752	7.26435	6.97654	7.55983	7.33741	6.86075	6.97312	7.61542	7.47466	7.35316	7.45892	7.41629	7.47459	7.52638	7.36686	7.23247	7.51702	7.58485	7.07434	7.0588	7.54554	7.43081	7.62851	7.67614	6.71042	6.4939	6.96523	7.09058	7.355	7.19509	7.36362
ENSMUSG00000008153	Clstn3	ENSMUSG00000008153	black	7.28328	7.29157	7.31648	7.3085	7.7147	7.79796	7.54013	7.52515	7.37344	7.69652	7.21051	7.78868	7.16751	7.57949	7.16089	7.5922	7.15071	7.10438	7.59987	7.51164	7.06977	7.18854	7.56559	7.4946	7.48528	7.4917	7.43275	7.27809	7.516	7.41793	7.33291	7.4272	7.38451	7.12502	7.29514	7.58805	7.51684	7.61064	7.80227	6.89139	6.69004	7.11854	7.17003	7.45934	7.32815	7.45175
ENSMUSG00000008200	Fnbp4	ENSMUSG00000008200	turquoise	3.4761	3.54341	4.24641	4.3347	3.36974	3.33464	4.42316	4.28434	3.45511	3.06765	4.0194	3.81696	3.11485	3.66641	3.59982	3.72065	4.15365	3.73619	3.08385	3.2101	3.82714	3.68845	3.71127	3.73668	3.69212	3.15805	2.98415	2.93931	4.02305	3.13593	3.6033	2.63625	3.36518	3.83637	3.27663	3.50811	3.7085	3.95507	4.10195	3.00311	3.5187	3.09254	3.22995	2.54947	3.47556	3.70413
ENSMUSG00000008206	Cers4	ENSMUSG00000008206	turquoise	3.98153	3.51334	4.34466	4.03391	4.39385	4.81919	4.51467	4.06522	4.13534	3.66773	4.16455	4.4253	4.10982	3.85612	4.02381	4.23293	4.24124	4.427	4.17675	3.88345	3.7926	3.50133	4.58499	4.02761	4.09859	4.19723	3.55053	4.06012	4.45072	3.55219	3.70039	3.87762	3.72716	4.13869	3.75988	4.18905	4.39476	4.24106	4.3583	3.63383	3.60172	4.21275	3.56262	3.92465	3.69929	3.9113
ENSMUSG00000008301	Phax	ENSMUSG00000008301	turquoise	4.94731	4.66051	5.1673	4.85204	5.02101	5.11536	4.83857	4.80196	4.66665	4.46877	4.83726	5.09868	4.51181	4.57758	4.63152	4.55356	4.92584	4.53033	4.482	4.40774	4.71017	4.71578	4.52747	4.63143	4.64716	4.42526	4.19785	4.52779	4.97092	4.10663	4.66949	4.51281	4.68875	4.72857	4.62697	4.77621	4.83779	4.67959	4.84413	5.12803	4.88317	4.49408	4.80815	4.8015	4.82537	4.63434
ENSMUSG00000008305	Tle1	ENSMUSG00000008305	green	3.89011	3.85618	3.90052	3.9063	4.22402	4.30005	4.07586	4.4237	4.01777	4.0023	4.21419	4.39235	4.2407	4.31639	3.94035	4.37209	4.58376	4.2482	3.95911	3.78468	4.36558	3.97466	3.96395	3.99792	4.21265	4.20196	3.97404	4.22221	4.2867	3.47012	4.34709	3.61803	4.37671	4.13997	3.91549	4.18015	4.25952	4.71915	4.68628	3.54753	3.64829	4.22886	3.74386	3.69527	4.3698	4.26653
ENSMUSG00000008348	Ubc	ENSMUSG00000008348	purple	10.1856	10.194	9.97406	9.98083	10.4296	10.3733	10.1914	10.2282	9.88906	9.97048	9.71459	10.4917	9.90508	9.96354	9.86506	10.2102	10.0563	10.0476	9.97149	9.94678	9.87923	9.97186	10.0193	9.97687	10.0176	10.1117	9.69474	9.57894	10.0876	9.32969	9.84197	9.49133	9.69616	9.68013	9.77545	9.898	9.89261	10.0531	10.0998	9.16299	9.1743	9.68294	9.83284	10.2738	10.2143	10.2442
ENSMUSG00000008435	Rdh13	ENSMUSG00000008435	turquoise	3.97161	3.74761	3.40374	3.42632	4.25366	4.34682	3.78137	3.98918	3.62432	3.275	3.77709	4.03668	3.51963	3.87738	3.72515	3.91782	4.06002	3.68376	3.35072	3.41224	3.60138	3.68891	3.51267	4.15153	3.66747	3.71028	3.15337	3.24662	3.73225	3.0078	3.59939	3.34335	3.06073	3.60617	3.60493	3.83056	3.5171	3.72502	3.39969	3.41231	3.35473	3.58388	3.01974	3.34875	3.34795	4.12182
ENSMUSG00000008489	Elavl2	ENSMUSG00000008489	green	5.67212	5.75536	5.38443	5.43384	5.77707	5.72591	5.54684	5.4685	5.10246	4.28106	5.33155	5.50609	5.1641	5.38848	5.07986	5.42448	5.39245	5.1912	5.27291	5.12422	5.25558	5.07887	5.11019	5.18446	5.32129	5.42528	5.20638	4.86491	5.60963	4.64844	5.17519	5.20902	5.12117	5.22125	5.12053	5.16519	5.15947	5.28637	5.22601	4.98861	5.15497	4.95148	5.14188	5.18134	5.47364	5.20698
ENSMUSG00000008575	Nfib	ENSMUSG00000008575	blue	4.96733	4.99603	4.78126	4.84713	4.90898	4.982	4.55459	4.77712	3.70508	3.57969	4.39157	4.41681	4.25661	4.01681	3.88817	3.90395	4.44526	4.21838	3.86754	3.72666	4.71027	4.50506	4.10567	3.99901	4.67502	4.44615	3.45016	3.61064	4.64617	3.50226	4.3397	3.1636	3.72457	4.37219	4.24846	4.89452	4.47055	4.51802	4.38183	4.60709	4.70905	4.26841	4.27822	4.27676	4.39202	4.32552
ENSMUSG00000008658	Rbfox1	ENSMUSG00000008658	blue	6.56673	6.56972	6.43316	6.56907	7.10068	7.13462	6.32791	6.42908	6.1707	5.39033	6.34732	6.64362	6.32695	6.27216	6.04931	6.32453	6.36182	6.19969	6.16221	6.09543	6.42251	6.42387	6.24858	6.20101	6.34384	6.51216	5.72231	6.13173	6.61603	5.41496	6.53559	5.78982	6.10831	6.23516	6.26998	6.53476	6.43348	6.76488	6.69918	6.09991	6.26428	6.05483	6.20321	6.23115	6.07505	6.11427
ENSMUSG00000008763	Man1a2	ENSMUSG00000008763	turquoise	4.81899	4.70254	4.97991	4.78943	4.82071	4.91317	4.63357	4.74607	4.46332	3.76202	4.78225	4.8637	4.13827	4.51129	4.36122	4.51405	4.5489	4.58123	4.30397	4.19743	4.5469	4.50743	4.41783	4.35184	4.4843	4.42101	4.19688	3.94387	4.72919	3.8763	4.64803	4.19851	4.1815	4.50425	4.44681	4.69558	4.6851	4.86879	4.77529	4.48531	4.47943	4.29751	4.28654	4.39497	4.36669	4.46962
ENSMUSG00000008855	Hdac5	ENSMUSG00000008855	purple	6.0151	6.15215	5.8457	6.05726	6.38858	6.53919	6.76752	6.7542	6.59072	6.69994	6.07293	6.30375	6.24698	6.20071	6.62454	6.95621	6.45281	6.06792	6.71536	6.61776	6.01756	6.15488	6.43478	6.25789	6.22819	6.3842	6.02381	5.8864	6.42242	6.13454	6.12821	5.92731	6.30641	5.95513	6.21535	6.60751	6.46156	6.98496	6.95417	5.51858	5.61628	6.38906	6.25733	6.09717	6.24599	6.57351
ENSMUSG00000008958	Vps72	ENSMUSG00000008958	black	4.58842	4.65216	4.6257	4.52829	4.68319	4.6986	4.89854	4.92075	4.98671	4.64881	4.48189	4.78368	4.47633	4.70028	4.607	5.11064	4.59339	4.4018	4.80045	4.7799	4.37046	4.33961	4.83639	4.62296	4.31294	5.19693	4.24617	4.67971	4.77662	4.294	4.6414	4.71748	4.43901	4.40273	4.50261	4.81231	4.65713	4.63531	5.18026	4.11651	4.05775	4.51298	4.69222	4.48189	4.60148	4.27079
ENSMUSG00000008976	Gabpa	ENSMUSG00000008976	turquoise	3.4818	3.33031	3.39539	3.405	3.68235	3.45127	3.17856	3.46829	3.2904	2.44488	3.36064	3.34247	3.17698	3.30441	3.3483	3.49231	3.60453	3.63513	3.25657	3.24512	3.53699	2.89374	3.21299	3.22617	3.2333	3.30015	3.04687	2.96272	3.63458	2.81169	3.2999	2.99239	2.97751	3.51725	3.36964	3.47508	3.1609	3.44197	3.54762	3.6257	3.51731	3.05599	3.06457	3.1031	3.60903	3.46002
ENSMUSG00000009035	Tmem184b	ENSMUSG00000009035	black	4.87811	4.9986	5.25779	5.42344	5.53977	5.60981	5.59222	5.56148	5.32538	5.41388	4.88947	5.58482	5.20381	5.32022	5.14051	5.55754	5.12834	5.08276	5.22025	5.32004	4.99964	4.83231	5.39753	5.2019	5.35911	5.40623	4.95811	5.1191	5.44127	5.08308	5.1591	5.09023	5.1764	5.03182	5.17833	5.4357	5.29782	5.74414	5.90717	4.55329	4.52043	5.04232	5.10657	4.98615	4.99505	5.10643
ENSMUSG00000009073	Nf2	ENSMUSG00000009073	turquoise	5.73337	5.43264	5.33056	5.62353	5.59537	5.67402	5.55787	5.77653	5.50039	4.96322	5.38883	5.50803	5.31314	5.28889	5.45678	5.75287	5.60665	5.53549	5.2842	5.25794	5.50541	5.47048	5.18509	5.3224	5.49817	5.22882	4.98462	4.7932	5.62342	4.73099	5.29526	4.88092	5.08221	5.48781	5.4168	5.42002	5.57039	5.69011	5.35606	5.22625	5.36987	5.21828	5.36192	5.33155	5.56539	5.43994
ENSMUSG00000009075	Cabp7	ENSMUSG00000009075	blue	6.6888	6.74331	5.47485	5.14318	6.73735	6.75494	6.34098	6.30065	5.62438	6.09589	5.78914	6.00566	6.49955	5.97593	6.12032	6.52251	6.61361	6.06038	6.20306	5.88027	5.94614	6.07569	5.53934	5.53665	6.1206	5.93849	5.18655	5.64062	6.51696	5.00612	6.20164	5.17371	5.83385	6.30718	5.85683	6.15999	6.04908	5.59997	5.81561	5.97831	5.79646	5.80118	5.71668	6.17145	6.01445	5.92585
ENSMUSG00000009076	Zmat5	ENSMUSG00000009076	black	5.00508	5.14691	4.66613	5.05992	5.15894	5.29038	4.9582	5.19832	4.7652	5.55377	4.72825	4.99955	5.2732	4.78093	4.87113	5.15109	4.83231	4.5929	4.95871	5.02905	4.33323	4.84956	4.86073	4.92282	4.99555	5.13312	4.94216	4.98182	5.08197	4.3486	4.95055	4.917	4.97935	4.75412	4.73646	5.03742	4.73481	5.17853	5.15669	4.35565	4.40221	4.95034	4.6692	5.14147	4.64191	4.84565
ENSMUSG00000009079	Ewsr1	ENSMUSG00000009079	turquoise	6.93788	6.91937	6.92181	7.06793	6.87644	7.09269	7.09764	7.06198	6.52804	6.33694	6.94328	7.07853	6.47679	6.80894	6.5794	6.88281	7.10988	6.90562	6.29586	6.52315	6.63787	6.75619	6.61766	6.70222	6.71136	6.78128	6.27441	6.29689	7.08144	5.93484	6.74842	5.99653	6.43506	6.88398	6.5194	6.73644	6.87411	7.20753	7.11892	6.37105	6.32711	6.43381	6.67385	6.64183	6.76256	6.69085
ENSMUSG00000009112	Bcl2l13	ENSMUSG00000009112	purple	4.14374	4.08938	4.00871	3.92663	5.10977	4.26804	4.62695	4.72987	4.24501	3.87424	3.79294	4.56328	4.51803	4.37251	4.12343	4.65584	4.0565	3.85557	3.66226	3.77756	3.83407	3.83209	3.81133	3.88764	3.89143	4.91038	4.08909	3.80881	4.19052	3.68592	3.97668	4.10983	3.63899	3.87586	3.78514	4.54369	4.02058	4.16173	4.506	3.96623	3.70858	3.70951	3.80727	3.98221	3.99115	4.22911
ENSMUSG00000009207	Lnpk	ENSMUSG00000009207	turquoise	4.26965	4.33953	4.1207	4.05725	4.70872	4.88389	4.66838	4.52658	4.01901	3.25776	4.28449	4.68112	3.91805	4.46561	4.182	4.39	4.49036	4.18499	3.73771	3.93689	4.15123	4.15224	4.12639	4.06699	4.07876	3.76489	4.07049	3.865	4.2892	3.86738	4.17929	4.2185	3.74266	4.12427	4.25453	4.20655	4.35704	4.15545	4.20313	4.05789	4.06306	3.83035	3.9747	3.89043	3.97536	3.70815
ENSMUSG00000009216	Fam163b	ENSMUSG00000009216	blue	6.01091	6.05454	6.3018	6.2736	6.19241	6.21307	5.9739	5.92075	6.04823	6.17127	5.89914	6.32501	6.17114	6.1614	5.76409	6.03667	5.87449	6.03297	5.53027	5.57695	6.06173	6.05813	6.01551	5.9522	6.39887	6.45008	5.71857	6.22975	6.24772	5.53379	6.104	5.54526	6.17154	5.92434	6.12747	6.38349	6.32293	6.57693	6.46684	6.07115	6.04992	6.30865	6.33536	5.8021	5.82087	6.16917
ENSMUSG00000009292	Trpm2	ENSMUSG00000009292	turquoise	3.48319	4.03609	4.0834	4.43107	3.83606	4.00223	4.0621	3.72027	3.56206	3.51682	3.8751	4.13152	3.1529	3.56988	3.26033	3.82174	3.65416	3.82481	4.11961	3.43704	3.37388	3.34793	3.3042	3.29681	4.0504	4.31894	3.51126	3.40373	4.26163	3.1285	3.76943	3.42782	3.36215	3.6795	3.7397	3.9982	3.70893	4.36475	3.86953	3.0881	3.60808	3.38163	3.32048	3.379	3.24936	3.58704
ENSMUSG00000009418	Nav1	ENSMUSG00000009418	turquoise	4.41391	4.62133	4.44768	4.33447	4.22606	4.45341	4.66676	4.7784	4.17371	3.20718	4.22668	4.53543	3.97441	4.27084	4.05498	4.2314	4.26936	4.25447	3.61467	3.72205	4.22811	4.26289	4.10652	4.14912	4.41421	4.59631	3.55057	3.54835	4.70001	3.70605	4.2967	3.49115	4.01655	4.09077	4.15117	4.57684	4.34118	4.55622	4.66013	4.07372	3.91272	3.94555	3.95814	3.75164	3.87293	3.94941
ENSMUSG00000009470	Tnpo1	ENSMUSG00000009470	turquoise	4.19292	4.1681	4.07077	3.89665	4.17703	4.19135	4.09635	4.25831	3.84376	2.7751	4.01426	4.10732	3.70661	3.92975	3.97015	3.98743	4.08984	4.15307	3.91813	3.99716	4.13873	3.9806	3.78329	3.6268	3.7803	3.7075	3.56234	3.39651	4.21122	3.60494	3.98481	3.69366	3.78982	4.08634	3.79725	4.04677	4.12949	4.03755	4.19805	3.99229	4.07037	3.92545	3.83072	3.8227	3.87295	3.96209
ENSMUSG00000009535	Rnmt	ENSMUSG00000009535	turquoise	5.04439	5.059	5.17597	4.66946	5.18288	5.10615	4.7298	4.80738	4.5358	4.26358	4.919	5.28468	4.53485	4.87073	4.40973	4.72239	5.01795	4.625	4.32944	4.26359	4.65482	4.28371	4.34227	4.58548	4.56952	4.67296	4.60087	4.48455	5.10755	4.12011	4.66233	4.46171	4.46035	4.60274	4.68228	4.68911	4.60168	4.65823	4.58842	3.9765	4.70847	4.69508	4.47362	4.98771	5.06047	4.64915
ENSMUSG00000009563	Tor2a	ENSMUSG00000009563	purple	3.94284	4.0432	3.74139	3.79348	4.23261	4.4673	4.41917	4.08037	4.36984	4.27517	3.98093	4.48862	4.23384	4.14205	3.96983	4.34174	4.28749	3.90416	3.81881	3.9878	3.67276	3.68144	3.85217	3.65479	3.95618	4.10361	3.61326	4.01377	4.11629	3.7737	4.05104	3.94506	3.74477	3.88737	3.66624	4.20951	3.97261	4.52609	4.5829	3.42714	3.79369	3.59816	3.9193	3.38216	3.95291	4.27695
ENSMUSG00000009569	Mrtfb	ENSMUSG00000009569	green	5.63225	5.57739	5.81799	5.79142	5.86064	5.8892	5.6346	5.59417	5.25756	4.75944	5.21877	5.8956	5.29196	5.50263	5.12764	5.45161	5.39593	5.34668	5.20558	5.23231	5.44757	5.59853	5.40793	5.50541	5.67676	5.69658	5.03886	5.09267	5.646	4.89625	5.5904	4.82437	5.2472	5.37255	5.63358	5.66417	5.69458	5.97695	5.94683	5.33656	5.39381	5.52722	5.48603	5.35729	5.39059	5.50969
ENSMUSG00000009575	Cbx5	ENSMUSG00000009575	turquoise	6.56317	6.4158	6.41278	6.63247	6.54922	6.38925	6.55078	6.61022	5.99663	5.3753	6.14193	6.60684	6.24861	6.20646	6.12471	6.15254	6.14596	6.27255	6.14031	5.87019	6.43106	6.30072	6.12162	5.92785	6.41274	6.20433	6.06739	5.9093	6.48707	5.7535	6.18296	5.8798	5.91472	6.21811	6.05815	6.29672	6.31347	6.15865	6.13843	6.2784	6.06609	6.15396	6.28766	6.42114	6.25335	6.31292
ENSMUSG00000009621	Vav2	ENSMUSG00000009621	turquoise	2.30877	2.03986	2.34949	2.09725	2.25074	2.4583	2.22735	2.45534	1.99669	1.73051	2.34587	2.57568	2.26009	2.29487	2.25143	2.58184	2.49186	2.09859	2.14726	1.78876	2.05788	2.33347	2.39999	2.11757	2.12248	2.04845	1.60735	1.67075	2.53377	1.73988	2.57501	1.75442	2.44704	2.56304	1.99612	2.35028	2.07454	2.71868	2.92882	1.96206	1.8468	1.93331	1.95043	1.87207	1.84438	2.43209
ENSMUSG00000009647	Mcu	ENSMUSG00000009647	turquoise	4.34422	4.20981	4.22339	4.07184	4.54093	4.30245	4.16357	4.14	3.72812	3.87826	4.08901	4.34852	3.93214	3.93538	3.73469	3.84423	4.12545	3.87882	3.89706	3.82861	4.21018	3.89398	3.78452	3.86884	3.99151	4.1376	3.72459	3.69698	4.24716	3.41073	3.85496	3.64246	3.65965	3.98248	4.1493	4.27204	4.2943	4.04118	4.12673	3.80607	3.8119	3.51512	3.97496	3.62606	3.99531	4.01598
ENSMUSG00000009681	Bcr	ENSMUSG00000009681	purple	5.84728	5.79185	5.80666	5.82986	6.02551	5.90795	5.92964	5.99263	5.75827	5.62924	5.56406	6.06517	5.57181	5.68758	5.60469	5.91615	5.69296	5.52557	5.62691	5.75063	5.79726	5.83781	5.77862	5.56963	5.92845	6.07493	5.53077	5.34583	5.7118	5.21654	5.78502	5.2925	5.48337	5.66477	5.71616	5.88233	5.82647	5.88611	6.09326	5.73662	5.67949	5.66269	5.90456	5.76047	5.66879	5.96
ENSMUSG00000009733	Tfcp2	ENSMUSG00000009733	turquoise	3.37211	2.92477	3.83025	3.34218	3.69878	3.9298	3.50985	3.77983	3.43119	3.17476	3.29808	3.65732	2.82343	3.16935	3.19625	3.38151	3.65137	3.30614	2.86186	2.92502	3.12692	3.26442	3.64937	3.05302	3.15179	3.37924	2.83995	2.86745	3.34832	2.36572	3.12553	2.59321	3.17938	3.37526	2.95947	3.25884	3.14073	3.63928	3.56435	3.17286	2.76106	3.01475	2.45781	3.02331	3.33786	3.22427
ENSMUSG00000009741	Ubp1	ENSMUSG00000009741	turquoise	4.48422	4.62177	4.44899	4.21215	4.61324	4.45838	4.58339	5.22735	4.02283	4.17954	4.62337	4.90412	4.47185	4.69613	4.75874	4.65826	4.95464	4.52271	3.95746	4.81358	4.45218	3.9312	4.08792	4.28571	4.51704	4.75186	4.37559	3.89914	4.9545	4.01232	4.53383	4.07073	4.4513	4.71791	4.31064	4.9713	4.52511	5.00258	4.92358	4.0109	4.02243	4.19652	4.4598	4.21368	4.61774	4.93884
ENSMUSG00000009828	Cilk1	ENSMUSG00000009828	turquoise	3.18724	3.22319	3.14367	3.31814	3.49476	3.31764	3.32757	3.19538	2.97715	2.85195	2.97	3.52467	2.97374	2.84394	3.00143	3.28164	3.00724	3.09328	3.2384	2.89203	3.01984	2.74873	2.92326	2.94111	3.418	3.34905	2.92766	2.98561	3.47461	2.84813	3.07102	2.61819	2.93766	3.05791	2.97505	3.01516	3.1325	3.3884	3.66896	2.52097	2.89857	2.84077	3.31181	2.55179	2.75573	2.97159
ENSMUSG00000009905	Kdsr	ENSMUSG00000009905	turquoise	3.03741	3.20223	3.31117	3.23126	3.40983	3.38179	3.17231	3.25968	2.8718	2.64578	3.11238	3.28465	2.71201	3.12745	2.92031	3.01467	3.21571	3.16266	2.72653	3.00932	2.91243	2.8671	2.93803	2.983	2.87199	3.07921	2.60328	2.66606	3.16805	2.34812	3.00201	2.69285	2.71971	3.07591	2.81967	3.1003	2.97719	3.29801	3.31106	2.90546	2.94881	2.80869	3.04744	2.61552	2.66239	2.91918
ENSMUSG00000009907	Vps4b	ENSMUSG00000009907	turquoise	4.52161	4.65028	4.9306	4.74589	4.97647	4.49455	4.39132	4.29328	4.48965	3.90943	4.54296	4.74581	4.45185	4.37744	4.47026	4.52912	4.68411	4.44762	4.36974	3.54385	4.3529	4.17178	3.6645	4.22345	4.45964	4.62429	4.14711	4.11723	4.61471	3.81693	4.52904	4.38848	4.26219	4.47811	4.63519	4.50965	4.75031	4.72606	4.62953	4.42827	4.3622	4.33769	3.89842	4.33838	4.31293	4.88839
ENSMUSG00000009995	Taz	ENSMUSG00000009995	turquoise	4.35662	4.07431	4.02652	4.27089	4.25151	4.36705	4.14469	4.41591	4.10008	3.98962	4.65685	4.32332	3.85862	4.17474	4.05237	4.02972	4.55995	4.19519	4.13901	3.73488	3.77512	3.95102	3.90834	4.33384	3.92968	3.64709	4.12894	3.60865	4.33305	3.15261	4.00087	3.85614	3.93797	3.83293	3.72535	4.07921	3.97328	4.32973	4.40917	3.88497	4.06142	3.62536	3.61618	4.07495	4.50387	4.10577
ENSMUSG00000010045	Tmem115	ENSMUSG00000010045	black	4.2776	4.30029	4.42416	4.34485	4.70716	4.80329	4.3741	4.49834	4.47237	4.84382	4.10219	4.54848	4.56529	4.54166	4.39628	4.68304	4.3213	4.22226	4.40316	4.57448	4.14797	4.26868	4.61399	4.42345	4.32169	4.63414	4.2825	4.42484	4.55596	4.22742	4.26848	4.34748	4.66454	4.28789	4.41561	4.6066	4.57491	4.86369	4.74514	4.03192	3.89405	4.49203	4.38187	4.50586	4.41097	4.34485
ENSMUSG00000010064	Slc38a3	ENSMUSG00000010064	black	5.96267	5.82684	5.84946	6.1276	5.78442	5.77844	5.84172	5.86469	5.97946	6.07217	5.50379	5.73941	5.91857	5.80187	6.02087	6.13764	5.8845	5.93739	5.91127	5.94503	5.72584	5.71607	5.93034	6.00056	6.1395	6.07393	6.07018	5.84112	5.96167	5.94338	5.54036	5.98767	5.86674	5.75494	5.5943	5.93913	5.7706	5.84707	5.90051	5.13138	5.22336	5.87763	5.92588	6.20297	6.04829	5.90393
ENSMUSG00000010066	Cacna2d2	ENSMUSG00000010066	purple	3.62774	3.32997	3.42462	3.34228	3.92831	3.77996	3.70104	3.82262	3.28858	3.58791	3.33974	4.11405	3.41979	3.65571	3.64338	4.07204	3.58814	3.80219	3.15418	3.33709	3.31276	3.3292	3.25283	3.58052	3.64638	3.66705	3.22275	2.97588	3.66067	3.14266	3.64081	2.94137	3.14536	3.58379	3.48761	3.76194	3.71526	3.77499	3.64083	2.72778	2.95424	3.15227	3.32029	3.82782	3.38695	3.35866
ENSMUSG00000010067	Rassf1	ENSMUSG00000010067	turquoise	2.95963	3.27346	3.22469	2.83433	3.30014	3.33197	3.68131	3.75192	2.87767	3.20032	3.5011	3.52549	3.09099	3.29559	3.05037	3.45963	3.70539	3.30955	3.04057	3.32414	2.7069	2.76717	3.05023	3.03638	3.00531	2.79598	2.84279	2.45344	3.1603	2.5726	2.90785	2.8766	2.90733	3.06926	2.80623	3.58474	3.28123	3.55479	3.93663	2.71061	2.88416	2.64254	2.29362	2.88539	3.09629	2.36713
ENSMUSG00000010086	Rnf112	ENSMUSG00000010086	blue	6.2054	5.90084	5.86084	6.04616	6.51659	6.54926	6.13872	6.11305	5.42476	5.54362	5.97525	6.09086	6.03064	5.73467	5.64789	5.75414	6.4187	5.71912	4.94858	5.1568	5.81213	5.79474	5.4589	5.48169	5.67505	5.97464	4.9536	5.57969	6.46094	4.74697	6.01519	5.03615	5.42632	6.04654	5.69868	5.88487	5.91438	6.39541	6.4091	5.5617	5.68683	5.431	5.29989	5.20783	5.27074	5.83646
ENSMUSG00000010097	Nxf1	ENSMUSG00000010097	turquoise	4.88795	4.20324	5.04149	4.32132	4.83344	4.56924	5.1124	4.44959	4.06072	3.98556	4.96969	4.6326	3.85404	3.95527	4.24063	4.42526	4.47975	4.91242	4.15512	4.09286	4.25954	4.72508	4.22162	4.68258	4.0953	4.07438	3.63501	3.73426	4.66333	3.6721	4.16503	3.89386	3.79015	4.7472	4.10674	4.4391	4.49089	4.52995	4.50972	4.85483	4.13111	4.40323	4.14201	4.02256	4.35263	4.30374
ENSMUSG00000010110	Stx5a	ENSMUSG00000010110	turquoise	5.23188	4.86201	4.96724	5.27848	5.0722	5.28655	5.61859	5.32157	5.21724	5.04597	5.27463	5.56786	5.02156	5.1715	4.9032	5.18717	5.2494	5.00391	4.614	4.99453	5.06334	4.83959	4.93517	5.13821	5.08101	5.11356	4.92673	4.77293	5.28478	4.50188	5.02771	4.57607	4.85507	5.15587	4.94483	5.06973	5.00586	5.47035	5.31913	5.06176	4.94219	4.55894	4.77846	5.06751	5.25363	4.872
ENSMUSG00000010154	Spire2	ENSMUSG00000010154	purple	3.18121	3.34068	3.09139	3.36852	3.47721	3.63367	3.35639	3.74828	3.22288	3.48894	2.9978	3.36866	3.30058	3.33892	3.2796	3.60334	3.44798	3.12391	3.24048	3.51285	2.61795	3.19128	3.74598	3.22562	3.03382	3.04062	2.9248	3.274	3.37912	2.68818	3.0788	2.7974	3.37343	3.14868	3.03828	3.18159	3.3183	3.59719	3.83707	2.53621	2.50615	3.12119	3.26209	2.60576	2.66587	2.89289
ENSMUSG00000010175	Prox1	ENSMUSG00000010175	blue	3.73313	3.63079	2.66274	2.44484	3.91924	3.72173	2.10586	2.09275	2.32138	1.63675	2.64551	3.1815	3.77616	3.52099	2.9822	2.31484	3.4081	3.45659	2.24822	2.07688	3.5732	3.61023	2.45297	2.47661	3.60436	3.63709	1.60684	3.63794	4.16035	1.9988	3.28014	1.84311	3.44129	3.87907	3.64012	4.20347	4.21617	2.74501	2.87548	3.80718	3.81156	3.69457	3.15191	3.12912	3.05007	3.22718
ENSMUSG00000010205	Raver1	ENSMUSG00000010205	black	3.97739	3.8036	3.69375	3.9349	4.39073	4.4397	4.14294	4.28885	3.9996	3.93205	3.69893	4.17136	4.05897	3.9496	3.88565	4.15668	3.93736	3.95145	3.98627	3.88616	3.77382	3.66364	4.06351	3.92793	4.30456	4.32028	3.71005	3.73607	4.21558	3.75276	3.95049	3.61555	3.9359	3.6843	3.87332	4.2186	4.34179	4.20598	4.38357	3.30267	3.36962	3.91281	4.07803	3.97397	3.45241	4.07479
ENSMUSG00000010453	Kansl3	ENSMUSG00000010453	yellow	5.00174	4.91918	4.56957	4.70607	5.11496	5.15757	5.0202	5.11845	4.50372	4.38273	4.80521	4.92573	4.55892	4.72365	4.8353	5.03078	5.12656	4.6879	5.03668	4.7887	4.61923	4.41226	4.50658	4.58389	4.52735	4.59243	4.36104	4.1112	5.12404	3.93003	4.82097	4.20327	4.33118	4.83177	4.79714	5.15059	4.89792	5.15537	5.24325	4.5268	4.56101	4.57028	4.61426	4.49955	4.31661	4.78106
ENSMUSG00000010505	Myt1	ENSMUSG00000010505	turquoise	2.60224	2.22637	2.23171	2.87542	2.20218	2.3309	3.11887	2.36019	1.39044	1.1559	2.4093	2.12657	2.61548	2.36579	1.63074	1.75042	2.13314	1.99644	1.62106	1.45294	1.84527	2.32966	1.97385	2.34228	2.40842	2.77576	1.57825	1.91371	2.56858	2.35805	2.09257	1.38	1.62748	2.00335	1.71305	1.83369	1.99324	2.63142	2.68123	1.95261	2.01247	1.35468	2.95315	1.41363	1.49735	1.90235
ENSMUSG00000010517	Faf1	ENSMUSG00000010517	turquoise	3.46033	3.23056	3.56841	3.33197	3.59224	3.72275	3.93305	4.03471	3.22376	3.07541	3.49476	3.6763	3.03632	3.47041	3.27045	3.169	3.61938	3.59621	3.28148	3.34104	3.1914	3.20071	3.28349	3.39974	3.35234	3.05233	2.71953	3.05643	3.4049	2.77063	3.31781	2.95676	3.06206	3.42643	3.25912	3.40399	3.3761	3.33963	3.04205	2.92613	2.94118	3.20381	3.18306	3.67318	3.47699	3.23903
ENSMUSG00000010607	Pigyl	ENSMUSG00000010607	black	4.6096	4.47295	4.30972	4.41231	5.38827	5.12479	4.92006	5.34084	5.59862	5.59457	4.42391	4.88708	5.51049	5.05635	5.14451	5.57135	4.82759	4.43281	4.86662	5.20445	4.40311	4.46148	5.4722	4.99747	4.7916	4.88734	4.88347	5.31239	4.99881	5.01486	4.79665	5.24847	5.40477	4.41542	4.20724	5.18986	4.92177	5.41461	5.38367	4.1749	3.99082	4.58668	4.70306	4.21617	4.67589	5.08735
ENSMUSG00000010608	Rbm25	ENSMUSG00000010608	turquoise	4.83006	5.22042	4.97677	5.15399	5.05438	4.95636	4.91667	4.93466	4.60145	3.81414	5.29704	5.19334	4.10947	4.7326	4.80926	4.67066	4.94226	5.17321	4.63142	4.48536	5.03232	4.82174	4.56725	4.63939	4.28955	4.84179	3.95079	4.09308	5.07113	4.14183	4.96988	3.97624	4.33724	5.04138	4.75945	4.83463	5.04058	5.07532	5.25294	4.80601	4.91694	4.64916	4.33654	4.40322	4.14568	4.68221
ENSMUSG00000010609	Psen2	ENSMUSG00000010609	purple	3.44468	3.51113	3.77955	3.58236	3.88358	3.85441	3.95992	3.5713	3.58327	3.89108	3.50052	3.96158	3.5621	3.65237	3.33969	4.01519	3.62236	3.64131	3.58222	3.57087	3.70831	3.90426	3.81208	3.63925	3.44131	3.39179	3.57463	3.48749	4.08504	3.34251	3.46112	3.50976	3.39539	3.65763	3.33944	3.54144	3.81608	3.92324	4.00771	3.21841	2.89704	3.47313	3.28083	3.60108	3.16809	3.76915
ENSMUSG00000010755	Cars	ENSMUSG00000010755	turquoise	4.08235	4.21187	4.47471	4.4396	4.54287	4.35207	4.39771	4.61506	4.09515	3.88439	4.38652	4.55294	4.11169	4.10435	3.96786	4.62697	4.25317	4.26954	3.82924	4.11991	3.95358	3.77383	4.10669	4.12781	3.894	4.26795	4.03472	3.18062	4.56879	3.43147	4.42283	3.5654	3.87782	4.20227	4.07681	4.12781	4.28967	4.2798	4.42149	3.67732	3.83089	3.5032	3.62096	4.15193	4.17341	4.08718
ENSMUSG00000010914	Pdhx	ENSMUSG00000010914	turquoise	4.9349	4.76442	4.72109	4.71586	5.07201	5.06535	4.75261	5.06225	4.48226	4.25847	4.74199	5.09853	4.89851	4.86149	4.54775	4.98151	5.17438	4.81562	4.13273	4.70943	4.64444	4.74695	4.13669	4.79594	4.92401	5.10772	4.34691	4.3651	4.82546	4.11176	4.84697	4.45596	4.27932	4.67375	4.4019	4.55348	4.49473	4.59384	4.67844	4.35439	4.60655	4.5655	4.14527	4.88364	4.66961	5.01986
ENSMUSG00000010936	Vac14	ENSMUSG00000010936	purple	3.96705	4.02647	3.83071	3.92996	4.11847	4.18746	4.02482	4.08188	3.68159	3.79634	3.75432	4.19877	3.81316	3.90538	3.51049	4.18605	3.76752	3.81593	3.56433	3.70031	3.77347	3.73595	3.98816	3.72688	3.85782	4.02416	3.39125	3.66142	4.11211	3.3692	3.81527	3.30281	3.83696	3.60724	3.76955	3.60632	3.8622	4.14351	3.87832	3.29305	3.37848	3.69506	4.0229	3.52006	3.4383	3.8244
ENSMUSG00000011096	Akt1s1	ENSMUSG00000011096	black	4.39424	4.14864	4.63602	4.33601	5.35404	5.19382	5.21523	4.66999	5.15953	5.37084	4.37945	4.72732	5.02121	4.74183	5.00458	5.39275	4.85536	4.28331	5.12106	4.60725	4.79128	4.15973	5.10977	4.92773	4.52526	4.60993	4.31288	4.89542	4.99955	4.73901	4.81917	4.69837	4.7932	5.01787	4.21259	5.06978	4.85308	5.44318	5.18118	3.84386	4.42344	4.25298	4.0991	4.83732	4.24169	4.93995
ENSMUSG00000011148	Adssl1	ENSMUSG00000011148	black	2.9586	3.41257	3.24536	2.98992	3.14175	3.63015	3.41325	3.60073	3.61027	3.82715	3.09389	3.44518	3.03067	3.79624	3.44826	4.32662	3.40518	3.39768	4.1837	4.25961	3.53293	3.41073	3.14517	3.55156	3.60491	3.28455	3.56439	3.44461	3.33719	3.52572	3.72594	3.84146	3.56985	3.12551	3.26311	3.6945	3.46884	3.95862	4.01308	2.71491	2.80718	3.26416	3.00344	3.84827	3.55813	3.59687
ENSMUSG00000011254	Thg1l	ENSMUSG00000011254	turquoise	2.90653	2.70874	3.00617	2.23029	2.72315	2.88993	2.12916	2.71922	2.48655	2.06651	2.69048	2.32929	2.43919	2.54226	2.24021	2.24587	2.43985	2.20471	2.77814	2.09515	2.24149	2.12757	2.01422	1.99242	2.18408	2.30643	1.98893	2.13764	2.44899	2.01756	2.24688	2.03267	2.21904	2.49796	2.16862	1.94141	2.61905	2.74387	2.81485	2.13804	2.61451	2.19011	1.60956	2.17702	2.02447	2.01739
ENSMUSG00000011256	Adam19	ENSMUSG00000011256	turquoise	2.12681	2.42547	2.76182	2.62046	2.62277	2.83297	2.56549	2.46396	1.91757	1.78502	2.43961	2.601	2.14071	2.30727	2.07756	2.42185	2.56429	2.14916	1.83173	1.89821	2.0638	1.75245	2.00615	2.22992	2.45045	1.90306	2.32499	1.89975	2.42571	1.76663	2.00495	1.83191	1.86015	2.14824	1.88986	2.51625	2.09416	2.10756	2.46564	1.97776	1.97326	2.08068	2.11741	2.24845	2.39125	2.50963
ENSMUSG00000011306	Sugp1	ENSMUSG00000011306	purple	4.31129	4.63562	4.54236	4.6767	4.76644	4.68645	4.79569	4.89227	4.34728	4.60664	4.33172	4.77724	4.27037	4.51984	4.30257	4.68273	4.54082	4.34319	4.17039	4.45457	4.33981	4.41688	4.39727	4.43592	4.64229	4.70322	4.09537	4.20325	4.61463	3.70542	4.35528	4.03369	4.18271	4.24154	4.28641	4.47083	4.24352	4.7193	4.79457	3.83076	3.66571	4.20752	4.3311	4.48602	4.21502	4.49772
ENSMUSG00000011427	Zfp790	ENSMUSG00000011427	turquoise	3.08455	3.0319	3.62915	3.27776	3.20327	2.92779	3.45404	2.96731	2.53469	2.34481	3.11341	3.06868	2.32264	2.73787	2.89828	2.83336	3.11798	2.72217	2.80622	2.7096	2.88297	2.75581	2.53841	3.1935	2.85348	2.70804	2.77255	2.41649	2.93422	1.86782	2.91311	2.50993	2.46086	2.94645	3.02704	3.24888	2.99731	3.12902	3.03665	2.57945	3.00158	2.61253	2.95513	2.99255	2.58934	3.43226
ENSMUSG00000011589	Fsd1	ENSMUSG00000011589	black	4.61027	4.68091	4.98143	4.96931	5.08506	5.25571	4.99665	4.95619	4.9117	5.1325	4.60935	5.01155	4.63861	4.75455	5.00478	5.48439	4.69936	4.50829	4.72509	4.72643	4.4867	4.30083	5.10908	4.58327	4.61313	4.77002	4.75231	4.41898	5.08183	4.5604	4.53571	4.61865	4.68476	4.32557	4.5033	4.64682	4.56917	4.97041	5.11604	3.82831	3.51151	4.52151	4.47102	4.13374	4.80404	4.43589
ENSMUSG00000011751	Sptbn4	ENSMUSG00000011751	purple	4.37011	4.70843	4.54339	4.57531	5.21437	5.32816	4.94513	4.98002	4.86192	4.88911	4.52373	4.8448	4.65921	4.62009	4.88822	5.25088	4.89071	4.3609	4.73509	4.62419	4.16087	4.38632	4.80309	4.70565	4.78184	4.77817	4.21357	4.33606	4.96278	4.53936	4.62626	4.31069	4.65201	4.60292	4.32145	4.9286	4.7908	5.32337	5.3428	3.98861	4.03353	4.29692	4.31598	4.33772	4.19834	4.38327
ENSMUSG00000011831	Evi5	ENSMUSG00000011831	turquoise	4.91231	4.91191	4.63293	4.86601	4.74428	4.89303	4.52226	5.14667	4.41555	3.8302	4.81873	4.70466	4.10805	4.73407	4.62234	4.48488	5.02639	4.59284	4.50709	4.35642	4.52972	4.79425	4.38381	4.57195	4.2616	4.43431	4.25431	3.8053	4.91484	4.06128	4.64568	4.06436	3.86424	4.66766	4.40587	4.67403	4.97209	4.87554	4.74619	4.68268	4.77665	4.35882	4.27566	4.60276	4.3715	4.40311
ENSMUSG00000011832	Evi5l	ENSMUSG00000011832	yellow	5.26885	5.23474	5.20593	5.0864	5.46043	5.56461	5.39296	5.43385	5.10692	5.19029	5.11117	5.43103	5.02402	5.14148	5.36169	5.64058	5.3635	5.07339	5.28734	5.33167	4.93842	4.81972	5.08764	5.12814	5.00507	5.17391	4.78296	4.59304	5.46781	4.81787	5.21429	4.85151	5.06009	5.14611	5.14573	5.39173	5.38252	5.67515	5.56423	4.95507	4.7643	5.09475	4.93417	5.22914	5.11461	5.24157
ENSMUSG00000011877	Git1	ENSMUSG00000011877	black	7.28976	7.39751	7.37084	7.405	7.71602	7.82339	7.69677	7.78916	7.83409	8.02831	7.12473	7.52458	7.66025	7.55164	7.92407	8.1305	7.49436	7.31388	7.89443	7.86959	7.27804	7.37644	7.90326	7.78304	7.76641	7.8168	7.67829	7.48655	7.52407	7.68317	7.5168	7.54335	7.74076	7.48783	7.3915	7.7931	7.68644	8.03558	8.08125	6.96741	6.96233	7.59759	7.70395	7.76963	7.78121	7.92414
ENSMUSG00000011958	Bnip2	ENSMUSG00000011958	turquoise	4.4178	4.17656	4.26985	4.15048	4.21202	4.20676	4.0742	4.04924	3.66913	3.08553	4.37326	4.31116	3.87021	3.83656	3.99186	3.94866	4.39865	4.47256	3.93757	3.82519	3.78879	4.01739	3.97106	3.72911	3.59963	3.67701	3.55971	3.66781	4.34445	3.32063	4.14307	3.56191	3.81329	3.98202	4.00489	4.13915	4.06675	3.76569	4.44385	3.7229	4.04426	3.83085	3.21003	3.76096	4.19051	4.24887
ENSMUSG00000011960	Ccnt1	ENSMUSG00000011960	turquoise	3.90598	3.92216	3.74406	3.92019	3.92128	3.98805	3.77628	4.00081	3.00976	2.61776	3.41183	4.08186	3.23613	3.72441	3.30515	3.76965	3.67135	3.66085	3.62018	4.16914	3.93061	3.61108	3.7735	3.09608	3.61232	3.80065	3.29076	3.67144	3.92916	2.72002	3.30831	3.50046	3.33446	3.27198	3.42978	3.74057	3.39287	3.96841	3.48188	3.3517	3.47849	3.43269	3.63705	3.11291	3.44092	3.52497
ENSMUSG00000012114	Med15	ENSMUSG00000012114	purple	4.89484	4.60171	4.58675	4.72129	4.99948	5.01036	5.06872	5.05307	4.59068	4.67137	4.6176	5.23651	4.61797	4.82305	4.5456	5.04766	4.73574	4.82631	4.62296	4.68225	4.56179	4.89727	4.8091	4.80098	4.78752	4.79098	4.41568	4.44294	5.39056	4.49236	4.60878	4.25943	4.57951	4.65274	4.57664	5.00056	4.72405	5.24688	5.14495	4.28252	4.07197	4.48794	4.40329	4.62618	4.68292	4.94806
ENSMUSG00000012535	Tnpo3	ENSMUSG00000012535	turquoise	5.31305	5.26314	5.52057	5.42617	5.45009	5.2972	5.22888	5.16168	4.76737	5.0256	5.29389	5.5528	4.81631	5.14605	5.01253	5.20046	5.2512	5.3116	4.78635	4.92794	5.04976	5.31937	4.86721	4.86449	4.99291	4.87493	4.89581	4.74434	5.29924	4.45788	5.1241	4.95866	4.80854	5.23693	5.08811	5.01617	5.11122	5.13788	5.38815	4.94606	5.02579	4.77632	4.86219	5.50871	5.13797	4.96933
ENSMUSG00000012640	Zfp715	ENSMUSG00000012640	turquoise	3.83213	3.56277	3.66077	3.50193	3.60798	3.65822	3.56445	3.28917	3.3369	2.68006	3.66297	3.62136	3.28175	3.40976	3.26529	3.21396	3.79873	3.53352	2.7943	3.0116	3.60894	3.24403	2.77664	3.2274	2.83286	4.34497	3.30117	2.85087	3.48795	2.77171	3.28417	3.28943	2.97664	3.42903	3.33229	3.36682	3.47135	3.1323	3.71609	3.65096	3.44437	3.46093	3.07165	2.88354	3.4828	2.98636
ENSMUSG00000013033	Adgrl1	ENSMUSG00000013033	green	6.91817	7.0978	6.80552	6.86021	7.15323	7.03289	7.18171	7.22708	6.44533	6.51463	6.609	7.12062	6.49377	6.65315	6.54975	6.91383	6.69408	6.57745	6.61585	6.76431	6.82192	6.76347	6.65907	6.778	6.72588	6.89645	6.40363	6.37666	6.89352	6.24272	6.6758	6.22826	6.46922	6.63932	6.66939	6.82117	6.798	7.3058	7.29968	6.29952	6.22711	6.52957	6.56805	6.70902	6.63261	6.96235
ENSMUSG00000013076	Amotl1	ENSMUSG00000013076	turquoise	2.89932	2.88043	3.08463	3.1307	2.88286	3.03354	3.29777	3.02632	2.62857	2.35429	2.63689	3.04599	2.6104	2.71226	2.92391	3.02088	3.01695	3.06664	2.80514	3.03341	2.88771	3.06256	2.74041	2.81409	2.93962	2.71721	2.13088	2.06903	3.0796	2.5646	2.76017	2.42275	2.44509	2.8123	2.62064	3.09144	3.13389	3.06967	2.97939	2.56315	2.58723	2.77997	2.90044	3.1247	2.89557	2.87115
ENSMUSG00000013155	Enkd1	ENSMUSG00000013155	purple	2.193	2.63376	1.79716	2.04463	2.09295	2.50035	2.8287	3.09296	2.36047	2.42786	2.26636	2.7378	2.45816	2.46781	2.33893	2.87505	2.36849	2.15541	1.99428	2.35773	1.83818	2.31254	2.57555	2.53524	2.42409	2.58638	1.60653	2.64761	2.56593	1.48341	2.17349	1.9598	2.24988	1.91675	2.35603	2.93152	2.44761	2.50131	2.67085	0.958276	2.01781	2.38484	1.85991	2.29734	1.93994	2.0792
ENSMUSG00000013236	Ptprs	ENSMUSG00000013236	purple	7.04771	7.36173	6.82018	7.01753	7.52047	7.33237	7.34128	7.28842	6.58794	6.08637	6.79312	7.23463	6.58334	6.74555	6.59899	6.68433	6.91734	6.58315	6.6304	6.2947	6.78536	6.83635	6.98253	6.58885	6.86687	7.06128	5.94677	6.12099	7.16131	5.96013	6.7219	5.84607	6.28394	6.82002	6.41193	6.74073	6.87093	7.08847	7.44278	6.37199	6.06814	6.70766	6.75068	6.49001	6.53241	6.39136
ENSMUSG00000013367	Iglon5	ENSMUSG00000013367	grey60	3.2991	3.21887	3.28668	3.64637	3.7231	3.97334	3.63814	3.46412	3.53048	3.65401	3.32655	3.42815	3.1438	3.47972	3.65137	4.02794	3.5998	3.4272	3.60051	3.67665	3.13361	3.21176	3.52451	3.53309	3.5114	3.65144	3.54946	3.32229	3.50158	3.42282	3.42295	3.39525	3.32209	3.48924	3.13475	3.67797	3.49695	3.88279	3.92547	2.49327	2.91591	3.36083	3.46394	3.73549	3.85831	3.57095
ENSMUSG00000013419	Zfp651	ENSMUSG00000013419	black	4.98146	5.11448	4.84381	4.99152	5.75894	5.72222	5.53445	5.61089	5.59675	5.68341	5.01284	5.32436	5.23669	5.42771	5.61714	5.95491	5.40405	5.33039	5.44285	5.539	4.9639	4.89762	5.3456	5.29922	5.34403	5.33265	5.10904	5.07971	5.59784	5.07443	5.11541	5.08458	5.39587	5.19404	5.05247	5.61244	5.55424	5.94826	6.12087	3.97134	4.24145	5.22465	5.23201	5.13909	5.08175	5.34673
ENSMUSG00000013629	Cad	ENSMUSG00000013629	black	2.43333	2.48597	2.47773	2.71141	2.98254	3.04876	3.1	3.31346	2.70348	2.97072	2.44785	3.28772	2.75827	2.60449	2.52288	3.01149	2.6906	2.45253	2.44966	2.55239	2.76864	2.16705	2.91975	3.35648	2.79903	3.36262	2.60118	2.99884	2.9652	3.31653	2.56047	2.45883	2.84111	2.26308	2.17697	2.9145	2.98917	3.04404	3.71825	1.64077	2.05192	2.50332	2.33087	2.05262	3.32562	2.62663
ENSMUSG00000013736	Trnt1	ENSMUSG00000013736	turquoise	4.56483	4.87607	4.58485	4.09006	4.85782	4.65796	4.68416	4.42595	3.94462	3.62798	4.67137	4.67179	4.33648	4.3856	4.27536	4.46669	4.65835	4.49037	3.92169	3.9566	4.22091	4.33062	4.31636	4.06322	4.45507	4.57056	4.07883	3.95567	4.60326	3.46691	4.40991	4.02092	3.67885	4.57619	4.35654	4.15864	4.41991	4.56552	4.28808	4.12168	4.49747	3.85793	4.05021	4.38462	4.20737	4.19508
ENSMUSG00000013787	Ehmt2	ENSMUSG00000013787	purple	6.0835	6.13358	5.97835	6.01162	6.42051	6.51843	6.42034	6.51924	6.17525	6.43576	5.88349	6.39205	6.29953	6.05661	6.22794	6.44475	6.30312	5.84073	6.17758	6.3576	5.87371	5.8917	6.23954	6.15884	6.22892	6.23771	5.85557	5.99643	6.26841	5.9	6.08533	5.82114	6.19536	5.94214	5.83788	6.27634	6.22064	6.75701	6.80289	5.59448	5.63137	6.2062	6.10617	5.95093	5.87938	6.12267
ENSMUSG00000013833	Med16	ENSMUSG00000013833	black	4.80489	5.31153	4.65598	4.71362	5.34561	5.31363	5.32378	5.3394	5.12993	5.49629	4.63932	5.22314	5.22146	5.06506	5.08891	5.38655	5.00827	4.74145	5.04442	5.0691	4.62225	4.89193	5.24967	5.15372	5.07271	5.35516	4.70772	5.06587	5.1643	4.65705	4.84685	4.69937	5.11344	4.67183	4.94133	5.11359	5.00449	5.51656	5.49068	4.15095	3.92078	4.77368	4.65008	4.8697	4.50117	4.99785
ENSMUSG00000013846	St3gal1	ENSMUSG00000013846	green	4.02588	4.10813	3.81617	3.79514	4.10089	4.05308	3.88323	3.88659	3.50475	3.64083	3.81261	4.40493	3.70088	4.01797	3.75901	4.01134	3.91958	4.02271	3.71015	3.78147	3.51771	3.70095	4.0526	3.72443	3.95504	3.98908	3.65557	3.47151	4.11418	3.39645	3.72146	3.15276	3.7738	4.00695	4.01309	4.25427	4.27869	3.76474	3.68572	3.66733	3.81927	3.71898	3.85115	3.86397	3.82501	4.06615
ENSMUSG00000013858	Tmem259	ENSMUSG00000013858	black	5.0045	5.01307	5.13769	5.24897	5.71612	5.91873	5.35267	5.49184	5.54351	5.5918	5.12446	5.6797	5.37142	5.38331	5.38419	5.84779	5.36718	4.96251	5.35336	5.09944	4.89154	5.0579	5.3872	5.26699	5.29219	5.4882	5.1403	5.13065	5.4934	5.21386	5.19554	5.24711	5.37691	4.9853	5.04318	5.69728	5.42203	5.64705	5.94972	4.57279	4.52157	5.04194	5.24213	5.18219	4.98999	5.14609
ENSMUSG00000013878	Rnf170	ENSMUSG00000013878	turquoise	3.79816	3.64227	3.94305	4.03047	4.2201	4.24459	4.00904	3.87169	3.64485	3.17592	4.02455	4.32772	3.35344	3.88965	3.80848	3.86565	4.01712	4.03913	3.49904	3.44737	3.71882	3.82536	3.72311	3.51807	3.83288	3.69352	3.45588	3.26855	3.97846	3.11508	4.00571	3.42858	3.32486	3.64555	3.51918	3.84356	3.88623	4.16099	3.85863	3.82942	3.8241	3.55409	3.28534	3.45207	3.33953	3.64548
ENSMUSG00000014039	Prdm15	ENSMUSG00000014039	turquoise	2.41967	2.35951	2.37425	2.10874	2.57331	3.18506	2.55908	3.36732	2.07378	1.4607	2.56646	2.36853	1.6763	2.33814	1.77371	2.14319	2.30095	2.75746	2.60431	1.73595	2.16809	1.89944	2.21763	1.85048	2.55149	2.68612	1.66063	1.35081	2.477	1.51681	2.09535	1.62056	1.72199	2.22732	2.14611	2.95985	2.50432	2.59708	2.63458	1.87602	2.23283	1.78336	2.0366	1.6436	2.04661	2.42275
ENSMUSG00000014074	Rnf168	ENSMUSG00000014074	turquoise	3.61149	3.70657	3.6327	3.93397	4.06637	4.13398	3.93322	3.73852	3.37982	3.04243	3.79516	3.85712	3.16154	3.55407	3.41298	3.61918	3.73675	3.53977	2.99498	3.2714	3.73225	3.45212	3.442	3.38558	3.57353	3.60679	2.80484	2.81396	3.79233	2.90799	3.60618	2.90731	2.98915	3.63948	3.38979	3.62348	3.54427	3.77265	3.81089	3.55358	3.39755	3.07174	3.24204	3.72219	3.40969	3.20078
ENSMUSG00000014164	Klhl3	ENSMUSG00000014164	blue	4.09795	4.15337	4.0164	3.8875	4.27078	4.22723	4.0535	4.18246	3.24024	3.03095	3.81455	3.89925	3.69241	3.52499	3.40241	3.69133	3.8489	3.38036	3.4626	3.24689	3.68673	3.60211	3.5108	3.23968	3.69283	3.62811	2.88612	3.23922	4.12951	2.98951	3.72308	2.91867	3.46497	3.79788	3.78087	3.85187	3.85874	4.07552	4.06914	3.88818	3.78039	3.54567	3.71191	3.61624	3.37627	3.49735
ENSMUSG00000014195	Dnajc7	ENSMUSG00000014195	turquoise	6.54378	6.43508	6.74053	6.78104	7.14845	6.81427	6.58913	6.74004	6.481	6.26495	6.88494	6.7515	6.15373	6.51718	6.38651	6.47071	6.60985	6.59487	6.22641	6.53157	6.70608	6.46895	6.31005	6.62792	6.31992	6.55486	6.32499	6.0873	6.58186	6.01526	6.62545	6.21175	6.14404	6.75815	6.46791	6.50534	6.77193	6.51867	6.57636	6.79645	6.81398	6.1817	6.23822	6.46919	6.43867	6.40908
ENSMUSG00000014232	Cluap1	ENSMUSG00000014232	turquoise	4.39365	4.57982	4.08724	3.98558	4.30798	4.40955	4.13632	4.21535	4.03459	3.98644	4.33472	4.25017	3.90698	4.11465	3.89991	3.86812	4.28077	4.15924	3.9872	4.14878	4.17116	3.8748	3.76126	3.61437	3.90123	3.97628	3.60894	3.78304	4.2112	3.10664	4.21196	3.58403	3.81073	4.02661	3.74926	4.01971	3.9114	4.06818	3.91823	3.98313	3.96832	3.92007	3.72673	3.90209	4.2633	4.00375
ENSMUSG00000014294	Ndufa2	ENSMUSG00000014294	black	7.37388	7.63929	7.11881	7.26684	7.60014	7.52471	7.53952	7.5069	7.87209	8.32516	7.22122	7.67163	7.9663	7.62452	7.54365	7.95213	7.65213	7.30019	7.86554	7.79538	7.30417	7.26003	7.6931	7.49432	7.61417	7.73418	7.92296	7.99857	7.63448	7.79596	7.50222	8.04163	7.97025	7.09953	7.10242	7.45781	7.33621	7.72731	7.97902	7.09022	7.01955	7.49322	7.82047	7.2581	7.40682	7.52682
ENSMUSG00000014353	Tmem87b	ENSMUSG00000014353	turquoise	4.54279	4.05809	4.33642	3.80444	4.33182	4.46479	4.47016	4.23328	3.92415	3.32921	4.30991	4.53599	3.73163	4.06575	3.96656	4.14153	4.49792	4.19009	3.94933	3.78611	4.15882	3.90836	3.93977	3.85716	3.68183	4.10751	3.66844	3.75182	4.3229	3.54997	4.25838	3.632	3.78978	4.29615	4.05136	4.32926	4.37384	4.10567	4.13803	4.01999	4.14206	3.92469	3.91978	3.68443	3.95037	3.75505
ENSMUSG00000014355	Anapc1	ENSMUSG00000014355	turquoise	4.81712	4.78761	4.43265	4.634	4.25004	4.47795	4.66168	4.98979	3.99455	3.47337	4.20121	5.00885	4.13258	4.56814	4.47265	4.46456	4.7753	4.77975	3.76714	4.0196	4.32835	4.70827	4.01578	4.37935	4.07656	4.59812	3.96261	3.95	4.7192	3.59102	4.39086	4.03484	3.91161	4.52401	4.23383	4.42711	4.61975	4.6748	4.58697	4.63564	4.26376	3.81139	4.23239	5.12901	4.32513	4.30119
ENSMUSG00000014361	Mertk	ENSMUSG00000014361	turquoise	4.29498	4.24223	4.40768	4.33079	4.45746	4.37197	4.51086	4.53245	4.26229	3.58815	4.48911	4.05172	4.01133	4.39816	4.37486	4.38019	4.61953	4.29406	4.624	4.54511	4.18186	4.21328	4.19746	4.3457	4.1886	4.31408	3.73334	3.79874	4.57291	3.70117	4.3917	3.73036	3.98448	4.56435	4.49921	4.29431	4.32002	4.6204	4.87545	4.21886	4.47609	4.31445	4.34875	4.27576	4.17276	4.10115
ENSMUSG00000014426	Map3k4	ENSMUSG00000014426	green	3.76591	3.78184	3.4122	3.44455	3.93111	4.09185	3.84026	3.71029	3.46005	3.34297	3.6055	3.94424	3.33432	3.67853	3.54858	3.75162	3.54312	3.68413	3.38735	3.52283	3.77331	3.48961	3.65774	3.33233	3.64989	3.78913	3.29686	3.3154	3.96203	2.94277	3.75373	2.98722	3.5414	3.75397	3.74988	4.00328	3.96576	3.86601	3.82818	3.4733	3.22352	3.74268	3.62216	3.5058	3.58994	3.3741
ENSMUSG00000014470	Rnf166	ENSMUSG00000014470	black	4.00459	3.77398	3.98824	4.07255	4.26768	4.10661	4.24512	4.21193	4.1804	4.23244	3.8704	4.51732	4.06594	4.22838	3.96246	4.38085	4.17003	4.42005	4.27619	4.00901	3.55463	3.64456	3.85868	3.9304	3.99617	4.47057	4.18364	4.27948	4.23017	3.55088	4.08059	4.03156	4.09818	3.80496	3.66817	4.06626	4.00699	4.64136	4.84662	3.72945	3.63242	3.83285	4.08799	3.78497	4.24019	3.80539
ENSMUSG00000014496	Ankrd28	ENSMUSG00000014496	turquoise	4.31727	4.0905	4.32277	4.2516	4.24185	4.47926	4.50697	4.20183	3.92031	3.28068	4.35006	4.31748	3.89123	4.09072	3.99656	4.15759	4.45722	4.28231	3.63851	3.66577	4.15955	4.26075	3.90816	3.95703	4.04487	3.70044	3.51483	3.41845	4.14681	3.38602	4.15719	3.38577	3.59246	4.0233	3.8581	4.09791	4.20296	4.42457	4.60974	4.02495	4.11026	4.04625	4.0306	3.9007	3.98611	4.29283
ENSMUSG00000014498	Ankrd52	ENSMUSG00000014498	green	4.10617	4.09598	4.08705	4.20826	4.17766	4.33653	4.08908	4.24217	3.73866	3.21082	3.81933	4.34515	3.82715	4.00617	3.78257	4.22951	3.95358	3.77202	3.8882	3.9208	3.74906	3.82694	3.96938	3.88117	3.98632	4.12364	3.75212	3.49164	4.28644	3.63553	3.91868	3.68412	3.91375	3.83897	3.82242	4.16741	4.11482	4.18613	4.30347	3.51348	3.40968	3.89447	3.93359	3.93087	3.91337	3.97088
ENSMUSG00000014592	Camta1	ENSMUSG00000014592	turquoise	6.71451	6.62334	6.28302	6.1817	6.84694	6.98418	6.45446	6.53942	6.26809	5.81409	6.37654	6.54653	6.15023	6.21604	6.12163	6.37594	6.45201	6.32595	6.36381	6.28935	6.38342	6.2652	6.20097	6.23358	6.21242	6.17374	5.67569	5.72051	6.5443	5.6839	6.34877	5.7141	5.77401	6.39945	6.2675	6.26682	6.40333	6.55684	6.1909	6.17315	6.35182	5.86108	5.87417	6.48921	6.36901	6.39341
ENSMUSG00000014599	Csf1	ENSMUSG00000014599	turquoise	3.19	3.43629	3.50925	3.31481	3.80331	3.88532	3.69267	3.66466	2.93918	3.31625	3.33062	4.07326	3.34027	3.45161	3.08653	3.71189	3.60762	3.6599	3.24924	3.19023	3.48784	3.70264	3.26958	2.96798	3.42712	3.36119	3.07297	3.22384	3.67014	2.98297	3.57718	2.93365	3.4061	3.36151	3.57872	3.48899	3.58878	3.56844	3.6254	3.22103	3.3411	3.27872	3.65736	3.63778	3.3774	3.45834
ENSMUSG00000014668	Chfr	ENSMUSG00000014668	turquoise	3.55432	3.69919	3.65852	3.48781	3.55897	3.63894	3.40887	3.22663	3.01742	2.95266	3.71652	2.9746	2.95399	3.3979	3.34536	3.55912	3.62309	3.86172	2.61942	3.31884	2.8211	3.26758	2.95116	2.90001	3.26855	3.00086	2.6579	2.40501	3.84473	2.51083	3.32553	3.30931	3.19828	3.38754	3.17959	3.95214	3.28622	4.0564	4.23516	3.45878	3.25982	3.15215	2.88079	2.56304	2.55473	2.65554
ENSMUSG00000014767	Tbp	ENSMUSG00000014767	turquoise	3.92087	4.10986	3.75171	3.97222	3.99562	3.98283	4.37344	3.9396	3.50135	3.58557	4.40126	4.78179	3.81579	3.86763	3.95628	4.06944	4.2855	4.08524	3.6719	3.67624	3.74083	3.40038	3.29617	3.48835	4.19469	4.02897	3.84108	3.77322	4.19755	3.17142	3.7618	3.60849	3.76123	4.07386	3.8239	3.75879	3.741	4.27524	4.49264	4.28683	3.31288	3.5781	3.30058	3.78539	3.39208	2.98338
ENSMUSG00000014776	Nol3	ENSMUSG00000014776	yellow	2.9615	3.03684	2.9775	3.22444	3.54118	3.63288	3.03147	3.298	3.24601	3.39098	3.13085	3.30513	3.07409	3.06415	3.18322	3.3541	3.19574	3.10686	3.01224	3.14781	2.88851	2.85312	3.42007	3.02702	3.34465	3.06702	2.47292	2.90963	3.37019	2.65368	3.21942	2.88974	3.11625	2.99329	2.77068	3.24612	2.96131	3.63141	3.38806	2.82974	2.62612	3.04758	2.84972	3.15609	2.79886	3.10176
ENSMUSG00000014786	Slc9a5	ENSMUSG00000014786	purple	2.82473	2.8788	3.2484	3.04343	3.34277	3.23551	3.04078	3.60113	3.11711	2.67525	3.08946	3.15936	2.69923	2.78654	2.78496	3.11619	3.10223	2.65033	2.76708	2.77655	2.85812	2.65221	3.28613	2.88962	3.01148	2.91677	2.88959	3.018	3.0676	2.78405	2.73433	2.79889	2.85739	2.5885	2.97539	2.83703	2.90837	3.69472	4.07265	2.55915	2.39358	2.85987	2.63901	2.94259	2.81837	2.76745
ENSMUSG00000014846	Tppp3	ENSMUSG00000014846	black	4.21226	4.01475	4.7174	4.56938	4.62565	4.48916	4.73681	4.7246	4.51995	5.08459	4.48482	4.7105	4.35787	4.52353	4.37993	4.99632	4.65511	4.2947	4.97754	5.12767	4.21889	4.34366	4.95375	4.62795	4.76048	4.13541	4.24109	4.11833	4.73659	3.91101	4.59225	4.38745	4.252	3.97523	3.82192	4.56373	4.38802	4.97077	4.99762	4.33379	3.87521	3.98079	4.2351	4.57789	4.12685	4.24165
ENSMUSG00000014850	Msh3	ENSMUSG00000014850	turquoise	3.5185	3.51427	3.58963	3.47842	3.80813	3.35868	3.84064	3.75893	3.23936	3.22837	3.49282	3.57828	2.70047	3.2678	3.04148	3.33919	3.84569	3.39844	2.6691	2.91509	3.32463	3.16026	2.717	2.90759	3.34049	3.43138	2.96476	2.90159	3.65775	2.64192	3.20692	2.34333	2.81229	3.55132	3.5399	3.48588	3.18486	3.58586	3.52919	2.9374	3.4611	2.55273	2.86858	2.84937	3.33571	3.29001
ENSMUSG00000014859	E2f4	ENSMUSG00000014859	purple	3.85874	3.82282	3.98653	4.27121	4.31076	4.27603	4.20429	4.36738	3.65824	4.29214	3.98315	4.45216	3.70884	3.81815	3.79201	4.16144	4.03202	4.11288	3.68698	3.81569	3.8827	3.75408	3.82188	3.83128	4.13978	3.84818	3.7574	3.55458	4.3137	3.20506	3.73393	3.49234	3.79123	3.96793	3.82655	3.82178	4.07105	4.63126	4.48186	3.75598	3.7039	3.86016	3.61295	3.91371	3.69496	3.94416
ENSMUSG00000014873	Surf2	ENSMUSG00000014873	turquoise	4.85882	4.29786	4.70153	4.67154	5.00206	4.8438	4.38938	4.78941	4.4851	4.45699	4.80242	4.6774	4.4073	4.4913	4.38583	4.69957	4.96417	4.71657	4.50444	4.41125	4.49101	4.6412	4.52926	4.79551	4.8387	4.91276	4.50881	4.22142	4.65097	4.04847	4.46628	4.33117	4.57115	4.71528	4.47181	4.41032	4.38223	4.56524	5.12093	4.11912	4.24058	3.78222	4.34102	4.73201	4.29425	4.38246
ENSMUSG00000014907	Naf1	ENSMUSG00000014907	turquoise	3.24263	3.36672	3.08273	3.25227	3.22392	3.32502	3.01168	3.25971	2.91752	2.59367	3.19473	2.87525	2.79985	2.98678	2.93739	3.12343	2.96748	3.00998	2.64971	2.91477	3.07062	3.01232	2.87639	2.94358	2.50049	2.63368	2.56625	2.43181	3.02873	2.74105	3.18126	3.09867	2.62594	3.13763	3.08817	3.19493	3.1214	3.40319	3.15196	3.03016	2.88988	2.67917	2.60807	3.26295	3.12973	3.04695
ENSMUSG00000014932	Yes1	ENSMUSG00000014932	turquoise	2.76985	2.86984	2.85133	3.11606	2.74258	2.77109	2.95144	3.16235	2.8824	1.95149	2.91487	2.94054	2.60452	3.00165	3.05311	3.23171	2.8912	2.97835	2.99092	2.97882	2.94447	2.88875	2.97526	2.80533	2.69654	2.81745	2.56428	2.69586	2.81857	2.53845	2.8957	2.72371	2.54101	2.94853	2.93736	2.91343	2.79479	2.85913	2.7286	2.38209	2.87714	2.29258	2.75352	2.66567	3.08148	3.05519
ENSMUSG00000015016	Acsf3	ENSMUSG00000015016	black	3.45144	3.5713	3.33877	3.66517	3.7541	3.7978	3.86132	3.74262	3.64982	3.86245	3.24738	3.7449	3.43426	3.67554	3.42508	3.82156	3.56217	3.30204	3.4431	3.38123	3.28398	3.04617	3.65087	3.39862	3.61763	3.69825	3.38609	3.63933	3.82204	3.31771	3.4026	3.39319	3.47504	3.46213	3.42978	3.67816	3.7134	3.83103	4.13761	2.77521	2.8517	3.47426	3.17619	3.58745	3.40697	3.88153
ENSMUSG00000015027	Galns	ENSMUSG00000015027	blue	2.81924	2.32014	2.33922	2.46735	2.9389	3.03491	2.65022	2.21994	2.11285	2.72156	2.50066	2.98081	2.40979	2.73684	2.31061	2.34844	2.18821	2.65558	2.09323	2.31292	2.83546	2.68939	2.48755	2.25578	2.77404	2.8607	2.37982	2.5311	2.89257	2.35997	2.80235	2.28223	2.81209	2.71721	2.76468	3.21376	2.61165	2.95828	2.79386	2.64914	2.18784	2.68416	2.44385	2.15433	2.06409	2.62896
ENSMUSG00000015085	Entpd2	ENSMUSG00000015085	black	3.72491	3.66579	3.55377	3.47214	3.96464	3.91594	3.55271	4.02958	4.3584	4.09682	3.29311	3.91501	4.11087	4.03219	3.89764	4.49925	3.91048	3.97753	4.42766	4.16685	3.46861	3.98211	4.16784	3.75508	3.89963	4.17891	3.91155	3.95351	3.95282	3.98276	3.82911	4.08138	4.22648	3.72981	3.74904	4.00549	4.02168	3.92939	4.01433	2.96714	2.79395	3.76433	3.84065	3.98135	4.26781	3.91179
ENSMUSG00000015087	Rabl6	ENSMUSG00000015087	yellow	6.13136	5.93674	6.37433	6.27618	6.27089	6.20015	6.4125	6.35444	6.00526	6.0488	6.2069	6.3372	5.89179	5.95313	6.19425	6.12733	6.40652	6.09537	5.94199	5.84962	5.62889	5.85413	6.02396	6.04259	5.97046	6.16246	6.02542	5.67565	6.26004	5.42054	6.10999	5.59066	5.83662	5.95327	5.86836	6.36016	6.12268	6.30056	6.43507	5.81119	5.97327	5.84025	5.81082	6.05169	6.27492	6.15613
ENSMUSG00000015092	Edf1	ENSMUSG00000015092	purple	7.12871	7.12343	6.80716	7.04324	7.58776	7.68383	7.43576	7.52274	7.52063	7.88549	7.19994	7.40546	7.39513	7.18917	7.30472	7.60479	7.45366	6.96976	7.12518	7.15414	6.84841	6.99499	7.3974	7.26672	7.22514	7.35935	7.03555	7.0942	7.21592	6.80763	6.97128	7.06312	7.16667	7.0447	6.8134	7.34075	7.18988	7.5784	7.63034	6.47562	6.57132	7.06284	6.85299	6.78679	7.05105	7.30101
ENSMUSG00000015094	Npdc1	ENSMUSG00000015094	black	7.15089	7.08967	6.82968	7.04411	7.66213	7.74299	7.37079	7.43332	7.30748	7.95275	7.12966	7.41172	7.43817	7.36684	7.14979	7.67843	7.33163	7.07746	7.49343	7.4083	6.90311	7.08431	7.43214	7.39363	7.32586	7.46026	7.23143	7.31256	7.62236	7.12544	7.22305	7.1372	7.51184	7.08523	7.04772	7.34409	7.37137	7.71801	7.74684	6.8293	6.66957	7.07057	7.02392	7.22129	7.05614	7.22236
ENSMUSG00000015127	Unkl	ENSMUSG00000015127	turquoise	4.62914	4.41646	4.27573	4.21733	4.87287	4.64385	4.25605	4.51537	4.29586	4.01436	4.35227	4.6936	4.47764	4.52767	4.44792	4.60423	4.48512	4.27516	4.26354	4.12102	4.11249	4.12654	4.87313	4.02246	4.31688	3.96854	4.22528	4.00413	4.6532	4.02641	4.34263	4.01482	4.11676	4.25387	4.35611	4.47241	4.35517	4.9391	4.4888	4.27834	4.19161	4.2641	4.13562	4.08733	4.11503	4.19816
ENSMUSG00000015143	Actn1	ENSMUSG00000015143	turquoise	4.92505	4.85514	4.93285	5.2859	5.07992	5.05529	4.97633	5.07221	4.39773	4.06507	4.75077	5.01824	4.49024	4.75635	4.47401	4.64728	4.73742	4.75279	4.2682	4.33924	4.65072	4.7436	4.84954	4.67322	4.70485	4.93429	4.11918	4.20134	5.0348	3.9914	4.93367	4.27171	4.47302	4.70394	4.73344	4.83072	4.80292	5.30586	5.30809	4.44288	4.63101	4.69343	4.49564	4.23779	4.58456	4.6606
ENSMUSG00000015165	Hnrnpl	ENSMUSG00000015165	turquoise	7.11333	7.1218	7.14774	7.33234	7.26768	7.02608	7.07445	7.28128	6.95283	6.50482	6.8711	7.33762	6.34614	6.93953	6.59372	6.86484	7.13956	7.07762	6.55348	6.50588	6.99023	6.94595	6.86428	6.59634	7.03548	7.04337	6.52902	6.40536	6.96821	6.15317	6.80166	6.12869	6.27121	6.69078	6.488	6.73537	6.86797	7.06722	7.01021	6.57266	6.11987	6.85579	6.92961	6.91198	7.20688	7.12572
ENSMUSG00000015176	Nolc1	ENSMUSG00000015176	green	4.74941	4.89249	4.8205	4.64381	5.12281	5.35568	4.99937	4.75357	4.42735	4.41414	4.69147	5.13521	4.51915	4.6106	4.57426	4.942	4.90842	4.7872	4.47636	4.53694	4.76316	4.52007	4.7581	4.783	4.79927	4.95315	4.27749	4.04472	5.09998	4.01077	4.84751	4.14222	4.35958	4.71112	4.77626	4.89336	4.72025	5.16837	4.8713	4.32167	4.36451	4.46976	4.5588	4.76053	4.64263	4.61156
ENSMUSG00000015214	Mtmr1	ENSMUSG00000015214	turquoise	4.69994	4.3253	4.66428	4.18251	4.74446	4.90313	4.60356	4.83457	4.36702	3.52987	4.48721	4.83705	4.25338	4.47525	4.26063	4.5433	4.73712	4.61452	3.77803	4.37976	4.61457	4.45378	3.98008	4.1007	4.29799	4.53361	4.37319	4.20625	4.82736	3.92499	4.51104	4.3327	4.05802	4.71026	4.46336	4.70201	4.75015	4.65652	4.50039	4.16884	4.49116	4.39853	4.04459	4.73561	4.31805	4.46124
ENSMUSG00000015222	Map2	ENSMUSG00000015222	turquoise	9.63095	9.5082	9.59644	9.57809	9.45274	9.39746	9.54282	9.51381	8.95648	8.07103	9.20092	9.26921	9.13322	9.10084	9.26151	9.21698	9.36863	9.25079	8.90024	9.08252	9.43948	9.38235	9.06449	9.06548	9.30799	9.37651	8.5762	8.55242	9.25594	8.75832	9.23344	8.59347	8.94001	9.26035	9.24139	9.26296	9.30952	9.17474	9.22453	9.10609	9.14005	9.32912	9.1556	9.39391	9.43044	9.44204
ENSMUSG00000015243	Abca1	ENSMUSG00000015243	turquoise	3.5568	3.54722	3.49323	3.51516	3.75042	3.62279	3.63563	3.64883	3.14189	2.53723	3.27193	3.53644	3.22747	3.2854	3.55019	3.6931	3.6027	3.68771	3.341	3.32367	3.55282	3.63705	3.62948	3.39631	3.4503	3.28249	2.96712	2.80356	3.39995	3.25438	3.68745	2.92713	3.25152	3.5017	3.40412	3.50605	3.55251	3.58896	3.54488	3.03418	3.23329	3.43176	3.78178	3.77836	3.72177	3.50926
ENSMUSG00000015312	Gadd45b	ENSMUSG00000015312	black	2.48812	2.5263	2.88545	2.83113	3.95185	3.97845	3.67614	3.51191	2.97721	3.29207	3.30484	3.30466	2.89678	3.18987	3.11305	4.07293	3.52439	2.57252	2.94125	3.27882	2.48663	2.7613	3.12143	3.02255	2.89241	2.9536	2.43677	2.42194	3.56382	3.06628	2.90832	3.22779	3.24846	2.7514	2.93516	3.07009	3.01267	3.9697	4.1	2.12482	2.90868	1.62448	1.61026	2.46784	2.09881	2.64114
ENSMUSG00000015337	Endog	ENSMUSG00000015337	black	2.76038	2.79956	2.90956	2.51783	3.60205	3.67052	3.17576	3.50383	4.05084	4.13358	3.05478	3.24472	3.32969	3.43763	3.32579	4.03047	3.24461	3.20815	3.60963	3.73943	2.58372	2.98372	3.59573	3.04753	2.79885	3.12617	3.47985	3.50288	3.35028	3.53328	3.03306	3.3825	3.36729	3.23672	2.8045	2.90359	3.27585	3.4268	3.59785	2.65128	2.64924	3.3861	2.97299	3.03648	3.44821	3.818
ENSMUSG00000015357	Clpx	ENSMUSG00000015357	turquoise	4.05169	3.95493	3.60954	3.8816	4.15492	4.07922	4.08344	3.63172	3.54605	3.33332	3.87392	4.03148	3.60444	3.8033	3.68938	4.11946	4.29217	4.13234	3.78528	3.68143	3.64943	3.71951	3.74498	3.63803	3.54667	3.76694	3.49326	3.30417	3.98049	2.9959	3.79559	3.41832	3.7594	3.72487	3.76603	3.55738	3.78445	3.90233	3.72442	3.63934	3.62887	3.31913	4.07824	3.85323	3.64625	4.09037
ENSMUSG00000015363	Trabd	ENSMUSG00000015363	purple	3.17283	3.09654	2.77312	2.77072	3.20445	3.2028	3.17427	3.31386	3.05415	3.3755	2.91506	3.68306	3.24197	3.09482	3.03128	3.46786	3.69601	3.08467	3.39084	3.19985	3.35081	2.68745	2.90942	2.70836	2.96545	3.43856	2.53416	2.71462	3.37318	2.64132	2.78118	2.85268	3.18903	2.68559	2.87881	3.18739	3.43697	3.3296	3.43683	2.42403	2.24694	2.8622	3.25019	2.65277	2.26499	2.95818
ENSMUSG00000015377	Dennd6b	ENSMUSG00000015377	purple	3.1563	3.32322	3.14334	3.33473	3.13695	3.53069	3.64786	3.47186	3.27513	3.47486	3.50781	3.53573	2.99361	3.28019	3.34098	3.56429	3.84702	3.33331	3.35449	3.33108	2.61671	3.01073	3.42415	3.18095	3.05107	2.99273	3.28168	2.81968	3.71176	3.09421	3.21715	2.70545	2.96055	3.40034	3.15926	3.49647	3.48139	3.93994	3.80705	2.7809	2.68351	2.71268	2.69178	2.70057	3.1362	2.78668
ENSMUSG00000015461	Atf6b	ENSMUSG00000015461	black	4.63931	4.63444	4.62887	4.37849	5.35002	5.51709	4.86001	5.08618	4.90471	5.12495	4.44968	5.07747	4.94101	4.7082	4.85796	5.05788	4.85628	4.56635	4.60731	4.43842	4.53759	4.59143	4.82183	4.86691	4.77327	5.14572	4.28607	4.63288	5.16422	4.37922	4.60524	4.58205	4.86514	4.47804	4.57406	5.14869	4.88764	5.05398	5.12739	4.15244	3.80959	4.45321	4.69122	4.3156	4.5654	4.63771
ENSMUSG00000015476	Prrt1	ENSMUSG00000015476	purple	6.32902	6.42078	6.46078	6.4629	6.90045	6.97925	6.67558	6.79319	6.32939	6.97501	6.33962	6.67857	6.65732	6.45575	6.26915	6.52483	6.39313	6.13916	6.35288	6.32446	6.36476	6.37035	6.47513	6.39563	6.52992	6.57259	6.24923	6.52093	6.72618	6.12472	6.44845	5.96094	6.39684	6.43373	6.44711	6.66762	6.65938	6.82743	6.88595	6.25011	6.04495	6.12329	6.15279	6.49335	6.37899	6.57018
ENSMUSG00000015522	Arnt	ENSMUSG00000015522	turquoise	3.98772	3.45573	3.16342	3.63902	3.38214	3.38776	3.59752	3.90464	3.21894	2.90873	3.35271	3.96422	3.25034	3.53494	3.38689	3.30674	3.77714	3.82239	3.44655	3.20506	3.48112	3.25482	3.44529	3.2994	3.32728	3.62661	3.04307	2.7866	3.76196	2.95655	3.58129	2.94326	3.08443	3.58237	3.28361	3.99328	3.71809	3.93774	4.00972	3.22391	3.20643	2.96571	3.03678	2.85566	3.30565	3.1011
ENSMUSG00000015568	Lpl	ENSMUSG00000015568	turquoise	3.48866	3.23146	2.75498	2.82164	3.80958	3.79361	3.56005	3.40764	2.86229	2.28893	3.35571	3.11941	3.18922	2.47272	2.04458	3.00435	3.33787	3.09648	2.41963	2.24728	2.92749	2.99834	2.70484	2.81734	2.46511	2.21091	2.0954	2.21984	3.37275	1.73192	3.23578	2.10078	2.0523	3.13978	2.60899	2.44708	2.58429	3.00921	3.33553	3.08846	3.06797	2.64157	2.20692	2.30485	2.15743	2.20819
ENSMUSG00000015597	Zfp318	ENSMUSG00000015597	turquoise	4.06343	4.2746	3.89886	3.96361	4.04951	4.04751	4.19458	3.81049	3.56457	3.07622	3.95136	4.53086	3.70665	3.89698	3.69316	3.73262	4.03724	3.88375	3.84852	3.40043	3.87177	4.10689	3.49198	4.09836	4.0972	4.05242	3.40433	3.13285	4.44888	2.96983	3.94023	3.03207	3.30313	3.9387	3.80842	3.67126	3.94924	4.21952	3.39066	3.43597	3.90368	3.10371	3.43432	4.04374	3.3513	4.13129
ENSMUSG00000015605	Srf	ENSMUSG00000015605	purple	4.33708	4.96056	4.54533	4.9524	5.49587	5.24699	5.36631	5.73607	5.021	5.33616	4.89875	5.16459	5.32073	5.04312	5.27882	5.73645	5.15442	4.61437	4.5056	5.14747	4.35634	4.33281	4.734	4.83554	4.79886	4.60806	4.89371	4.84336	5.48568	4.4552	4.6915	4.51319	4.86174	4.72777	4.55429	4.87582	5.09996	5.42385	5.83948	4.73344	4.20882	4.9557	4.87242	4.53667	5.02576	4.98412
ENSMUSG00000015659	Serac1	ENSMUSG00000015659	turquoise	3.30436	2.84219	2.8357	2.7671	3.4066	2.84082	3.61367	3.28559	2.89288	1.91626	2.83637	3.16661	2.4503	2.84425	2.76084	2.81613	3.14674	2.88173	2.62556	2.5682	2.58149	2.675	3.04318	3.01687	2.85685	2.88715	2.74467	2.24987	3.33046	2.28586	3.13777	2.06081	2.78277	2.89016	3.08433	3.10215	3.01825	3.28275	3.29657	2.85545	2.8952	2.55235	2.7376	2.70541	2.54404	2.5184
ENSMUSG00000015697	Setdb1	ENSMUSG00000015697	turquoise	3.66009	3.61329	3.53573	3.66752	3.83938	3.79203	3.73354	3.69163	3.34994	2.70623	3.69034	3.90462	3.19292	3.54791	3.36437	3.5361	3.72431	3.73661	3.14067	3.20564	3.55208	3.39287	3.33497	2.99379	3.27703	3.24687	3.06186	2.85784	3.7411	2.89453	3.47044	2.9511	3.07238	3.642	3.44579	3.6088	3.53125	3.72039	3.80047	3.32797	3.25466	3.00454	3.40331	3.5712	3.36498	3.22424
ENSMUSG00000015709	Arnt2	ENSMUSG00000015709	turquoise	6.89841	6.7866	7.04044	7.07819	7.04067	7.10329	7.19077	7.22553	6.77077	6.31727	6.69846	7.10971	6.67746	6.76384	6.84492	7.0794	6.92604	6.90472	6.73742	6.77149	6.82601	6.85709	6.72913	6.74011	6.80671	6.86684	6.46988	6.44773	6.86964	6.28047	6.90242	6.3742	6.58081	6.7359	6.77356	6.78899	6.76403	7.23246	7.20408	6.53076	6.54395	6.77797	6.70941	6.95026	6.86122	7.04615
ENSMUSG00000015745	Plekho1	ENSMUSG00000015745	black	4.48807	4.88815	5.2076	5.12775	4.97711	5.36466	5.10804	5.30401	5.39783	5.6237	5.10555	5.59503	4.81798	5.28341	5.37796	5.23245	5.17346	5.24704	5.10846	5.44868	4.65634	4.80214	5.31995	5.32078	5.01688	4.75134	5.32985	4.85276	4.976	4.76532	5.04032	4.99629	5.12889	4.89957	4.83726	5.14836	4.90371	5.61328	5.52251	4.34347	4.70283	4.47966	4.78193	5.46232	5.03528	5.30171
ENSMUSG00000015747	Vps45	ENSMUSG00000015747	turquoise	4.87886	4.44509	4.26336	5.02834	4.8074	5.10967	4.65471	4.34378	4.72895	4.30944	4.6294	5.02804	4.6509	4.57924	4.3976	4.79451	4.76649	5.05558	4.63641	4.34503	4.87733	4.4963	4.57758	4.37931	4.57028	4.5631	4.30932	4.36135	4.55506	3.81699	4.55925	4.4899	4.32578	4.70412	4.28641	4.13388	4.83875	4.57742	4.48063	4.61568	4.06637	4.18188	4.26114	4.20471	4.50287	4.34641
ENSMUSG00000015748	Prpf3	ENSMUSG00000015748	turquoise	3.04387	3.03684	3.54421	3.54655	2.96763	3.26718	3.18552	3.54308	3.12117	3.19057	3.70622	3.46584	2.41134	3.18462	2.91672	3.0675	3.22081	3.2693	2.58925	2.45585	2.95595	3.64738	3.15737	2.75377	2.96973	2.95105	2.25195	3.11744	3.3038	2.46813	3.27826	1.94022	2.43207	3.21561	3.47044	3.07829	3.09461	3.52714	3.30137	2.62625	3.11755	2.25296	2.36061	3.05895	3.30836	2.43387
ENSMUSG00000015755	Tab2	ENSMUSG00000015755	turquoise	4.75745	4.81193	4.6555	4.95666	4.89839	4.98448	4.78178	4.70037	4.42634	3.95441	4.62371	4.89469	4.09666	4.57287	4.55321	4.81889	4.88976	4.9003	4.53974	4.48063	4.81668	4.68146	4.44486	4.525	4.70819	4.55771	4.36219	3.97063	4.72048	3.90945	4.58207	4.10529	4.24424	4.60774	4.61108	4.65754	4.76804	4.78291	4.81121	4.51527	4.70027	4.5877	4.39539	4.55744	4.43616	4.43658
ENSMUSG00000015757	Ppil4	ENSMUSG00000015757	turquoise	4.10007	4.17574	3.95356	3.98255	4.39011	4.11658	4.20098	4.18721	3.4674	3.22037	4.11914	4.40932	3.34376	3.7675	3.84928	4.03378	3.96796	4.0677	3.38234	3.46447	3.72559	3.95438	3.59428	3.62587	3.55062	3.64917	3.40984	3.34196	4.1739	2.95746	4.01822	3.19417	3.38906	3.83754	3.92099	3.9243	4.09174	4.22032	4.09973	3.81679	3.92615	3.40261	3.42196	3.65991	3.66119	3.57086
ENSMUSG00000015766	Eps8	ENSMUSG00000015766	turquoise	4.76634	4.66097	4.40436	4.31813	4.71477	4.67446	4.40155	4.64028	3.9518	3.70474	4.16795	4.47334	4.37727	4.23708	4.44197	4.44437	4.54955	4.2799	4.30548	3.86091	4.19959	4.51933	4.3455	3.97035	4.45049	4.32306	4.29405	3.97699	4.35314	3.76551	4.15344	3.62645	4.22978	4.22696	4.19543	4.32184	4.27185	4.26499	4.42273	4.28473	3.98717	3.87561	3.89878	4.15797	4.36798	4.56665
ENSMUSG00000015829	Tnr	ENSMUSG00000015829	turquoise	5.49519	5.35215	5.29151	5.49266	5.41866	5.51388	5.24474	5.14557	4.52119	3.50939	4.79694	5.36565	5.02924	4.94184	4.61981	4.72893	5.07271	4.84727	4.2673	4.33167	5.04105	5.08585	4.74615	4.9032	5.00713	5.10653	4.25405	4.24772	5.2231	4.45302	5.1148	4.42731	4.69094	4.89224	5.0066	5.17099	5.23271	4.94556	5.08067	4.58787	4.6567	4.56059	4.73864	4.72899	4.77101	4.85048
ENSMUSG00000015869	Prpsap1	ENSMUSG00000015869	turquoise	4.77641	4.68501	4.98928	5.09478	4.8876	4.90151	4.84306	5.30457	4.74249	4.81247	4.81533	5.27674	4.52042	4.71018	4.64425	4.94971	4.87271	4.81393	5.02988	4.3602	4.73227	4.90639	4.78114	4.38879	4.67527	4.56414	4.51015	4.44245	4.9854	4.13281	4.48731	4.06002	4.54196	4.72498	4.48323	4.83588	4.69948	5.13138	5.01853	4.33813	4.69713	4.4742	4.29061	4.59203	4.71196	4.23542
ENSMUSG00000015882	Lcorl	ENSMUSG00000015882	turquoise	3.51515	3.43079	3.11556	2.88873	3.34867	3.38582	2.97195	2.86543	2.86153	1.65923	3.17005	3.35797	2.89376	3.04067	3.12017	2.40878	3.28049	3.10734	2.31969	2.75335	3.30301	3.19785	3.28428	2.93285	2.95377	2.70966	2.64589	2.7478	3.27707	2.25101	3.08714	2.57512	2.6078	3.09952	2.97931	3.13978	3.28071	2.9357	3.21112	3.40949	3.40508	2.52355	2.75342	2.98881	2.86447	2.89138
ENSMUSG00000015889	Lta4h	ENSMUSG00000015889	turquoise	4.81523	4.79797	5.05181	5.1755	5.07527	4.93835	4.77746	4.92356	4.81736	4.74348	4.83524	5.05871	4.51258	5.03259	4.48186	4.79576	4.91668	4.88496	4.57795	4.74634	4.3896	4.73474	4.6341	4.75094	4.60259	4.64039	4.47546	4.4828	4.95783	4.19409	4.65699	4.38408	4.47832	4.80006	4.54952	4.90023	4.82856	4.83732	4.92042	4.96134	4.85206	4.54241	4.24426	4.84756	4.27152	4.30384
ENSMUSG00000015942	Gtf2ird2	ENSMUSG00000015942	green	3.11038	2.66652	3.10963	2.89236	3.51438	3.45527	3.01428	3.14258	2.71027	2.40319	3.01749	3.15963	2.8015	2.86896	2.57158	3.08106	2.98149	2.83487	2.64187	2.81527	2.49616	2.79052	3.15503	2.96011	2.67655	3.02714	2.41559	2.43026	3.16054	1.97335	2.72533	2.24288	2.58945	2.71766	2.64135	2.54234	3.04371	3.03265	2.77894	2.46761	2.47392	2.41965	2.47631	2.61381	2.40895	2.78194
ENSMUSG00000015943	Bola1	ENSMUSG00000015943	black	1.80513	2.93085	1.28202	2.47481	3.98062	3.86672	3.87537	3.59501	4.28423	4.37072	2.83125	3.54847	3.4675	3.24311	3.55079	4.08792	3.06922	2.78392	3.36621	3.68658	2.89353	2.33453	3.1278	3.68691	2.98259	2.88431	3.10197	3.90017	3.23969	3.61932	2.48585	3.6947	3.55081	2.41449	2.41342	3.454	3.53727	3.76233	3.69042	3.08519	2.31825	2.89197	2.98317	3.10724	2.81485	3.59288
ENSMUSG00000015968	Cacna1d	ENSMUSG00000015968	turquoise	3.66963	3.85911	4.08328	3.95622	4.2415	3.64021	4.23992	3.9652	3.30565	3.21788	3.82513	3.96052	3.51795	4.05378	3.58103	3.88736	4.13354	3.71767	3.38356	3.29385	4.27751	3.67576	3.84433	3.59089	3.53208	3.51909	3.10547	3.28131	4.30794	3.49727	4.12616	2.81894	3.65692	3.77001	3.62342	3.68994	3.90189	4.3248	4.22302	3.74529	3.21092	3.43675	3.11203	3.05202	3.05957	4.30751
ENSMUSG00000015971	Actr8	ENSMUSG00000015971	yellow	4.96031	5.00942	4.8623	4.84475	5.13059	5.09618	5.09595	4.9912	4.70334	4.73744	4.98789	5.08881	4.66454	4.71451	4.40125	5.06319	5.17714	4.82816	4.72067	4.83842	4.68821	4.8502	4.67722	4.62859	4.90952	4.72709	4.49034	4.48436	5.20536	4.25388	4.76608	4.54978	4.55509	4.69451	4.75636	4.5414	4.74209	5.13692	5.0888	4.56954	4.23392	4.59551	4.59092	4.68899	4.78252	4.86902
ENSMUSG00000015981	Stk32c	ENSMUSG00000015981	purple	5.83634	6.12835	6.14452	6.19499	6.23912	6.32876	6.00286	6.02579	5.88627	6.10988	5.90838	6.30747	5.90591	5.85427	5.86834	5.93984	6.04915	5.79869	5.71714	5.95753	5.71335	5.79904	6.24759	6.24582	5.96818	5.89819	6.03209	5.89353	6.11679	5.39151	5.99073	5.83546	6.01414	5.76389	5.8031	6.13627	5.97116	6.8306	6.82804	5.80729	5.7321	6.01596	5.83488	5.61976	5.73445	5.95716
ENSMUSG00000016018	Mtrex	ENSMUSG00000016018	turquoise	4.6006	4.59176	4.56012	4.36149	5.03847	5.0027	4.72245	4.78476	4.26229	3.86227	4.75375	4.95535	4.21878	4.55776	4.28375	4.62168	4.6952	4.66247	4.17537	4.30993	4.56016	4.49654	4.50973	4.41858	4.43684	4.78972	4.29961	3.98701	4.85754	3.89088	4.53116	3.90646	4.2704	4.54133	4.44046	4.6073	4.61122	4.5324	4.47459	4.29347	4.32724	3.957	4.04836	4.59208	4.64669	4.66582
ENSMUSG00000016150	Tenm1	ENSMUSG00000016150	turquoise	3.97058	4.04206	3.99129	3.87646	4.23307	4.38214	4.0941	4.27712	3.33583	2.34427	3.58161	4.33794	3.69158	3.72817	3.33634	3.50181	3.82657	3.49517	2.78354	2.60941	3.47548	3.71381	3.36979	3.53667	3.89898	3.82268	3.13479	2.81206	4.00635	3.13695	3.53825	3.15249	2.97964	3.55457	3.35869	3.83276	3.88043	3.84391	3.69973	3.40474	3.38575	3.25373	3.30648	3.08451	3.27356	3.17756
ENSMUSG00000016179	Camk1g	ENSMUSG00000016179	purple	4.33366	4.37154	3.94104	3.9606	4.5777	4.70257	4.65219	4.79552	4.38633	4.30711	4.31522	4.41926	3.92971	4.35015	4.20249	4.74694	4.41294	4.15074	4.54604	4.52245	4.1847	4.29097	4.11051	4.32648	4.29392	4.26158	3.83297	4.16293	4.6106	3.46063	4.21013	4.05728	4.27951	4.34522	4.3993	4.34101	4.25422	4.58119	4.69456	3.71783	3.80227	3.97998	4.11325	4.30136	4.46582	4.24282
ENSMUSG00000016200	Syt14	ENSMUSG00000016200	turquoise	2.59475	2.8444	2.83841	2.52608	2.90708	2.95044	2.60542	3.05601	2.43719	1.66683	2.82028	2.89854	2.2993	2.65617	2.43373	2.82207	2.71876	2.71547	2.34192	2.60691	2.65201	2.71303	2.24686	2.6355	2.58259	2.76397	2.34281	2.36454	3.01826	2.31503	2.81622	2.44638	2.34688	2.72227	2.6356	2.89879	3.01622	2.57948	2.91596	2.44821	2.36479	1.92094	1.87067	2.59791	2.66919	2.67948
ENSMUSG00000016239	Lonrf3	ENSMUSG00000016239	turquoise	2.64215	2.4733	2.58895	2.81456	2.88184	2.35345	2.45544	2.01388	2.23706	1.31295	2.3302	2.61781	2.49701	2.7387	2.536	2.58808	2.64389	2.47962	2.70829	2.47814	2.41031	2.75183	2.09045	2.08266	2.65867	2.488	1.85977	2.33674	2.71656	2.16273	2.85539	1.93525	2.3579	2.39212	2.53892	2.836	2.47233	2.62824	2.38774	2.36071	2.44027	2.54275	2.28226	2.32382	1.95624	3.00993
ENSMUSG00000016253	Nelfcd	ENSMUSG00000016253	purple	4.84406	4.6897	4.64022	4.7	5.09494	5.04092	5.01358	5.14071	4.72381	4.89736	4.96087	5.06195	4.53682	4.75418	4.54991	4.83891	4.83187	4.69288	4.73274	4.51126	4.62475	4.77049	4.54727	4.45843	4.71921	4.89241	4.46255	4.54558	4.97609	4.08165	4.63984	4.37387	4.40974	4.55168	4.52929	4.63432	4.78715	5.11654	5.14852	4.04073	4.1703	4.42579	4.48919	4.6004	4.51748	5.07285
ENSMUSG00000016256	Ctsz	ENSMUSG00000016256	black	5.17254	5.36968	5.34188	5.62986	5.60199	5.56521	5.59053	5.68026	5.64162	6.00286	5.34018	5.89501	5.28153	5.66188	5.44023	6.08829	5.28278	5.97544	5.60342	5.6095	5.59554	5.53023	5.48039	5.59433	5.62962	5.62593	5.41923	5.53644	5.21013	5.30255	5.50758	5.4091	5.54841	5.19247	5.50464	5.57313	5.48863	5.72111	5.70481	5.10886	4.94597	5.33685	5.66409	5.60399	5.64058	5.7841
ENSMUSG00000016346	Kcnq2	ENSMUSG00000016346	blue	6.86029	6.86363	6.72285	6.71622	7.01914	7.07084	6.84238	6.82862	6.22112	5.92894	6.51189	6.81937	6.82875	6.49209	6.41068	6.6869	6.76226	6.30501	6.31355	6.26555	6.41242	6.4549	6.38541	6.40242	6.51757	6.57275	6.13317	6.15679	6.92433	5.95489	6.70687	6.04459	6.35184	6.62049	6.45867	6.70098	6.66193	6.81187	6.83301	6.53054	6.47392	6.30673	6.40732	6.4807	6.52044	6.59889
ENSMUSG00000016349	Eef1a2	ENSMUSG00000016349	black	9.23116	9.33127	9.08848	9.12392	9.7005	9.78023	9.37411	9.4093	9.45974	9.57802	9.01645	9.40536	9.29239	9.33897	9.23029	9.50668	9.06026	8.90941	9.5068	9.47098	9.12141	9.19315	9.51564	9.47195	9.36714	9.36809	9.28974	9.28429	9.31671	9.17506	9.30263	9.26672	9.26875	9.05847	9.21635	9.39774	9.37656	9.51995	9.56175	8.70413	8.64468	9.13298	9.16361	9.33298	9.30136	9.41087
ENSMUSG00000016382	Pls3	ENSMUSG00000016382	turquoise	7.16556	7.19838	7.0726	7.06429	7.61531	7.521	7.12279	7.08171	6.68557	6.55619	7.04527	7.46516	6.71497	7.11944	6.69955	7.0384	7.02306	7.05365	6.5345	6.49968	7.18666	7.12853	6.74077	6.81522	6.99429	6.89999	6.66294	6.61689	7.24504	6.39195	7.14242	6.683	6.69036	7.06316	7.02208	7.03895	7.12428	6.84982	6.74864	6.73534	6.8421	6.67093	6.60272	6.92605	7.04799	6.7993
ENSMUSG00000016386	Mpped2	ENSMUSG00000016386	turquoise	4.14067	4.44815	4.49735	4.52425	4.77252	4.71805	4.33057	4.35499	3.93105	3.77524	4.44039	4.55719	3.93198	4.38511	4.18657	4.1711	4.55074	4.53533	3.87783	3.77304	4.38779	4.26866	4.00313	4.25356	4.35186	4.36174	4.50142	4.0067	4.63628	3.7291	4.544	4.03728	3.86626	4.29052	4.12412	4.54243	4.00839	4.46398	4.53406	3.77656	3.81617	4.06514	4.04362	4.38341	3.9972	4.55258
ENSMUSG00000016409	Nkap	ENSMUSG00000016409	turquoise	2.69767	3.07501	2.54295	2.77198	2.96712	2.72645	2.85818	2.73443	2.56686	1.99869	2.85374	2.9247	2.65736	3.15613	2.56385	2.61318	2.90326	2.8569	2.4675	2.7379	2.61451	2.63035	2.4108	2.50848	2.68409	2.42388	2.31931	2.02891	2.75204	2.08913	3.019	2.17757	2.24043	2.82795	2.66816	2.92909	2.79113	3.06596	3.13419	2.4222	3.05313	2.50255	2.67008	2.57426	2.93569	2.54826
ENSMUSG00000016477	E2f3	ENSMUSG00000016477	turquoise	3.82268	3.47869	3.7687	3.63216	3.82478	3.90693	3.65338	3.52953	3.26926	2.98197	3.65653	3.91757	3.40077	3.44557	3.2688	3.62894	3.55501	3.47588	3.11593	3.059	3.4616	3.57535	3.10304	3.30982	3.42695	3.42983	3.03806	3.02566	3.67112	2.9573	3.67295	3.2066	3.15568	3.5298	3.543	3.5266	3.48293	3.85038	3.58972	3.37423	3.29276	3.42277	3.41214	3.73295	3.34351	3.42881
ENSMUSG00000016487	Ppfibp1	ENSMUSG00000016487	turquoise	3.6482	3.86342	4.11248	4.02213	4.16596	3.90267	3.68973	3.88015	3.60379	2.91827	3.8491	3.96342	3.47193	3.73049	3.49641	3.61309	3.98794	3.91319	3.7442	3.37268	3.70874	3.90729	3.46183	3.68654	3.59281	3.47719	3.10009	3.00044	3.97069	2.95613	3.44663	3.36868	3.26876	3.74381	3.6122	4.1934	3.94498	3.7605	3.67051	3.34151	3.92849	3.86615	3.90547	3.21813	3.40246	3.47687
ENSMUSG00000016510	Mtif3	ENSMUSG00000016510	turquoise	3.81631	3.66346	3.42677	3.68985	4.16958	4.2082	4.35021	4.14178	3.52035	3.83269	3.97174	4.21413	3.18649	3.65964	3.45788	3.81904	4.05606	3.68414	3.49946	3.06827	3.30783	3.31879	3.82155	3.5943	3.17045	3.41614	3.29096	2.84036	3.38359	2.6107	3.32359	3.02739	3.40552	3.43953	3.37416	3.41377	3.15377	3.92055	3.84332	3.25209	3.4074	3.23231	3.38504	3.73539	3.47971	3.45036
ENSMUSG00000016526	Dyrk3	ENSMUSG00000016526	turquoise	2.67519	3.06102	2.64235	2.58612	2.81031	2.77	2.74183	2.82591	2.15475	2.30405	2.92089	3.1796	2.38169	3.27869	2.21895	2.52795	2.92588	2.27613	1.89544	1.87751	3.16968	2.5458	2.54082	3.05572	2.74471	2.69423	2.14674	2.63594	3.2119	1.64772	2.7535	2.31335	2.44763	2.39004	2.30568	2.45821	2.20958	2.54492	2.33683	2.56252	2.37894	2.39077	2.77993	2.3141	1.90223	2.56186
ENSMUSG00000016664	Pacsin2	ENSMUSG00000016664	green	5.36509	5.26809	5.30161	5.30829	5.72	5.76569	5.5139	5.38437	5.44246	5.24453	5.21454	5.64631	5.00402	5.58144	5.50214	5.53227	5.83239	5.47766	5.11453	5.37635	5.16182	5.07829	5.34955	5.27835	5.33041	5.01684	5.04687	4.88341	5.59868	5.01162	5.41147	4.95694	5.12153	5.53841	5.20294	5.34903	5.47862	5.48257	5.59586	4.63803	4.95025	5.185	5.08419	5.10729	5.27278	5.12297
ENSMUSG00000016763	Scube1	ENSMUSG00000016763	turquoise	3.0405	2.98968	3.58028	3.93892	3.40807	3.44497	3.84084	4.10109	2.92705	2.6297	3.13474	3.62065	2.8453	2.6932	2.71793	2.86475	2.80458	2.64754	2.54948	2.08401	2.59054	3.00117	2.71852	2.86995	2.75677	3.15665	2.94304	2.2061	3.12827	2.59012	2.86181	2.40406	2.65121	2.79141	2.85727	2.96661	2.75934	3.84707	4.2436	2.87583	2.62081	2.66621	2.70416	2.35312	2.63067	2.43338
ENSMUSG00000016831	Tox4	ENSMUSG00000016831	turquoise	4.81016	4.70961	4.58624	5.37773	4.78662	5.14695	4.91386	4.58841	4.27652	4.10211	4.49714	5.05586	4.16591	4.83881	4.22476	4.54666	4.72769	4.41335	4.5948	4.12191	4.24486	4.50581	4.30971	4.20709	4.51151	4.42247	4.28801	4.11659	4.78462	3.74286	4.56495	4.01277	4.03705	4.40831	4.65871	4.53579	4.75868	4.63637	4.47483	4.29951	4.41069	4.31391	4.26871	4.44707	4.52328	4.55826
ENSMUSG00000016918	Sulf1	ENSMUSG00000016918	turquoise	2.30862	2.47724	2.8551	2.95027	2.75912	2.52946	2.80242	2.67759	2.20543	2.46541	2.76891	3.35795	2.24321	2.72223	1.96854	2.97448	2.88091	3.04436	2.30223	1.74874	2.73571	2.79342	2.24244	2.5768	2.64373	2.8682	1.96238	1.79474	2.56743	2.38879	2.53232	2.21135	1.85881	2.27881	2.40585	2.31382	2.21072	2.90324	2.34038	2.8491	2.5626	2.12283	2.04172	2.16751	2.15839	1.9152
ENSMUSG00000016921	Srsf6	ENSMUSG00000016921	turquoise	4.63342	4.54146	4.7577	4.93574	4.94258	5.1324	4.96156	5.12209	4.79922	4.0151	5.09872	4.97183	4.48405	4.7411	4.63983	4.76498	5.10071	4.95156	4.64285	4.4244	4.51321	4.54778	4.61217	4.76029	4.48194	4.30475	4.33324	4.25461	5.01834	4.01033	4.6378	4.0679	4.42086	4.83496	4.74326	4.71458	4.77719	4.79453	4.65087	4.67898	4.78299	4.18365	4.47307	4.70438	4.45918	4.54414
ENSMUSG00000016933	Plcg1	ENSMUSG00000016933	yellow	4.82761	4.44293	4.98292	4.55173	4.8696	4.7802	4.97932	5.00105	4.72615	4.25121	4.6214	5.02158	4.38978	4.80929	4.60909	4.64447	5.08139	4.8604	4.55555	4.57672	4.43237	4.57334	4.49411	4.53479	4.48396	4.56161	4.25971	4.36559	5.00444	4.2189	4.63589	4.19592	4.34804	4.63397	4.57516	4.82035	4.66629	4.95461	5.13601	4.14403	4.18051	4.63049	4.39733	4.44644	4.87618	4.5688
ENSMUSG00000016995	Matn4	ENSMUSG00000016995	black	2.76987	2.48054	2.67436	2.7078	3.1677	2.98135	2.86211	2.6811	2.70793	2.94207	2.50656	2.69841	2.86915	2.86269	2.57959	2.98726	2.55869	2.21594	2.82045	2.55506	2.21783	2.60201	2.58333	3.07041	2.84549	2.97131	2.37049	2.60675	2.88599	2.85608	2.43967	2.44189	3.08257	2.62135	2.33353	3.26704	2.69468	3.09922	3.25295	2.16885	1.85619	2.80928	2.98805	2.78743	2.63763	2.53852
ENSMUSG00000017119	Nbr1	ENSMUSG00000017119	turquoise	6.15398	6.13803	6.00261	5.95785	6.3832	6.41123	6.22753	6.21222	5.7606	5.35988	5.94834	6.26118	5.71002	6.09213	5.82956	6.14217	6.0227	6.16885	5.68169	5.59131	5.97311	6.00681	5.79344	5.74105	5.93441	5.90667	5.61874	5.34807	6.22946	5.322	6.00761	5.52023	5.60835	5.97923	5.95352	6.05836	5.98219	6.20089	6.21057	5.70348	5.9295	5.7915	5.4847	5.9962	5.91208	6.09274
ENSMUSG00000017132	Cyth1	ENSMUSG00000017132	yellow	4.59031	4.62837	4.61388	4.279	5.17569	4.89803	4.70457	4.82998	4.64103	4.46043	4.68649	4.76798	4.54297	4.6404	4.70175	4.98296	4.90142	4.67203	4.60451	4.60081	4.55196	4.50439	4.25996	4.34476	4.46744	4.74563	4.25888	4.33036	4.99159	4.12899	4.6219	4.26299	4.55335	4.68124	4.50446	4.89671	4.87311	5.0923	5.20179	4.46634	4.87893	4.43128	4.5003	4.40969	4.54927	4.69733
ENSMUSG00000017167	Cntnap1	ENSMUSG00000017167	black	6.10301	6.19738	6.01075	5.92143	6.50629	6.5519	6.14331	6.17875	6.16083	5.94481	5.86907	6.27843	5.94751	6.32564	6.21477	6.5335	6.08006	6.03005	6.47483	6.49145	5.79504	5.80579	6.26217	6.18978	6.20454	6.28261	6.13639	5.86813	6.34089	6.17843	6.18093	6.20924	6.12502	6.04059	6.02018	6.39658	6.35777	6.40978	6.48977	5.41334	5.37039	6.01763	6.03377	6.39993	6.36518	6.22144
ENSMUSG00000017210	Med24	ENSMUSG00000017210	purple	5.64348	5.89417	5.82495	5.45365	5.9001	5.7068	6.05868	5.84839	5.49188	5.35248	5.38013	6.22014	5.52253	5.55249	5.19535	5.7417	5.68426	5.48389	5.22648	5.2317	5.29691	5.17779	5.3558	5.3747	5.68139	5.53745	5.26406	5.3185	5.95616	5.007	5.36854	5.1976	5.50449	5.54019	5.31064	5.48497	5.57381	5.66982	5.7195	4.77523	4.48751	5.44156	5.08139	5.19419	5.64161	5.33748
ENSMUSG00000017221	Psmd3	ENSMUSG00000017221	black	5.90987	5.97657	5.91556	6.0867	6.38827	6.4406	6.09222	6.34309	6.08565	6.28253	5.7714	6.35408	5.85502	6.0698	5.91422	6.27912	5.97716	5.7968	6.07598	6.00941	5.83466	5.80666	6.07451	5.95658	5.93943	5.90049	5.84123	5.89771	6.18066	5.66538	5.95899	5.86437	5.99959	5.7199	5.91597	6.00374	6.06069	6.42412	6.36823	5.37596	5.35043	5.80473	5.80426	5.917	5.66491	5.89889
ENSMUSG00000017264	Exosc10	ENSMUSG00000017264	yellow	4.47993	4.48141	4.48839	4.45852	4.73313	4.79311	4.5944	4.55235	4.11188	4.23202	4.50172	4.77677	4.21786	4.49657	4.35418	4.54144	4.5662	4.45555	4.22746	3.99627	4.1232	4.45224	4.31421	4.12553	4.09302	4.56835	4.05577	3.87303	4.89051	3.91662	4.30206	3.88436	4.0431	4.43799	4.52822	4.4428	4.39803	4.4713	4.92592	3.94766	3.87494	3.95077	4.10051	4.08143	4.18623	4.78161
ENSMUSG00000017291	Taok1	ENSMUSG00000017291	turquoise	4.9148	4.91019	4.92152	4.87233	5.09657	5.03043	4.87657	4.81565	4.11156	3.39174	4.6512	4.86671	4.08836	4.52083	4.36229	4.37482	4.55661	4.61738	4.22345	4.42696	4.75333	4.70398	4.31941	4.38998	4.51689	4.48811	3.85949	3.75188	4.76439	3.90647	4.67633	3.94666	3.92384	4.61426	4.25661	4.72047	4.89794	4.78766	4.6267	4.70489	4.80182	4.35164	4.4122	4.46408	4.48187	4.5331
ENSMUSG00000017299	Dnttip1	ENSMUSG00000017299	green	4.15901	4.23588	4.02721	3.8892	4.36453	4.37469	4.06224	4.43161	4.15724	4.26942	4.00835	4.50886	3.84562	3.9557	3.87472	4.22435	3.86792	3.98398	3.74138	3.55668	4.01374	4.35077	3.86212	3.64966	3.66304	4.31349	3.94692	3.94359	4.18135	3.47079	3.99996	3.4465	3.85489	3.89512	3.69036	3.73304	3.71879	4.74208	4.13515	3.83828	3.54767	3.61128	3.44866	3.94676	3.74693	3.69439
ENSMUSG00000017376	Nlk	ENSMUSG00000017376	turquoise	4.71272	5.12448	5.34615	5.25763	5.08426	5.15706	4.90806	4.93695	4.98759	4.68359	4.94252	5.11968	4.3608	4.87012	4.82855	4.85611	4.61514	4.6192	4.8607	4.9028	4.49496	5.24596	4.80074	4.90571	4.57068	4.5973	4.76887	4.3898	4.78759	4.45503	4.75076	4.86188	4.50814	4.68275	4.66018	5.05005	4.87843	5.41883	5.50739	5.14982	4.61487	4.66124	4.58258	4.88577	4.91527	4.93575
ENSMUSG00000017417	Plxdc1	ENSMUSG00000017417	black	3.53801	3.40206	3.49098	3.56229	4.30586	4.25865	3.65807	3.7662	4.50261	4.56038	3.78746	4.39524	3.34245	4.40926	4.50414	4.69733	3.7948	4.18989	4.88259	4.99145	3.74868	3.87197	4.58509	4.43685	3.65916	4.15002	4.51237	3.72852	4.09789	4.38179	4.09573	4.65637	3.94341	3.91084	4.07434	4.32529	4.24724	4.4568	4.4333	3.15591	3.20654	4.0036	3.74755	4.46374	4.43432	4.11014
ENSMUSG00000017428	Psmd11	ENSMUSG00000017428	green	5.31433	5.26446	5.36731	5.29847	5.62665	5.59881	5.35174	5.45014	5.31183	4.83499	5.10653	5.546	4.801	5.0887	5.00106	5.22394	5.31756	5.21899	5.26996	4.90611	5.22467	5.16645	5.04163	5.06063	5.2683	5.2411	4.78302	4.69997	5.21852	4.30478	5.09473	4.79001	4.90015	5.16399	5.15144	5.2641	5.30288	5.38079	5.46318	4.97402	4.98752	5.01221	4.80693	5.21383	5.31058	5.20683
ENSMUSG00000017466	Timp2	ENSMUSG00000017466	blue	8.12216	8.1361	8.07329	8.16644	8.28452	8.32865	8.45875	8.43371	7.78674	7.75201	7.93837	8.69729	7.93517	7.97674	7.36501	8.00544	8.13956	7.93298	7.45864	7.36835	7.9351	7.93406	7.66985	7.63428	7.99535	7.98366	7.53478	7.39045	8.32346	6.82406	7.76827	7.07624	7.40572	8.03912	7.89757	7.82104	7.81637	7.81435	7.85183	7.49797	7.47682	7.63499	7.65548	7.7185	7.57382	7.78006
ENSMUSG00000017478	Zc3h18	ENSMUSG00000017478	purple	3.60169	3.50159	3.58975	3.70751	4.1492	4.0725	3.93788	3.90656	3.59425	3.6429	3.55232	3.78701	3.46056	3.63051	3.62939	3.88434	3.61431	3.4591	3.87544	3.54959	3.51776	3.69668	3.71777	3.49946	3.77702	3.71355	3.11006	3.12105	3.91592	3.12205	3.60458	3.09512	3.58054	3.45874	3.65123	3.8918	3.85044	4.03515	4.20308	3.47912	3.17894	3.24515	3.41035	3.29776	3.2897	3.50158
ENSMUSG00000017485	Top2b	ENSMUSG00000017485	turquoise	5.58962	5.46193	5.19451	5.25266	5.72605	5.49802	5.35657	5.36473	5.09552	4.49926	5.09091	5.39788	4.60795	5.2842	5.05213	4.86029	5.4223	5.33246	4.83021	4.94736	4.87364	4.89225	4.31006	4.98735	4.69888	5.03774	4.45472	4.45122	5.13252	4.22253	4.99178	4.55377	4.75108	5.21714	4.65882	4.92169	4.57693	5.242	4.86548	5.02691	4.84849	5.19929	5.57967	5.21032	4.90553	5.39486
ENSMUSG00000017493	Igfbp4	ENSMUSG00000017493	black	4.94044	5.14471	4.89776	4.76904	5.78789	5.72148	5.41909	5.10187	5.44277	5.56396	4.80718	4.99849	5.53297	5.15251	4.97832	5.50119	5.24492	4.93339	5.01327	5.19115	4.99503	5.17166	5.42573	5.10719	5.23204	5.21193	4.96293	4.89038	5.24988	4.78504	5.09927	4.73631	5.0397	4.7795	4.73156	5.1693	5.10923	5.80963	5.48692	4.49925	4.63868	4.65472	4.88895	5.075	4.70819	4.88911
ENSMUSG00000017548	Suz12	ENSMUSG00000017548	turquoise	4.22086	3.91767	4.1194	3.89859	4.38718	4.16097	4.00173	3.943	3.72738	3.07968	3.90874	4.19571	3.5165	4.01036	3.70571	3.89361	3.97356	4.0842	3.68384	3.75689	4.0725	3.94457	3.75632	3.78552	3.7527	3.82126	3.47903	3.48476	4.07767	3.16501	4.15675	3.5128	3.38404	4.04942	3.81037	4.07396	4.06379	3.9449	3.98053	4.19855	3.906	3.78358	3.71675	3.75606	3.94158	3.83963
ENSMUSG00000017667	Zfp334	ENSMUSG00000017667	turquoise	2.42093	2.59632	2.45452	2.51488	2.58694	2.7127	2.75511	2.87628	1.99255	1.92794	2.52566	2.79799	2.14542	2.37975	2.39047	2.47912	2.67468	2.30885	2.35969	2.05728	2.60277	2.559	2.3556	2.5036	2.32403	2.46773	2.18174	1.95588	2.64823	1.97131	2.47618	1.96421	2.20252	2.3326	2.51911	2.61805	2.57153	2.75978	2.73856	2.23482	2.22417	2.20214	2.22027	2.24897	2.42669	2.21604
ENSMUSG00000017670	Elmo2	ENSMUSG00000017670	purple	6.08514	6.21293	6.10831	6.07438	6.43538	6.67239	6.14462	6.15678	5.89971	6.00035	5.89692	6.37676	5.90536	6.04249	5.9526	6.30045	6.0489	5.96119	5.86266	5.8446	5.88103	5.89117	5.92408	5.80496	6.03148	5.95129	5.78913	5.6842	6.2213	5.40737	5.94807	5.5731	5.97702	6.0279	5.87282	6.24593	6.08543	6.41176	6.31461	5.49358	5.51016	5.77938	5.86724	5.95049	5.94031	5.98253
ENSMUSG00000017677	Wsb1	ENSMUSG00000017677	turquoise	4.27866	4.02079	4.5838	4.54114	4.10939	3.98384	4.80418	4.56781	3.88777	3.33539	4.84225	4.60546	3.63153	4.24964	4.36877	4.40484	4.8553	4.67904	4.04874	3.81487	3.97654	3.84163	4.01958	4.10937	3.86469	3.8366	3.59748	3.7198	4.37763	3.47665	4.30748	3.7075	3.35819	4.39415	3.75685	4.18317	4.12956	4.81289	4.35784	4.73975	4.32449	3.34586	3.4916	3.32116	3.3623	3.87411
ENSMUSG00000017692	Rhbdl3	ENSMUSG00000017692	blue	3.35652	3.22786	3.20222	3.5252	3.55107	3.5113	3.559	3.80684	2.8241	2.74565	3.38153	3.24305	3.06768	3.22115	2.68448	3.16647	3.48353	3.0079	3.12778	3.00062	3.30922	3.31529	2.78368	2.7855	3.21965	3.22046	2.70214	2.78839	3.41354	2.23714	3.09393	2.61491	2.92323	3.23768	3.14482	3.26754	2.9651	3.35802	3.63112	2.85894	3.19056	3.1528	3.21174	3.07705	3.10005	3.22244
ENSMUSG00000017721	Pigt	ENSMUSG00000017721	black	5.56882	5.45115	5.4801	5.68349	5.81075	6.00562	5.84361	5.81693	5.76823	5.93624	5.39211	6.00996	5.74981	5.81377	5.37049	5.95327	5.57512	5.43686	5.8365	5.73556	5.3113	5.27135	5.72269	5.7772	5.80327	6.01289	5.78145	5.87479	5.71767	5.70534	5.63782	5.77661	5.89353	5.27199	5.54572	5.8315	5.759	5.9153	5.9792	4.83275	5.16181	5.73184	5.64355	5.73575	5.58675	5.84444
ENSMUSG00000017740	Slc12a5	ENSMUSG00000017740	black	7.25186	7.26449	7.20493	7.25559	7.42338	7.60694	7.33731	7.44431	7.18393	7.27902	7.00079	7.63243	7.046	7.34624	7.12346	7.45984	7.09766	7.0398	7.33322	7.30167	6.8951	6.96131	7.35071	7.27398	7.33255	7.35844	7.10185	6.98	7.41026	6.98444	7.21457	7.1467	7.15326	6.94926	7.05336	7.3277	7.25126	7.5858	7.62161	6.63399	6.64419	7.01837	7.00269	7.28009	7.14638	7.23216
ENSMUSG00000017754	Pltp	ENSMUSG00000017754	black	5.6896	5.79285	6.2268	6.10508	6.33854	6.43766	6.25937	6.20573	6.31099	7.01968	5.80135	6.42391	6.26826	6.17943	6.3141	6.68137	6.06947	6.4681	6.19141	6.25323	6.32298	6.3762	6.47779	6.44586	6.29878	6.31865	6.15665	6.18873	6.34516	6.70123	6.00851	6.41283	6.58757	5.83165	6.24354	6.71288	6.64487	6.57132	6.66259	5.74197	5.65121	6.22265	6.40002	6.52965	6.52574	6.54291
ENSMUSG00000017760	Ctsa	ENSMUSG00000017760	black	5.92256	5.99149	5.73283	6.26254	6.10854	6.48997	6.42839	6.40177	6.15269	6.35049	6.01562	6.32825	5.9218	6.20139	6.16217	6.50706	6.27852	6.30517	6.23017	6.25804	5.9407	6.12788	6.28416	5.89729	6.21553	6.44788	5.91812	5.96164	6.12242	5.75881	6.0713	5.8397	6.10714	5.98092	5.92181	6.25729	6.17095	6.51048	6.74141	5.28381	5.29113	6.3066	6.15029	6.05185	6.0813	6.38599
ENSMUSG00000017764	Zswim1	ENSMUSG00000017764	purple	4.11414	3.90682	3.96023	4.29067	4.31591	4.38297	4.20051	4.24803	3.98637	4.1053	3.86993	4.5137	4.02238	4.06903	3.68457	4.3522	3.94278	3.97461	3.80742	3.76011	3.83438	4.07581	4.107	3.97573	4.19542	4.29255	4.03739	4.00151	4.16949	3.52409	4.1325	3.82903	4.2606	3.64588	3.89614	4.20957	4.14775	4.17282	4.43239	3.76748	3.55585	3.82455	3.95246	3.91474	3.88547	4.32688
ENSMUSG00000017774	Myo1c	ENSMUSG00000017774	green	2.27169	2.41731	2.74697	2.67258	3.16889	2.88387	2.76008	3.13527	2.67681	2.5269	2.61825	3.20261	2.56131	2.81374	3.07386	3.4382	2.90427	3.13005	2.90002	2.90064	3.01647	2.92624	2.76353	2.83753	2.80546	2.65414	2.85424	2.38927	3.16284	2.50066	2.75102	2.72358	2.8259	2.67857	2.721	3.22821	3.18418	3.00207	3.14469	2.71582	2.3392	2.56479	2.23549	2.71309	2.94008	2.89473
ENSMUSG00000017943	Gdap1l1	ENSMUSG00000017943	black	5.64473	5.46382	5.47716	5.54289	6.15716	6.12665	5.90168	5.70625	5.72735	6.07229	5.45485	5.88997	5.78693	5.69422	5.67011	6.10652	5.68934	5.40184	5.57587	5.60209	5.31791	5.44498	5.70845	5.66111	5.81026	5.85741	5.50754	5.66846	5.83073	5.3327	5.57405	5.51987	5.74317	5.39444	5.46305	5.7317	5.60333	5.89565	5.84664	5.05109	5.28663	5.51618	5.64125	5.4009	5.33939	5.6693
ENSMUSG00000017978	Cadps2	ENSMUSG00000017978	blue	5.41059	5.39755	5.22766	5.34598	5.49147	5.47516	5.78707	5.56488	4.76777	4.36721	5.37781	5.46742	5.05708	4.74157	4.40873	4.401	5.08937	4.56633	3.76965	3.76897	5.18145	5.11501	4.61973	4.55593	5.25027	5.43241	4.15739	4.75306	5.21462	3.4655	5.17448	3.88567	4.23903	4.92988	5.09594	4.72927	4.7478	4.45265	4.53597	5.02087	5.04762	4.39462	4.58293	5.10838	4.98451	4.98573
ENSMUSG00000017999	Ddx27	ENSMUSG00000017999	yellow	3.16971	2.99543	2.69048	2.66584	3.32301	3.50419	3.33039	3.30607	2.70996	2.71201	3.05181	3.35601	2.47923	2.94859	3.02875	3.18251	3.22407	3.17342	2.97852	2.72939	3.10131	2.58293	3.21151	2.79878	2.83698	2.84336	2.57853	2.7061	3.26883	2.13168	2.95483	2.41444	2.66391	2.94649	2.84675	3.03894	2.93503	3.23772	3.29219	2.71059	2.77744	2.84759	3.16404	3.1269	2.6307	2.7605
ENSMUSG00000018008	Cyth4	ENSMUSG00000018008	turquoise	3.32045	3.34874	3.84204	3.36384	3.30278	3.40211	3.48614	3.47368	3.26983	3.2204	3.37403	3.50153	3.64831	3.36601	3.37989	3.29933	3.61917	3.90611	2.79348	3.00776	3.5466	3.66471	3.17757	2.9746	3.47055	3.22242	2.98129	3.284	3.5245	2.5252	3.28215	2.60503	3.30262	3.81445	3.42294	3.49918	3.37576	3.45476	3.46568	3.01925	3.11248	3.23198	3.47162	3.64746	3.22547	3.62125
ENSMUSG00000018040	Rrp7a	ENSMUSG00000018040	purple	6.12105	6.13439	5.89478	6.10503	6.44355	6.1672	6.45405	6.54502	5.87258	6.29494	5.88798	6.07536	6.24885	6.07504	5.68863	6.02444	6.05228	5.90669	5.60626	6.10036	5.73756	5.75393	5.92774	5.59142	6.07998	6.31377	6.15171	6.15914	6.22889	5.41263	5.81251	5.47839	6.11104	5.86591	6.0101	6.07162	5.7893	6.22569	5.89454	5.68785	5.59859	6.15805	5.9875	6.21662	6.35187	6.18277
ENSMUSG00000018068	Ints2	ENSMUSG00000018068	turquoise	2.96077	3.02694	2.98204	2.83656	2.6375	2.57592	2.73566	3.72872	2.25414	2.28969	2.75775	3.58086	2.4409	3.00011	2.17975	2.38789	3.299	2.51784	1.95886	2.16694	2.64432	2.3166	1.66723	1.8505	2.67092	2.66583	1.84885	1.82461	2.50532	1.78853	2.34352	1.94699	2.25592	3.07055	2.14242	2.79611	2.71128	2.8297	2.51548	2.12365	2.13276	2.17382	2.73671	1.98127	1.66134	2.24092
ENSMUSG00000018076	Med13l	ENSMUSG00000018076	green	4.53644	4.54157	4.48269	4.63361	4.63692	4.66772	4.63307	4.68507	4.27941	3.36309	4.30577	4.75664	4.19858	4.40874	4.35646	4.40827	4.54211	4.32757	4.69148	4.58027	4.3736	4.4536	4.27629	4.30028	4.52475	4.54823	4.01056	3.97163	4.53634	3.82809	4.42801	3.76001	4.15054	4.36052	4.27878	4.75164	4.70513	4.89174	4.98549	4.26871	4.39288	4.51151	4.55812	4.47599	4.33813	4.68853
ENSMUSG00000018143	Mafk	ENSMUSG00000018143	purple	2.59327	2.46963	2.2545	2.62436	3.08138	3.02715	2.8366	2.88009	2.73381	2.41325	2.60505	2.93682	2.49906	2.57218	2.5673	2.76277	2.54926	2.63222	2.56847	2.70102	2.68733	2.9657	2.47778	2.50383	2.86374	2.84631	2.32842	2.52771	2.75834	2.33194	2.62004	2.48934	2.64055	2.52544	2.20061	2.38337	2.39991	3.08006	3.18813	2.09007	2.13636	2.7652	2.55993	2.3012	2.39991	2.63229
ENSMUSG00000018160	Med1	ENSMUSG00000018160	turquoise	3.85258	3.61793	3.80702	3.68113	3.74792	3.86073	3.71971	3.36734	3.19258	3.08851	3.22182	3.67376	2.77842	3.5854	3.11395	3.59972	3.47663	3.31244	3.58752	3.28503	3.60444	3.26032	3.14803	3.46472	3.22639	3.32754	3.32192	2.77631	3.26162	2.81445	3.71572	3.26816	3.63211	3.2063	3.46262	3.61017	3.43637	3.73608	3.65746	3.39354	3.52501	3.43844	3.26033	3.29064	3.51308	3.28726
ENSMUSG00000018167	Stard3	ENSMUSG00000018167	black	4.10462	4.14907	4.3992	4.42495	4.56675	4.32912	4.57455	4.32871	4.22757	4.46166	4.00545	4.37436	4.34932	4.24722	4.15967	4.47242	4.24753	4.06876	4.60205	3.9827	4.01911	3.55796	4.26209	4.13013	4.24344	4.42106	4.06409	4.2709	4.36306	4.00375	4.02437	4.15004	4.35812	4.02974	4.09515	4.11819	4.21845	4.73093	4.54454	3.93264	3.79148	3.71321	4.331	4.30529	4.26886	4.46255
ENSMUSG00000018322	Tomm34	ENSMUSG00000018322	purple	6.17427	6.04337	5.88106	6.06214	6.35519	6.46617	6.2089	6.2055	6.01857	5.98187	5.94547	6.20879	5.7653	5.86059	5.81744	6.15902	5.99267	5.90539	5.7782	5.87449	5.73198	5.85547	6.00518	5.94834	6.01838	5.94534	5.50454	5.50728	6.14972	5.19187	5.83193	5.48223	5.67569	5.94146	5.80371	6.06051	5.88643	6.26252	6.23543	5.59025	5.65017	5.69689	5.7671	5.79422	5.78859	5.83309
ENSMUSG00000018334	Ksr1	ENSMUSG00000018334	blue	5.51417	5.68592	5.12041	5.37087	5.86622	6.32895	5.80995	6.03093	5.04961	4.6566	5.41873	5.62804	5.6633	5.39191	4.99419	5.48462	5.556	4.99218	5.15125	5.08344	5.37532	5.26427	4.82616	4.90681	5.50896	5.68602	4.31507	5.13052	5.94939	4.21736	5.66099	4.28973	5.39683	5.5503	5.49167	5.55643	5.47847	5.295	5.44214	5.25273	5.36356	5.46676	5.37377	5.59938	5.30203	5.06641
ENSMUSG00000018347	Zkscan6	ENSMUSG00000018347	turquoise	3.2863	3.14319	3.04267	2.96628	3.15171	3.30344	3.26788	3.09905	2.89088	2.55947	3.23571	3.09787	2.79982	3.01866	2.52104	3.10173	3.32132	2.93148	2.43073	2.66108	3.01647	2.56227	2.71033	2.71009	2.93444	2.77886	2.53138	2.78762	3.00246	2.36737	2.91584	2.58744	2.60221	2.79746	2.93196	3.01803	3.02845	3.09926	3.11616	2.77793	2.74264	2.50211	2.68096	2.87244	2.62749	3.18752
ENSMUSG00000018362	Kpna2	ENSMUSG00000018362	turquoise	4.51231	4.29525	4.38052	4.39393	4.9365	4.9421	4.63062	4.60471	4.23317	4.1575	4.3967	4.95219	4.31073	4.48974	4.09987	4.4138	4.45121	4.50473	3.97223	3.74377	4.37028	4.05537	4.02126	3.98453	4.39239	4.17615	4.17871	4.07685	4.41941	3.83247	4.41112	4.35883	4.11892	4.32827	4.39379	4.2717	4.40327	4.50932	4.55983	4.08993	3.91011	4.2983	4.37326	4.22858	4.59605	4.14574
ENSMUSG00000018379	Srsf1	ENSMUSG00000018379	turquoise	6.14636	6.06775	6.07513	6.13925	6.22805	6.10329	5.85691	6.23749	5.45815	5.2256	6.0385	6.24922	5.67951	5.97381	5.69524	5.85721	6.30237	5.78248	5.53539	5.71456	5.75369	5.37089	5.28377	5.6598	5.62292	5.92153	5.45477	5.53098	6.22705	5.06105	5.79394	5.21304	5.30139	6.00235	5.55454	5.98513	6.01736	5.97318	5.7534	5.88825	6.16704	5.173	5.73629	5.59495	5.63721	5.73165
ENSMUSG00000018395	Kif3a	ENSMUSG00000018395	green	6.05216	6.02553	6.1183	6.04545	6.50938	6.42472	6.18802	6.15005	5.71366	5.27286	5.99764	6.49943	5.62198	6.00936	5.72237	6.00179	6.00631	5.99312	5.52667	5.59423	5.82991	5.88561	5.76384	5.74584	5.96972	5.92284	5.58018	5.42318	6.18254	5.31885	6.00863	5.48452	5.43172	5.93123	5.9435	5.97831	5.98222	5.93913	6.12141	5.65649	5.54346	5.64607	5.44497	5.96112	5.88112	5.73432
ENSMUSG00000018401	Mtmr4	ENSMUSG00000018401	green	4.8171	4.87047	4.8234	4.72721	5.16985	5.05874	4.91332	4.93447	4.40842	4.17835	4.62127	5.09715	4.44927	4.61615	4.4468	4.85312	4.72974	4.62472	4.45242	4.64803	4.64289	4.50889	4.43524	4.53824	4.65124	4.64309	4.29653	4.18813	4.94636	4.15097	4.76251	4.56971	4.2795	4.79248	4.74791	4.83795	4.77223	4.84023	5.0136	4.45924	4.6174	4.54332	4.61627	4.52101	4.41816	4.64637
ENSMUSG00000018411	Mapt	ENSMUSG00000018411	green	7.1939	7.22948	7.07459	7.24566	7.5131	7.66327	7.2665	7.28733	7.00969	6.68331	7.12314	7.40342	6.77193	7.14025	7.06547	7.2461	7.26339	7.00308	6.93379	7.15992	6.81585	6.8594	7.08895	7.10534	6.94754	7.06718	6.72281	6.50551	7.26691	6.52458	7.04487	6.51528	6.6805	7.11776	7.01736	7.2386	7.2599	7.47609	7.57244	6.86621	6.77567	6.78124	6.89221	6.89417	7.0106	7.00475
ENSMUSG00000018412	Kansl1	ENSMUSG00000018412	yellow	4.78103	4.68756	4.75677	4.66532	4.86822	5.02815	4.85581	4.82099	4.57338	4.49875	4.63148	4.8314	4.29309	4.5338	4.62686	4.78395	4.69992	4.64318	4.56608	4.44327	4.39482	4.46911	4.67184	4.46913	4.41803	4.3606	4.04018	4.1534	4.7667	4.0189	4.57886	4.17891	4.67602	4.65276	4.51165	4.67508	4.7058	5.41798	4.9888	4.4062	4.30676	4.14974	4.25524	4.38697	4.40454	4.51571
ENSMUSG00000018427	Ypel2	ENSMUSG00000018427	turquoise	4.23694	3.81734	4.1274	4.04875	4.03537	4.16471	3.95239	3.86143	3.53424	3.06024	3.72472	3.8521	3.15823	3.56908	3.2994	3.61298	3.77117	3.54536	3.29956	3.28595	3.42851	3.48901	3.54027	3.45416	3.41156	3.19528	3.17771	2.80385	3.67389	2.9285	3.59588	2.96065	3.17121	3.52791	3.33789	3.73498	3.77871	3.96573	4.0999	3.64814	3.36452	3.26138	3.18128	3.15671	3.33346	3.58179
ENSMUSG00000018428	Akap1	ENSMUSG00000018428	turquoise	4.52022	4.66388	4.55069	4.54165	4.50064	4.61897	4.69374	4.50789	4.18644	3.93462	4.33439	4.62064	4.17737	4.26261	4.22238	4.42741	4.45529	4.31881	3.91309	4.17192	4.12028	4.40891	4.25866	4.17312	4.37486	4.6162	3.96216	4.10343	4.64529	3.5651	4.43726	3.68977	4.0648	4.19527	4.2501	4.26189	4.44955	4.56467	4.61738	4.04918	3.91866	4.05999	4.22675	4.25814	3.91081	4.31784
ENSMUSG00000018433	Nol11	ENSMUSG00000018433	turquoise	3.92876	3.75968	3.65305	3.68641	3.95071	4.14317	3.63242	3.89138	3.48628	3.10627	3.77473	4.60986	3.44621	3.75506	3.19323	3.41684	3.671	3.73687	3.25294	3.10993	3.79889	3.39617	4.05726	3.44175	3.6955	4.10986	3.33168	3.42545	3.67853	2.93938	3.64314	3.27298	3.19239	3.62995	3.62783	3.585	3.76547	3.44123	3.64719	3.59264	3.62397	3.51216	3.30877	3.57648	3.75155	3.27647
ENSMUSG00000018470	Kcnab3	ENSMUSG00000018470	turquoise	3.05136	2.96398	3.09166	3.05143	3.8168	3.95499	3.61165	3.50769	3.68505	3.23955	3.47648	3.55013	2.69864	3.58113	3.58418	4.0854	3.39864	3.51807	3.76285	3.55725	3.21101	3.22941	3.1426	3.45077	3.11516	3.01288	2.82191	2.54067	3.98444	2.6227	3.27851	2.6612	3.02927	3.44614	3.05596	3.28636	3.2222	3.9037	3.51436	3.05033	2.97222	2.68412	2.92159	3.30623	3.59343	2.84955
ENSMUSG00000018474	Chd3	ENSMUSG00000018474	blue	7.9846	8.01003	7.82564	7.81755	8.15427	8.34905	8.36665	8.35837	7.53595	7.81353	7.69495	7.99944	7.81194	7.64538	7.98348	7.99848	8.07669	7.67899	7.37169	7.44713	7.85006	7.90509	7.55374	7.59061	7.81692	7.89612	6.96561	7.17627	7.99362	7.34866	7.80373	6.6013	7.63146	7.74131	7.75857	8.12732	7.99813	8.24592	8.3356	7.61142	7.52724	7.808	7.70319	7.55358	7.55183	8.08078
ENSMUSG00000018476	Kdm6b	ENSMUSG00000018476	purple	2.70311	3.20421	2.55812	2.84281	2.98309	2.99817	2.96733	2.90179	2.34458	2.24416	2.51613	2.67737	2.49524	2.6538	2.59808	3.25952	2.71228	2.4154	2.48193	2.62327	2.60355	2.54793	2.7222	2.75109	2.87763	2.5716	2.30692	2.50084	3.13872	2.49774	2.67232	2.474	2.76524	2.85451	2.45772	2.86761	3.24575	3.20834	3.63534	2.56267	2.06867	2.90892	2.81983	2.20209	1.99944	3.12504
ENSMUSG00000018501	Ncor1	ENSMUSG00000018501	turquoise	6.87666	6.81954	6.94156	6.87587	6.85208	7.00187	6.8048	6.83798	6.43357	5.65678	6.45889	6.90474	6.42401	6.48014	6.56509	6.53676	6.80804	6.68285	6.33944	6.0978	6.6413	6.59223	6.50213	6.3919	6.73639	6.89468	6.04985	5.8901	6.92975	6.10597	6.71649	5.87113	6.17573	6.46252	6.53978	6.64245	6.6824	6.90156	6.68619	6.37622	6.48469	6.32642	6.3341	6.52378	6.46739	6.38005
ENSMUSG00000018507	Trpv2	ENSMUSG00000018507	purple	3.26896	3.52505	3.54824	3.16331	3.76204	3.99346	3.70452	3.53721	3.5137	3.53904	3.3222	4.01768	3.17401	3.83571	3.30218	3.69833	3.65188	3.50077	3.85225	3.55457	3.48007	3.31557	3.98572	3.53807	3.64371	3.80682	3.56487	2.61338	3.61355	3.13582	3.44492	3.55883	3.51118	3.60208	3.42009	3.63554	3.43692	3.62105	3.54585	3.00868	3.17013	2.88156	3.42572	3.49745	3.48716	3.70284
ENSMUSG00000018537	Pcgf2	ENSMUSG00000018537	green	3.41709	3.67522	3.16269	3.27274	3.98822	3.76631	4.03649	3.97019	3.54119	3.3417	3.46362	3.54085	3.47369	3.512	3.42126	3.6775	3.84429	3.53137	2.77916	3.29308	3.50559	3.62385	3.428	3.2266	3.45447	3.48731	2.89226	2.77588	3.89135	3.02722	3.62886	3.15198	3.10777	3.68415	3.40869	3.71503	4.03067	4.02098	4.09953	2.8588	3.37789	2.94323	3.49085	3.16856	3.03933	3.3116
ENSMUSG00000018541	Cwc25	ENSMUSG00000018541	turquoise	2.92261	3.19915	2.79721	3.21491	3.07487	3.5013	2.99775	3.00436	2.72958	2.55521	3.40776	3.2967	2.86031	2.90692	2.88332	3.21367	3.251	2.95195	2.41789	2.84942	2.73061	2.86104	2.69031	2.88114	2.58949	3.16998	2.75042	2.66725	3.17427	2.51512	3.09077	2.51704	2.8481	3.15352	2.77447	3.0773	2.8577	3.32378	3.60597	2.83888	2.47335	2.22487	2.46196	2.93909	3.37829	2.85792
ENSMUSG00000018547	Pip4k2b	ENSMUSG00000018547	green	5.91224	5.91712	5.8665	5.93739	6.14274	6.03256	5.89664	5.99695	5.55418	5.45741	5.76464	6.11648	5.56924	5.65505	5.64672	5.86762	5.87882	5.64294	5.51113	5.52022	5.57775	5.59966	5.61383	5.57057	5.70181	5.75744	5.41192	5.26926	5.95996	5.08718	5.70981	5.28174	5.36675	5.72081	5.69056	5.84723	5.95399	6.04732	6.04593	5.56409	5.47523	5.5274	5.49373	5.78925	5.70043	5.82556
ENSMUSG00000018589	Glra2	ENSMUSG00000018589	blue	3.44115	3.51912	3.05097	3.37229	3.62934	3.54135	3.5411	3.82476	2.92439	2.63014	3.4939	3.91825	3.34325	3.29836	2.70622	2.84883	3.26013	3.0827	2.43212	2.36532	3.15753	3.36728	3.08296	2.98545	3.68926	3.45483	3.04283	2.92053	3.22217	2.52472	3.06139	2.97879	2.57759	3.1136	3.18434	3.18464	3.31625	3.13011	3.41071	3.10459	3.28541	3.23162	3.26734	2.86682	3.00537	2.71726
ENSMUSG00000018634	Crhr1	ENSMUSG00000018634	black	3.21935	2.89952	3.42292	3.15748	3.57842	3.7951	3.17395	3.37346	3.71769	3.70294	3.36355	3.7042	3.03639	3.43138	3.65533	3.40151	3.20867	3.27003	4.05635	3.67551	2.83283	3.22154	3.6157	3.84293	3.29966	3.60822	3.67513	3.44072	3.32648	3.63043	3.41015	3.85965	3.39831	3.47052	3.11963	3.57581	3.58809	4.03015	3.92054	2.67024	2.6353	2.84027	3.21229	3.53539	3.26662	3.1329
ENSMUSG00000018661	Cog1	ENSMUSG00000018661	purple	4.56622	4.624	4.36528	4.9273	4.34618	4.96976	4.80278	4.66645	4.15875	4.59	4.39569	4.96264	4.26961	4.55936	4.4245	4.52527	4.68213	4.50082	4.40178	4.48318	4.26842	4.49623	4.44839	4.64924	4.70624	4.82546	4.39231	3.90859	4.7004	3.77126	4.6506	3.76278	4.01986	4.51126	4.09096	4.57969	4.65076	4.79594	5.25399	4.11551	4.20064	4.02409	4.06773	4.70497	4.30564	4.78533
ENSMUSG00000018666	Cbx1	ENSMUSG00000018666	turquoise	4.02902	4.38641	4.29932	4.2138	4.53694	4.52403	4.32483	4.29111	3.99368	3.71879	4.23074	4.20072	3.81641	4.0806	3.99081	4.20713	4.5416	4.09952	3.64953	3.77938	4.14111	4.07892	4.05688	3.85853	3.59416	4.09685	3.62276	3.52223	4.19146	3.16996	3.96921	3.56621	3.59269	4.2077	3.88273	4.13254	3.83168	4.11726	4.22871	3.88284	4.09776	3.77712	3.95162	4.21932	4.31669	3.89625
ENSMUSG00000018669	Cdk5rap3	ENSMUSG00000018669	purple	4.40627	4.27206	4.13503	4.09521	4.4917	4.39655	4.53271	4.8515	4.61793	4.60099	4.4119	4.33313	4.52248	4.40776	4.17764	4.50619	4.63662	4.45842	4.24487	3.99648	4.25457	4.26339	4.24341	4.33761	4.27964	4.38929	4.26689	4.08487	4.3688	3.80617	4.33336	4.38688	4.41962	4.01406	4.10344	4.26851	4.73824	4.61623	4.63419	4.13668	3.9852	4.20681	4.31986	3.8942	4.28849	4.24629
ENSMUSG00000018678	Sp2	ENSMUSG00000018678	black	3.18249	3.01597	2.96405	2.97929	3.3686	3.3097	2.94919	3.38999	3.05361	3.22045	2.67907	3.24665	3.17537	3.09709	2.94717	3.15052	3.22147	2.84833	3.35369	3.09941	2.9546	3.05771	3.29413	3.28493	3.37569	3.40391	2.81093	2.90449	3.09113	2.6215	2.92932	2.65382	2.99566	2.82274	2.80116	3.19637	2.88716	3.22949	3.0755	2.23728	2.35736	2.80324	3.00882	3.05227	3.25169	3.17601
ENSMUSG00000018697	Aatf	ENSMUSG00000018697	turquoise	3.07815	2.99769	3.30764	3.33629	3.41743	3.64239	3.11293	3.37858	2.80242	2.98658	3.08223	3.31157	2.87836	3.05713	2.92176	3.15936	3.25585	3.25157	2.94872	2.8108	3.04391	3.12632	3.29226	3.22184	3.11533	2.76715	2.59027	3.24886	3.36903	2.44332	3.04673	2.69257	2.72231	2.92293	3.18942	3.66735	3.17301	2.82508	3.18614	2.9509	2.99373	3.2161	2.36066	3.28209	2.57812	3.12833
ENSMUSG00000018707	Dync1h1	ENSMUSG00000018707	purple	6.02879	6.09118	5.96207	5.99269	6.21369	6.26078	6.37414	6.14331	5.54343	6.44219	5.54975	6.42336	5.78279	6.09153	5.88806	6.37918	5.8271	5.82537	6.28787	6.03957	5.65512	5.79928	6.08542	5.93854	6.10835	6.03491	5.39422	5.61844	6.22854	6.13107	6.13484	5.62191	6.04092	5.6382	6.03542	6.24423	6.15261	6.51777	6.66373	5.16072	5.18252	5.59784	5.63589	5.88077	5.84801	6.00617
ENSMUSG00000018750	Zbtb4	ENSMUSG00000018750	black	5.4181	5.45315	5.18573	5.28151	5.57077	5.7854	5.53745	5.57491	5.47041	5.0694	5.02908	5.49195	5.46771	5.3427	5.62369	5.83091	5.51528	5.2645	5.66404	5.53943	4.94025	5.24693	5.53887	5.59983	5.46456	5.6021	5.27671	5.09131	5.61744	5.16647	5.32737	5.24047	5.39031	5.22312	5.12923	5.59894	5.58904	5.81919	5.8475	4.95599	4.98198	5.29334	5.4006	5.50244	5.45898	5.38122
ENSMUSG00000018765	Fxr2	ENSMUSG00000018765	purple	5.64668	5.71031	5.68132	5.64631	5.98184	6.23022	5.95181	5.95501	5.37798	5.63306	5.64946	6.03336	5.37943	5.66779	5.71171	5.90751	5.61607	5.83283	5.67696	5.64168	5.37459	5.32951	5.64422	5.46501	5.41142	5.40936	5.2918	5.25794	5.89831	5.14139	5.68699	5.1295	5.70727	5.76991	5.66923	5.81377	5.70616	6.10562	6.21896	5.02518	5.25021	5.44651	5.74192	5.59382	5.28534	5.74557
ENSMUSG00000018796	Acsl1	ENSMUSG00000018796	green	4.32316	4.23406	4.60779	4.56606	4.66675	4.88018	4.64942	4.92077	4.29228	4.00293	4.37853	4.92125	4.09805	4.59273	4.32825	4.53306	4.46272	4.62275	4.0544	4.26264	4.55576	4.39606	4.44556	4.35983	4.54023	4.60339	4.08139	3.93077	4.67332	3.82365	4.71029	4.03353	4.1796	4.30215	4.27671	4.41487	4.34843	4.67946	4.76776	4.04851	3.98111	4.07667	4.25399	4.16557	4.03219	4.26712
ENSMUSG00000018800	Abca5	ENSMUSG00000018800	turquoise	4.35938	3.96782	4.05296	4.0504	4.15907	3.99999	3.95514	3.80945	3.68571	2.87487	3.70449	4.12277	3.75638	4.02448	3.5422	3.5647	3.97758	3.80109	3.6518	3.62251	3.90016	3.64863	3.69231	3.5805	3.93644	3.63206	3.62203	3.54134	3.8654	3.60496	3.88928	3.75649	3.41733	3.85584	3.77714	3.73068	3.8174	3.70061	4.03534	3.70828	3.94897	3.40713	3.57529	3.62496	3.78912	3.87407
ENSMUSG00000018809	Smyd4	ENSMUSG00000018809	turquoise	3.02104	2.93769	2.86428	2.81243	2.94543	2.84685	3.1773	3.09777	2.78433	2.69676	2.76736	3.025	2.55568	2.79336	2.52993	2.98435	2.94709	2.87251	2.51884	2.64436	2.98884	2.79992	2.87974	2.57298	2.82617	3.28459	2.35877	2.50069	2.99737	2.42109	2.87051	2.44657	2.45311	2.73689	2.77226	2.79966	2.52886	2.66034	2.81529	2.50045	2.24902	2.40464	2.48574	2.8423	2.45917	2.57388
ENSMUSG00000018820	Zfyve27	ENSMUSG00000018820	yellow	4.5741	4.3159	4.48427	4.57376	4.75561	4.95111	5.06799	4.94857	4.56613	4.31047	4.73661	4.89614	4.28604	4.75366	4.47051	5.12057	5.09921	4.66022	4.47314	4.48615	4.35314	4.14011	4.96458	4.68776	4.31325	4.85289	4.1182	4.34415	5.17605	4.07046	4.7085	4.22042	4.31265	4.91071	4.36546	4.72453	4.69337	5.0034	5.14995	4.14479	4.21237	4.26513	4.18606	4.20332	4.05607	4.42455
ENSMUSG00000018821	Avpi1	ENSMUSG00000018821	black	4.13814	4.08729	3.86967	4.32979	4.64522	4.61788	4.51767	4.34392	4.67982	4.95597	4.25656	4.53388	4.39297	4.60193	4.5644	4.80568	4.50229	4.06066	4.52917	4.34797	4.12076	3.8504	4.69317	4.44324	4.36856	4.45551	4.45504	4.46769	4.30201	4.41108	4.2234	4.66113	4.74601	3.84793	3.94213	4.62741	4.4466	4.65066	4.73735	3.56112	3.62353	4.50215	4.24377	4.17567	4.03323	3.70633
ENSMUSG00000018849	Wwc1	ENSMUSG00000018849	yellow	4.69085	4.64632	4.72593	4.66342	4.91473	4.95106	4.9054	5.00317	4.65818	4.43345	4.55995	4.50611	4.52524	4.44978	4.83218	4.83978	4.80878	4.43193	4.59664	4.66099	4.52725	4.66465	4.56083	4.61935	4.53528	4.77276	4.35077	4.3966	4.69542	4.08262	4.59684	4.03423	4.36188	4.61319	4.4602	4.66517	4.7071	5.16686	5.6646	4.46292	4.45963	4.56712	4.54456	4.69199	5.34245	4.95843
ENSMUSG00000018906	P4ha2	ENSMUSG00000018906	turquoise	2.81039	3.10959	3.15734	3.43051	2.59955	2.97922	3.33446	3.40596	2.22479	2.525	2.90822	3.44742	2.67276	3.13222	2.61424	2.91501	3.04145	3.26839	2.84807	2.62082	2.7448	2.81497	2.22455	2.33338	2.59254	2.6714	2.62683	2.44793	3.23718	2.26438	3.35185	2.64961	2.66138	2.92453	2.85513	3.17765	2.76013	2.89407	3.49746	2.94822	3.05636	2.46522	3.62903	3.20001	2.68233	2.44147
ENSMUSG00000018932	Map2k3	ENSMUSG00000018932	turquoise	2.85373	3.25053	3.04484	3.12911	3.02383	2.93348	3.23049	3.39906	2.68762	2.98134	3.01693	3.20021	2.5892	2.84649	2.61244	3.1536	3.05268	3.10451	2.83248	2.44262	2.65454	2.6398	2.7435	2.92015	2.53698	2.42918	2.37962	2.45299	3.36702	2.45831	3.08375	2.3971	2.82774	3.16944	2.65667	3.37593	2.86946	3.51771	3.99565	2.90629	2.8013	2.70988	2.18608	3.07918	2.53506	2.89851
ENSMUSG00000018974	Sart3	ENSMUSG00000018974	purple	3.73487	3.75663	4.05957	3.63254	3.97351	4.08984	4.30972	3.92259	3.47341	3.75403	3.31841	3.92377	3.34351	3.75855	3.34894	3.96576	3.6049	3.64562	3.46476	3.56719	3.4076	3.51554	4.08982	3.46039	3.76865	3.62337	3.33245	3.5362	4.04204	3.33318	3.92939	3.17177	3.51584	3.714	3.56618	3.88717	3.76022	3.8051	3.77079	3.30302	3.25648	3.46542	3.29696	3.27194	3.35354	3.59424
ENSMUSG00000019027	Dnah1	ENSMUSG00000019027	turquoise	2.77792	2.9799	2.39143	2.42008	2.75916	2.6177	2.68264	2.70673	2.30737	1.62694	2.47111	2.78266	2.56628	2.30096	2.01776	2.31936	2.72082	2.57615	1.86011	1.99476	2.35701	2.35475	2.3314	2.08342	2.59471	2.88765	2.22638	2.20064	2.75955	1.56844	1.91144	1.93753	2.03991	2.3301	2.13269	2.46178	1.9816	2.28809	2.04226	2.09613	2.40244	1.90497	2.33023	1.88457	1.68516	2.31858
ENSMUSG00000019066	Rab3d	ENSMUSG00000019066	turquoise	2.88132	3.07931	3.04893	2.9884	2.81958	3.12213	3.13506	3.07994	2.53227	2.44002	2.98859	3.07453	2.83301	2.72398	2.3362	2.89071	3.06031	2.88633	2.78444	2.25418	2.55321	2.79077	2.4447	2.39039	2.51207	2.77864	2.28719	2.695	3.01522	2.01367	2.94191	1.9118	2.59664	2.71692	2.70778	2.70055	2.77711	3.14067	2.90794	2.14313	2.40501	2.55055	2.7376	2.31995	2.4299	2.85263
ENSMUSG00000019080	Mfsd3	ENSMUSG00000019080	black	2.59521	1.75609	1.76527	1.88382	2.06204	2.99714	2.3363	3.01218	3.23286	3.44665	1.70441	2.95383	2.93459	2.51758	2.8204	3.3019	3.08274	1.91303	1.83314	1.83851	1.15053	1.67353	2.39095	2.83575	2.14549	1.92635	2.21898	2.15923	1.74513	1.94928	1.96988	2.41006	2.33329	1.3733	1.53594	2.08847	2.19191	3.15467	2.60233	1.57749	0.52914	1.74835	1.90223	1.68061	1.91898	2.12316
ENSMUSG00000019082	Slc25a22	ENSMUSG00000019082	black	7.76264	7.94115	7.54827	7.60803	8.25446	8.33123	7.96887	8.1301	7.55461	7.99795	7.45931	8.3153	7.75884	7.82284	7.56843	8.02811	7.84479	7.4532	7.62318	7.51585	7.44936	7.5607	7.75104	7.64897	7.74323	7.84762	7.43041	7.37873	8.01247	7.27604	7.73816	7.33133	7.54209	7.73383	7.58213	7.87486	7.75083	7.95125	8.04745	6.91065	6.92942	7.38416	7.52157	7.42611	7.37725	7.65532
ENSMUSG00000019139	Isyna1	ENSMUSG00000019139	black	3.94439	4.07341	4.14706	4.17851	4.58027	4.51829	4.55286	4.81856	4.3477	4.92769	3.88695	4.90595	4.5188	4.35464	4.32156	4.68881	4.43167	4.59195	4.66538	4.32216	4.48924	4.58208	4.39784	4.64375	4.54394	4.46708	4.04516	4.16354	4.47339	4.18375	3.92777	4.24425	4.20373	4.07999	4.15543	4.49613	4.51073	4.67546	4.55482	3.64329	3.3235	4.14623	4.21777	4.25796	4.15359	4.68172
ENSMUSG00000019143	Hars2	ENSMUSG00000019143	turquoise	3.54309	3.10757	3.67705	3.68259	3.36324	3.80027	3.6552	3.42301	3.31729	3.18039	4.24072	3.97315	3.14344	3.55607	3.67178	3.5047	4.12222	3.85425	3.30292	3.33196	3.32142	3.96354	3.36783	3.91586	3.36999	3.17286	2.75305	2.80056	3.85136	2.73992	3.52389	3.22319	3.26409	3.82255	3.21742	3.68823	3.8723	3.98961	3.35655	3.36512	3.43287	3.10001	3.58691	3.60727	4.03897	3.26469
ENSMUSG00000019146	Cacng2	ENSMUSG00000019146	yellow	3.88575	3.96848	3.92891	4.04475	4.5586	4.34736	4.01986	4.25882	3.76005	3.75757	3.87952	4.09168	3.51629	3.75046	4.15817	4.39099	3.95919	3.82783	4.3596	4.12241	3.68715	3.70575	4.05575	4.04539	3.77711	3.66363	3.40318	3.0209	4.05778	3.41253	3.91399	3.40808	3.4689	3.89073	3.56131	4.14077	4.06993	4.51487	4.49006	3.72314	3.63431	3.73912	3.59624	3.90238	4.09845	3.69152
ENSMUSG00000019158	Tmem160	ENSMUSG00000019158	black	4.75057	5.07181	5.05274	4.69749	5.36975	5.52403	4.94425	5.27971	5.72933	6.22928	4.6356	5.35424	5.6639	5.21726	5.27106	5.74215	4.93701	4.74109	5.58766	5.1876	4.66843	4.68135	5.58741	5.40749	5.123	5.48466	5.34512	5.79478	5.34452	5.70843	5.07568	5.58405	5.6753	4.76204	4.7178	5.36377	5.03484	5.5428	5.70549	4.76872	4.35659	5.19263	5.17168	5.0506	4.97707	4.80278
ENSMUSG00000019188	H13	ENSMUSG00000019188	purple	5.41471	5.3305	5.26824	5.30651	5.70584	5.60557	5.53643	5.37271	5.23378	5.58221	5.19057	5.55286	5.29325	5.39944	5.26164	5.46998	5.19603	5.28284	5.45563	5.23366	4.83151	5.23088	5.44407	5.26235	5.36866	5.29575	5.19636	5.07492	5.54247	5.16494	5.30512	5.13223	5.24911	5.25406	5.20342	5.34298	5.55894	5.33245	5.46577	4.88382	4.47105	5.15233	5.13072	5.15695	5.09337	5.1526
ENSMUSG00000019189	Rnf145	ENSMUSG00000019189	blue	5.23838	5.19588	5.2681	5.40316	5.55298	5.5373	5.48446	5.36637	5.07524	4.78158	5.09192	5.62984	4.93614	5.21274	4.88799	5.24627	5.25602	5.15548	4.98814	5.08847	5.143	5.07536	5.06769	4.92463	5.10229	5.29086	4.79186	4.91781	5.45619	4.44453	5.33928	4.8141	4.88278	5.13047	5.30273	5.28115	5.05798	5.43798	5.40685	5.0987	5.04284	4.95865	4.85704	5.05962	4.96335	5.04639
ENSMUSG00000019194	Scn1b	ENSMUSG00000019194	black	8.26739	8.28563	8.16339	8.0241	8.63219	8.60433	8.29224	8.37926	8.61687	9.03214	8.4379	8.37472	8.10954	8.46142	8.67306	8.96529	8.4168	8.39324	8.89364	8.78601	8.05141	7.99727	8.49264	8.41344	8.15128	8.13486	8.47908	8.12577	8.39164	8.24829	8.41333	8.47948	8.34266	8.42406	8.28211	8.20936	8.34318	8.657	8.55438	7.76817	7.76655	8.1101	8.19962	8.59431	8.534	8.25497
ENSMUSG00000019235	Rps6kl1	ENSMUSG00000019235	purple	3.66359	3.80302	3.85841	3.83054	4.17701	4.46374	4.25548	4.53776	3.93997	4.1205	3.76243	4.23846	3.81764	4.06202	3.98594	4.27146	3.98864	3.56624	3.86693	3.88372	3.47655	3.73871	3.73508	3.83113	3.9049	3.83839	3.80811	3.65836	4.2354	3.36555	3.96059	3.73841	3.89515	3.82386	3.80607	3.81281	3.98949	4.22971	4.69312	3.60402	3.39716	3.72043	3.68302	3.49301	3.45796	4.0218
ENSMUSG00000019254	Ppp1r12c	ENSMUSG00000019254	yellow	5.74963	5.98845	5.67737	5.89457	5.7393	5.82425	5.83924	6.318	5.78975	5.80153	5.79457	5.9248	5.33558	5.51261	5.94145	5.93873	5.81302	5.57903	5.86786	5.94818	5.55352	5.82007	5.69941	5.76981	5.58255	5.8235	5.41909	5.29505	5.81504	5.44264	5.61979	5.31728	5.66279	5.99329	5.68184	5.59566	5.95306	6.2507	6.19394	5.58138	5.92089	5.24569	5.38817	5.82054	5.83842	5.4405
ENSMUSG00000019261	Map1s	ENSMUSG00000019261	black	3.80982	3.75322	3.52709	3.53278	4.87453	4.89774	4.38538	4.36578	4.37693	4.888	3.68137	4.51128	4.59742	4.3974	4.24176	4.71539	3.92047	3.54604	4.32421	4.05817	3.62953	3.62816	4.2863	4.35306	4.34174	4.45381	3.72498	4.3257	4.3556	4.18054	3.97446	3.87604	4.44448	3.52955	3.72552	4.57555	4.29245	4.84905	4.69229	3.21225	2.8001	4.29331	4.14356	3.61351	3.33341	4.16362
ENSMUSG00000019302	Atp6v0a1	ENSMUSG00000019302	purple	7.62477	7.78141	7.68349	7.68529	8.14119	8.11284	7.79297	7.77489	7.61624	7.70894	7.4355	8.00434	7.54739	7.73649	7.32912	7.69429	7.46862	7.34387	7.5419	7.54538	7.45354	7.43754	7.7077	7.64592	7.77938	7.75492	7.53372	7.52233	7.70729	7.41503	7.63755	7.45852	7.50369	7.46797	7.5484	7.77376	7.74715	7.77501	7.7473	7.08618	7.08315	7.47774	7.47549	7.54744	7.56042	7.59166
ENSMUSG00000019338	Zfp687	ENSMUSG00000019338	purple	3.81666	3.62512	3.85068	3.56789	3.99771	4.14793	3.69851	4.20092	3.71147	3.57746	3.79793	3.97542	3.82738	3.79131	3.86335	4.14561	4.00525	3.70228	3.56676	3.6355	3.47806	3.50798	3.88832	3.73956	3.90161	3.89843	3.43042	3.75612	3.95791	3.44258	3.72964	3.6805	3.54791	3.60487	3.80757	3.96144	3.64965	3.90138	4.42183	3.73113	3.21048	3.67679	3.7905	3.64202	3.80909	3.52741
ENSMUSG00000019362	D8Ertd738e	ENSMUSG00000019362	black	6.30514	6.3913	6.03109	6.12423	6.6929	6.51516	6.57418	6.47697	6.55791	7.03405	6.2819	6.39562	6.60107	6.44968	6.5998	6.93236	6.59993	6.14952	6.34697	6.32646	5.80795	6.0122	6.56075	6.44725	6.3436	6.08456	6.19617	6.13232	6.54328	6.28525	6.0403	6.17876	6.44135	6.21183	6.11292	6.4897	6.36449	6.60557	6.67128	5.68879	5.98215	6.09048	6.21321	6.46127	6.43561	6.16801
ENSMUSG00000019428	Fkbp8	ENSMUSG00000019428	black	7.6545	7.73071	7.54028	7.55909	8.16113	8.2774	8.0551	8.25934	8.09335	8.59628	7.48574	8.02266	8.14321	8.00394	7.9155	8.33171	7.86648	7.35885	8.06866	7.92704	7.54035	7.62218	8.14352	7.99435	7.8334	8.03448	7.82273	8.02937	8.06629	7.76715	7.8367	7.91481	8.11073	7.44445	7.55675	7.94529	7.80192	8.2584	8.32897	7.02388	6.96932	7.7276	7.77042	7.64082	7.44135	7.85322
ENSMUSG00000019433	Gipc1	ENSMUSG00000019433	black	5.07696	4.96893	4.91581	5.20654	5.82986	5.86722	5.64968	5.53784	5.55316	5.98703	5.13766	5.50924	5.5008	5.42154	5.60589	5.81042	5.34841	5.0298	5.33902	5.45169	4.89888	4.96605	5.52648	5.52608	5.20886	5.39494	5.29413	5.56543	5.41031	5.438	5.11806	5.34572	5.49285	4.81658	4.99546	5.60015	5.48591	5.9481	6.07455	4.68887	4.78672	5.12214	4.97182	4.84862	5.47847	5.3603
ENSMUSG00000019461	Plscr3	ENSMUSG00000019461	black	2.81136	2.64905	3.20423	3.33289	3.21857	3.66414	3.37268	3.36267	3.44934	3.52122	3.07718	3.07324	3.43745	3.3029	3.45689	3.84174	3.47719	3.44914	3.09018	3.25877	2.92113	2.83533	3.34792	3.67969	3.51642	3.31159	3.14222	3.32013	3.42999	3.36939	3.05493	2.97071	3.31914	2.81905	2.67933	3.70439	3.04293	3.91537	3.80735	2.87472	2.83556	2.66244	2.53291	2.47056	2.9216	3.74684
ENSMUSG00000019467	Arhgef25	ENSMUSG00000019467	blue	6.84465	6.93271	6.66301	6.5466	6.82941	6.80823	6.41987	6.55615	6.24123	6.44301	6.54705	6.53081	6.62808	6.5025	6.24593	6.45016	6.86318	6.50852	6.38622	6.00965	6.88574	6.56015	6.00986	6.17888	6.3059	6.29095	5.85133	6.42197	6.82923	5.82199	6.75472	6.03358	6.40346	6.74345	6.36429	6.53602	6.71906	6.67702	6.67209	6.60822	6.7704	6.42377	6.45296	6.54616	6.57938	6.59367
ENSMUSG00000019470	Xab2	ENSMUSG00000019470	purple	4.29987	4.34054	4.14773	4.09003	4.44939	4.38764	4.26619	4.51628	4.13211	4.18038	4.08492	4.44975	4.10483	4.26007	4.09899	4.24334	4.39178	4.12229	3.98576	4.21767	4.0409	4.1385	4.16615	4.0397	4.26403	4.16588	3.87908	4.037	4.37749	3.70403	4.13556	3.85064	4.07356	4.00246	4.03516	4.27921	4.19639	4.27479	4.5272	3.46884	3.58379	4.0705	3.97415	4.17416	3.95386	4.02925
ENSMUSG00000019518	Ap4m1	ENSMUSG00000019518	turquoise	3.3611	4.03295	3.51213	3.93034	3.36575	3.66251	3.48003	3.96592	3.33359	2.56296	3.36746	3.46183	3.02602	3.06023	3.3183	3.03226	3.75846	3.39151	3.10108	3.44921	2.76249	2.78025	3.5515	2.76756	3.27479	3.34453	2.72101	3.04242	3.68745	2.30106	2.98846	2.92683	3.06613	3.23087	3.39139	3.33456	3.20019	3.44404	3.30421	2.94978	3.7991	2.85	2.57126	2.7874	2.63283	2.92347
ENSMUSG00000019558	Slc6a8	ENSMUSG00000019558	yellow	5.29757	5.41796	5.19715	5.09138	5.37496	5.39216	5.57207	5.60091	5.38336	5.05206	5.31026	5.40329	4.9542	5.26577	5.46885	5.64192	5.47979	5.58823	5.46589	5.61291	5.06617	5.16092	5.22089	5.21638	5.10583	5.17563	5.10269	4.75537	5.41275	4.96948	5.30275	5.17361	4.99126	5.45426	5.25648	5.29492	5.44395	5.8268	5.5946	5.03117	4.94016	5.19633	5.11026	5.3511	5.34233	5.34732
ENSMUSG00000019577	Pdk4	ENSMUSG00000019577	turquoise	3.02317	3.30881	2.85491	3.15111	2.99312	3.25228	3.00604	3.03093	2.97428	2.70077	3.15434	3.10749	2.89548	3.16441	3.2492	3.23366	3.40884	3.10772	3.10163	3.00465	3.0693	3.03373	2.77902	3.06028	2.6204	3.0512	2.88346	2.41604	3.10911	2.48222	2.75805	2.89354	3.05371	3.17216	3.06746	3.13391	3.10306	3.28309	3.17801	3.05117	2.99319	2.83915	2.69473	3.27733	3.07364	3.15807
ENSMUSG00000019578	Ubxn6	ENSMUSG00000019578	black	5.54759	5.68454	5.45611	5.21367	5.67977	5.81745	5.76332	5.84832	5.74603	5.74021	5.55242	5.79269	5.60902	5.56351	5.67851	5.8524	5.74525	5.48535	5.60933	5.59076	5.14175	5.2729	5.57958	5.55743	5.98473	6.0757	5.53823	5.57681	5.75151	5.10464	5.19233	5.86224	5.56436	5.1365	5.28795	5.55849	5.50713	6.01542	5.83685	4.95261	5.07799	5.60378	5.52818	5.97118	5.14124	5.72512
ENSMUSG00000019647	Sema6a	ENSMUSG00000019647	turquoise	3.32953	3.48141	3.21893	3.36846	3.3246	3.41525	3.2908	3.09744	2.89809	2.77092	2.9927	3.22965	2.97389	2.89173	3.11232	3.29218	3.07682	3.05745	3.0582	2.9785	2.97733	3.16161	3.73108	3.34385	2.93287	3.18469	2.9357	2.37531	3.15882	2.90638	2.89174	2.56542	2.73685	2.88682	2.9865	3.38673	3.32273	3.41558	3.64348	2.87877	2.54312	2.81703	2.85837	3.35995	3.60314	3.30785
ENSMUSG00000019659	Ccdc12	ENSMUSG00000019659	black	5.18943	5.05907	5.02773	4.7397	5.43083	5.5135	5.56761	5.25365	5.14089	5.59479	5.29299	5.56592	5.44306	5.25203	5.45216	5.4915	5.4263	5.15839	5.02675	5.2241	4.89877	5.28122	5.44908	5.18389	5.13113	5.12301	5.01661	4.87592	5.39532	4.87343	5.20898	4.98856	5.15195	4.98356	5.00074	5.15738	5.21485	5.56401	5.63414	4.82588	4.68425	4.95435	4.81859	5.30629	5.23677	4.8926
ENSMUSG00000019699	Akt3	ENSMUSG00000019699	turquoise	6.24261	6.25282	6.03929	5.99296	6.33612	6.25787	6.00635	5.99605	5.66487	5.11831	5.98558	6.1514	5.76113	5.93783	5.72521	5.87036	6.05762	5.8703	5.58899	5.54655	5.98723	5.93809	5.50034	5.73551	5.9293	5.8446	5.51759	5.46108	6.07952	5.18806	5.91823	5.55579	5.53773	6.0042	5.87721	6.06857	6.05384	5.96275	5.96247	5.98823	6.01947	5.89497	5.76807	5.97321	5.89636	5.86423
ENSMUSG00000019726	Lyst	ENSMUSG00000019726	turquoise	3.29514	3.16366	3.15646	3.11843	3.48815	3.46194	2.87501	3.02322	2.48945	1.64648	3.07724	3.28891	2.97308	3.04626	2.7932	2.69157	3.21305	3.33881	2.50264	2.59819	3.17662	3.08547	2.67757	2.6813	3.09747	2.98666	2.20421	2.49051	3.77801	2.01472	3.25353	2.14217	2.75173	3.34771	3.15147	3.33696	3.73625	3.25228	3.46227	3.07724	3.10078	3.49611	3.02206	2.55592	2.76679	2.71521
ENSMUSG00000019785	Clvs2	ENSMUSG00000019785	turquoise	5.12457	5.04298	4.94627	4.87543	5.27349	5.21769	4.70378	5.01588	4.55984	4.47491	4.75122	4.93721	4.65933	4.71147	4.5297	4.40599	4.76385	4.71239	4.69999	4.50051	4.9779	4.87762	4.43496	4.6849	4.50865	4.42628	4.46556	4.2064	4.92722	3.92249	4.61608	4.36032	4.37008	4.73516	4.4595	4.94325	4.99011	4.47433	4.62902	4.7764	4.64165	4.41269	4.17974	4.50643	4.79016	4.38847
ENSMUSG00000019790	Stxbp5	ENSMUSG00000019790	turquoise	5.07282	5.12706	5.05449	5.21777	5.22456	5.20159	5.07054	4.92556	4.51896	4.0567	4.75694	5.45268	4.53951	4.97129	4.38539	4.69996	4.91706	4.81537	4.58668	4.53559	4.91239	4.76271	4.55151	4.5362	5.15959	4.77352	4.28044	4.46504	4.96882	4.0753	4.82876	4.56944	4.50814	4.81517	4.71661	4.81923	5.01526	5.32971	5.20497	4.70364	4.55205	4.7188	4.49248	5.04052	4.78795	4.74806
ENSMUSG00000019794	Katna1	ENSMUSG00000019794	turquoise	2.74008	2.79546	2.48924	2.83229	3.12215	2.89842	2.95109	2.51556	2.53337	2.287	2.65548	2.70378	2.21048	2.74345	2.54744	2.72456	3.04823	2.76975	2.57721	2.55076	2.98027	2.26124	2.41443	2.01108	2.45516	2.45607	2.59467	2.39499	2.65563	2.14621	2.36622	2.26239	1.93843	2.68008	2.40903	2.84009	2.44018	2.46798	3.01275	2.38955	2.62947	1.81594	1.75154	2.23698	2.49702	2.27977
ENSMUSG00000019796	Lrp11	ENSMUSG00000019796	blue	6.61529	6.39676	6.51823	6.67483	6.82365	6.81389	6.5053	6.51058	6.12716	5.8742	6.42835	6.92504	6.26889	6.44146	5.99613	6.37364	6.51259	6.24653	5.74797	5.61384	6.22349	6.24623	6.09954	6.08672	6.34288	6.27259	6.01671	6.02527	6.53791	5.54714	6.3861	5.87789	6.01016	6.41713	6.17956	6.14988	6.27693	6.50083	6.41185	6.18462	6.23249	6.11422	6.05292	6.25092	6.17219	6.1888
ENSMUSG00000019802	Sec63	ENSMUSG00000019802	turquoise	4.8385	4.84283	5.20539	5.3079	5.25582	5.33887	5.16027	5.22761	4.9209	4.78348	5.04776	5.19498	4.46274	4.83557	4.96485	4.86892	5.20002	5.01093	4.54274	4.14302	4.78001	4.76704	5.02892	4.5954	4.91746	4.32579	4.98549	4.35775	5.07765	4.3842	4.43993	4.08692	4.51038	4.99843	5.08578	5.13987	4.50809	5.17122	5.15174	4.41597	5.19052	4.15345	4.04524	5.21776	4.40784	5.14563
ENSMUSG00000019803	Nr2e1	ENSMUSG00000019803	turquoise	3.60916	3.76864	3.17987	3.06734	3.89172	3.16628	3.40438	3.57799	3.26081	2.99272	3.13519	3.24838	3.34879	3.23023	3.54034	3.83182	3.51671	3.44844	3.02873	3.31055	3.11268	3.43078	3.28657	2.99447	3.40155	3.25477	3.25726	2.77571	3.50019	2.67907	3.20915	2.85723	3.15652	3.4841	2.96904	3.44607	3.43605	3.86566	3.58891	3.19416	3.05986	2.89898	3.09167	3.47681	3.7098	3.49764
ENSMUSG00000019814	Ltv1	ENSMUSG00000019814	turquoise	3.0694	2.71563	3.11113	3.06774	3.66581	3.20476	3.29675	3.38707	2.80106	2.55882	3.12351	3.63578	2.64271	2.52721	2.99253	3.22261	3.4886	3.56678	2.41566	3.08409	3.44391	2.88952	2.79022	2.78634	3.04568	2.50149	2.5322	2.47249	3.05721	2.39806	3.17966	3.02486	3.22835	2.88261	3.14088	2.92931	2.89778	2.86655	3.72017	2.93556	3.15199	2.48683	2.99036	2.57313	3.21581	2.73145
ENSMUSG00000019820	Utrn	ENSMUSG00000019820	turquoise	4.47732	4.44639	4.74253	4.82013	4.56577	4.82053	4.72851	4.89006	4.53329	3.66934	4.35216	4.79266	4.03093	4.44409	4.70994	4.91499	4.73566	4.95471	4.60674	4.55271	4.56901	4.52633	4.35203	4.62458	4.60275	4.48708	4.12388	4.00033	4.69398	4.20163	4.4849	4.04837	4.25649	4.4755	4.55034	4.76446	4.88735	5.04596	4.96432	4.43063	4.31905	4.38733	4.55824	4.6573	4.86401	4.67913
ENSMUSG00000019823	Mical1	ENSMUSG00000019823	purple	2.49179	2.61946	2.61369	2.73191	2.74163	2.7315	2.98043	3.31672	2.76673	2.96345	2.70498	3.09862	2.71214	2.46053	2.91686	3.06545	3.16638	3.0864	2.95794	2.62096	2.39074	2.51348	2.68915	2.95858	2.69887	2.95552	2.58718	2.0738	2.86121	2.60639	2.57375	2.21207	2.41932	2.68421	2.67037	2.74348	2.55787	2.52459	3.13492	2.28031	2.29383	2.57621	3.10225	1.98759	2.16026	2.47233
ENSMUSG00000019826	Zbtb24	ENSMUSG00000019826	turquoise	2.90731	3.29617	3.13771	2.62701	3.04428	3.0438	3.00276	2.39671	2.71138	2.69504	2.81832	2.90619	2.64104	2.74062	2.79472	2.99767	2.55799	2.68265	2.46819	2.40863	2.7746	2.86959	3.00879	2.68555	3.04337	2.75702	2.43174	2.51545	3.21268	2.56565	2.71645	2.33616	2.64995	2.65348	2.66693	2.61064	2.99458	3.16574	3.10955	2.38222	2.60391	2.43809	2.70634	2.69927	2.61276	3.3215
ENSMUSG00000019828	Grm1	ENSMUSG00000019828	blue	4.01924	4.06047	4.00202	4.06306	4.28446	4.47698	3.87982	3.82887	3.38475	3.20638	3.65594	4.33136	3.72826	3.99111	3.37157	3.79343	3.68175	3.57248	3.07508	3.10145	3.74761	3.5373	3.89319	3.73502	4.11532	3.69701	3.26718	3.47637	4.12443	3.24126	4.0482	2.99734	3.60401	3.67978	3.78565	3.92697	3.85239	4.11815	4.12666	3.52166	3.71473	4.03228	3.44598	3.20536	3.34098	3.63006
ENSMUSG00000019831	Wasf1	ENSMUSG00000019831	blue	7.48778	7.51272	7.56167	7.46726	7.79143	7.83281	7.58978	7.61417	7.05736	6.82905	7.26491	7.72394	7.27367	7.33745	6.6051	7.08862	7.14254	7.04073	6.58082	6.68313	7.42458	7.48142	7.03975	6.91436	7.49496	7.48772	6.8438	7.33025	7.37184	6.43012	7.47044	6.67697	7.11428	7.10145	7.4107	7.27606	7.20183	7.42266	7.39693	7.10137	6.93026	7.17368	7.19366	7.13883	7.12433	7.1126
ENSMUSG00000019841	Rev3l	ENSMUSG00000019841	turquoise	3.31257	2.86682	3.39704	3.50478	3.93128	3.6191	3.52717	3.44537	3.08641	2.92636	3.86322	3.57831	2.82971	2.95456	2.88403	3.57123	3.66564	3.32007	2.525	2.39229	3.40239	3.26367	2.76044	2.77333	2.86538	2.66794	2.67877	2.43989	3.97445	2.81102	3.4841	2.16204	2.964	3.37214	3.39798	3.35734	3.65194	3.1285	4.14494	3.6379	3.49762	3.25462	2.76423	2.27537	3.08074	2.97443
ENSMUSG00000019852	Arfgef3	ENSMUSG00000019852	turquoise	4.46115	4.43538	4.43968	4.34588	4.56173	4.57056	4.38493	4.29678	4.00879	2.89004	4.0896	4.50477	3.88392	4.246	3.83736	4.03931	4.09228	4.12091	3.8383	3.93519	4.26402	4.25657	4.07365	3.98921	4.28513	4.22308	3.68687	3.52318	4.45524	3.57009	4.27292	3.74587	3.65692	4.15027	4.10543	4.31984	4.40298	4.47189	4.49131	4.03668	4.10772	3.99102	3.97446	4.08831	4.00524	4.12011
ENSMUSG00000019854	Reps1	ENSMUSG00000019854	turquoise	4.74712	5.13934	4.82482	4.86036	5.1398	5.19733	5.13288	4.81968	4.32458	4.52594	4.74585	4.97674	4.4167	4.71604	4.60237	4.7527	5.22645	4.58929	4.3729	4.73105	4.53054	4.99966	4.40526	4.40728	4.67382	4.63925	4.42481	4.1014	5.11206	3.99367	4.82608	4.51099	4.45481	4.54734	4.67154	4.99887	4.80861	5.27667	4.60411	4.23762	4.40046	4.56013	4.71678	4.86847	4.62868	4.73834
ENSMUSG00000019856	Fam184a	ENSMUSG00000019856	yellow	3.37486	3.37227	3.57766	3.53677	3.31658	3.621	3.85964	4.03638	3.39598	3.13479	3.43982	3.40841	3.14238	3.34132	3.17623	3.56865	3.29682	3.5121	3.25745	2.99143	2.93112	3.52621	3.3738	3.31268	3.70658	3.6324	2.84922	2.83617	3.74453	2.68546	3.15768	2.48128	2.32963	3.27693	3.41377	3.59634	3.20533	3.81097	3.75299	3.35173	2.86969	3.4347	3.19687	3.7091	3.07489	2.9844
ENSMUSG00000019878	Hsf2	ENSMUSG00000019878	turquoise	3.90251	4.09253	4.07059	3.85678	4.17393	4.19708	4.12175	3.8118	3.40889	3.47276	4.1334	4.36953	3.61375	3.9776	3.71665	3.71878	4.00989	4.06921	3.33212	3.58505	3.93588	3.88429	3.85886	3.66974	3.80663	3.65161	3.27669	3.67474	4.14252	3.15436	3.89665	3.56405	3.46105	3.91004	3.94293	3.76998	4.02267	4.03294	3.78689	3.73186	3.68816	3.66325	3.4397	3.50027	3.69846	3.69725
ENSMUSG00000019889	Ptprk	ENSMUSG00000019889	turquoise	4.49405	4.66985	4.6349	4.80327	4.74501	4.88036	4.36823	4.56639	4.20359	4.11915	4.50795	4.97117	4.24098	4.86974	4.43635	4.27617	4.65527	5.04824	4.03821	4.51701	4.12945	4.508	4.37292	4.56529	4.24504	4.4961	4.47087	4.13662	4.74157	3.97647	4.63313	4.19354	4.24756	4.73178	4.53601	4.5704	4.76712	4.95974	5.31034	4.0884	4.33783	4.21944	3.97009	4.09066	4.30015	4.85533
ENSMUSG00000019894	Slc6a15	ENSMUSG00000019894	turquoise	5.38336	5.35998	5.25887	5.20478	5.70681	5.55233	5.34059	5.31162	5.04789	4.24928	5.26719	5.68314	5.01738	5.3334	4.89883	5.00195	5.2831	5.29964	4.80124	5.04924	5.47901	5.39113	4.80265	4.97815	5.34256	5.30086	4.88062	5.07029	5.50768	4.57478	5.37653	4.94443	5.0052	5.30255	5.19442	5.2201	5.29573	5.06668	4.75605	5.17678	5.09661	5.05243	5.0295	4.9166	5.04597	4.98177
ENSMUSG00000019897	Ccdc59	ENSMUSG00000019897	turquoise	3.60064	3.18092	3.5271	3.70528	3.66519	3.92475	3.98226	3.70333	3.45415	3.46303	4.02023	3.83114	3.34455	3.55006	3.4836	3.5575	3.79584	4.02345	3.43961	3.59522	3.41486	3.54701	3.30106	3.17725	3.36746	3.60963	3.45227	3.24483	4.07884	2.82943	3.7039	3.47203	3.30141	3.57482	3.49785	3.92025	3.57178	3.8417	3.81127	3.97716	3.65482	3.4973	3.5642	3.70563	3.56373	3.58498
ENSMUSG00000019906	Lin7a	ENSMUSG00000019906	turquoise	4.27229	4.41891	4.41984	4.50321	4.44053	4.23517	4.3493	4.38825	4.29504	3.12027	4.19895	4.4187	3.77411	3.96928	3.89897	3.92693	4.2362	3.81847	3.76499	3.70926	4.21771	4.07745	4.11325	4.06296	4.25816	4.06378	3.94754	3.70077	4.07945	3.36357	4.08964	3.87732	3.53702	3.8917	3.87182	4.26902	3.91662	4.19308	3.99602	3.81498	4.05626	3.98233	3.66723	4.63608	4.19179	3.75801
ENSMUSG00000019907	Ppp1r12a	ENSMUSG00000019907	turquoise	5.43309	5.50811	5.45976	5.49068	5.68705	5.5938	5.51575	5.40485	5.01582	4.38533	5.33941	5.59016	4.78326	5.18361	4.98071	5.16625	5.25338	5.22012	4.54962	4.8205	5.35106	5.43662	4.99234	5.10817	5.06814	5.06652	4.72238	4.46362	5.49407	4.42464	5.26686	4.63931	4.78203	5.23042	5.05659	5.32715	5.39035	5.61738	5.39692	5.09479	5.2233	4.96017	4.86641	5.21135	5.21381	5.07065
ENSMUSG00000019929	Dcn	ENSMUSG00000019929	blue	7.11216	7.07174	6.90901	6.82417	6.98764	7.02522	7.75622	7.64669	6.60839	6.26399	6.83877	7.8319	7.04095	6.9235	5.90534	6.08392	7.0771	7.34752	5.06635	5.20692	7.44392	7.447	6.50611	6.51789	7.26976	7.20571	6.12421	6.48983	7.39237	5.21741	6.70915	5.42356	6.06375	6.9054	6.98578	6.58558	6.55655	5.82708	5.67446	6.38707	6.38144	6.32418	6.49112	6.36046	6.4047	6.82892
ENSMUSG00000019943	Atp2b1	ENSMUSG00000019943	turquoise	7.68403	7.56537	7.60326	7.63912	8.19585	8.2663	7.59258	7.58258	7.01828	6.49397	7.39499	7.90843	7.30217	7.55274	7.08823	7.44031	7.4252	7.2741	6.90966	6.94088	7.58739	7.59379	7.06769	7.15091	7.52559	7.29239	6.80204	7.16099	7.70659	6.54201	7.94	6.87549	7.01959	7.52741	7.43607	7.54863	7.58437	7.76454	7.73478	7.36324	7.40206	7.16113	7.08654	7.38925	7.30344	7.39068
ENSMUSG00000019951	Uhrf1bp1l	ENSMUSG00000019951	turquoise	4.7315	4.92722	4.60906	4.84282	4.93145	5.07743	4.88046	4.77985	4.78222	4.11836	4.64129	5.07301	4.41252	4.75379	4.81511	4.47045	4.72473	5.0535	4.92597	4.35122	4.51784	4.44548	4.17201	4.3612	4.63127	4.45433	4.23189	4.27421	4.66162	4.21611	4.62632	4.17945	4.06709	4.71016	4.59338	4.74491	4.40787	4.97147	4.56323	4.27022	4.33826	4.33313	4.45656	4.28021	4.98336	4.49194
ENSMUSG00000019966	Kitl	ENSMUSG00000019966	turquoise	3.91427	3.90545	4.44814	4.3861	4.33423	4.1482	4.39479	4.12044	4.00144	3.07427	4.18867	4.32326	3.76316	4.1584	4.0585	3.992	4.33227	3.94246	3.53391	3.58581	4.11311	3.96286	4.06654	3.92189	3.75603	3.73345	3.8368	3.50764	4.23334	3.91736	3.81903	3.86411	3.57645	4.18625	3.91535	4.76843	4.22012	4.15677	4.68651	3.70747	3.74768	3.59054	3.62013	3.83467	4.16539	3.92163
ENSMUSG00000019978	Epb41l2	ENSMUSG00000019978	turquoise	5.55125	5.43482	5.73001	5.57414	5.57129	5.46221	5.6655	5.66212	5.49865	4.89273	5.6366	5.51207	5.25643	5.27781	5.68108	5.70727	5.72513	5.75236	5.29152	5.43182	5.5	5.46233	5.3222	5.31927	5.30883	5.31836	5.11323	4.92178	5.5227	4.91844	5.38553	4.98769	5.28689	5.4185	5.42566	5.69861	5.64198	5.94721	5.67374	5.42137	5.48381	5.43944	5.36655	5.91791	5.74935	5.52141
ENSMUSG00000019984	Med23	ENSMUSG00000019984	turquoise	3.86284	3.69798	3.7847	3.59218	4.21248	3.64734	3.72028	4.20636	3.49388	3.0472	3.72442	4.14066	3.37387	3.78204	3.43102	3.65967	3.64946	3.68453	3.40232	3.47311	3.2566	3.51704	3.30692	3.35163	3.52224	3.62376	3.39565	3.60481	3.73648	3.27545	3.59805	3.3003	3.25772	3.60566	3.50651	3.81015	3.74024	3.91426	3.78194	3.41322	3.16269	3.42389	3.07155	3.65528	3.82569	3.50274
ENSMUSG00000019986	Ahi1	ENSMUSG00000019986	blue	6.13197	6.16214	5.96044	6.05341	6.18922	6.22384	6.39918	6.15609	5.62388	5.49768	6.19513	6.35425	5.95704	5.83176	5.61299	5.70898	5.97593	5.89419	5.337	5.53703	5.91825	5.8704	5.84023	5.83864	5.74131	5.89403	5.23628	5.56253	6.38152	4.93899	5.87383	4.75741	5.46491	5.92253	5.86545	5.81496	5.98169	5.88051	5.76038	5.96995	6.06949	5.59338	5.5204	5.59969	5.6082	5.74904
ENSMUSG00000019990	Pde7b	ENSMUSG00000019990	turquoise	3.61115	3.28117	3.43226	3.24982	3.42967	3.41721	2.89493	3.44241	3.14346	2.34567	3.04701	3.49378	3.24375	3.04624	3.0492	2.91148	3.16554	3.02263	2.81466	2.8761	3.00447	3.2571	3.37781	3.38351	2.91579	3.24087	2.67651	2.94179	3.36102	2.58404	2.837	2.52303	2.97647	3.11148	3.00841	3.32264	3.64636	3.44727	3.48042	3.28724	3.04875	3.00461	2.86468	2.96367	3.31575	2.87298
ENSMUSG00000019996	Map7	ENSMUSG00000019996	turquoise	5.1565	5.29198	5.09267	5.29976	5.27399	5.0406	5.10428	5.63505	5.01584	4.16407	5.25546	5.33652	4.61553	5.16639	5.04882	5.53503	5.49865	5.44988	5.45326	5.52377	4.96448	4.82199	5.0998	5.24966	5.12195	5.28464	4.71166	4.40545	5.44994	4.76762	5.51494	4.66798	4.88765	5.37084	4.93599	5.35888	5.28884	5.69146	5.71416	5.08634	5.07424	4.88605	4.88739	5.23152	4.97814	4.78294
ENSMUSG00000020015	Cdk17	ENSMUSG00000020015	blue	6.24431	6.30745	6.54872	6.39928	6.45966	6.44347	6.27803	6.10187	5.9464	5.45118	6.27524	6.4998	6.03885	5.97077	5.75566	5.71787	6.01224	6.02694	5.3927	5.52552	6.28973	6.19204	5.85521	5.90562	6.0833	5.96728	5.76348	5.92624	6.12351	5.276	6.32645	5.61719	5.78095	6.10799	6.0924	6.04789	6.09107	6.22741	6.08131	6.1924	6.21404	5.88337	5.89667	5.8896	6.01367	6.04785
ENSMUSG00000020021	Fgd6	ENSMUSG00000020021	turquoise	3.00791	3.04051	3.09126	3.12528	2.89703	2.9412	3.092	2.79089	2.86983	2.09239	2.88477	2.79679	2.69893	2.71226	3.13284	3.07484	3.39727	3.21956	3.10884	3.08719	2.91979	2.97474	2.64	2.58886	2.83809	2.76373	2.50071	2.30572	3.17045	2.50334	2.76382	2.34519	2.57979	2.87499	2.85425	2.79033	2.90146	2.96501	3.06672	2.86639	2.9427	2.85254	3.01551	3.05524	3.33222	3.10241
ENSMUSG00000020024	Cep83	ENSMUSG00000020024	turquoise	3.63292	3.47101	3.69018	3.66938	3.72057	3.9181	3.45632	3.9752	3.32194	3.43143	3.86649	3.80144	3.19367	3.21646	3.49428	3.72623	3.66789	3.68966	3.06641	3.49398	3.39819	3.53755	3.51785	3.48108	3.23722	3.31807	2.7598	3.1409	3.88251	2.97479	3.78959	2.95677	3.26625	3.82381	3.67312	3.35562	3.6415	3.8455	3.5806	3.83732	3.56454	2.9448	2.46659	3.53473	3.44408	3.80533
ENSMUSG00000020027	Socs2	ENSMUSG00000020027	turquoise	3.72695	3.96796	3.68212	3.97202	4.24647	3.73422	3.43822	3.64956	3.01745	2.57791	3.84817	3.58281	3.29709	3.25758	3.02744	3.28617	3.76975	3.29883	2.96628	3.21121	3.4077	2.99398	3.49765	3.19271	3.58449	3.69894	3.55202	2.85231	4.05662	2.75186	3.5977	2.99015	2.67761	3.27448	3.59708	3.2973	3.31125	3.52139	3.19914	3.00177	3.49437	2.65608	3.19821	3.4112	2.97556	3.2169
ENSMUSG00000020032	Nuak1	ENSMUSG00000020032	grey60	4.51848	4.53101	4.56867	4.54463	4.94325	5.00801	4.72872	4.76953	4.64175	4.25038	4.44439	4.77725	4.27366	4.6158	4.66438	4.91646	4.41657	4.55495	5.0015	4.88899	4.20553	4.36344	4.67475	4.46277	4.46006	4.61191	4.59594	4.20998	4.78892	4.59347	4.55354	4.78684	4.49807	4.58633	4.6963	4.88119	4.75962	5.2017	5.14845	4.28004	4.1507	4.6006	4.5874	4.89532	4.84269	4.68375
ENSMUSG00000020048	Hsp90b1	ENSMUSG00000020048	turquoise	7.38438	7.29969	7.50869	7.34904	7.7122	7.70721	7.38682	7.3041	7.12595	6.73547	7.27165	7.57993	6.92205	7.10069	7.18682	7.19192	7.3937	7.2996	6.8741	6.92371	7.18908	7.19793	7.17882	7.20523	6.97148	6.96736	6.9307	6.59081	7.45718	6.75177	7.11373	6.72128	6.77896	7.23929	7.14483	7.22712	7.30333	7.16921	6.97395	6.9137	6.99062	6.7585	6.58733	7.22427	7.37433	7.10251
ENSMUSG00000020063	Sirt1	ENSMUSG00000020063	turquoise	2.84874	2.76421	2.89565	3.03888	2.93849	2.93902	2.66063	2.89359	2.60805	2.62471	3.00676	3.20097	2.47126	2.89863	2.7476	2.68319	3.09374	3.06304	2.64334	2.81451	2.85383	2.847	2.73104	3.04808	2.96206	2.70252	2.36925	2.84692	3.05924	2.40161	2.88347	2.93211	2.36225	3.07124	2.71376	2.93519	3.12228	3.02709	3.2554	3.20134	3.01352	2.60281	2.60834	2.58981	2.80249	3.01522
ENSMUSG00000020069	Hnrnph3	ENSMUSG00000020069	turquoise	4.84437	4.94618	4.89798	4.63728	4.75542	4.71696	4.83263	4.97279	4.06043	4.21035	4.80544	4.73992	4.51387	4.54721	4.45912	4.69724	4.71019	4.71203	4.06271	4.55137	4.75054	4.63346	4.53282	4.58471	4.55801	4.41537	4.6285	4.05552	4.93808	4.2523	4.73526	4.21585	4.29685	4.77734	4.51932	4.70032	4.91936	4.94929	4.74011	4.18548	4.48085	4.33914	4.31663	4.49055	4.86202	4.70328
ENSMUSG00000020070	Rufy2	ENSMUSG00000020070	turquoise	4.41509	4.11328	4.4207	4.23767	4.61199	4.78334	4.42121	4.56484	4.34394	3.89762	4.59975	4.61335	3.75341	4.12707	4.43623	4.23331	4.63388	4.43786	4.08914	3.92274	4.14269	4.15476	3.99175	4.12771	4.09721	3.89789	3.65811	3.651	4.55191	3.65751	4.29237	3.89542	3.79056	4.36396	4.16838	4.1728	4.38887	4.84882	4.57608	4.30459	4.47944	3.75344	3.7899	3.89715	3.94089	4.06826
ENSMUSG00000020074	Ccar1	ENSMUSG00000020074	turquoise	3.91592	3.83685	4.16026	4.01004	4.13881	3.99041	4.25228	4.09603	3.41906	2.81061	3.81308	4.3395	3.29173	3.68611	3.89082	3.70376	4.01731	3.8344	3.48922	3.48058	3.62037	3.67696	3.67486	3.66039	3.48521	3.64808	3.2443	2.909	3.96847	3.83674	3.76469	3.29002	3.33128	3.80525	3.68579	4.4236	4.0638	4.13959	3.81395	3.93278	4.06319	3.46075	3.34168	3.64873	3.72916	3.37646
ENSMUSG00000020075	Ddx21	ENSMUSG00000020075	turquoise	3.2735	3.32137	3.22949	3.23412	3.36826	3.3771	3.49536	3.127	2.89338	2.68664	3.39131	3.55411	2.81554	2.9432	3.14931	3.4427	3.21078	3.42194	2.75469	3.34349	3.33388	3.48659	2.71519	3.0454	2.96281	3.11032	2.68857	2.81533	3.33039	2.55536	3.16426	2.5985	2.89611	3.32239	3.16771	3.02256	3.16806	3.72866	3.00167	3.00602	2.93638	3.32289	2.85201	2.85345	3.19068	3.35629
ENSMUSG00000020076	Ddx50	ENSMUSG00000020076	turquoise	4.83737	4.78143	4.83903	4.85085	5.12133	5.22947	4.86899	5.00529	4.64078	4.37141	5.18278	5.15853	4.36247	4.63602	4.69231	4.74009	5.02971	4.84664	4.50889	4.38776	4.744	4.8465	4.60879	4.85462	4.52364	4.5265	4.27555	4.26503	5.17493	4.1408	4.68813	4.37279	4.35604	4.94175	4.99839	4.87883	4.95335	5.30722	5.37703	5.15173	5.00126	4.16013	4.54807	4.61619	4.56906	4.4728
ENSMUSG00000020079	Supv3l1	ENSMUSG00000020079	turquoise	3.59618	3.73935	3.83528	3.62816	3.81156	3.66366	3.98168	3.7687	3.96035	3.72444	4.06411	4.07509	3.64798	3.70421	3.79037	3.64912	4.24987	3.82683	3.52068	3.56667	3.63352	3.92953	3.55685	3.39583	3.58493	3.49436	3.32844	3.17322	3.7	2.98207	3.74318	3.27991	3.3058	3.8042	3.84683	3.66983	3.725	3.79971	4.12193	3.30304	3.67254	3.24539	3.79535	3.45881	3.28336	3.82479
ENSMUSG00000020086	Macroh2a2	ENSMUSG00000020086	purple	3.71803	3.32626	3.59892	3.68279	3.97734	3.92238	3.81851	3.85611	3.47909	3.71746	3.7733	3.90419	3.25961	3.48917	3.4461	3.63333	3.65761	3.46101	3.29984	3.24639	3.48869	3.26611	3.63968	3.67304	3.43987	3.65573	3.32582	3.44672	3.70118	3.08708	3.24823	3.27683	3.27899	3.42069	3.71962	3.7841	3.72014	3.69659	3.88159	2.95514	3.02063	3.52289	3.48646	3.63457	3.55626	3.3329
ENSMUSG00000020092	Pald1	ENSMUSG00000020092	turquoise	2.5296	3.13598	2.79306	2.49978	2.73414	2.69543	2.49688	2.80079	2.59824	2.53979	2.50413	2.86238	2.57665	2.45699	2.58405	2.82319	2.78598	2.84668	2.45244	2.23666	2.92067	2.46986	2.46613	2.27267	2.39569	2.85777	2.11259	2.35249	2.64183	1.93316	2.65703	1.89352	2.33981	2.499	2.44849	2.72868	2.65985	3.00935	3.05767	2.39511	2.56901	2.5745	2.59721	2.44575	2.40043	2.57907
ENSMUSG00000020099	Unc5b	ENSMUSG00000020099	black	2.60939	2.4842	2.74994	2.54897	3.07068	3.39783	2.84297	2.95041	2.79419	2.84345	2.55452	2.60641	2.90496	2.85675	3.15482	3.44816	2.93075	2.91427	3.43545	3.18729	2.45507	2.67746	2.99357	2.99592	2.68362	2.89795	2.79689	2.42956	2.82124	3.04454	2.79071	2.67488	2.65118	2.75236	2.51164	3.05758	3.18878	2.82901	2.82586	2.41588	2.5131	2.2244	2.42127	3.09411	3.22566	3.12362
ENSMUSG00000020108	Ddit4	ENSMUSG00000020108	purple	4.36633	4.31782	3.9466	4.07778	5.03525	5.35522	4.88701	4.97322	4.49603	4.50074	4.63221	4.63345	4.785	4.77934	4.51882	5.43413	5.01489	4.30201	4.7189	4.77795	4.10408	4.51663	4.45434	4.12551	4.23405	4.37015	4.19017	4.43917	5.0721	3.90769	4.29702	4.04162	4.50127	4.10383	4.23594	4.52931	4.63685	4.60095	4.80093	4.00193	4.13997	4.22324	4.49584	4.00316	3.94453	4.36271
ENSMUSG00000020109	Dnajb12	ENSMUSG00000020109	purple	4.42865	4.65896	4.38412	4.26326	4.95434	4.74309	4.87487	4.762	4.29051	4.15055	4.28963	4.7425	4.31621	4.51864	4.37292	4.56738	4.61522	4.35054	4.45737	4.48577	4.19828	4.28107	4.26098	4.45058	4.60251	4.45758	4.05066	3.99227	4.61457	3.94316	4.22185	3.96797	4.31074	4.30246	4.32014	4.3825	4.64439	4.86935	4.6073	3.97377	3.86868	4.07209	4.04005	4.09491	4.20689	4.20502
ENSMUSG00000020114	Cand1	ENSMUSG00000020114	blue	5.71534	5.972	5.75147	5.39095	5.98607	5.87715	5.87634	5.94021	5.41288	4.46194	5.0805	6.14721	5.56932	5.84793	5.29882	5.55838	5.30506	5.43258	5.00723	5.3358	5.70251	5.76054	5.42869	5.43037	5.85221	6.02915	5.50731	5.39009	5.30158	5.38736	5.68621	5.41529	5.10142	5.54002	5.48935	5.69653	5.74192	5.50031	5.35984	4.93248	5.02915	5.00722	5.60124	5.88033	5.68347	5.65104
ENSMUSG00000020115	Tbk1	ENSMUSG00000020115	turquoise	4.29341	4.62205	4.13216	4.38409	4.66007	4.4902	4.43494	4.46642	3.95557	3.64516	4.66702	4.57198	4.04645	4.32816	4.06462	4.21369	4.5682	4.34421	4.11786	3.88514	4.10698	4.19708	3.86819	4.30153	4.22813	4.08727	3.90274	3.7305	4.46598	3.57933	4.31704	3.75225	3.99731	4.21172	4.23165	4.61747	4.28343	4.83477	4.26423	4.3099	4.72317	4.08919	4.6696	3.97955	4.16581	3.79345
ENSMUSG00000020116	Pno1	ENSMUSG00000020116	turquoise	3.99134	4.28699	4.21812	3.83296	4.20549	4.56474	4.5647	4.52795	4.03974	3.99324	4.47365	4.3307	4.04785	4.00789	4.1947	3.99081	4.28695	4.16698	3.36756	3.76598	4.13295	4.26396	3.56412	3.72851	3.38234	3.4909	3.75618	3.70436	4.41252	3.68326	4.05392	3.88837	3.80771	4.15536	3.95325	4.21021	3.92667	4.02392	4.25022	3.77023	4.22748	3.83442	4.09185	4.00158	4.00609	4.02312
ENSMUSG00000020124	Usp15	ENSMUSG00000020124	turquoise	4.94593	5.21533	5.02426	5.02207	5.29625	5.19065	4.94024	4.96749	4.52315	4.25027	4.96453	5.28055	4.46654	4.8841	4.50443	4.70264	4.89315	4.97735	4.42301	4.60374	4.84306	4.87618	4.6125	4.70415	4.88889	4.84505	4.32047	4.31582	4.93064	4.04894	4.8776	4.37975	4.30023	4.90529	4.78777	4.89388	4.47186	5.01072	4.65799	4.3515	4.75515	4.6081	4.42078	4.84558	4.94447	4.43227
ENSMUSG00000020128	Vps54	ENSMUSG00000020128	turquoise	3.22491	3.33077	3.31998	3.55187	3.47219	3.39342	3.6102	3.65993	2.96955	2.60176	3.84382	3.33077	3.08339	3.23549	3.20834	3.05962	3.68771	3.50125	2.81429	2.70483	3.21918	3.24529	2.99742	3.13119	3.03734	3.10671	2.76486	2.74823	3.51443	2.86058	3.3741	2.75314	2.65077	3.43802	3.14275	3.44946	3.36351	3.42631	3.70228	3.46973	3.43415	3.32399	2.69524	2.83854	2.89274	3.60148
ENSMUSG00000020130	Tbc1d15	ENSMUSG00000020130	turquoise	4.38854	4.6904	4.68704	5.35426	5.00974	4.23909	4.66429	4.75595	4.15536	3.55635	4.22119	4.99447	4.73551	4.77747	4.49484	4.64582	4.75074	4.62823	4.77303	3.96532	4.36751	4.2448	4.14807	4.23836	4.48803	4.93393	3.95991	4.0013	4.29583	3.81883	4.67351	4.32813	4.03712	4.43448	4.56049	4.43074	4.17613	4.71867	4.95295	4.35095	4.31895	4.81436	4.59424	4.62387	4.89007	4.32112
ENSMUSG00000020133	2310011J03Rik	ENSMUSG00000020133	black	4.56703	4.58471	4.42205	4.43181	4.95044	4.87927	4.62707	4.47861	4.79374	5.10878	4.67425	4.79272	4.72696	4.57398	4.5541	4.86436	4.74367	4.49385	4.91113	4.51849	4.36274	4.39132	4.55125	4.68289	4.19561	4.63731	4.39222	4.58645	4.69551	4.09878	4.37326	4.61943	4.71235	4.33708	4.30125	4.67046	4.74248	4.8566	5.01283	4.1154	3.91585	3.87591	4.20714	4.4644	4.47216	4.75339
ENSMUSG00000020134	Peli1	ENSMUSG00000020134	turquoise	4.50614	4.54633	4.52853	4.29587	4.35579	4.55166	4.36641	4.21216	4.00324	3.60675	4.32338	4.48844	4.16524	4.26001	3.98906	4.00689	4.29138	4.23909	3.35181	3.78067	4.27579	4.23829	3.80559	3.92246	4.05004	4.13983	3.82646	4.04006	4.61092	3.69619	4.24084	4.05018	4.07916	4.19494	4.33686	4.3472	4.39516	4.44106	4.41307	4.11812	4.24579	3.89067	4.013	4.25346	4.03831	4.24512
ENSMUSG00000020135	Apc2	ENSMUSG00000020135	purple	5.19211	5.27896	4.60528	4.873	5.57275	5.53541	5.16512	5.21954	4.94385	4.82517	4.67706	5.35799	5.07144	5.11617	5.07296	5.43802	5.06362	4.66947	5.01613	5.20172	4.96309	4.62071	5.00816	4.98195	5.26712	5.36503	4.58143	4.79873	5.09892	4.93099	5.14441	4.81198	4.96202	4.85947	4.91312	5.40229	5.35052	5.52383	5.61924	4.626	4.20376	5.0251	4.84305	4.82159	4.49123	4.88734
ENSMUSG00000020137	Thap2	ENSMUSG00000020137	turquoise	2.78202	2.62593	2.99404	3.29503	3.06694	3.09201	3.06938	2.7053	2.58192	2.13619	2.87325	2.66856	2.44622	2.69	2.48228	2.53671	2.8373	2.71193	2.95544	2.58654	2.63854	2.63667	2.38558	2.48571	2.72848	2.43318	2.77146	2.1306	3.06058	2.18986	2.74386	2.52053	2.58834	2.79571	2.46679	2.86192	2.72927	2.903	2.70236	2.60407	2.98064	2.19735	2.50378	2.70579	2.70966	2.23201
ENSMUSG00000020151	Ptprr	ENSMUSG00000020151	turquoise	3.38184	3.46854	3.66674	3.78594	3.84498	4.00995	3.546	3.52908	3.3414	2.90688	3.49619	3.7992	3.20365	3.44188	3.16947	3.30048	3.47326	3.18931	3.11706	2.69549	3.54572	3.38673	3.6237	3.15668	3.54136	3.46768	3.24655	3.01832	3.4357	2.87946	3.39506	3.07701	3.03042	3.33367	3.41635	3.34179	3.30641	3.67625	3.47042	3.30951	3.18459	3.11488	2.94645	3.38316	3.39286	3.58401
ENSMUSG00000020153	Ndufs7	ENSMUSG00000020153	black	6.63968	6.7592	6.2788	6.19935	7.21392	7.45483	6.92854	7.21438	7.32714	7.64652	6.56252	7.01776	7.19135	6.99599	7.05785	7.48397	6.96864	6.28436	7.0778	7.01604	6.39078	6.70166	7.20892	7.21299	6.9016	6.9332	6.85365	7.01952	7.06093	6.9442	6.85807	7.17359	7.14179	6.41677	6.52652	7.13567	7.04249	7.25841	7.49375	6.02565	5.93567	6.64446	6.52605	6.53921	6.04132	6.84452
ENSMUSG00000020154	Ptprb	ENSMUSG00000020154	turquoise	3.30368	3.27759	3.64963	3.49043	3.59299	3.37001	3.29267	3.34699	2.8891	2.62149	2.98275	3.56968	2.96068	3.15992	3.38475	3.42759	3.32077	3.86973	3.00126	3.21043	3.82943	3.81751	3.48055	3.38035	3.39734	3.20131	2.55326	2.56038	3.3762	3.36441	3.293	2.71135	3.19367	3.22832	3.2761	3.68337	3.81619	3.53525	3.62067	3.06934	3.15937	3.47759	3.28231	3.60955	3.68059	3.521
ENSMUSG00000020156	Pwwp3a	ENSMUSG00000020156	purple	3.90051	3.74798	3.83371	3.73245	4.34026	4.21578	4.10848	3.98856	3.82603	3.6913	3.73741	4.30186	3.75694	3.95503	3.73478	4.08577	3.99881	3.78312	3.53578	3.66426	3.87686	3.47843	3.87319	3.69245	4.00808	3.90017	3.37258	3.44104	4.13653	3.33961	3.78547	3.57486	3.69059	3.70945	3.48867	4.17595	3.9345	4.29507	4.11154	3.30175	3.36755	3.719	3.61678	3.76556	3.6923	3.87016
ENSMUSG00000020163	Uqcr11	ENSMUSG00000020163	black	8.50115	8.5555	8.35506	8.35789	8.82822	8.85428	8.83696	8.98839	8.85571	9.52975	8.48743	8.70591	9.26604	8.83375	9.04105	9.11731	8.86752	8.49035	8.9698	8.6612	8.46474	8.58637	8.71884	8.65999	8.70801	8.97912	8.6914	8.98864	8.8053	8.88861	8.56806	8.91535	9.03283	8.36827	8.21431	8.81075	8.65296	8.84771	9.16929	8.25828	7.98927	8.76851	8.77665	8.43252	8.41628	8.93662
ENSMUSG00000020166	Cnot2	ENSMUSG00000020166	turquoise	5.41509	5.123	5.24034	5.01021	5.45793	5.21077	5.2727	5.07025	4.80957	4.50988	5.24591	5.19425	4.5248	5.12138	4.90094	4.89047	5.25738	5.11559	4.74272	4.61271	4.86776	4.97903	4.75257	5.06389	4.87247	4.7877	4.71027	4.91161	5.38155	4.13669	5.00344	4.6386	4.55762	5.19303	4.95167	5.15293	5.03898	5.24358	4.76616	4.79922	4.79986	4.5588	5.06989	4.79229	5.17138	4.69152
ENSMUSG00000020167	Tcf3	ENSMUSG00000020167	purple	2.92367	3.00473	3.05388	2.68921	3.56351	3.57596	3.41067	3.49428	3.27762	3.65555	2.91571	3.38447	3.26043	3.08662	3.3007	3.78656	3.27192	3.11996	3.25381	2.85489	2.52162	2.87034	2.73312	3.55404	3.02281	3.22188	3.02712	3.17334	3.3259	2.78174	3.00613	2.70932	3.09312	3.0698	2.76927	3.29996	3.56747	3.76559	3.70043	2.38436	2.06264	3.0708	3.03015	2.39112	2.60987	3.50112
ENSMUSG00000020173	Cobl	ENSMUSG00000020173	green	4.77894	4.53918	4.80019	4.71706	4.74751	4.83528	4.64967	4.86523	4.56166	4.28463	4.3577	4.87595	3.67538	4.44778	4.63666	4.75436	4.37661	4.31516	4.73218	4.47301	4.36725	4.27396	4.74365	4.82574	4.09963	4.37248	4.49555	3.72962	4.48833	4.17443	4.55064	4.34168	4.14539	4.05841	4.35574	4.50914	4.38483	4.84366	4.86006	4.31253	4.31332	4.34478	4.09599	4.55531	4.77376	4.55519
ENSMUSG00000020175	Rab36	ENSMUSG00000020175	turquoise	3.4711	3.76559	4.1468	3.64829	4.17754	4.30571	4.10609	4.45069	3.62141	3.66347	3.99686	3.91378	3.71067	3.72133	3.60229	3.79483	3.749	3.66115	3.74679	3.24703	3.324	3.52409	3.50312	3.74193	4.23938	3.52143	3.6626	3.43575	3.94308	3.29626	3.85568	3.58429	3.47774	3.81708	3.51516	3.63452	3.79754	4.11907	4.26438	3.7485	3.71078	3.55364	3.7659	3.59181	3.84357	3.30617
ENSMUSG00000020176	Grb10	ENSMUSG00000020176	green	4.23425	4.27019	4.10906	4.11028	4.56926	4.55421	4.40063	4.47824	3.90572	3.46724	4.1315	4.62256	3.72233	4.30591	3.92745	4.53086	4.36076	4.32825	4.31085	4.25655	4.01583	4.55378	3.98085	4.19682	4.21832	4.97844	3.40633	3.55169	4.25792	3.12123	3.94612	3.83439	3.56153	4.04815	4.11113	4.49908	4.15192	4.54154	4.35563	3.87478	3.81229	4.03055	3.63275	3.92821	3.9781	3.80502
ENSMUSG00000020181	Nav3	ENSMUSG00000020181	turquoise	4.19051	4.33634	4.25008	4.59829	4.54089	4.34211	4.18456	4.5241	3.93529	3.29559	4.13169	4.47344	3.81385	3.95468	4.15126	4.22078	4.02509	4.10138	3.88423	3.80067	3.98635	3.87361	3.89964	3.92263	4.18472	4.10173	3.56103	3.38654	4.32555	3.6873	4.27901	3.48903	3.61429	3.81057	4.04966	4.23328	4.06548	4.95665	4.60351	3.80842	3.85371	4.03921	4.01228	3.92536	4.15465	4.23305
ENSMUSG00000020184	Mdm2	ENSMUSG00000020184	turquoise	4.67674	4.64286	4.47147	4.05796	4.69135	4.5661	4.87565	4.24501	4.34784	3.89746	4.20882	4.70411	4.23288	4.49294	4.50537	4.1444	4.86469	4.22975	3.80656	4.55534	4.3785	4.22666	3.98762	4.04106	4.26828	4.34987	4.03398	3.90033	4.58841	4.04378	4.36042	4.11495	4.2818	4.48984	4.40542	4.24465	4.86717	4.44222	4.82622	4.39498	4.77773	4.16277	3.92276	3.80445	3.75552	4.4499
ENSMUSG00000020189	Osbpl8	ENSMUSG00000020189	turquoise	4.78683	4.67958	4.54654	4.47739	4.9653	4.98585	4.66317	4.71014	4.05211	3.14122	4.62152	4.78517	4.06252	4.46877	4.24112	4.23642	4.53364	4.24082	3.95552	3.9657	4.501	4.46769	4.22159	4.22342	4.26797	4.16883	3.86706	3.6861	4.68827	3.61579	4.46176	4.05245	3.79164	4.47448	4.31387	4.5139	4.49955	4.41886	4.53184	4.35375	4.44155	4.06106	4.06446	4.33211	4.28407	4.23914
ENSMUSG00000020190	Mknk2	ENSMUSG00000020190	purple	3.86593	4.24515	3.81218	3.87194	4.28783	4.56029	4.43226	4.26376	4.13302	4.33608	3.75214	4.33968	4.20299	4.04499	4.23912	4.70184	4.42072	4.00788	4.4894	4.08945	3.86985	3.86621	4.23493	4.16529	4.20587	3.88945	3.77189	3.91494	4.42027	3.8845	4.1346	3.999	4.23088	3.88167	4.04119	4.56818	4.25782	4.75881	4.90417	3.53502	3.53606	4.03816	4.41278	3.83931	3.30948	4.05711
ENSMUSG00000020196	Cabin1	ENSMUSG00000020196	purple	4.33648	4.41018	4.35222	4.42774	4.32037	4.91352	4.88988	4.62236	4.05829	3.90488	4.18453	4.70645	4.18397	4.56762	4.1866	4.57826	4.39433	4.09313	3.98911	4.15866	3.99921	4.07608	4.54698	4.21743	4.32936	4.27362	3.75298	3.95011	4.70494	4.04364	4.3378	3.6541	3.8837	4.19391	4.418	4.50496	4.59348	4.75926	4.56951	4.03338	3.75446	4.16048	4.4123	4.1642	4.20332	4.03113
ENSMUSG00000020198	Ap3d1	ENSMUSG00000020198	purple	5.95044	6.07756	5.99784	6.09534	6.239	6.32639	6.14287	6.21083	5.87299	5.78003	5.64911	6.24049	5.82319	5.96946	5.71397	6.03606	5.88475	5.83775	5.7302	5.8408	5.76605	5.78524	5.89129	5.99016	5.94093	6.23624	5.54596	5.55809	6.04069	5.68326	5.8229	5.4141	5.6339	5.68854	5.90722	5.92315	5.93136	6.12714	6.193	5.50432	5.30898	5.75479	5.81284	5.86598	5.883	6.03342
ENSMUSG00000020205	Phlda1	ENSMUSG00000020205	black	3.59707	3.74538	3.64464	3.69839	4.30807	4.47938	3.83709	4.50161	4.07257	4.33318	3.58383	4.17254	3.66113	3.88649	3.8458	4.52053	4.01993	3.5833	4.11823	3.96321	3.52464	3.42394	4.39436	3.78388	4.08002	4.00127	4.00292	3.59511	3.8077	4.08581	3.83476	4.22626	4.027	3.30703	3.36367	4.41226	4.13715	4.39821	4.56706	3.24742	3.17597	3.91749	3.93427	4.17799	3.98716	3.66444
ENSMUSG00000020219	Timm13	ENSMUSG00000020219	black	6.20955	6.30428	6.11294	5.98811	6.23691	6.16734	6.55337	6.22617	6.59138	7.01032	6.18731	6.26134	6.50152	6.38842	6.39026	6.65713	6.33959	5.9521	6.47447	6.22512	5.94499	5.91507	6.27164	5.94537	6.3588	6.39573	6.30888	6.58737	6.29833	6.24247	6.25886	6.50201	6.71432	6.01158	5.83568	6.41168	6.08695	6.68204	6.62557	5.51966	5.48851	6.27387	6.12501	6.01594	5.88225	6.27512
ENSMUSG00000020230	Prmt2	ENSMUSG00000020230	purple	5.70514	5.65847	5.6391	5.52968	5.95937	6.03975	5.87485	6.06201	5.42769	5.80388	5.52908	5.97082	5.66484	5.48184	5.55012	5.90191	5.93061	5.3305	5.27411	5.20591	5.33543	5.10075	5.49179	5.56635	5.50053	5.61751	5.22174	5.47756	5.84335	4.86375	5.48126	5.10563	5.32683	5.40386	5.33597	5.61305	5.5957	5.64074	5.69611	5.35301	5.15961	5.22087	5.23049	5.37364	5.4848	5.34407
ENSMUSG00000020231	Dip2a	ENSMUSG00000020231	green	4.40446	4.60224	4.35887	4.40985	4.53875	5.03051	4.63371	4.946	4.30125	4.27974	4.53306	4.95257	4.11229	4.87917	4.56023	5.23901	4.54386	4.62785	4.33861	4.27655	4.24252	4.48648	4.40406	4.23895	4.55773	4.6696	4.3354	3.86957	4.77618	4.17354	4.5496	4.22655	4.19094	4.31015	4.07597	4.71873	4.69117	5.11997	4.86868	4.1203	3.96509	4.11094	4.20154	4.41755	4.73358	4.40394
ENSMUSG00000020235	Fzr1	ENSMUSG00000020235	black	5.20222	5.02862	4.99614	5.02292	5.66204	5.51344	5.61658	5.46979	5.12475	5.29845	4.84287	5.76398	5.1803	5.48625	5.02036	5.65599	5.28167	4.79439	5.20061	4.88965	4.56917	4.84516	5.1365	5.21812	5.02242	5.15833	5.29321	5.12674	5.39296	4.70542	5.11415	5.03604	5.1204	4.93623	4.93348	5.26077	5.12813	5.45671	5.50506	4.20695	4.37281	4.87624	4.85341	4.98426	5.01867	5.17183
ENSMUSG00000020238	Ncln	ENSMUSG00000020238	purple	4.93055	4.995	5.1618	5.16538	5.035	5.57544	5.34398	5.31585	4.92314	5.48016	4.82623	5.42675	5.06542	5.07655	4.74119	5.23644	5.47569	4.8558	4.27187	4.96899	5.29214	4.98162	5.37459	5.16284	4.93101	5.10908	4.79952	4.86541	5.37461	4.76809	4.89654	5.08115	5.00927	5.11729	5.14219	5.05548	5.2553	5.6226	5.76664	4.8981	4.55191	5.20444	5.04433	4.71887	4.87624	5.06414
ENSMUSG00000020246	Hcfc2	ENSMUSG00000020246	turquoise	4.10168	4.13397	3.84013	3.94712	4.20571	4.36753	4.11011	3.98183	3.82192	3.26917	4.29146	4.19149	3.91527	3.94436	4.31503	3.88684	4.14261	4.03743	3.46316	3.71296	3.9455	3.94438	4.73265	3.56759	3.76804	3.85455	3.70133	3.96083	4.03771	4.00635	4.04138	4.0579	3.65107	4.14341	3.9433	4.35891	4.18281	4.23168	3.97874	3.9265	4.08242	3.64081	3.71341	3.84387	4.1266	3.76866
ENSMUSG00000020250	Txnrd1	ENSMUSG00000020250	turquoise	4.89338	4.66315	4.83137	4.63894	5.08441	5.06395	4.88586	4.89248	4.23144	4.35871	4.58986	4.91842	4.5333	4.59545	4.44832	4.75832	4.78093	4.83781	4.45409	4.52755	4.61883	4.46427	4.31717	4.46459	4.55982	4.74584	4.20509	4.20848	4.82424	3.62353	4.78008	4.07594	4.46741	4.54814	4.41473	4.8462	4.72833	4.82195	4.785	4.51602	4.54659	4.64556	4.53437	4.59833	4.70096	4.67822
ENSMUSG00000020260	Pofut2	ENSMUSG00000020260	purple	3.80889	3.82516	3.81268	3.73851	4.1408	4.20821	4.03025	3.87125	3.80661	4.04839	3.90106	3.94542	3.81075	3.88135	3.97224	4.24112	4.03252	3.88298	3.82744	4.14933	3.6437	3.55543	3.88294	3.79674	3.51784	3.7716	3.74256	3.61698	4.09318	3.39668	3.83084	3.4065	3.71549	3.80593	3.59106	3.68505	4.08394	4.2786	4.33002	3.36263	3.31314	3.60966	3.60093	3.42207	3.58951	4.11186
ENSMUSG00000020262	Adarb1	ENSMUSG00000020262	yellow	5.41985	5.49608	5.28229	5.40813	5.63537	5.63641	5.64701	5.48515	5.28885	4.69992	5.33953	5.41559	5.08121	5.3791	5.64113	5.57679	5.64655	5.38637	5.5704	5.53649	4.95468	4.90174	5.25901	5.33384	5.2469	5.34876	4.93168	4.69903	5.61929	4.95302	5.28315	4.86714	5.00156	5.36832	5.15494	5.57165	5.4679	5.77417	5.96055	5.01206	4.93131	5.07801	4.95258	5.3827	5.54839	5.55918
ENSMUSG00000020263	Appl2	ENSMUSG00000020263	turquoise	5.26415	5.76096	5.38783	5.4041	5.48713	5.29116	5.77492	5.38971	5.47002	4.8292	5.67617	5.35063	5.17068	5.23835	5.79213	5.78353	5.8717	5.62999	5.22243	5.06283	5.46707	5.53758	5.42769	5.26625	5.00395	5.22318	4.98386	5.01577	5.50962	4.74886	5.22258	4.85022	4.93382	5.79916	5.0862	5.433	5.25337	5.6591	5.6319	5.73581	5.53474	4.81156	5.03892	5.38498	5.47624	5.09532
ENSMUSG00000020273	Papolg	ENSMUSG00000020273	turquoise	3.48305	3.62376	3.39264	3.40284	3.70759	3.66466	3.34395	3.25185	2.94267	2.5669	3.42266	3.61704	3.14362	3.35549	3.14422	3.04908	3.4451	3.22386	2.8603	2.71334	3.07979	3.20916	2.98528	3.05387	3.14573	3.01	2.91682	2.76208	3.23663	2.69746	3.42263	3.10793	2.9845	2.98877	3.269	3.22249	3.32626	3.43904	3.27097	3.08035	3.18948	3.04037	3.0946	3.21893	3.15675	3.06033
ENSMUSG00000020277	Pfkl	ENSMUSG00000020277	purple	6.11303	6.11823	5.74775	5.91842	6.71003	6.81652	6.23048	6.21036	5.79948	6.07664	5.91971	6.37174	6.17122	6.06718	5.83281	6.27014	6.21218	5.66764	5.64412	5.63246	5.75059	5.9408	5.88798	5.92891	5.9895	6.00433	5.68016	5.94179	6.38444	5.47042	6.14603	5.44537	5.8925	5.9617	5.81458	6.41085	6.11421	6.34388	6.33942	5.5115	5.36447	5.67227	5.87558	5.7987	5.65207	5.93155
ENSMUSG00000020282	Rhbdf1	ENSMUSG00000020282	purple	2.36103	3.4237	2.31495	2.33121	2.55363	2.6604	3.30301	3.06972	2.64001	2.72774	2.46693	2.60047	2.48261	2.95513	2.58676	2.79196	2.87087	2.60839	1.64994	2.60138	2.74341	2.76381	2.93828	2.18176	2.11189	2.95511	1.88211	2.13027	2.85605	2.35668	2.49382	1.96536	2.57005	2.53155	2.64942	3.10662	2.5087	3.46455	3.50562	1.77737	2.20334	2.05468	2.00084	2.17797	2.01416	2.29611
ENSMUSG00000020284	Cfap410	ENSMUSG00000020284	purple	4.51618	4.19898	4.49776	4.47163	4.80666	4.78633	4.42892	4.42564	4.68378	4.9597	4.56033	4.83755	4.44984	4.3531	4.22486	4.76742	4.44234	4.66979	4.58176	3.80535	4.00969	4.38405	4.67565	4.58939	4.13792	4.19201	4.13664	4.32388	4.48322	3.6905	4.31544	4.01398	4.42945	4.20086	4.38707	4.64801	4.42983	4.69813	4.79344	4.06203	4.23886	4.21	4.55838	3.61311	4.57706	4.25621
ENSMUSG00000020287	Mpg	ENSMUSG00000020287	purple	3.10473	2.88357	3.07578	3.55548	3.71998	3.34172	3.71058	3.57755	3.23748	3.35294	3.31328	3.67171	3.28896	3.31352	3.42535	3.54695	3.61091	2.8968	3.05838	3.08862	3.16727	3.25907	3.09328	3.00375	3.70465	3.28533	2.92607	3.50658	3.47727	3.03106	3.27097	2.99994	3.03021	3.37403	2.97475	3.17554	3.16328	3.74647	3.8946	2.80267	3.02123	2.95743	2.94123	3.29722	3.29386	3.56203
ENSMUSG00000020289	Nprl3	ENSMUSG00000020289	turquoise	4.241	4.42348	4.42168	4.80962	4.84956	4.4387	4.66602	4.63942	4.72852	3.97257	4.29376	4.71508	4.06368	4.63055	4.12935	4.67747	4.59815	4.347	4.28441	4.104	4.60501	4.31752	4.32391	4.25113	4.33542	4.70929	3.96289	4.14558	4.57354	3.52343	4.25165	3.90259	4.29735	4.3357	4.17536	4.45258	4.84284	4.75995	4.36552	4.20893	4.29489	4.34436	4.01845	4.06107	4.18538	4.22474
ENSMUSG00000020290	Xpo1	ENSMUSG00000020290	turquoise	4.85887	4.62414	4.68522	4.64798	5.01178	4.95427	4.64862	4.89897	4.20732	3.7247	4.69795	4.91916	4.18168	4.49357	4.42051	4.5276	4.6454	4.69217	3.82382	4.06994	4.50847	4.4945	4.15445	4.50817	4.37224	4.19856	4.02698	3.8469	4.77918	3.69955	4.41543	4.05276	3.81213	4.72825	4.44037	4.6941	4.66875	4.65721	4.41708	4.54439	4.77017	4.19337	4.09713	4.25772	4.26326	4.51664
ENSMUSG00000020300	Cpeb4	ENSMUSG00000020300	turquoise	5.96714	5.84403	5.88611	5.72449	5.82759	5.82122	5.58144	5.7363	5.26764	4.12874	5.59946	5.81043	5.41447	5.63069	5.4919	5.51663	5.6378	5.62196	5.44916	5.47855	5.68032	5.61995	5.4619	5.33684	5.51585	5.37631	5.16003	5.22491	5.75721	4.76965	5.59061	5.03782	5.16528	5.58668	5.30061	5.67507	5.70753	5.66564	5.7963	5.45347	5.61354	5.44366	5.53258	5.35952	5.38154	5.50794
ENSMUSG00000020308	Tpgs1	ENSMUSG00000020308	black	3.60041	3.94359	3.67811	3.27313	4.81916	5.12337	4.30565	4.27599	4.64169	5.55139	3.39259	4.31673	4.81593	4.353	4.94525	5.40047	4.14718	3.72923	4.03662	4.4019	3.88616	3.60429	4.41361	4.29182	4.24723	3.58296	4.02509	4.88844	4.39181	4.57572	3.83334	4.15347	4.80461	3.315	3.45395	4.56157	4.16064	5.14713	5.34376	3.30029	3.25506	3.92364	3.68973	3.23105	3.77768	4.27949
ENSMUSG00000020311	Erlec1	ENSMUSG00000020311	turquoise	4.56481	4.76627	5.15835	4.95197	5.42363	5.35703	4.96659	5.12687	4.88611	4.60811	5.28285	5.28557	4.5689	4.99373	4.95884	4.88554	5.23782	5.08829	4.72497	4.76615	5.03876	4.93149	4.71115	5.01594	4.67117	5.07803	4.81324	4.73076	4.96539	4.31128	5.156	4.70479	4.59058	5.01965	4.77551	4.83155	4.9366	5.01889	5.10602	4.61871	4.92355	4.74515	5.05749	4.73549	5.0094	4.81514
ENSMUSG00000020312	Shc2	ENSMUSG00000020312	yellow	3.49916	3.55519	3.46316	3.71319	3.89052	3.75222	3.99903	4.11432	3.62641	3.27692	3.80454	3.84582	3.53063	3.53209	3.56244	3.9453	3.86203	3.50222	3.49059	3.23073	3.35613	3.21954	3.78457	3.48646	3.4356	3.41214	2.88703	2.89114	4.01205	2.65097	3.50118	3.08665	3.26087	3.59137	3.36744	3.90474	3.61808	4.10688	4.35536	3.54318	3.59083	3.37183	3.02842	2.68039	2.68228	3.09147
ENSMUSG00000020315	Sptbn1	ENSMUSG00000020315	turquoise	7.92388	7.89664	7.83017	7.83722	8.04187	8.01094	7.92858	7.91866	7.34904	6.83324	7.5893	7.95354	7.28755	7.58891	7.61453	7.65034	7.77317	7.71182	7.47542	7.4925	7.74749	7.75212	7.5961	7.55177	7.76469	7.74021	7.00873	6.81397	7.82246	7.2127	7.64079	7.02244	7.21914	7.62818	7.56212	7.85859	7.85847	7.88981	7.92546	7.4002	7.4416	7.68693	7.66093	7.6716	7.66916	7.73404
ENSMUSG00000020331	Hcn2	ENSMUSG00000020331	black	5.41249	5.43753	5.38619	5.35037	5.67436	5.77446	5.68078	5.49193	5.8131	6.00253	5.28659	5.55636	5.44318	5.65605	5.72549	6.05376	5.478	5.41068	5.91855	5.93579	5.28974	5.32957	5.73207	5.72566	5.7162	5.61626	5.77195	5.47753	5.55601	5.71261	5.46387	5.68866	5.55798	5.46223	5.34276	5.67122	5.76903	5.85958	5.81954	5.25052	5.04824	5.60822	5.55787	5.89162	5.96862	5.82542
ENSMUSG00000020361	Hspa4	ENSMUSG00000020361	green	6.5203	6.494	6.56634	6.68781	6.86652	6.8129	6.47426	6.56658	6.17536	5.88374	6.35351	6.68431	6.03908	6.32353	6.12431	6.34541	6.388	6.40846	5.89531	5.99685	6.5111	6.23566	6.31144	6.19479	6.25004	6.23345	6.10503	5.76985	6.52689	5.753	6.40721	5.89463	5.92396	6.32122	6.41482	6.41269	6.59347	6.40374	6.3757	5.95947	6.0828	5.9156	5.85895	6.51964	6.41677	6.33825
ENSMUSG00000020362	Cnot6	ENSMUSG00000020362	turquoise	4.33358	4.28823	4.18277	4.37644	4.59335	4.4928	4.4682	4.20764	4.14117	3.0962	4.46876	4.31121	3.9647	4.27905	4.19912	3.93952	4.51306	4.15828	3.87025	3.82937	4.37439	4.35785	4.10205	4.04295	4.01305	3.84616	3.82917	3.67392	4.46561	3.70948	4.18854	4.13364	3.67747	4.32382	4.25229	4.34568	4.52156	4.31949	4.19689	4.52752	4.44541	4.16035	3.77888	3.89693	4.06335	3.94278
ENSMUSG00000020375	Rufy1	ENSMUSG00000020375	turquoise	3.93733	4.36321	4.0888	4.3616	4.3761	4.29544	4.40516	4.44831	3.91445	3.79133	4.43521	4.28102	3.61936	4.04312	3.93238	4.14484	4.30307	4.00627	3.71189	3.8193	3.85781	3.79174	3.91618	3.843	3.74874	3.76742	3.69557	3.25089	4.2643	3.20483	3.99955	3.71267	3.8864	4.03832	3.99203	4.16301	4.04825	4.25073	4.18551	3.72054	3.73064	3.80095	3.86072	4.19346	4.08234	3.91932
ENSMUSG00000020380	Rad50	ENSMUSG00000020380	turquoise	2.49676	2.51904	2.58002	2.43263	2.84506	2.78396	2.58113	2.21769	2.0095	1.7394	2.46629	2.5267	1.95946	2.2975	1.99067	2.13937	2.44614	2.36656	1.96685	1.53392	2.85474	2.24549	2.1338	2.22818	2.2271	2.63131	1.53321	1.41393	2.52124	1.55041	2.18503	1.71603	2.00373	2.15699	2.31955	2.60987	2.40549	2.20987	1.84523	2.33229	2.53919	1.72369	2.01064	2.22333	2.03717	2.45705
ENSMUSG00000020381	Mrnip	ENSMUSG00000020381	yellow	3.48728	3.40199	3.95664	2.97615	4.17749	3.43567	3.6712	3.82799	3.47324	3.511	3.58708	3.73754	3.41698	3.62494	3.30026	3.53125	3.84851	3.71377	3.39921	3.5021	3.4429	3.91476	3.76585	3.41249	3.55919	3.70696	3.2387	3.40836	3.38567	2.60694	3.03538	2.92124	3.09284	3.4182	3.49554	3.41672	3.33597	3.58172	4.20023	3.23039	3.27663	3.03178	3.80384	3.3856	2.79993	3.40879
ENSMUSG00000020385	Clk4	ENSMUSG00000020385	turquoise	5.07414	4.79192	5.10246	5.01673	4.48454	4.31579	5.46733	5.31992	4.85993	4.28312	5.46948	5.08321	4.49742	4.85674	4.76784	4.8467	5.31924	5.29869	4.94076	4.80965	4.97533	4.98521	4.26906	4.74562	4.82521	4.91216	4.06594	4.06877	5.40215	4.22047	4.85738	4.14056	4.20312	5.28598	4.78754	4.75249	5.03812	5.69374	5.20853	5.25913	4.904	4.11833	4.36163	3.96752	4.32547	4.58465
ENSMUSG00000020393	Kremen1	ENSMUSG00000020393	yellow	2.63453	2.66041	2.74072	2.77586	2.98561	2.78838	2.85503	2.95423	2.49682	2.48447	2.75211	2.827	2.4758	2.7092	2.62515	3.03312	2.91463	2.76784	2.47818	2.59046	2.55629	2.67848	2.53049	2.57746	2.74779	2.82543	1.97798	2.35463	2.92829	2.13775	2.54233	2.12045	2.3856	2.56097	2.69632	2.76808	2.9791	2.91232	3.0511	2.34231	2.42177	2.37821	2.4002	2.66055	2.431	2.64855
ENSMUSG00000020400	Tnip1	ENSMUSG00000020400	purple	3.91314	3.72701	3.91754	3.63415	4.38017	4.4593	3.77034	4.39911	3.63487	3.96938	3.64423	4.10582	3.71965	3.87056	3.91043	3.89524	4.13402	3.67277	3.55226	4.0097	3.4291	3.50193	3.90949	3.89249	3.9154	3.69505	3.39954	3.22597	4.1454	3.35112	3.81964	3.47266	3.71582	3.6742	3.79814	3.54587	3.93198	4.24058	4.06233	3.19099	3.20821	3.6512	3.54683	3.56581	3.42979	3.84931
ENSMUSG00000020409	Slu7	ENSMUSG00000020409	turquoise	5.21226	5.06367	5.22881	5.05753	5.34062	5.05272	4.8775	4.99194	5.10503	4.58042	5.13549	5.34275	4.60103	4.98426	4.95379	5.34834	5.17462	5.07196	5.00685	4.9745	4.80316	4.85489	5.0157	4.55535	4.80191	4.82499	4.76123	4.38202	5.28864	4.55001	4.94798	4.68719	5.03115	5.03769	4.90961	5.30925	5.21562	4.73166	5.16367	4.56245	4.86728	4.55285	4.58353	4.43967	5.21739	5.05754
ENSMUSG00000020412	Ascc2	ENSMUSG00000020412	turquoise	3.14085	3.06227	3.11871	3.21749	3.24599	3.33143	3.40593	2.95075	2.64923	2.44813	3.11528	3.35481	2.99169	2.92036	3.08666	3.09583	3.15689	2.93377	2.93605	2.77324	2.90762	2.85069	2.92482	2.63102	2.90299	2.83088	2.46333	2.74941	3.309	2.24613	2.96443	2.53794	2.67821	3.20072	2.87731	3.1344	3.15328	3.37736	3.35745	2.7922	2.83581	2.80207	2.7687	2.65045	2.85164	2.44846
ENSMUSG00000020427	Igfbp3	ENSMUSG00000020427	turquoise	3.95573	4.06859	2.976	3.07736	4.12294	4.09034	3.88404	3.8412	3.10916	3.13171	3.64811	3.82834	3.46438	3.22844	2.98378	3.0869	3.70773	3.4841	2.89886	3.2023	3.02711	3.2024	2.89263	3.18187	3.30514	3.27151	2.65288	2.82675	3.77928	2.22388	3.18847	2.68383	3.08352	3.3745	3.02046	2.61366	3.20493	3.05434	3.31086	2.62918	2.96995	2.75644	2.18053	2.65253	2.53821	2.97745
ENSMUSG00000020435	Osbp2	ENSMUSG00000020435	black	5.22446	5.17293	5.12537	5.06836	5.83577	5.3817	5.19997	5.11469	5.81305	5.51474	5.31457	5.66205	4.97978	5.43506	5.72785	5.78821	5.15466	4.99049	5.75113	5.65398	4.95396	5.02815	5.22664	5.40477	5.23603	5.01114	5.23227	4.90248	5.25711	5.47433	5.41993	5.53409	5.39958	5.06836	5.12367	5.31686	5.58509	5.85248	6.05736	4.58962	5.01654	5.37181	5.30812	5.43327	5.2044	4.8219
ENSMUSG00000020440	Arf5	ENSMUSG00000020440	black	6.77848	7.03591	6.70279	6.67398	7.45068	7.31854	7.01827	7.09389	7.29662	7.8029	6.665	7.11551	7.38001	7.15293	7.04845	7.40714	6.90427	6.64058	6.96801	7.08658	6.76891	6.72862	7.18655	7.13925	7.03512	6.91518	6.90226	7.24729	7.08187	6.88147	6.91084	7.13846	7.30211	6.42478	6.49435	7.10484	7.01507	7.34904	7.41977	6.44659	6.21701	6.74515	6.97148	6.84239	6.69712	6.91764
ENSMUSG00000020441	2310033P09Rik	ENSMUSG00000020441	purple	3.23442	3.47349	3.28508	3.5865	3.58408	3.47593	3.29051	3.46571	3.16463	3.62033	3.04305	3.63895	3.2212	3.43243	3.22969	3.76847	3.59548	3.48552	3.00605	3.25564	2.94328	2.19373	3.02245	2.92332	2.84428	2.96147	2.88859	2.88067	3.63627	2.95333	3.17856	2.93873	3.11718	3.06326	3.29006	3.154	3.54468	3.78854	3.39062	2.78181	2.86445	3.29954	2.97037	2.92339	3.2441	2.79312
ENSMUSG00000020451	Limk2	ENSMUSG00000020451	yellow	5.27809	5.54365	5.46685	5.49706	5.51666	5.6587	5.88531	5.9274	5.41175	5.23983	5.59137	5.65032	5.16898	5.36708	5.61155	5.74592	5.93031	5.57625	5.5336	5.37626	5.03949	5.14952	5.39764	5.38689	5.36976	5.37418	5.05616	4.97547	5.80405	4.65525	5.23537	5.05519	5.1024	5.51901	5.19421	5.55061	5.67927	5.87704	5.9218	5.31168	4.94549	5.12435	5.16192	5.55979	5.53941	5.38122
ENSMUSG00000020454	Eif4enif1	ENSMUSG00000020454	turquoise	4.9112	4.75079	4.39142	4.58865	5.10347	4.75147	5.00864	4.85411	4.61678	4.38992	4.53639	4.97649	4.3188	4.48785	4.47941	4.62156	4.75868	4.73089	4.4376	4.62033	4.73524	4.5169	4.44572	4.8029	4.87305	5.05682	4.11606	4.38513	4.672	3.91782	4.73591	3.95017	4.25442	4.77614	4.51174	4.55297	4.86497	4.89973	4.45347	4.61118	4.71016	4.78514	4.46418	4.44619	4.47209	4.49258
ENSMUSG00000020455	Trim11	ENSMUSG00000020455	turquoise	3.03263	3.2706	2.82887	3.06978	3.27535	3.25309	3.2973	3.4434	2.66923	3.41696	3.16296	3.12588	2.89126	3.04523	2.94785	3.41218	3.2418	2.95501	2.91599	2.6089	2.94934	2.72221	2.8309	2.80835	2.96438	3.02415	2.61309	2.47609	3.41141	2.57165	2.95146	2.4401	2.97334	3.01838	2.67358	3.2116	3.22895	3.62473	3.38709	3.0778	2.60178	2.19559	2.57858	2.13883	2.65965	2.81562
ENSMUSG00000020459	Mtif2	ENSMUSG00000020459	turquoise	3.12804	3.25032	3.45684	3.23763	4.01741	3.54622	3.64468	3.66905	3.31603	3.55955	3.6568	3.4552	3.01865	3.22888	3.20518	3.01976	3.61481	3.45591	2.66085	3.19665	3.10278	3.7792	3.44541	3.04842	3.19858	3.16624	2.73325	2.66545	3.30165	2.40001	3.13905	2.79687	2.75114	3.5045	3.06471	3.25257	3.58171	3.86718	3.46877	3.1686	3.31373	2.56665	2.84782	3.11874	3.03969	3.51173
ENSMUSG00000020463	Ppp4r3b	ENSMUSG00000020463	turquoise	3.76428	3.73311	3.46833	3.84591	3.95446	3.92039	3.74404	3.82497	3.36638	3.04038	3.85714	3.96806	3.43187	3.7879	3.6565	3.62862	3.96024	3.91199	3.27604	3.13298	3.83817	3.3107	4.18886	3.71182	3.35108	3.1549	3.05392	2.95528	3.70196	2.93318	3.76943	3.02315	3.10557	3.82121	3.5213	3.46484	3.6267	3.57781	3.81971	3.42642	3.58897	3.55347	3.89527	3.28759	4.05533	4.19556
ENSMUSG00000020464	Pnpt1	ENSMUSG00000020464	turquoise	3.10341	2.91411	3.15502	2.94452	2.96952	3.20674	2.61773	3.38645	2.68812	2.36531	3.08443	3.23124	2.73786	2.85978	2.83014	2.82575	2.96168	2.75885	3.11594	2.74874	2.34287	2.43551	2.64329	2.55816	2.12097	2.36711	2.42958	2.41953	3.0152	2.084	2.48756	2.50747	2.55928	2.72529	2.91186	2.81324	2.93809	3.0219	2.92748	2.82308	2.89018	2.6792	2.56627	2.76507	2.52109	2.4704
ENSMUSG00000020474	Polm	ENSMUSG00000020474	turquoise	2.25677	1.87469	2.42333	2.65555	2.36739	2.11683	3.06716	2.63846	2.21747	2.21206	1.95064	2.31711	2.48245	2.1789	2.28436	2.38868	2.72393	2.33878	1.93417	1.88392	2.09303	1.84422	1.98669	1.98563	2.05164	1.8495	1.65479	2.1143	2.27234	1.47178	2.11497	1.73703	1.94723	2.15299	1.80824	1.82664	2.28785	2.30417	2.22404	1.36899	1.93608	1.67499	2.43496	1.82193	1.46688	2.33963
ENSMUSG00000020476	Dbnl	ENSMUSG00000020476	purple	5.55237	5.54781	5.47391	5.34099	5.91381	5.97134	5.7115	5.71317	5.36972	5.65243	5.3914	5.80416	5.53347	5.48706	5.44579	5.80431	5.69071	5.29816	5.22296	5.11646	5.25855	5.32029	5.47431	5.42511	5.45745	5.27448	4.88069	5.10365	5.6465	4.77352	5.27491	5.05079	5.15799	5.25838	5.09141	5.38307	5.4921	5.86064	5.72335	4.75369	4.98045	5.17396	5.04576	5.20943	5.36221	5.54171
ENSMUSG00000020495	Smg8	ENSMUSG00000020495	green	3.5248	3.40378	3.31135	3.3428	3.69519	3.70007	3.24954	3.65238	3.03678	2.67978	3.06192	3.73735	2.98078	3.37113	2.93615	3.09373	3.22436	3.29007	2.97347	2.73371	3.16512	2.98753	3.17405	2.88835	3.23948	3.17743	3.02103	2.93122	3.35204	2.66301	3.35753	2.95732	3.20091	3.14881	3.2003	3.14051	3.09567	3.3541	3.28624	2.70538	2.82309	3.02991	3.27551	3.06257	3.26037	3.37593
ENSMUSG00000020516	Rps6kb1	ENSMUSG00000020516	turquoise	4.13313	4.1013	3.89215	4.141	4.23165	4.15558	4.22703	3.48333	3.68601	3.16642	4.00281	4.00396	3.61782	3.87249	3.83867	3.6755	4.0651	3.98536	3.26035	3.58822	3.72174	3.45574	3.67622	3.56718	3.55056	3.34916	3.36885	2.94259	4.07178	3.04054	4.10249	3.18771	3.61041	3.94287	3.78907	3.74479	3.78848	4.03683	4.35507	3.40492	3.69516	4.10401	3.36542	3.67553	3.77587	3.2303
ENSMUSG00000020522	Mfap3	ENSMUSG00000020522	turquoise	3.3604	3.42867	3.41137	3.4265	3.61938	3.48527	3.23101	3.37851	2.92092	2.40558	3.19491	3.43075	3.19994	3.26674	3.29544	3.38322	3.46108	3.24793	2.72664	3.15405	3.22602	3.11316	2.85678	3.04953	2.84569	2.93701	3.05405	2.87269	3.48622	2.78013	3.31124	2.78905	2.94676	3.27351	3.30571	3.45173	3.48549	3.55173	3.66757	3.20818	3.17306	2.90059	2.87167	2.97593	3.30086	2.88372
ENSMUSG00000020523	Fam114a2	ENSMUSG00000020523	turquoise	3.86557	3.66744	3.65903	3.52571	4.15018	3.84026	3.7958	4.05446	3.7072	3.25648	3.91421	4.00943	3.50876	3.63302	3.79647	3.85316	4.09508	3.88557	3.35194	3.40084	3.38333	3.86076	3.48986	3.47875	3.65344	3.40491	3.23948	3.16181	4.09069	2.93105	3.62044	3.11868	3.66296	3.61287	3.43443	4.17263	3.62085	3.99363	3.81836	3.84908	3.73548	3.53766	3.65284	3.80772	3.55088	3.85306
ENSMUSG00000020524	Gria1	ENSMUSG00000020524	blue	7.70222	7.74912	7.36011	7.32174	8.01421	8.03708	7.5974	7.64445	6.60186	6.45807	7.32353	7.6474	7.33544	7.15051	6.64117	6.91669	7.45549	7.13771	6.42727	6.44311	7.44276	7.46251	6.82253	6.7943	7.45634	7.34198	6.35132	7.01445	7.77493	6.00495	7.40289	6.09582	6.87293	7.47979	7.34141	7.44772	7.47978	7.01689	7.14495	7.18686	7.20656	6.99542	6.96843	7.2167	7.20918	7.24817
ENSMUSG00000020538	Srebf1	ENSMUSG00000020538	black	5.40905	4.824	5.16526	5.09259	5.15063	5.15165	5.59252	5.17641	4.90671	5.36214	4.86383	5.5389	5.13254	5.13217	5.16921	5.73312	5.15981	5.14338	5.46875	5.42055	4.96404	5.14155	5.48097	5.19642	5.19429	5.33821	5.06778	4.93297	4.91917	4.99568	4.76798	4.76708	5.10415	4.83073	4.77347	5.1097	5.28334	5.03712	5.25921	4.57338	4.24403	4.77541	5.05712	4.9702	5.05817	5.116
ENSMUSG00000020546	Stxbp4	ENSMUSG00000020546	turquoise	3.36141	3.00976	3.18144	3.12784	3.0522	3.07241	3.13457	3.16459	2.80554	2.08868	2.96297	3.10937	2.77907	2.88872	2.93666	2.85609	3.22054	3.10618	2.80316	2.43658	2.9415	2.81565	2.61292	2.70601	3.10692	2.65053	2.44985	2.26572	3.1246	2.26875	2.96583	2.36633	2.48848	2.89802	2.8886	3.07785	3.02753	2.87371	2.87903	2.70258	3.00388	2.58024	2.50364	3.05663	3.02334	2.74124
ENSMUSG00000020547	Bzw2	ENSMUSG00000020547	turquoise	4.3659	4.94937	4.67726	4.84227	4.90726	4.89659	4.82613	4.90885	4.16331	4.45741	4.62194	4.82672	4.32421	4.38107	4.36961	4.54233	4.73848	4.53375	3.88881	4.26371	4.74763	4.46395	3.93812	4.18912	4.52875	4.52285	3.94468	4.18117	4.64359	3.6317	4.54012	3.85281	4.12984	4.50276	4.27289	4.50858	4.52575	4.78315	4.84839	4.2966	4.09743	4.16917	4.39807	4.36334	4.46205	4.6855
ENSMUSG00000020549	Elac2	ENSMUSG00000020549	green	3.94526	3.99554	3.94532	3.88063	4.20246	4.06523	3.8014	4.1042	3.66507	3.55865	3.87247	4.05844	3.51837	3.85713	3.72102	4.01227	4.07879	3.96666	3.67218	3.71995	3.51626	3.57288	3.58848	3.75616	3.87322	4.19657	3.43687	3.30033	3.79651	3.42371	3.7479	3.38116	3.56881	3.70099	3.87376	3.76862	3.91307	4.14181	4.09792	3.34738	3.21507	3.57877	3.7145	3.54691	3.62076	3.94087
ENSMUSG00000020564	Atxn7l1	ENSMUSG00000020564	green	4.57157	4.7535	4.88217	4.9987	4.8162	4.54654	5.02712	4.87384	4.25404	4.03228	4.66377	4.99824	4.40554	4.52203	4.22925	4.72799	4.72859	4.39934	4.07844	4.3553	4.44428	4.43906	4.51346	4.63197	4.72452	4.48194	4.2504	4.43731	4.84892	3.82271	4.43845	3.91073	4.25901	4.52514	4.49776	4.74329	4.48718	4.48772	4.54633	4.21627	4.18871	4.51871	4.38792	4.64273	4.5194	4.74918
ENSMUSG00000020576	Nbas	ENSMUSG00000020576	purple	3.56971	3.64069	3.63098	3.49023	3.78589	3.70864	3.92593	4.18255	3.38195	3.76516	3.56534	3.93092	3.24689	3.59929	3.46009	3.98982	3.57762	3.69096	3.97537	4.1913	3.4845	3.48796	3.41386	3.59045	3.58775	3.70973	3.5487	3.3185	3.84412	3.22424	3.57093	3.46747	3.69726	3.51609	3.59144	4.01477	3.69657	3.91789	3.874	3.61001	3.1154	3.25273	3.47804	3.98067	4.03011	3.69621
ENSMUSG00000020580	Rock2	ENSMUSG00000020580	turquoise	5.53868	5.44411	5.4543	5.423	5.82554	5.71686	5.44966	5.33158	5.01361	4.45646	5.38434	5.64897	4.78517	5.14314	5.18164	5.23194	5.35476	5.36563	4.89775	5.03061	5.23626	5.24015	5.07842	5.26392	5.06191	5.10086	4.74295	4.36487	5.54148	4.70582	5.33878	4.73763	4.74313	5.36856	5.25831	5.33523	5.43745	5.37852	5.37228	5.12375	5.34498	4.99949	4.81713	5.11658	5.27063	5.13513
ENSMUSG00000020589	Fam49a	ENSMUSG00000020589	green	6.404	6.47655	6.34932	6.47375	6.65197	6.74779	6.23198	6.36873	6.05996	5.19536	6.10849	6.52373	5.83086	6.346	5.94869	6.15719	6.15971	5.97684	5.70317	5.71978	6.15321	6.07465	6.01068	5.90853	6.2121	6.28534	5.89524	5.80469	6.21123	5.32095	6.21635	6.06471	5.70942	6.07131	6.0394	6.19678	6.12918	6.31716	6.26504	5.87704	5.96701	6.03326	5.93754	6.03162	6.09278	6.0959
ENSMUSG00000020590	Snx13	ENSMUSG00000020590	turquoise	4.86376	4.76971	4.67922	4.75327	5.05167	4.99632	4.69175	4.73343	4.3695	3.7187	4.79591	4.84564	4.29126	4.71427	4.69953	4.70325	4.85412	4.70207	4.29196	4.31765	4.56791	4.5317	4.33121	4.34865	4.63542	4.35364	4.2193	3.99205	4.6724	4.06782	4.67458	4.3983	4.11206	4.71006	4.5609	4.58739	4.73178	4.50595	4.44864	4.68207	4.54688	4.35312	4.3772	4.49515	4.43147	4.44478
ENSMUSG00000020593	Lpin1	ENSMUSG00000020593	green	3.41782	3.24837	3.18612	3.33419	3.58235	3.70598	3.44595	3.80033	3.12398	2.91117	3.28676	3.2311	3.17951	3.41135	3.34017	3.74922	3.54374	3.47903	3.41953	3.61381	2.93467	3.182	3.07284	3.10019	2.98898	3.12406	3.10026	2.69244	3.62535	2.93236	3.22057	2.94147	3.1028	3.15227	3.0792	3.28481	3.25513	3.3541	3.43671	2.7628	2.89468	3.08516	3.34785	3.46352	2.98537	3.31981
ENSMUSG00000020598	Nrcam	ENSMUSG00000020598	turquoise	7.7517	7.72962	7.71189	7.54383	8.03892	8.06141	7.88359	7.75116	7.2272	6.84515	7.49456	7.89837	7.26565	7.58178	7.12276	7.25679	7.51414	7.43186	7.04111	6.9745	7.58637	7.42454	7.37097	7.25668	7.63717	7.6813	7.15781	6.96937	7.77529	6.88633	7.46972	6.98406	7.06159	7.41818	7.53434	7.63285	7.59701	7.54357	7.39044	7.26562	7.45014	7.18943	7.29903	7.61584	7.62031	7.66403
ENSMUSG00000020599	Rgs9	ENSMUSG00000020599	turquoise	2.44187	2.34971	2.4511	2.66272	2.72237	2.69921	3.32707	3.05263	2.43177	2.44302	2.44484	2.80839	2.81623	2.75117	2.51937	2.53776	2.83966	3.15755	2.52886	2.05525	2.72419	2.81651	2.44856	2.17731	2.47495	3.08191	2.35037	2.4894	3.02985	1.74714	2.93635	2.02444	2.71237	2.57201	2.37456	2.93751	2.58116	2.95145	2.68817	2.26368	2.36005	2.61115	2.57067	2.47663	2.71931	2.90636
ENSMUSG00000020607	Lratd1	ENSMUSG00000020607	turquoise	4.49243	4.53855	4.97443	4.74359	5.15737	5.06984	4.67352	4.79659	4.44915	4.36959	4.65787	4.65623	4.59519	4.73414	4.65136	4.87849	4.56451	4.44805	4.53808	4.6257	4.47057	4.65958	4.66778	4.61493	4.63225	4.62315	4.42569	4.54393	4.51527	4.12756	4.92502	4.61746	4.65546	4.49701	4.50365	4.66179	4.56833	4.96759	4.87894	4.47188	4.23798	4.5094	4.33601	4.60945	4.66583	4.54401
ENSMUSG00000020620	Abca8b	ENSMUSG00000020620	turquoise	2.77864	2.49716	2.46822	2.3406	2.60766	2.90719	2.63713	2.74855	2.06255	1.43885	2.66441	2.83255	1.96503	2.42315	2.12582	2.24434	2.59108	2.49573	1.95382	1.97684	2.31908	2.40733	2.12757	2.01421	2.32461	2.03465	1.93793	1.68611	2.74537	1.80225	2.44805	1.6888	1.78841	2.39111	2.18651	2.32249	2.41894	2.37152	2.35529	2.29247	2.16203	2.07057	2.23096	1.62257	1.72205	2.04833
ENSMUSG00000020627	Klhl29	ENSMUSG00000020627	turquoise	3.16946	3.52206	2.85391	2.8629	3.55158	3.92362	3.41064	3.07375	2.80273	2.31113	2.9799	3.21612	3.08956	2.71022	3.35109	3.29879	2.97068	2.65556	2.88296	2.72266	2.80138	3.06916	3.22297	2.93988	3.0643	3.2365	2.65903	2.39243	3.20025	2.68624	3.20134	2.6462	3.02376	2.84243	3.19012	3.4232	3.14735	3.68593	3.7363	3.1404	2.78136	3.32982	2.82625	2.88464	2.55548	3.08469
ENSMUSG00000020634	Ubxn2a	ENSMUSG00000020634	turquoise	4.88384	4.99026	4.98701	4.77447	5.19813	5.12757	5.22617	5.0287	4.83489	3.95338	5.07427	4.8975	4.61876	4.90521	5.22395	4.96213	5.1173	5.0511	5.01512	5.0538	4.81135	4.79629	4.82789	4.82565	4.62426	4.48051	4.64062	4.30276	4.95178	4.33903	4.86386	4.85832	4.20558	4.96039	4.78105	5.24711	5.08852	4.5889	4.66389	4.86896	4.79792	4.78517	4.61406	5.21683	5.21127	4.8124
ENSMUSG00000020640	Itsn2	ENSMUSG00000020640	turquoise	4.51145	4.55523	4.58877	4.57109	4.5954	4.69924	4.64849	4.50665	3.89907	3.36798	4.72248	4.80535	4.00372	4.30095	4.46666	4.52174	4.54623	4.77369	4.30767	4.02009	4.39751	4.01788	4.26252	4.23901	4.24138	3.9819	3.70253	3.31775	4.83447	3.98042	4.46391	3.63341	3.86691	4.60094	4.34842	4.62755	4.4709	4.64564	4.40848	4.32097	4.40853	4.15823	3.95751	4.27965	4.36911	4.26495
ENSMUSG00000020647	Ncoa1	ENSMUSG00000020647	green	5.74463	5.89843	5.63437	5.79546	5.92993	5.9812	5.75017	5.69382	5.0728	4.73771	5.29416	5.88363	5.3087	5.51183	5.12742	5.6021	5.44644	5.56586	5.32003	5.41947	5.35985	5.46824	5.55283	5.5312	5.55664	5.5274	4.85547	5.08457	5.6388	4.87444	5.51901	4.91407	5.13767	5.26258	5.51667	5.49744	5.67691	5.39215	5.84069	5.04388	5.13121	5.23357	5.23404	5.57266	5.54415	5.41461
ENSMUSG00000020656	Grhl1	ENSMUSG00000020656	blue	3.93796	3.5037	3.30417	3.79194	3.89134	4.09611	3.81165	3.66198	3.08781	2.71528	3.64158	3.57884	3.51556	3.35281	2.87148	2.73135	3.7544	3.35665	1.89491	2.42805	3.57744	3.55631	2.65563	3.14875	3.34828	3.26201	2.58513	3.02655	3.7676	1.57175	3.56604	2.29733	2.91176	3.60009	3.15446	3.31242	3.4671	3.17017	3.30477	3.31833	3.35886	3.19475	2.96871	2.77346	2.71129	3.12594
ENSMUSG00000020661	Dnmt3a	ENSMUSG00000020661	turquoise	3.19422	3.351	3.17515	3.37555	3.38257	3.25184	3.59297	3.40521	3.09439	2.80426	3.34161	3.57101	2.92139	3.28552	3.29381	3.46949	3.52173	3.39645	2.9893	3.13937	3.1269	3.24127	3.04098	2.98588	3.0983	3.12484	2.64997	2.67626	3.82608	2.70058	3.17617	2.85524	2.92497	3.48026	3.26896	3.74522	3.46264	3.79104	3.707	3.266	3.34294	3.1245	3.10179	3.35071	3.33287	2.99223
ENSMUSG00000020668	Kif3c	ENSMUSG00000020668	green	6.48208	6.63309	6.67681	6.76081	6.60134	6.6272	6.49762	6.47426	6.21848	6.00171	6.23405	6.5972	6.02553	6.24868	6.08967	6.65851	6.30395	6.23581	6.11852	6.12959	6.18938	6.10993	6.2646	6.2331	6.27999	6.29157	6.0393	5.92603	6.45452	5.82373	6.24558	6.00942	5.94022	6.2747	6.19481	6.43256	6.319	6.6509	6.67883	5.9945	6.01762	6.17476	5.91544	6.40973	6.28421	6.3593
ENSMUSG00000020674	Pxdn	ENSMUSG00000020674	turquoise	3.97657	4.09564	3.7534	3.85766	3.84251	3.89151	4.32493	4.63867	3.01004	2.91986	4.38829	3.97603	3.68498	3.64563	3.88111	4.08793	4.40834	4.0441	3.76019	3.26899	3.61094	3.71705	3.66703	3.01184	3.49328	4.02124	3.11881	3.1562	4.65476	3.01915	4.14618	2.98045	3.32566	4.3737	3.77055	4.27259	3.99334	4.56833	4.15714	3.90133	4.0008	3.76734	3.78714	3.00742	3.21432	3.31276
ENSMUSG00000020677	Ddx52	ENSMUSG00000020677	turquoise	3.36159	3.55735	3.62459	3.26939	3.72203	3.78178	3.49974	3.47164	3.26776	2.89043	3.48737	3.61401	3.05741	3.26804	3.18607	3.40493	3.50804	3.56715	3.0865	2.63582	3.34637	3.21478	3.3103	3.59252	3.20966	3.13549	2.96845	2.71672	3.48222	2.51686	3.42641	2.88694	2.99838	3.44723	3.17847	3.37356	3.24342	3.25738	3.37299	3.35194	3.48925	2.98906	3.18619	3.35452	3.2979	3.33239
ENSMUSG00000020680	Taf15	ENSMUSG00000020680	turquoise	4.92661	4.97912	5.02392	5.01056	4.86028	5.01933	4.77939	4.79151	4.38919	4.52405	4.92198	4.72358	4.3498	4.62806	4.67753	4.95092	4.89801	4.84608	4.54594	4.63067	4.58245	4.66123	4.56937	4.35017	4.32332	4.75314	4.43376	4.21591	4.89606	4.19727	4.80351	4.16156	4.41916	4.74088	4.80554	4.87512	4.90055	4.92587	5.1971	4.22454	4.54107	4.4145	4.40444	4.98581	4.70864	4.43368
ENSMUSG00000020687	Cdc27	ENSMUSG00000020687	turquoise	4.36774	4.16577	4.34905	4.25205	4.59327	4.56709	4.27643	4.27201	4.01933	3.22938	4.15525	4.57529	3.63839	4.11553	3.87769	3.94611	4.24364	4.11363	3.55628	3.71375	4.29343	4.31856	4.06138	4.00937	4.11327	4.13723	3.75157	3.63664	4.15481	3.4213	4.12556	3.55777	3.39023	4.14828	4.07731	4.29419	4.19182	4.32823	4.25145	4.1434	4.07104	4.06334	3.8108	4.2683	4.05069	3.97783
ENSMUSG00000020692	Nle1	ENSMUSG00000020692	turquoise	2.45702	2.23144	2.71658	2.35089	2.95382	3.16973	3.32356	3.61423	3.01072	2.87922	3.03767	3.19062	2.45358	2.39931	2.6527	2.83524	2.70499	2.57159	2.21104	1.95198	2.18254	2.4545	2.54437	2.50505	2.73438	2.23375	2.17119	2.51043	2.92929	1.73066	2.60091	2.16912	2.70354	2.80839	2.51899	2.38528	2.62074	3.6693	3.07303	2.43035	2.69051	2.48457	1.84368	1.63709	2.39002	2.2492
ENSMUSG00000020694	Tlk2	ENSMUSG00000020694	turquoise	4.77849	4.48473	4.35564	4.9337	5.06962	4.80378	4.78065	5.18177	4.02332	4.36888	4.30258	4.90558	4.20314	4.34543	4.44743	4.44385	4.48028	4.53383	4.21666	4.06612	4.32631	4.22282	4.18171	4.42612	4.04375	3.81185	4.20949	4.16556	4.90899	3.64408	4.60771	4.19733	3.92587	4.30682	4.41598	4.35167	4.3144	4.70859	4.62313	4.07484	4.23898	4.41322	4.2388	4.91587	4.62989	4.2032
ENSMUSG00000020697	Lig3	ENSMUSG00000020697	turquoise	2.61684	3.03023	2.86638	2.7203	2.90744	2.9261	2.96712	2.74885	2.89231	2.52582	3.17881	3.41722	2.33145	2.622	2.95005	3.02873	3.46902	3.16594	2.34571	2.40221	3.22674	3.20419	2.35322	2.3808	2.29156	3.176	2.83883	2.32961	2.95352	2.28585	3.11255	2.2454	2.59726	2.99807	2.57112	2.77089	2.87431	3.30556	2.64086	3.13021	2.12296	2.18904	2.71103	3.05318	2.51348	2.47584
ENSMUSG00000020700	Map3k3	ENSMUSG00000020700	turquoise	3.23026	3.30128	3.49606	3.39419	3.45442	3.47112	4.0244	3.59108	3.34009	3.32439	3.45711	3.70882	3.23985	3.42248	3.28323	3.6256	3.82602	3.67887	3.4296	3.34605	3.32758	3.32128	3.36766	3.06145	3.40474	3.42962	2.97888	2.56854	3.80212	2.84777	3.61712	2.99736	3.0136	3.66065	3.25978	3.86813	3.70984	3.69497	4.01643	3.75775	3.59789	3.58183	3.23986	3.5135	2.96064	3.03831
ENSMUSG00000020705	Ddx42	ENSMUSG00000020705	turquoise	5.03922	5.13155	5.18166	5.1177	5.35924	5.33472	5.20018	5.01051	4.86952	4.34233	4.88053	5.39737	4.56963	5.02772	4.77143	4.9775	4.9392	5.14474	4.91774	4.69012	4.90968	4.78591	4.74648	4.78769	4.94112	4.85478	4.52957	4.4073	5.20294	4.43336	5.05498	4.52179	4.61972	5.00529	4.87734	5.06083	5.18068	5.14579	5.07917	4.7202	4.83539	4.51754	4.6285	5.01403	4.94409	4.8899
ENSMUSG00000020706	Ftsj3	ENSMUSG00000020706	turquoise	3.81775	3.64146	3.96393	3.77137	4.08382	4.08308	4.11285	3.94526	3.54202	3.57582	3.90231	4.10689	3.56659	3.62948	3.41025	3.87165	4.08093	3.69613	3.5028	3.31181	3.81798	3.97833	3.69139	3.52881	3.63296	3.64951	3.23082	3.37581	3.94621	3.19319	3.896	3.18779	3.47916	3.76297	3.79078	3.76351	3.68918	4.1449	3.81287	3.35951	3.50881	3.88151	3.64158	3.6482	3.71682	3.73818
ENSMUSG00000020716	Nf1	ENSMUSG00000020716	green	4.91765	5.02264	4.97508	4.97344	4.78961	5.03145	5.00138	5.02099	4.34262	3.88878	4.37198	4.80327	4.37924	4.66285	4.35212	4.5637	4.55505	4.57205	4.79065	4.62815	4.79455	4.75923	4.73795	4.72014	4.95405	5.00654	4.32167	4.2425	4.71085	4.28707	4.6444	4.34235	4.2022	4.40623	4.45011	4.94828	4.87467	4.78486	4.81474	4.56887	4.41341	4.69945	4.67665	4.94234	4.94245	4.78318
ENSMUSG00000020719	Ddx5	ENSMUSG00000020719	turquoise	8.17894	8.12543	8.11283	8.02451	8.41829	8.39964	8.18426	8.09046	7.98085	7.35721	8.24935	8.43636	7.7199	8.1265	7.90305	7.96147	8.16568	8.21905	7.6942	7.71927	8.06752	8.02712	7.83035	7.83119	7.87319	7.86897	7.65627	7.65752	8.28314	7.37314	8.10178	7.66619	7.66645	8.152	8.00706	8.10429	8.16565	8.21872	8.22469	8.01022	8.09016	7.60593	7.58503	7.89469	8.00537	7.87983
ENSMUSG00000020721	Helz	ENSMUSG00000020721	turquoise	3.47242	3.42082	3.52716	3.57886	3.46753	3.4159	3.50823	3.49561	2.9427	2.00861	3.02838	3.47573	3.20986	3.36333	3.04538	3.07266	3.14204	2.96663	3.05509	3.00198	3.29023	3.29498	3.22824	3.12645	3.53833	3.16877	2.73606	2.73265	3.49307	2.80488	3.30255	2.67726	2.9611	3.22246	3.1965	3.39403	3.38558	3.39095	3.4972	2.97784	3.01604	3.1148	3.21515	3.18725	3.1652	3.0683
ENSMUSG00000020739	Nup85	ENSMUSG00000020739	turquoise	3.89784	4.51497	3.81648	4.35866	4.33019	4.41203	4.62956	4.34738	3.94825	4.20822	4.43101	4.49884	3.53764	3.84612	4.20786	4.56928	4.58098	4.32926	3.95413	4.52815	4.08124	3.92197	3.77424	3.79183	3.91364	3.48298	3.68049	3.58316	4.08537	3.79007	4.28297	3.62725	4.17516	4.4929	3.94521	4.05581	4.26206	4.48296	4.40021	4.14543	4.18861	4.01342	3.90319	3.92846	3.75925	3.82426
ENSMUSG00000020740	Gga3	ENSMUSG00000020740	green	5.46561	5.43756	4.76335	4.83386	5.0743	5.00198	4.8827	4.77259	4.80045	4.66471	4.48628	4.93837	4.4733	4.5417	4.42436	4.85636	4.72081	4.55611	4.64848	4.66396	4.69985	4.37693	4.54813	5.16318	4.88286	4.65491	4.53278	4.16925	4.8141	4.12986	4.76266	4.11898	4.45144	4.586	5.0511	4.64521	4.61934	5.12475	5.01758	4.25558	4.31307	4.45629	4.64293	4.66461	4.44694	4.60182
ENSMUSG00000020744	Slc25a19	ENSMUSG00000020744	purple	5.23377	5.10433	4.84271	4.85292	5.17539	5.06862	5.40057	5.25426	5.11961	5.13781	5.13513	5.4448	4.65273	5.20258	5.12416	5.25482	5.34344	5.1107	5.03294	4.82934	4.73564	4.57038	5.10542	4.68424	5.03434	4.90467	4.79176	4.90625	5.20251	4.69951	4.98937	5.0279	4.87159	4.95421	4.53316	4.7199	5.21517	5.45116	5.501	4.33675	4.26111	4.32095	4.79994	4.78928	4.71148	4.66644
ENSMUSG00000020747	Tmem94	ENSMUSG00000020747	purple	4.41961	4.55811	4.3378	4.70619	4.94429	5.1238	5.0688	4.83302	4.45167	4.48297	4.19177	4.86414	4.54591	4.49152	4.52788	4.88808	4.72764	4.1968	4.38053	4.472	4.22875	4.38247	4.6208	4.49455	4.64954	4.88014	4.15782	4.13655	4.72063	4.51005	4.50331	4.11603	4.6559	4.28971	4.38769	4.42778	4.39747	5.09367	4.96279	4.26403	3.83963	4.88437	4.35172	4.26012	4.15721	4.5941
ENSMUSG00000020752	Recql5	ENSMUSG00000020752	turquoise	2.69973	2.82759	2.78049	3.25105	2.64411	3.05636	3.03584	2.94663	2.30637	2.83735	2.7437	2.89479	2.44047	2.74693	2.57119	2.51715	2.51365	2.81226	2.29032	2.42973	2.79217	2.45317	2.60239	2.47296	2.75126	2.28018	1.96921	2.12616	2.73996	1.875	2.90098	1.93082	2.48626	2.80646	2.81217	2.343	2.32731	3.25949	3.09324	2.37696	2.79201	2.4988	2.18713	2.38156	2.50714	2.76371
ENSMUSG00000020755	Sap30bp	ENSMUSG00000020755	turquoise	4.59638	4.63729	5.14607	5.42937	4.74218	4.58608	4.63816	5.11728	4.29844	4.56109	4.97015	5.03532	4.69327	4.42007	4.42436	4.8546	4.79782	4.52695	5.09212	4.29079	4.91774	4.63103	4.16361	4.36604	4.5435	4.59563	4.23304	4.34774	4.81888	3.83305	4.74378	4.10441	4.24862	4.46446	4.39512	4.42085	4.73944	4.66001	4.70253	4.41728	4.06988	4.84088	5.16167	5.07221	5.11323	4.53695
ENSMUSG00000020766	Galk1	ENSMUSG00000020766	black	3.13023	3.29814	2.8001	2.39321	3.46817	3.6385	3.59927	3.37495	3.70359	3.74951	2.95624	3.69668	3.49544	3.53397	3.61329	3.65565	3.21844	3.28969	3.54352	3.36251	3.18425	3.27219	3.49359	3.37028	3.19193	3.56601	3.45161	3.40093	3.39861	3.31045	3.29622	3.48484	3.42937	2.89424	3.01991	3.3795	3.35716	3.36273	3.48478	2.09496	2.51288	3.00562	3.59556	3.46221	3.19114	3.76305
ENSMUSG00000020770	Unk	ENSMUSG00000020770	turquoise	3.07165	2.71332	2.5461	2.85584	3.09827	3.27783	3.12281	2.81701	2.59567	2.62699	2.92121	2.93194	2.82193	2.67768	2.84719	3.41745	3.06206	3.26574	2.82951	2.52232	2.82151	2.78663	3.13675	2.78431	2.59089	3.05117	2.53567	2.4902	3.00454	2.40353	2.83167	2.16982	2.79944	2.80008	2.59768	2.54824	2.4884	3.4326	3.23497	3.08474	2.2694	2.49798	2.79684	2.6296	2.69995	2.66943
ENSMUSG00000020775	Mrpl38	ENSMUSG00000020775	purple	5.05212	5.00579	5.176	5.01666	5.34587	5.41561	5.66102	5.56855	5.26762	5.39077	5.192	5.71398	5.11369	5.25136	4.93834	5.36094	5.37853	5.24589	5.29161	5.23558	4.87314	4.85102	5.12833	4.97542	5.09213	5.19851	4.85476	4.92021	5.28804	4.8113	5.15719	5.03012	5.14433	5.1654	4.87644	5.22754	5.31146	5.67652	5.62872	4.77185	4.67465	4.97611	4.80831	4.9777	5.19301	5.42199
ENSMUSG00000020776	Fbf1	ENSMUSG00000020776	yellow	4.61267	4.89004	4.53489	4.40327	4.50949	4.85914	5.10199	4.87441	4.75302	4.04391	4.40967	4.76211	4.41632	4.34354	4.59418	4.98317	4.87551	4.47982	4.34314	4.36007	4.38036	3.7896	4.78828	4.43899	4.4889	4.19226	4.04839	3.71537	5.09156	3.82561	4.31207	3.86876	4.26613	4.48596	4.49234	4.73763	4.69355	4.98394	5.16149	4.09187	4.30214	3.80439	4.11066	4.68442	3.85665	4.40244
ENSMUSG00000020785	Camkk1	ENSMUSG00000020785	blue	5.60292	5.71402	5.20988	5.3587	6.09072	6.07896	5.33128	5.48341	5.07158	5.19823	5.44504	5.7003	5.47016	5.33586	5.21623	5.34686	5.71017	5.48116	5.37458	5.28845	5.26433	5.11706	5.21393	5.05493	5.1384	5.21732	4.80105	4.91858	5.87838	4.11487	5.58924	4.63772	5.14471	5.53005	5.37236	5.55634	5.50869	6.0123	5.98103	5.27032	5.21213	5.07288	5.23701	4.74441	5.01276	4.93019
ENSMUSG00000020792	Exoc7	ENSMUSG00000020792	green	4.91481	5.2643	5.02241	5.09355	5.19722	5.51752	5.18076	5.37289	4.88137	4.61313	4.9824	5.68273	4.88847	5.16126	4.77931	5.11763	4.80419	5.31571	4.46339	4.99554	4.8222	4.46039	4.93487	4.63126	4.96841	4.64815	4.90248	4.52972	4.84134	4.31967	4.73191	4.75766	4.59603	4.73796	4.61963	5.10543	4.61515	4.92253	4.97555	4.87344	4.25416	4.651	5.1908	4.70836	4.99884	4.90578
ENSMUSG00000020802	Ube2o	ENSMUSG00000020802	black	5.33073	5.32186	5.24553	5.36643	5.77446	5.90938	5.5976	5.75184	5.28927	5.43627	5.21298	5.65911	5.15251	5.55357	5.22519	5.65637	5.47109	5.11932	5.15254	5.1542	4.98042	5.21013	5.38288	5.49822	5.39295	5.31355	4.90194	4.9412	5.55737	4.91773	5.30652	4.8925	5.19909	5.05278	5.20814	5.57777	5.3448	5.91116	5.90359	4.73927	4.55798	4.90688	5.07385	5.16739	5.02263	5.36313
ENSMUSG00000020810	Cygb	ENSMUSG00000020810	purple	5.15551	5.37486	4.82834	4.84694	5.43947	5.68347	5.17499	5.3602	4.76536	5.17452	4.93981	5.49871	5.2126	5.02491	5.00747	5.37505	5.35508	4.85627	5.15497	5.28184	4.68391	4.79568	5.13798	5.07428	4.98616	4.90484	4.72782	4.9312	5.5559	4.223	5.05832	4.37059	5.1367	4.99444	5.05626	5.24156	5.25524	5.39787	5.40643	4.41577	4.38439	4.86433	4.86037	4.79155	4.55455	4.79105
ENSMUSG00000020811	Wscd1	ENSMUSG00000020811	purple	5.76928	5.6825	5.37944	5.49759	5.86407	6.01622	5.60953	5.6726	5.57093	5.83419	5.21512	5.50615	5.687	5.58397	5.64683	6.13031	5.84213	5.58647	5.74751	5.52458	5.35793	5.42838	5.68529	5.46165	5.52769	5.66686	5.33973	5.5654	5.86579	5.29423	5.5898	5.10021	5.7062	5.52338	5.41497	5.67261	5.78913	5.79834	5.89418	5.39563	5.3081	5.39598	5.60277	5.83517	5.72387	5.66392
ENSMUSG00000020817	Rabep1	ENSMUSG00000020817	turquoise	5.70723	5.50792	5.57607	5.42802	5.69429	5.71548	5.59693	5.43375	5.06092	4.68401	5.48259	5.69362	4.86943	5.24432	5.15543	5.2743	5.49753	5.37909	4.84898	4.86718	5.41921	5.10699	4.88743	5.04988	5.11678	5.16276	4.74819	4.4857	5.50356	4.45566	5.34027	4.62917	4.62319	5.4097	5.21373	5.19005	5.33549	5.32023	5.22227	5.27076	5.23666	4.85436	4.91638	5.29097	5.39581	5.32256
ENSMUSG00000020823	Sec14l1	ENSMUSG00000020823	purple	6.36682	6.42582	6.34539	6.15013	6.59925	6.70731	6.4267	6.39148	6.40162	6.27894	6.21278	6.60739	6.22965	6.57624	6.30752	6.52929	6.33721	6.27104	6.33701	6.28018	6.15167	6.22259	6.25832	6.21024	6.38815	6.43779	6.01374	6.1977	6.55286	5.87798	6.41961	6.00446	6.32841	6.19018	6.35785	6.6446	6.45266	6.86665	6.79713	5.89007	5.8678	6.20355	6.23431	6.4113	6.30531	6.36315
ENSMUSG00000020827	Mink1	ENSMUSG00000020827	blue	7.18049	7.06217	7.12767	7.15146	7.35897	7.457	7.2675	7.36501	6.71371	6.68187	6.95947	7.22547	6.91263	6.82325	6.72294	6.89935	7.1695	6.68636	6.65554	6.39171	6.91534	6.94053	6.9172	6.84862	6.91324	7.04169	6.33219	6.60462	7.16377	6.21827	6.99378	5.94342	6.68691	6.82656	6.82788	7.04308	6.79949	7.44648	7.41766	6.60027	6.63906	6.95109	7.04725	6.61707	6.34138	6.75833
ENSMUSG00000020832	Eral1	ENSMUSG00000020832	purple	3.68818	3.60968	3.37734	3.39931	3.71076	3.71638	3.41556	3.75026	3.33191	3.55164	3.42204	3.75027	3.50595	3.59279	3.46832	3.53154	3.76781	3.27443	3.68536	3.64911	3.27906	2.98128	3.65299	3.39536	3.02616	3.1967	3.34615	3.09984	3.51055	2.91635	3.41304	2.93531	3.07997	3.3305	3.42289	3.32346	3.50277	3.71243	3.50896	3.0555	3.36022	2.97868	3.23763	3.71935	3.65795	3.49232
ENSMUSG00000020841	Cpd	ENSMUSG00000020841	green	4.94644	4.94595	4.96042	4.98696	4.96535	5.12507	4.80366	4.83738	4.36218	3.91669	4.71642	5.12014	4.5924	4.74458	4.43911	4.60032	4.5842	4.71648	4.20518	4.2727	4.69991	4.75162	4.37242	4.44411	4.70311	4.73351	4.3672	4.15276	4.81885	4.21317	4.87419	4.15501	4.40661	4.60999	4.60753	4.83225	4.90782	4.6646	4.62414	4.5436	4.65046	4.40556	4.39597	4.56223	4.68688	4.72154
ENSMUSG00000020848	Doc2b	ENSMUSG00000020848	blue	5.20725	5.20213	4.46026	4.60515	5.32106	5.24288	5.23423	5.22704	3.75771	3.74051	4.55367	5.01255	5.04632	4.27241	3.78836	4.01201	4.89298	4.31617	3.48703	3.61089	4.68705	4.65583	4.10477	3.97016	4.5174	4.72111	3.28704	3.93006	5.1699	2.24288	4.63683	2.5431	4.13211	4.85264	4.54447	4.48292	4.37781	4.1203	4.21277	4.69883	4.55884	4.11277	4.22883	4.04375	4.1357	4.47143
ENSMUSG00000020859	Spag9	ENSMUSG00000020859	turquoise	6.86864	6.83587	6.73612	6.71034	6.84809	6.74718	6.87118	6.85898	6.52054	5.65879	6.74527	6.84947	6.38163	6.58175	6.62204	6.66225	6.85833	6.79001	6.49115	6.50161	6.65417	6.58137	6.49271	6.50261	6.5943	6.64136	6.17782	5.98688	6.80051	5.99195	6.67022	6.17533	6.21141	6.71904	6.46109	6.67616	6.72304	6.83404	6.75856	6.52697	6.57102	6.43728	6.33969	6.70099	6.69864	6.72055
ENSMUSG00000020863	Luc7l3	ENSMUSG00000020863	turquoise	4.90326	4.67562	4.52543	4.6798	4.81508	4.9806	4.84454	4.60171	4.44303	4.2235	4.9499	4.82999	4.03737	4.66308	4.75628	4.55031	5.01506	4.89787	4.4637	4.45668	4.56734	4.83402	4.22455	4.49641	4.09604	4.35003	3.99115	3.68684	5.06115	3.7747	4.77556	4.04826	4.26348	4.87284	4.52754	4.60006	4.61486	4.84192	4.78192	4.67963	5.05428	4.09178	4.05054	4.31094	4.37803	4.70075
ENSMUSG00000020866	Cacna1g	ENSMUSG00000020866	turquoise	3.58728	3.39675	3.80194	4.11666	4.03968	4.18833	4.57885	4.36679	4.01227	3.83804	4.04588	4.8247	3.68001	3.80955	3.97105	4.2366	4.43406	4.14162	2.8484	4.07497	3.75098	3.91674	4.6733	3.11303	4.60659	4.52829	3.69804	3.31063	4.0276	2.76014	4.28004	3.36709	3.14167	4.36695	4.0814	4.72623	4.30536	4.00369	4.34196	3.89597	3.7159	3.82147	2.67045	4.42518	3.43362	3.18612
ENSMUSG00000020868	Xylt2	ENSMUSG00000020868	purple	3.00964	3.48065	3.02333	3.0906	3.64571	3.4754	3.43977	4.13626	3.28959	3.50764	3.33848	3.58126	3.11202	3.48883	3.43815	3.80598	3.67441	3.35219	2.90525	3.45675	3.12631	3.39484	3.36355	3.5761	3.28484	3.6964	3.0124	3.22562	3.67452	2.92885	3.31925	2.83238	2.96397	3.18805	3.19496	3.38	3.46683	3.65224	3.95667	2.27259	2.87642	3.35149	2.97184	3.1397	2.65258	3.02109
ENSMUSG00000020876	Snx11	ENSMUSG00000020876	yellow	4.23937	4.31534	4.4539	4.24849	4.54617	4.49846	4.49746	4.31533	4.20944	4.2097	4.33117	4.55972	4.24595	4.10854	4.27969	4.50512	4.62054	4.06752	4.76121	4.10534	4.15004	3.92181	4.22105	4.19943	4.00366	4.12335	4.03397	4.24013	4.57149	3.72304	4.19713	4.12539	4.01588	4.09865	3.94067	4.40074	3.99035	4.69318	4.47302	3.96315	4.06543	3.98702	3.88742	3.86811	3.91278	3.90177
ENSMUSG00000020882	Cacnb1	ENSMUSG00000020882	black	5.61645	5.79364	5.65964	5.70233	6.10604	6.34318	5.9444	5.99075	5.60205	5.88258	5.49721	6.13647	5.63628	5.57302	5.56031	6.05009	5.65457	5.23042	5.67337	5.48579	5.49672	5.45358	5.59593	5.66739	5.6813	5.7296	5.25591	5.3898	5.86205	5.26252	5.64638	5.25299	5.62092	5.42525	5.529	5.82215	5.67166	6.25222	6.25884	5.0115	4.91923	5.51544	5.45904	5.34833	5.51003	5.45468
ENSMUSG00000020883	Fbxl20	ENSMUSG00000020883	turquoise	3.68821	3.66169	3.81783	3.64289	3.90849	3.93678	3.98734	3.79193	3.43341	2.85319	3.66999	3.97669	3.37321	3.50086	3.57272	3.72279	3.6263	3.65762	3.40652	3.42934	3.46216	3.33276	3.69784	3.43607	3.35011	3.67822	3.08824	3.00234	3.82411	2.93031	3.65419	3.25331	3.34303	3.66791	3.44167	3.58712	3.84894	3.76208	3.83228	3.76194	3.07733	3.68257	3.16837	3.34759	3.22308	3.37236
ENSMUSG00000020888	Dvl2	ENSMUSG00000020888	yellow	2.17973	2.22282	2.35259	2.31429	2.55251	3.02878	3.10076	2.65396	2.20212	2.33649	2.36949	2.59999	2.34181	2.55298	2.77186	2.31042	2.6823	2.29788	1.92811	2.09982	2.09589	2.05609	1.93716	2.17439	2.16185	1.87347	1.77139	1.94332	2.98963	1.99339	2.08951	1.79024	2.29417	2.23404	2.215	2.44947	2.23558	2.70937	3.31967	2.29083	1.73763	1.77235	2.15541	1.9184	2.24214	2.03363
ENSMUSG00000020889	Nr1d1	ENSMUSG00000020889	black	5.74398	5.97369	5.7374	5.79907	6.22298	6.26751	6.32568	6.39337	6.52745	6.397	5.80429	6.44625	6.06298	6.59963	5.99237	6.52384	5.97835	6.17012	6.54712	6.47953	6.26831	6.34711	6.21622	6.31074	6.60781	6.66168	6.23408	6.18187	6.36226	6.17748	6.28463	6.5295	6.44922	5.86275	6.15332	6.37559	6.33949	6.79315	6.79891	5.47051	5.3095	6.25595	6.24908	6.36917	6.36317	6.27145
ENSMUSG00000020892	Aloxe3	ENSMUSG00000020892	blue	2.83835	3.88134	3.30682	3.26284	3.6882	3.13452	2.89316	3.25922	2.97689	2.6516	2.60529	3.33615	3.18379	2.62429	2.71909	2.62468	3.41011	3.31683	3.47171	3.09894	2.1242	2.98752	2.9686	2.31413	2.73652	3.76628	2.17192	2.9779	3.47229	1.84765	2.67267	1.78789	3.33824	2.73649	2.8876	2.86483	2.65458	3.05976	3.25638	2.21087	1.81957	2.2782	2.69019	2.28286	2.30984	2.81205
ENSMUSG00000020893	Per1	ENSMUSG00000020893	black	4.37974	4.57453	4.12396	4.14148	4.88578	4.91993	4.97123	5.14812	4.62558	4.69291	4.62958	4.84752	4.61477	4.96037	4.63971	4.98865	4.74291	4.39299	4.9561	4.78706	4.23977	4.44769	4.92053	4.8221	4.84381	4.8206	4.77215	4.51689	5.39296	4.83133	5.07558	5.04251	4.88398	4.46954	4.61089	5.02642	4.95617	5.78282	5.84775	3.77076	4.07749	4.89159	4.60843	4.23291	4.23819	4.24679
ENSMUSG00000020899	Pfas	ENSMUSG00000020899	turquoise	2.96494	3.29295	2.95449	3.04427	2.95746	3.0034	3.33277	3.43723	2.91016	2.56486	2.86948	3.13007	3.15774	3.01912	2.81115	3.10097	2.9197	2.98819	3.13336	2.73702	3.04069	2.94999	2.84111	2.8452	3.09571	3.30088	2.42591	2.56147	3.18603	2.59229	2.84994	2.58029	2.80761	3.06033	2.81512	3.41535	3.07871	3.33297	3.18884	3.03834	2.85223	2.80908	2.93135	2.88841	2.85511	3.16318
ENSMUSG00000020900	Myh10	ENSMUSG00000020900	yellow	5.8139	5.91261	6.29379	6.28429	6.35608	6.33017	6.12635	6.02622	5.62426	5.85056	6.00646	6.33842	5.37847	5.91675	5.68439	5.99357	5.82647	5.86624	5.73314	5.83207	5.97666	5.70051	5.74638	5.76461	5.78045	5.80297	5.4507	5.36784	6.01516	5.49146	5.96243	5.41934	5.78031	5.85249	6.07208	6.00049	5.77971	6.42838	6.49494	5.67854	5.64205	5.62668	5.90689	5.72146	5.6724	5.98397
ENSMUSG00000020917	Acly	ENSMUSG00000020917	green	6.18978	6.11162	5.94301	5.8686	6.4048	6.48269	6.29348	6.31928	5.85195	5.64309	5.90321	6.50183	5.80474	6.15569	5.90428	6.41597	6.11155	6.012	5.79242	5.79888	5.96778	6.12082	5.8955	5.90598	6.143	6.20617	5.72346	5.79249	6.27766	5.50571	6.09112	5.70876	5.76242	5.91525	6.06048	6.13113	6.09076	6.21058	6.13592	5.67037	5.5495	5.73276	5.71262	6.1568	5.87604	6.10082
ENSMUSG00000020918	Kat2a	ENSMUSG00000020918	purple	4.86436	4.94763	4.87385	4.88107	5.34449	5.38536	5.14906	5.27139	4.83631	4.91793	4.80436	5.29792	4.83192	4.98115	4.73525	4.95489	4.80591	4.68274	4.77023	4.80027	4.63998	4.69949	5.0187	4.98895	5.00539	5.06329	4.6626	4.81723	5.03322	4.35758	4.91869	4.54543	4.80766	4.80042	4.88865	5.07201	4.93923	5.12704	5.18871	4.43295	4.39766	4.68114	4.89645	4.53919	4.81238	4.75562
ENSMUSG00000020923	Ubtf	ENSMUSG00000020923	purple	5.73617	5.63215	5.74795	5.80211	6.1147	5.95138	5.89946	5.88925	5.58367	5.57877	5.55968	5.94262	5.33684	5.57565	5.53467	5.71125	5.79289	5.64964	5.41059	5.45464	5.52048	5.3726	5.63984	5.51751	5.65238	5.61677	5.19425	5.22083	5.86766	4.9612	5.66392	4.97454	5.46515	5.59259	5.54678	5.76697	5.68137	6.05586	5.89507	5.13234	5.25408	5.45322	5.31189	5.63516	5.49453	5.74644
ENSMUSG00000020925	Ccdc43	ENSMUSG00000020925	turquoise	4.22623	4.20964	4.32971	4.20554	4.26988	4.33594	4.00306	3.9162	3.76621	3.75465	4.0255	4.2226	3.96255	4.22898	3.89736	3.65736	4.24039	3.92168	3.52897	3.81118	3.85157	4.38038	3.85677	3.42182	4.0833	3.8287	3.83136	3.79007	4.09767	3.31474	3.93101	4.17291	3.5455	4.23893	3.82887	4.07722	4.06798	4.12489	4.20308	4.39189	4.11859	3.83819	3.47889	4.00018	4.08728	4.35215
ENSMUSG00000020926	Adam11	ENSMUSG00000020926	purple	5.54826	5.52826	5.06681	5.38305	6.25497	6.36755	5.80149	5.87682	5.31524	5.16379	5.28395	5.65712	5.74719	5.31962	5.17098	5.56273	5.67548	4.88556	4.95194	5.12639	5.20066	5.20073	5.34495	5.22269	5.42198	5.3448	4.92368	5.07636	5.91408	4.90456	5.50957	4.83538	5.31547	5.36998	5.15507	5.62162	5.37521	5.74169	5.75316	5.08501	4.92386	4.74782	4.90999	4.84058	4.95221	5.08944
ENSMUSG00000020929	Eftud2	ENSMUSG00000020929	green	5.58139	5.7573	5.4291	5.51065	5.92539	6.01707	5.9337	5.70866	5.43149	5.44512	5.49851	5.92035	5.31834	5.60339	5.23046	5.51447	5.62703	5.40672	5.41901	5.3864	5.32448	5.29834	5.46977	5.48835	5.44233	5.69792	5.19899	5.21389	5.76852	5.15457	5.5747	5.07888	5.55702	5.43269	5.50422	5.6526	5.58513	5.71086	5.72945	5.17646	5.44308	5.25499	5.33416	5.62143	5.4153	5.49956
ENSMUSG00000020935	Dcakd	ENSMUSG00000020935	purple	4.79683	5.05988	4.65088	4.78431	5.12308	5.40767	4.94057	5.03445	4.72521	5.05758	4.47157	5.08454	5.0403	4.80287	4.73473	5.05723	4.70082	4.5127	5.04377	4.56053	4.58843	4.48664	5.01285	4.5874	4.38858	4.78162	4.77942	4.95097	4.95677	4.3208	4.72859	4.53156	4.94536	4.73366	4.70686	5.05189	5.22754	5.0549	4.90748	4.50121	4.27539	4.73017	4.65713	4.65615	4.55964	4.92964
ENSMUSG00000020937	Plcd3	ENSMUSG00000020937	black	3.20394	2.47617	2.70851	2.94773	3.36641	3.23247	3.0458	3.46103	3.38098	3.33809	2.87767	3.35788	2.98112	3.08375	3.51529	3.76464	3.20236	3.24014	3.67175	3.35614	2.65263	3.11361	3.32875	3.23915	2.9056	3.10881	2.78278	2.83272	3.2564	3.17636	2.80253	3.50951	2.9246	2.57492	2.70878	3.4577	3.18108	3.37414	3.97982	2.95755	2.49913	2.8707	3.20982	3.31888	3.42667	3.06575
ENSMUSG00000020948	Klhl28	ENSMUSG00000020948	turquoise	3.49243	3.264	3.20431	3.09394	3.32121	3.2501	3.34672	3.13213	2.80641	2.1588	3.08114	3.1683	2.57476	3.0331	2.98991	3.29274	3.08255	3.01911	2.95492	2.84968	2.95319	3.08734	2.45173	2.9229	3.13049	3.08118	2.91969	2.5786	3.36963	2.75201	3.20947	2.92676	2.88763	3.0099	2.98775	2.97073	3.30199	3.12719	3.28168	2.94963	3.06836	2.8572	2.72624	3.07706	2.95658	3.34153
ENSMUSG00000020952	Scfd1	ENSMUSG00000020952	turquoise	4.38865	4.64666	4.37667	4.08384	4.626	4.6593	4.38795	4.16512	4.16633	3.94126	4.36253	4.76307	4.22841	4.48362	4.155	4.04116	4.49763	4.4046	3.67727	4.15846	4.19565	4.62151	3.92741	4.05537	4.37402	4.22969	3.96278	3.98785	4.26743	3.31597	4.23825	3.99815	3.87374	4.39476	4.20727	3.93831	4.19454	4.08404	4.54405	4.16614	4.24809	4.115	4.0659	4.08168	4.24467	4.13647
ENSMUSG00000020954	Strn3	ENSMUSG00000020954	turquoise	5.0254	4.89621	4.91894	4.81741	5.27483	5.20432	5.04415	4.91765	4.46186	3.98837	4.93549	5.09285	4.5034	4.8387	4.68896	4.80097	5.06883	4.97741	4.24681	4.52087	4.87255	4.89721	4.57495	4.60542	4.73437	4.66102	4.52327	4.15469	4.90719	4.29499	4.93941	4.46367	4.49166	4.821	4.73043	4.81141	4.97814	4.84421	4.80779	4.7387	4.89725	4.64374	4.44661	4.64667	4.87467	4.81805
ENSMUSG00000020962	Gtf2a1	ENSMUSG00000020962	turquoise	3.50013	3.63047	3.74923	4.37442	3.74615	3.59196	3.60014	3.4049	3.20442	3.01259	3.67125	3.52826	3.11608	3.44137	3.11398	3.36177	3.38162	3.3837	3.44551	3.53582	3.57449	3.51101	3.59461	3.76612	3.3693	4.00299	3.18347	3.0726	3.55089	3.21818	3.39181	3.14426	3.00689	3.50598	3.30011	3.55547	3.55768	3.66598	3.63659	3.72121	3.68715	3.24996	3.63145	3.33245	3.71616	3.32631
ENSMUSG00000020982	Nemf	ENSMUSG00000020982	turquoise	3.84561	3.44355	3.96764	3.5999	3.88468	4.15994	3.99216	3.7558	3.27311	2.92687	3.81979	3.90155	3.25585	3.72095	3.24223	3.55027	3.80818	3.73547	3.08618	2.97284	3.50575	3.49314	3.1658	3.32126	3.00131	3.66614	2.50158	2.43188	3.76073	2.78912	3.77543	2.54376	2.82676	3.66466	3.24588	3.45998	4.08255	3.56957	3.57833	3.54902	3.55879	3.20676	3.34409	2.79925	3.34144	3.46907
ENSMUSG00000020990	Cdkl1	ENSMUSG00000020990	turquoise	4.25791	4.22557	3.63443	4.15969	4.38621	4.25182	4.30316	4.18498	3.66762	3.22639	3.64417	4.39465	3.59141	3.45426	3.38788	3.80417	4.11842	3.79687	3.31464	4.08198	4.24831	3.87336	3.72793	4.04525	4.13582	4.12901	3.29652	3.76623	4.07941	2.58856	4.15279	3.15383	3.70145	3.74461	3.7666	3.69786	3.61481	4.00041	4.43297	3.68111	3.07245	4.17502	3.33475	3.54808	3.25714	3.74407
ENSMUSG00000020994	Pnn	ENSMUSG00000020994	turquoise	4.26427	4.30367	4.34248	4.09608	4.47752	4.25318	4.31611	4.16766	3.98808	3.48397	4.34135	4.2572	3.83344	4.03462	3.99359	4.08297	4.36295	4.29536	3.86408	3.83735	4.08518	3.98844	4.02038	3.77714	3.78139	3.66137	3.59156	3.62454	4.43203	3.37691	4.1743	3.63023	3.77804	4.33579	4.2282	4.27227	4.28056	4.40391	4.46756	4.25587	4.17282	3.8622	3.79814	3.9563	4.14279	3.94634
ENSMUSG00000021000	Mia2	ENSMUSG00000021000	turquoise	4.5265	4.11227	4.65887	4.61216	4.50863	4.78422	4.7752	4.21733	4.28256	4.09049	4.74322	4.71885	4.23273	4.4068	4.32793	4.5781	4.67222	4.62321	3.54282	4.41074	4.43491	4.351	4.3296	4.19961	4.28117	4.29962	4.0239	3.69134	4.72461	3.90284	4.58071	4.07411	3.96871	4.61487	4.44286	4.04399	4.32273	4.67881	4.53719	4.02066	4.28971	4.29249	4.51101	4.24196	4.70392	4.30695
ENSMUSG00000021007	Spata7	ENSMUSG00000021007	turquoise	3.26063	3.52681	3.75244	3.68387	3.78831	3.76858	3.86535	3.70762	3.61191	3.22728	3.77559	3.73221	3.19811	3.45804	3.50607	3.58518	3.5714	3.63275	3.18692	3.3151	3.41713	3.57752	3.56526	3.54205	3.34618	3.62636	2.77483	3.36885	3.7996	2.88975	3.45287	3.26096	3.17742	3.31651	3.55732	3.54768	3.38924	3.63981	4.00446	3.46018	3.49819	3.02108	3.2902	3.41066	3.29183	3.36515
ENSMUSG00000021012	Zc3h14	ENSMUSG00000021012	turquoise	5.31839	6.03243	5.83499	5.51441	5.86962	5.396	5.69013	5.57654	5.31336	5.28034	5.81808	5.87119	5.33293	5.5475	5.38396	5.49969	5.86388	5.74688	5.39517	5.56739	5.72865	5.63575	5.34858	5.58871	5.20553	5.53139	5.42216	5.17969	5.67984	4.98784	5.41694	4.82958	5.24858	5.58712	5.56286	5.51083	5.23711	5.65243	5.72784	5.45928	5.64061	5.21779	4.92041	5.51465	5.66023	5.63207
ENSMUSG00000021013	Ttc8	ENSMUSG00000021013	turquoise	3.43183	3.80461	3.52128	3.21104	3.33064	3.07716	3.74795	3.5639	3.0033	2.4187	3.74161	3.80567	2.90893	3.64631	3.60196	3.62121	3.76408	3.57898	2.54879	3.11619	3.15247	3.48726	3.68572	2.67291	2.89777	3.27905	2.55414	3.66491	3.63804	2.60185	3.30825	2.66447	2.98794	3.11282	3.08193	3.26906	3.14352	3.78542	3.90231	3.02617	3.20601	2.82831	3.15787	3.13082	3.19842	2.65403
ENSMUSG00000021027	Ralgapa1	ENSMUSG00000021027	turquoise	5.13651	5.39488	5.05072	5.28856	5.50117	5.40991	5.50305	5.48019	5.10167	4.42171	5.16246	5.65075	4.90679	5.24586	5.18605	5.39641	5.38771	5.13316	4.4912	4.65673	5.12332	5.21351	4.69177	5.09155	4.82551	5.32705	4.72953	4.53591	5.20605	4.40941	5.14401	4.68246	4.7631	5.16509	5.12887	5.30314	5.16298	5.44847	5.40639	4.53851	4.90175	5.06713	4.83046	4.89945	4.85225	4.70531
ENSMUSG00000021038	Vipas39	ENSMUSG00000021038	yellow	4.9589	5.26884	5.05776	5.20826	5.45299	5.31453	5.1634	5.15008	5.02212	5.03787	5.18621	5.42085	4.77456	5.03411	5.11758	5.04498	5.21291	5.12823	4.90408	5.17099	4.97233	4.92188	4.92904	4.96334	4.82896	5.10362	4.78977	4.74277	5.21352	4.38345	5.04128	4.67182	5.05142	4.98469	4.90406	5.16699	5.14844	5.30463	5.1603	4.56308	4.71472	4.74038	4.91014	4.82398	4.95146	4.84362
ENSMUSG00000021057	Akap5	ENSMUSG00000021057	green	4.95459	4.8006	5.07637	5.01641	5.06171	4.93954	4.77689	4.83489	4.13277	3.59403	4.53597	5.04356	3.96675	4.39299	4.41175	4.55264	4.64586	4.41321	4.13719	4.22095	4.43976	4.2806	4.45093	4.47964	4.55916	4.5856	3.80111	3.5732	4.76217	3.67543	4.70976	3.67168	4.10436	4.53144	4.46302	4.50631	4.65534	4.93285	5.06828	4.03561	4.12031	4.47194	4.34475	4.1106	4.30417	4.0238
ENSMUSG00000021061	Sptb	ENSMUSG00000021061	green	5.21991	5.16357	4.89118	4.81809	5.36282	5.38058	5.05085	5.13295	4.76468	4.43356	4.7264	4.97476	4.91703	4.86888	4.87199	5.17367	5.12782	4.78863	4.98765	4.95481	4.75192	4.77094	4.79875	4.80082	4.92631	4.96552	4.26003	4.30291	5.14245	4.40658	4.95687	4.38773	4.70018	4.9243	4.7645	5.09987	5.12283	5.16423	5.2096	4.59063	4.51952	4.90081	4.85997	4.86486	4.79491	4.76241
ENSMUSG00000021066	Atl1	ENSMUSG00000021066	purple	6.25004	6.48774	6.64352	6.79346	7.08365	7.12499	6.75267	7.04666	6.72099	5.92748	6.38271	7.05679	6.23433	6.52866	6.07318	6.62598	6.70751	6.28211	6.43704	6.31196	6.26026	6.30062	6.73293	6.38141	6.64882	6.62028	6.51086	6.43571	6.65019	5.81376	6.46991	6.59023	6.3491	6.27194	6.37796	6.6698	6.49777	7.01329	6.92153	5.80481	5.86462	6.29214	6.19707	6.53645	6.65902	6.5722
ENSMUSG00000021068	Nin	ENSMUSG00000021068	turquoise	3.33713	3.0441	3.1839	3.18025	3.34778	2.9736	3.67452	3.71271	2.89349	2.41295	3.26006	3.54875	2.66663	3.31576	2.95942	3.23844	3.57335	2.98901	2.31232	2.17261	2.82279	2.66334	2.31863	2.36813	2.40073	3.24207	2.18506	1.6904	3.49375	2.52941	3.48461	1.99796	2.56556	3.18925	2.83001	3.09391	3.56247	3.50409	3.41475	2.60713	2.96926	2.60827	2.81152	2.02379	1.96011	2.98751
ENSMUSG00000021071	Trim9	ENSMUSG00000021071	green	6.67692	6.8088	6.81154	6.90411	6.98474	7.007	6.67112	6.78726	6.3318	6.16085	6.50842	6.81899	6.38483	6.4922	6.54142	6.67433	6.60587	6.35461	6.40547	6.34291	6.3903	6.42931	6.65826	6.565	6.50754	6.50586	6.25135	6.09424	6.75496	6.0419	6.48145	6.10024	6.21371	6.52564	6.4652	6.64229	6.55742	6.88182	6.82413	6.32732	6.32327	6.34744	6.40328	6.41177	6.28705	6.45446
ENSMUSG00000021079	Timm9	ENSMUSG00000021079	turquoise	5.1951	5.1231	5.03144	4.77679	5.1038	5.05887	5.02441	5.37402	4.77076	5.03218	5.1959	4.99932	4.86835	4.9958	4.76371	5.05975	5.03018	4.9449	4.62569	4.80568	5.09774	4.73226	4.69056	4.74163	4.71221	4.1314	4.67051	4.47792	5.00514	4.26048	5.00595	4.53385	4.51475	5.18046	4.83559	4.9457	4.76155	5.08595	5.02892	4.53778	4.96947	5.03351	4.7526	4.47889	4.78775	4.84489
ENSMUSG00000021091	Serpina3n	ENSMUSG00000021091	turquoise	4.69051	4.7686	4.50747	4.48494	4.82372	4.98923	5.01076	4.62801	3.67572	4.30504	4.09227	4.72237	4.45123	4.35362	3.3591	5.12691	4.09302	5.44461	2.9535	3.01155	4.63573	4.48998	3.82192	3.63298	4.67161	4.53777	3.28633	4.41839	4.64846	2.65414	4.55729	3.23331	4.19892	4.33152	4.33689	3.97491	4.09828	4.21202	4.10943	3.74027	3.5784	4.24539	4.27935	4.18343	3.75707	4.16781
ENSMUSG00000021097	Clmn	ENSMUSG00000021097	turquoise	4.96858	4.95242	4.48322	4.60061	4.67826	4.6516	4.96371	4.9834	4.2095	3.55798	4.42987	4.74455	4.4963	4.59098	4.60632	4.59602	4.87172	4.5038	4.84979	4.67468	4.63276	4.7955	4.38849	4.42982	4.70863	4.73019	3.9691	4.10807	4.74911	4.23991	4.66625	3.93158	4.45451	4.69044	4.41975	4.79455	4.72131	4.66313	4.61858	4.44074	4.46194	4.4749	4.74306	4.64757	4.7835	4.64261
ENSMUSG00000021102	Glrx5	ENSMUSG00000021102	black	4.75001	4.51324	4.40944	4.73702	5.07346	4.81775	4.76902	4.52325	5.01265	5.47051	4.42383	4.78704	4.96866	4.52812	4.81534	4.86899	4.68253	4.00423	4.92117	4.62679	4.04749	4.15255	4.24993	4.45616	4.42598	4.70347	4.69679	4.76092	4.82363	4.67104	4.35723	4.53507	4.86866	4.10178	4.35814	4.89955	4.61203	4.64079	4.90346	4.24033	3.69003	4.50768	4.178	4.37407	4.08166	4.22765
ENSMUSG00000021111	Papola	ENSMUSG00000021111	turquoise	5.55801	5.56247	5.66727	5.92926	5.82159	5.76124	5.62042	5.44231	4.99209	4.95822	5.63344	5.66965	5.06185	5.25688	5.10064	5.24309	5.473	5.51629	5.03219	4.84898	5.77062	5.65449	5.2013	5.45264	5.30976	4.92883	4.96351	5.03832	5.66161	4.92854	5.35887	4.71352	5.05991	5.32757	5.37621	5.41641	5.43067	5.58886	5.56824	5.26395	5.35437	5.1639	5.00485	5.19877	5.01674	5.07502
ENSMUSG00000021112	Mpp5	ENSMUSG00000021112	turquoise	4.19074	4.14995	4.10658	4.02477	4.3188	4.27535	4.08231	4.00358	3.60582	3.23182	4.03477	4.27274	3.78328	3.97573	3.92655	3.73222	4.07378	4.15552	3.67876	3.72248	3.99087	3.89309	3.98356	3.99471	3.87928	3.97175	3.49928	3.46826	4.2964	3.32385	3.92721	3.46739	3.76568	4.03126	3.88274	4.12888	4.26118	3.90017	3.59562	3.94827	4.029	3.70393	3.46073	3.9233	3.99303	3.76923
ENSMUSG00000021113	Snapc1	ENSMUSG00000021113	turquoise	4.5375	4.37089	4.76807	4.56111	4.77532	5.08756	4.20536	4.85879	4.15394	3.77511	4.2666	4.69147	4.3211	4.18255	4.04553	4.30455	4.38979	4.2684	4.16952	3.97961	4.21769	4.06493	3.84581	3.96756	4.08117	4.29034	4.06145	4.07588	4.66268	3.95897	4.61602	3.99718	3.82556	4.22106	4.17226	4.37033	4.41731	4.44833	4.16208	4.18199	4.09605	4.32927	3.83909	4.08974	3.94884	4.38855
ENSMUSG00000021130	Galnt16	ENSMUSG00000021130	blue	6.53033	6.514	6.21393	6.26725	6.74491	6.85499	6.55199	6.48966	5.81108	5.94562	6.25429	6.61226	6.44067	6.23229	5.76376	5.95929	6.37885	6.11009	5.78975	5.74169	6.29922	6.32077	5.89512	6.01518	6.2809	6.38741	5.58402	6.02744	6.58781	5.04261	6.33923	5.2314	6.02542	6.14805	6.28996	6.22789	6.06302	6.11771	6.14982	6.08551	6.07054	5.9842	5.94042	6.02217	6.05379	6.1614
ENSMUSG00000021133	Susd6	ENSMUSG00000021133	blue	4.45899	4.32204	4.22132	4.09146	4.84575	4.87495	4.53542	4.3345	3.90567	3.59327	4.18075	4.5017	4.26315	4.14621	3.97622	4.25109	4.41024	4.27743	3.84676	3.91764	4.23674	4.38316	3.76789	3.80367	4.32393	4.26951	3.80319	3.94599	4.53557	3.65145	4.51052	3.93064	4.05043	4.37805	4.00483	4.41344	4.25696	4.51467	4.5291	4.14354	4.30162	3.89172	4.03477	4.11754	4.15486	4.3233
ENSMUSG00000021134	Srsf5	ENSMUSG00000021134	yellow	6.5495	6.46093	6.72671	6.70432	7.08474	6.80741	6.90066	6.93199	6.81404	6.374	7.0179	6.8262	6.3043	6.69518	6.67527	6.52184	6.84948	6.81006	6.25689	6.17358	6.75177	6.78934	6.49631	6.64841	6.39214	6.53682	5.87797	6.18538	6.87115	5.97941	6.64121	6.26915	6.13302	6.51317	6.38075	6.80435	6.52625	6.96926	7.21188	6.17749	6.30203	6.05947	6.45379	6.23288	6.10333	6.257
ENSMUSG00000021144	Mta1	ENSMUSG00000021144	black	4.82235	4.89716	4.78228	4.81605	5.22951	5.4374	5.14648	5.22226	5.04806	4.98638	4.58919	5.19412	5.03626	4.99981	4.92202	5.25989	4.88294	4.71251	5.23611	4.86314	4.81556	4.76082	5.01638	5.00344	5.06648	5.18862	4.684	4.76867	5.04969	4.77391	4.90151	4.70668	4.86705	4.73047	4.67045	4.99808	5.01074	5.25412	5.17782	4.17902	4.36852	4.89668	4.63771	4.96099	4.88956	5.16653
ENSMUSG00000021147	Wdr37	ENSMUSG00000021147	turquoise	5.30118	5.10196	5.10181	5.47651	5.5413	5.85064	5.41698	4.84299	5.28827	4.30978	5.29215	5.69996	5.52431	5.32639	4.93271	5.12781	5.28738	5.19158	4.53419	5.21919	5.02055	4.84976	5.19565	5.12059	5.62536	5.64881	5.12737	4.67907	5.22718	4.51467	5.02605	5.24169	5.01288	5.12772	5.24333	5.17482	5.21874	5.35983	5.25371	4.83667	4.80209	5.03597	4.95077	5.03447	4.93027	4.70934
ENSMUSG00000021149	Gtpbp4	ENSMUSG00000021149	turquoise	4.49268	4.16625	4.17543	4.27311	4.98023	4.40392	4.20114	4.1524	3.88629	3.93395	4.17603	4.49715	4.13513	4.35948	4.06154	4.33954	4.49761	4.26736	3.8376	3.97195	4.24936	4.42327	4.08705	3.89475	4.09986	4.39332	4.19091	3.91482	4.47384	3.83559	4.32042	3.91589	3.91635	4.40396	4.1935	4.04156	4.14297	4.29529	4.1201	4.20229	4.19816	3.70988	3.82772	4.30679	4.45279	4.26524
ENSMUSG00000021156	Zmynd11	ENSMUSG00000021156	turquoise	6.79253	6.72859	6.9961	6.72166	6.58581	7.07231	6.99265	6.54403	6.38591	5.74183	6.61499	6.99881	6.44442	6.67914	6.39096	6.54895	6.91281	6.5877	6.63787	6.71324	6.48128	6.68057	6.47811	6.24884	6.30943	6.46523	6.4864	6.21877	6.92542	5.70276	6.56235	5.90162	6.2751	6.47399	6.46381	6.802	6.68582	6.73112	6.49877	6.33048	6.41851	6.17479	6.32812	6.66581	6.65217	6.37552
ENSMUSG00000021171	Esyt2	ENSMUSG00000021171	turquoise	4.48608	4.46366	4.65605	4.48815	4.54563	4.60906	4.3735	4.42802	3.64939	3.4721	4.29585	4.52846	4.15131	4.23561	4.07189	4.12912	4.31651	4.4538	3.86632	4.07811	4.37958	4.42883	3.94986	4.06935	4.32372	4.2249	3.69307	3.68205	4.49746	3.82053	4.26047	3.77034	3.93166	4.25336	4.20704	4.41621	4.46891	4.43456	4.34448	4.11258	4.38312	4.14198	4.04044	4.21953	4.18045	4.1667
ENSMUSG00000021177	Tdp1	ENSMUSG00000021177	turquoise	3.44003	3.02265	3.41048	3.7726	3.67879	3.75654	3.67211	3.62434	3.15688	3.13728	3.25649	3.6879	3.52885	3.39127	2.68498	3.56687	3.65525	3.48989	3.16388	2.9657	2.91652	3.25578	3.58884	3.0944	3.66842	3.15272	3.30312	3.17315	3.42842	2.50745	3.40394	3.01007	3.17316	3.36283	3.57745	3.35893	3.67477	3.42404	3.39808	3.08784	3.1327	2.82379	3.24667	3.51153	3.596	2.85353
ENSMUSG00000021179	Nrde2	ENSMUSG00000021179	turquoise	3.30885	2.61938	2.87581	2.88443	3.10336	3.22946	3.09197	3.02584	2.80327	2.56362	2.96234	3.21226	2.81311	2.6671	2.77497	2.93147	2.74029	2.63911	2.42998	2.6959	2.39431	2.87457	3.05719	2.68065	2.85258	2.35996	2.46747	2.41928	3.11898	2.26736	2.74095	2.2901	2.71318	2.7466	2.33725	2.93194	2.7519	2.81625	2.69324	1.90915	2.57301	2.58997	2.63653	3.08046	2.75057	2.78197
ENSMUSG00000021180	Rps6ka5	ENSMUSG00000021180	turquoise	3.43269	3.86421	2.89726	3.05174	3.57118	3.6349	3.34617	3.70776	2.78014	2.47986	3.16696	3.64225	2.87134	3.20246	2.76057	3.15465	3.37748	3.26812	3.11013	2.61216	3.31514	3.05934	3.1997	2.78338	3.56744	2.99477	2.83676	2.78899	3.17936	2.55525	3.30682	2.57191	2.80314	3.25163	3.04974	2.97494	3.22065	2.97696	3.44884	2.89234	3.09589	3.038	2.96532	3.15827	2.86759	3.44508
ENSMUSG00000021182	Ccdc88c	ENSMUSG00000021182	yellow	3.11443	2.98276	2.70235	2.77684	3.26323	3.08644	3.23732	2.86223	2.83615	2.5309	2.79871	3.19422	2.57857	2.98455	2.97426	2.99617	3.05889	2.82914	2.31859	2.38726	2.67155	2.5173	2.86632	2.85094	2.81962	2.88451	2.1201	1.82018	3.15714	2.33473	3.18912	2.53876	2.43224	3.05432	2.73258	3.0899	3.02052	3.45827	3.54026	2.5959	2.52519	2.56792	2.58247	2.66975	2.36502	2.50657
ENSMUSG00000021188	Trip11	ENSMUSG00000021188	turquoise	3.0294	3.30312	3.08465	2.99062	3.20552	3.27236	3.3067	3.23688	2.67419	2.04669	2.92347	3.14012	2.5758	2.8759	2.84812	2.93931	3.02572	3.25873	2.70761	2.59777	3.03984	2.92888	2.70785	2.8896	2.97721	2.76237	1.99587	2.16523	3.14629	2.4508	2.97357	2.37265	2.51798	3.06674	2.85571	2.99544	3.00102	2.96214	3.0916	3.08569	2.96387	2.80579	2.82014	2.83217	2.91706	2.78933
ENSMUSG00000021189	Atxn3	ENSMUSG00000021189	turquoise	3.09693	2.97693	2.90448	3.11054	3.15135	3.17969	2.93437	3.25131	2.71854	2.0435	3.06235	3.34803	2.56871	2.98616	2.67773	2.83659	2.98085	3.12927	2.43965	2.64847	2.89939	2.85863	2.49462	2.8026	2.72282	2.65836	2.52536	2.47332	2.9132	2.42598	2.97224	2.67071	2.35784	3.15521	2.6918	3.13801	3.20459	2.973	2.97123	3.03836	2.93739	2.49563	2.47979	2.54635	2.51875	2.6999
ENSMUSG00000021192	Golga5	ENSMUSG00000021192	turquoise	3.60312	3.88002	3.59305	3.61882	3.82481	3.67782	3.76912	3.4869	3.55571	3.31498	3.70396	4.04521	3.16938	3.412	3.21957	3.65753	3.81118	3.69013	2.9985	3.18268	3.38782	3.59672	3.24916	3.26234	3.32268	3.46284	2.9429	2.67485	3.62011	2.79281	3.1903	2.90644	3.07441	3.36716	3.79017	3.82676	3.72652	3.70673	3.69727	3.75512	3.28449	3.23959	2.91656	3.53192	3.39642	3.69969
ENSMUSG00000021193	Pitrm1	ENSMUSG00000021193	turquoise	4.1506	4.27657	4.15063	4.32132	4.26547	4.0624	4.78956	4.46816	4.32521	3.69761	4.20925	4.50659	3.83998	4.17029	4.24212	4.27268	4.20126	4.49393	3.78268	3.79254	4.23259	4.19261	4.16188	3.94047	3.82426	3.94788	3.78931	3.46997	4.46482	3.76739	4.25649	3.62734	3.56289	4.31074	3.80567	3.91432	4.14791	4.39411	4.55257	4.45694	3.92659	4.11184	3.92943	4.43895	3.91586	4.22087
ENSMUSG00000021194	Chga	ENSMUSG00000021194	black	6.08818	6.16826	6.30805	6.17457	6.87916	7.03921	6.65263	6.65718	6.45243	6.77248	6.21358	6.73645	6.20476	6.49156	6.17282	7.13653	6.16752	6.17904	6.20504	6.2242	6.20186	6.17941	6.51747	6.5102	6.43929	6.60315	6.02803	6.05319	6.51737	6.11909	6.31165	6.07377	6.27938	6.08769	6.32846	6.55035	6.36911	6.63957	6.76436	5.67192	5.64328	6.07202	6.03779	6.19989	6.23273	6.35177
ENSMUSG00000021198	Unc79	ENSMUSG00000021198	turquoise	3.81524	3.79921	3.63738	3.88236	3.90065	4.0953	3.76218	3.66989	3.18705	2.83987	3.67457	3.73533	3.4327	3.45839	3.33253	3.67306	3.72245	3.37722	3.12174	3.10886	3.2564	3.45954	3.33979	3.41737	3.64115	3.65174	2.91402	2.69065	3.87854	2.76949	3.52219	2.92335	3.32833	3.73193	3.3359	3.71503	3.63084	3.98562	3.70598	3.63006	3.39436	3.28151	3.476	3.3098	3.25895	3.38625
ENSMUSG00000021203	Otub2	ENSMUSG00000021203	turquoise	4.49293	4.34025	4.493	4.23104	4.9022	4.79789	4.31657	4.43597	3.81051	3.78697	4.44136	4.36202	4.49114	4.16374	3.96443	3.81271	4.84931	4.15775	3.8436	3.51483	3.92371	3.98117	3.49867	3.81842	4.57761	4.0638	3.64001	4.18166	4.51267	3.1718	4.44923	3.45307	4.00531	4.48298	4.49073	4.64831	4.4462	4.4525	4.2021	4.63734	4.86993	4.05828	3.92105	4.66381	3.91998	4.63336
ENSMUSG00000021209	Ppp4r4	ENSMUSG00000021209	blue	3.95791	4.00706	4.10749	4.11184	4.47343	4.59675	4.37264	3.92539	3.22242	2.90954	3.87132	4.50899	3.49496	3.61403	3.45718	3.4534	3.90719	3.94106	2.88146	2.99379	3.9172	3.75606	3.33176	3.47588	3.65807	3.7147	3.22423	3.30931	4.10544	2.38348	4.12452	3.18023	3.4238	3.78766	3.97829	4.00161	3.80547	4.35788	3.62941	3.82776	3.67642	3.47796	3.36459	3.74252	3.53561	3.62018
ENSMUSG00000021222	Dcaf4	ENSMUSG00000021222	purple	3.52647	3.76029	3.60312	3.81984	4.0267	3.95738	3.97637	3.96571	3.50876	3.65637	3.80862	4.12587	3.54695	3.72077	3.61477	3.84549	4.00762	3.35705	3.52048	4.04663	3.28235	3.76096	3.23311	3.63386	3.59718	3.86689	3.45793	3.36827	3.6624	3.18002	3.53988	3.39099	3.63443	3.58195	3.39124	3.76952	3.48054	3.92448	3.66531	3.62481	3.2139	3.14518	3.30347	3.08553	3.5754	3.23739
ENSMUSG00000021224	Numb	ENSMUSG00000021224	turquoise	3.83438	3.41389	4.47413	3.66426	4.79055	4.50189	4.12121	3.87683	3.83077	3.24575	4.11906	4.4882	3.9022	4.08539	4.18507	4.24825	3.93589	4.11494	3.72364	4.24128	3.96296	4.30518	3.87295	4.00453	4.44706	4.43051	3.76107	3.38182	4.18484	3.54245	4.18138	3.96389	3.97498	3.90614	3.83947	4.04763	4.00694	4.78256	4.51925	3.5134	3.73495	3.65813	4.17201	4.66897	4.25525	4.49656
ENSMUSG00000021226	Acot2	ENSMUSG00000021226	blue	2.4571	2.32916	2.42791	2.32327	2.80161	2.95701	2.36167	2.0187	2.06518	2.13193	2.26599	2.63864	2.59945	2.28107	2.10371	2.11999	2.50722	2.20684	1.81771	2.00592	2.4138	1.95537	2.30122	2.43808	2.54988	2.55018	1.76996	2.26144	2.40017	1.50688	2.16352	1.64805	1.91155	2.27939	2.50535	2.07069	2.33544	2.26932	2.76202	1.75877	1.8888	2.28772	2.22943	1.91367	2.07604	2.66455
ENSMUSG00000021234	Fam161b	ENSMUSG00000021234	turquoise	2.78565	2.9904	2.58349	2.03504	2.81929	2.95405	3.02389	2.69659	2.67438	2.06632	2.69691	2.74156	2.02322	2.75529	2.3968	2.71269	2.7498	2.62901	2.21089	2.37071	2.30438	2.18966	2.18534	2.6209	2.40702	2.34115	2.28628	1.91598	2.78685	1.59483	2.42932	2.2785	2.30459	2.55096	2.532	2.75156	2.46709	2.43292	2.81344	2.146	2.29707	2.38185	1.92854	2.25108	1.99239	2.89224
ENSMUSG00000021240	Abcd4	ENSMUSG00000021240	green	3.02043	2.99595	3.14156	3.05886	2.86413	2.79989	3.31138	2.99724	2.80328	2.98585	3.09708	2.95459	2.81694	2.77587	2.7501	3.10321	3.14928	2.89295	2.43588	3.01212	2.39804	2.73175	2.63165	2.4576	2.63538	3.29345	2.53757	2.72008	3.03806	2.07364	2.68638	2.55346	2.51498	2.63809	2.74239	2.96082	2.88137	3.02707	3.14651	2.48714	2.17933	2.93808	2.67935	2.85884	2.77474	3.14885
ENSMUSG00000021244	Ylpm1	ENSMUSG00000021244	turquoise	5.24212	5.11147	5.16097	5.30069	5.40681	5.1826	5.32449	5.18695	4.58181	4.28786	5.11901	5.32665	4.61838	5.0623	4.92548	4.81564	5.14249	5.05996	4.65449	4.93655	4.86429	5.01497	4.86352	4.83901	4.95203	5.09133	4.5668	4.35446	5.35696	4.67542	5.25771	4.52026	4.72854	5.16023	4.99463	5.09065	5.39939	5.09353	4.84488	4.92548	5.05193	4.78676	4.38082	4.67342	4.73675	4.97976
ENSMUSG00000021245	Mlh3	ENSMUSG00000021245	turquoise	3.3152	3.15511	3.36723	2.89911	3.41265	3.35798	3.13161	3.07584	3.06311	2.83574	3.19049	3.16741	2.8416	2.71546	2.93055	2.96667	3.3086	3.08505	2.73422	2.84533	2.74235	2.89625	2.87702	2.7109	2.92309	2.76109	2.68487	2.19067	3.19911	2.29459	2.80241	2.70503	3.00948	3.12014	2.7754	3.11295	3.14416	3.3001	3.27944	3.05921	2.78272	2.59443	2.25719	3.32715	2.74682	3.06056
ENSMUSG00000021253	Tgfb3	ENSMUSG00000021253	turquoise	2.65371	2.61026	2.82898	2.79983	2.64883	2.6424	2.728	2.76483	2.64764	2.40619	2.39047	2.88961	2.52888	2.32932	2.74767	3.04888	2.53145	2.7318	2.52054	2.48678	2.77525	2.68829	2.34995	2.51301	2.45803	2.36224	2.26638	1.9607	2.80577	2.18285	2.19797	2.38002	2.49628	2.47838	2.42302	2.53536	2.75268	2.78474	2.89086	2.61836	2.33747	2.13712	2.85508	2.80315	2.44372	2.53845
ENSMUSG00000021256	Vash1	ENSMUSG00000021256	purple	3.08234	3.53044	3.28306	3.05719	3.27084	3.60818	3.31715	3.17107	2.83334	2.44337	2.77918	3.37601	3.07809	3.22961	3.25859	3.46279	3.13266	2.84569	3.02683	2.94482	3.03363	2.63936	3.36658	3.08922	3.2884	3.19522	2.67378	2.70356	3.36132	2.77451	3.08551	2.84798	3.21641	2.87805	2.6835	3.25672	3.46337	3.80369	3.62413	2.22162	2.36592	2.68955	2.79122	3.06159	2.64444	3.42138
ENSMUSG00000021258	Ccnk	ENSMUSG00000021258	purple	4.02327	3.89952	3.71952	3.65335	4.00578	4.01993	4.01956	4.12897	3.50731	3.73239	3.89206	4.05033	3.66746	3.74522	3.78469	3.94343	3.94523	3.74059	3.8214	3.744	3.79051	3.62174	3.61711	3.62304	3.70537	3.59536	3.78453	3.64642	4.16113	3.24231	3.91419	3.45657	3.57638	3.62353	3.90069	4.04156	4.1713	4.03469	4.26734	3.59341	3.36917	3.6094	3.68338	3.4074	3.6008	3.67929
ENSMUSG00000021259	Cyp46a1	ENSMUSG00000021259	black	6.58804	6.79773	6.7629	6.95902	7.09189	7.20072	6.95222	6.96644	7.08387	7.27071	6.79422	7.24246	6.66579	6.86175	6.72815	7.07498	6.80389	6.5493	6.75895	6.60808	6.53994	6.51398	6.95816	6.88888	6.75622	6.68562	6.72445	6.59075	6.96115	6.51703	6.81454	6.6568	6.68132	6.56966	6.6226	6.94441	6.83553	7.39648	7.31534	6.28451	6.21684	6.65447	6.69846	6.39302	6.51833	6.56983
ENSMUSG00000021264	Yy1	ENSMUSG00000021264	turquoise	4.30527	4.34622	4.79803	4.24372	4.76813	4.80554	4.6776	4.31371	4.26002	3.8081	4.47776	4.42028	4.06253	4.23465	4.28115	4.34179	4.62452	4.7126	4.08251	4.12108	4.24167	4.2406	4.06679	4.1268	4.06898	4.02198	4.03847	4.08258	4.60337	3.6962	4.23391	3.878	4.04252	4.51124	4.35092	4.28206	4.62277	4.9523	4.4436	4.16355	4.30782	4.07005	3.98349	4.11738	4.21057	4.45448
ENSMUSG00000021265	Slc25a29	ENSMUSG00000021265	black	3.00042	3.41545	2.73698	3.12739	3.88793	3.58161	3.46618	3.61296	3.29841	3.57252	3.02691	3.54447	3.70383	3.53758	3.4808	3.77327	3.41186	3.35282	3.54292	3.67435	3.34649	3.15436	3.17473	3.16013	3.46877	3.53815	3.32987	3.44622	3.57184	2.92857	3.51083	2.95303	3.49869	3.32004	3.13917	3.63148	3.45671	3.72864	3.96744	3.28265	2.89212	2.94659	3.54164	2.6614	3.28619	3.32341
ENSMUSG00000021268	Meg3	ENSMUSG00000021268	turquoise	7.24522	7.24706	7.45038	7.67183	6.3433	6.41746	7.76561	7.98202	6.96101	6.24205	7.66373	7.1668	6.48998	7.20582	7.21522	7.37776	7.44638	7.02742	7.05065	6.99697	6.80372	6.75286	7.43886	7.2565	6.90527	6.85617	6.19585	6.13537	8.14707	6.64222	7.13599	6.34983	6.28116	7.44925	6.74638	7.43804	7.24135	7.87432	7.987	7.27878	6.97386	6.3875	6.52696	6.294	6.39466	6.51027
ENSMUSG00000021270	Hsp90aa1	ENSMUSG00000021270	green	9.24862	9.14142	9.25748	9.17554	9.6063	9.55782	9.31753	9.21923	9.06582	8.65986	9.24478	9.47441	8.73476	9.13912	8.91739	9.05206	9.14991	9.12958	8.66023	8.72883	9.02376	8.95548	8.97885	8.99378	9.01392	8.99972	8.70316	8.49498	9.24395	8.49808	9.09652	8.73061	8.66821	8.99189	9.03602	9.03719	9.09047	9.07817	8.97406	8.73263	8.84436	8.65525	8.59731	9.06864	9.17361	9.00994
ENSMUSG00000021271	Zfp839	ENSMUSG00000021271	turquoise	2.52856	2.4411	2.03238	2.35523	2.51194	2.39083	2.52045	2.35745	2.06106	2.02264	2.38114	2.27536	2.19958	2.39161	2.39762	2.34159	2.30718	1.92341	1.84389	1.87245	2.08063	2.0015	2.03094	2.35216	2.10249	2.12425	2.27656	2.19453	2.41336	1.88931	2.32225	1.80335	1.97174	2.09528	2.29074	2.42225	2.59646	2.59385	2.39077	2.34489	2.04396	2.12924	1.87155	1.61335	1.7979	1.9763
ENSMUSG00000021275	Tecpr2	ENSMUSG00000021275	green	4.4415	4.29718	4.37397	4.47259	4.699	4.72948	4.50049	4.40257	3.9636	3.65922	4.21425	4.70434	3.99395	4.27181	4.10818	4.30127	4.45725	4.1919	3.91037	3.97642	4.07135	3.98146	4.10474	3.98195	4.25471	4.14816	3.75315	3.62287	4.46545	3.65072	4.31825	3.60628	4.01348	4.19768	4.20732	4.28439	4.30621	4.59448	4.64549	3.87989	3.81859	4.16321	3.97898	3.91218	3.93863	4.08976
ENSMUSG00000021277	Traf3	ENSMUSG00000021277	turquoise	4.45253	4.55745	4.20478	4.30015	4.46193	4.65678	4.46564	4.58232	3.81929	3.60733	4.05771	4.26805	4.22533	3.91936	4.34577	4.7284	4.59119	4.13717	4.01438	4.09777	4.39531	4.30059	3.91211	3.93498	4.28597	4.0926	3.45512	3.44444	4.47563	3.62264	4.138	3.58132	3.96928	4.35891	4.10229	4.38836	4.24459	4.46959	4.50923	4.43441	4.20365	4.07531	4.22664	4.29437	4.31056	4.47341
ENSMUSG00000021279	Cdc42bpb	ENSMUSG00000021279	purple	5.20965	5.54162	5.37883	5.5325	5.85529	5.97804	5.75159	5.6603	5.36655	6.23966	5.33244	5.64307	5.37545	5.63571	5.43349	5.92094	5.3819	5.35482	5.70773	5.38094	5.2898	5.19621	5.39893	5.36208	5.39357	5.74569	4.94473	5.23908	5.63749	5.19887	5.40439	5.1574	5.60737	5.05282	5.4315	6.03638	5.52413	6.22953	6.41444	4.78862	4.69268	5.40781	5.50221	5.19723	5.06326	5.40886
ENSMUSG00000021282	Eif5	ENSMUSG00000021282	turquoise	7.27111	7.24166	6.9538	6.9519	7.05554	6.93058	6.91989	6.91798	6.70629	6.0651	7.0788	7.1786	6.61109	6.83546	6.84763	6.79938	6.93438	7.23571	6.37362	6.35098	6.96444	6.65839	6.7026	6.85213	6.89273	6.79687	6.42544	6.42405	6.81113	6.12862	6.82974	6.28928	6.74036	6.88066	6.71696	7.00073	6.92097	6.85093	6.56597	6.6034	6.98642	6.45084	6.53007	6.455	6.79591	6.91689
ENSMUSG00000021285	Ppp1r13b	ENSMUSG00000021285	green	5.00936	5.26839	4.93656	5.0139	5.22735	5.4315	4.90776	5.14593	4.6625	4.78481	4.64044	5.21362	4.75184	4.94994	4.69589	4.92247	5.0583	4.954	4.83709	4.7742	4.93653	4.85299	4.82609	4.71758	5.10742	5.1029	4.59666	4.7769	5.23291	4.34034	4.90671	4.58898	4.8192	4.99341	4.98724	5.04563	5.11774	5.09693	5.1869	4.54505	4.48491	5.00466	4.95341	5.03526	4.82774	4.82556
ENSMUSG00000021302	Ggps1	ENSMUSG00000021302	turquoise	5.19942	5.38284	4.91337	4.98911	5.29058	5.3887	5.31854	4.97495	5.02506	4.52292	5.32281	5.32811	4.90839	4.79416	4.95295	5.05954	5.20285	5.35943	5.05101	4.90141	4.86713	4.80327	5.34201	5.24189	5.0516	5.27476	4.90501	4.71603	4.99874	4.52213	4.96146	4.94415	4.30156	5.00386	5.11259	4.99385	4.87122	5.01285	4.98549	4.64981	5.19126	4.64121	4.9495	4.93107	4.92698	5.03315
ENSMUSG00000021311	Mtr	ENSMUSG00000021311	turquoise	2.29307	2.15776	2.21077	2.27382	2.35708	2.37699	2.31961	2.17794	1.74963	1.44068	2.10723	2.43376	1.78196	2.07946	1.95867	1.99252	2.1607	2.08833	1.7803	2.09969	2.08826	2.54539	2.06664	1.95377	1.92726	1.97531	1.80487	1.78327	2.28542	1.53898	2.25652	1.73013	1.77955	2.09529	1.90023	2.23543	2.26316	2.6429	2.43015	1.82535	2.13111	1.98642	2.03885	2.03336	1.66189	1.97888
ENSMUSG00000021313	Ryr2	ENSMUSG00000021313	turquoise	5.39259	5.40037	5.50268	5.29796	5.35255	5.51372	5.19697	5.20421	4.35442	3.52684	4.99281	5.36065	4.8571	5.13678	4.93339	4.79987	5.09555	5.08911	4.41303	4.72628	5.06342	4.97663	5.14483	4.84229	5.05485	5.24891	4.35854	4.3386	5.5808	4.073	5.31762	4.35894	4.63287	5.05206	4.87173	5.27025	5.12177	5.39467	5.30404	4.88327	4.9126	4.41752	4.73539	4.67591	4.73272	4.56153
ENSMUSG00000021314	Amph	ENSMUSG00000021314	blue	6.99135	6.94748	7.0025	6.98636	7.25733	7.26765	7.01058	7.06043	6.61015	6.47239	6.8222	7.15478	6.68665	6.67852	6.38597	6.7185	6.82796	6.50595	6.53908	6.53032	6.64772	6.66524	6.66787	6.7307	6.82635	6.72446	6.48454	6.4869	6.97921	6.08165	6.76054	6.29369	6.41618	6.64585	6.69154	6.67674	6.74723	6.85125	6.87412	6.50914	6.49403	6.48758	6.52524	6.72594	6.60891	6.6405
ENSMUSG00000021326	Trim27	ENSMUSG00000021326	turquoise	4.98973	4.93918	4.83203	4.39113	4.99946	4.82826	4.70716	4.82363	4.59631	4.65676	4.91546	5.24449	4.56187	4.45581	4.51538	4.68159	4.74624	4.55953	4.03381	4.23633	4.47662	4.56785	4.49878	4.61099	4.68617	4.83331	4.69238	4.58744	4.93684	3.99162	4.68226	4.11804	4.49441	4.73795	4.40095	4.57429	4.79438	4.90832	4.70246	4.56839	4.80672	4.77491	4.59239	4.80256	4.44051	4.67948
ENSMUSG00000021327	Zkscan3	ENSMUSG00000021327	turquoise	3.63515	4.02291	4.03967	3.91331	3.68771	3.57539	3.76391	3.76768	3.32601	3.09629	4.03261	3.89913	3.16777	3.63791	3.65771	3.2676	3.79113	3.95741	3.15445	3.29229	3.37259	3.44691	3.28893	3.50064	3.35148	3.60875	3.26343	3.18661	3.79962	3.19102	3.55947	3.03508	3.03946	3.77514	3.39729	4.03113	3.86034	4.00286	4.27728	3.72851	3.50918	3.23386	3.11029	3.19759	3.54809	3.25809
ENSMUSG00000021338	Carmil1	ENSMUSG00000021338	turquoise	3.11138	3.28801	3.03393	3.8049	3.30973	3.50167	3.44946	3.21249	2.85246	2.94331	3.3537	3.07335	2.97793	3.13067	3.34864	3.03575	3.51274	3.64602	3.29273	2.85736	3.60726	3.22552	3.3009	3.18982	2.69461	2.77254	2.89718	2.2609	3.44412	2.42991	4.09693	2.88352	2.86486	3.60458	3.6381	3.34218	3.48202	3.4818	3.87894	3.66085	3.87406	3.45914	2.61573	3.06645	2.83985	3.29697
ENSMUSG00000021373	Cap2	ENSMUSG00000021373	turquoise	6.84543	6.82118	7.06927	6.97955	7.20381	7.22623	6.91569	6.64046	6.61882	6.22851	6.8735	7.0337	6.51463	6.72376	6.58164	6.795	6.78116	6.53267	6.32402	6.38131	6.72526	6.63431	6.69484	6.63136	6.76281	6.744	6.75766	6.49556	6.90945	6.07814	6.7808	6.46095	6.63227	6.72886	6.73263	6.79091	6.63251	7.31132	7.1103	6.62722	6.44768	6.41558	6.52963	6.70304	6.67926	6.8815
ENSMUSG00000021374	Nup153	ENSMUSG00000021374	turquoise	3.98893	4.05711	3.96651	3.67311	3.8925	3.92734	4.08508	4.02413	3.46781	2.81026	3.90341	4.06449	3.69168	4.02338	3.74509	3.7889	4.23895	4.04152	3.47203	3.30081	3.74525	3.75096	3.79606	3.54964	3.71336	3.59024	3.44801	3.27022	3.94198	3.36264	3.8705	3.41101	3.85854	3.92978	3.73548	4.00092	4.05634	3.79853	3.81245	3.81846	3.79433	3.93115	3.75152	3.73643	3.55123	4.00951
ENSMUSG00000021375	Kif13a	ENSMUSG00000021375	turquoise	3.3651	3.71447	3.16577	3.14062	3.26181	3.57383	3.54247	3.96013	3.37842	3.03328	3.11284	3.82181	2.88467	3.27177	3.45813	3.88206	3.93169	3.42451	3.46564	3.37817	3.41753	3.00748	3.14081	3.31467	3.57601	3.39489	2.76906	2.65905	3.74759	3.09997	3.42998	2.68012	3.52557	3.43612	3.58609	3.24239	3.73541	3.56247	3.65578	2.97621	2.83067	3.0271	3.03375	3.85258	3.91181	3.46072
ENSMUSG00000021377	Dek	ENSMUSG00000021377	turquoise	4.93048	4.9395	4.78326	5.04988	5.25383	5.28907	4.75028	4.98363	4.82758	4.33001	5.24968	5.19007	4.60713	4.8981	4.85793	4.71922	4.90642	5.25828	4.38596	4.50033	4.97428	5.02707	4.86269	4.5925	4.62513	4.56253	4.46156	4.2819	5.03916	4.24675	4.9033	4.52694	4.55775	5.07922	4.94702	4.92737	4.9542	5.02922	4.68746	5.01822	5.24629	4.74522	4.66646	4.60906	4.74276	4.75167
ENSMUSG00000021385	Ippk	ENSMUSG00000021385	blue	3.60025	3.49874	3.31516	3.24057	3.80289	3.55051	3.39818	3.46866	2.97919	2.76163	3.30482	3.46877	3.3624	3.45055	3.12093	3.06764	3.73121	3.27677	2.82685	2.64339	3.48548	3.61073	2.65785	2.99253	3.2374	3.44911	2.85178	3.25742	3.70763	2.58385	3.45023	2.74494	3.07624	3.34811	3.42406	3.6968	3.71963	3.29369	3.59593	3.30921	3.40449	3.25908	3.20332	2.94954	3.00456	3.29404
ENSMUSG00000021392	Nol8	ENSMUSG00000021392	turquoise	3.22741	3.39114	3.04375	3.14585	3.57532	3.60412	3.23681	3.5562	2.72609	2.48193	3.15518	3.50591	2.48294	3.07353	2.88819	3.01169	3.04398	3.1927	2.28371	2.75681	3.14278	2.96789	2.85099	2.9547	2.93108	2.89418	2.14379	2.24348	3.17856	2.19607	3.13198	2.26962	2.62481	3.11362	2.94352	3.06349	2.93459	3.28445	3.26753	2.85018	2.92138	2.44218	2.88663	2.59851	2.88207	3.26273
ENSMUSG00000021400	Wrnip1	ENSMUSG00000021400	turquoise	5.23941	5.16322	4.85655	4.70092	5.089	5.64476	5.37024	5.55405	4.58243	4.77771	5.17084	5.65954	4.74304	5.10371	4.56144	4.99302	5.51776	5.01491	4.20719	4.50973	5.17461	5.00878	4.98477	4.89238	4.94868	4.64317	5.00392	4.80807	5.34377	4.4441	4.63487	4.2337	5.11295	4.94183	4.9297	5.35954	5.16483	5.32616	5.45875	5.12808	4.63112	4.66321	4.20341	4.86101	4.84275	5.27805
ENSMUSG00000021413	Prpf4b	ENSMUSG00000021413	turquoise	4.38346	4.38806	4.27144	4.1148	4.59848	4.44464	4.42905	4.15957	3.9554	3.26309	4.24663	4.59868	3.67321	4.12323	4.13913	4.03179	4.40343	4.21309	3.79389	3.76342	4.04383	4.02818	3.86961	3.64554	3.758	3.53913	3.24135	3.4115	4.38912	3.07022	4.11986	3.57862	3.61862	4.26812	4.08326	3.95524	4.08714	4.31415	4.13962	4.06599	4.09363	3.89964	3.64657	3.78491	3.91772	3.98568
ENSMUSG00000021428	Riok1	ENSMUSG00000021428	turquoise	2.82627	3.00798	3.08718	2.6472	2.72041	2.53364	3.04328	2.79243	2.79219	2.40876	2.93999	2.97701	2.41537	2.53922	2.85148	2.52317	2.98827	2.50604	2.47051	2.19262	3.15026	2.84895	2.44869	2.7214	2.47555	2.85457	1.98336	2.06391	3.07176	2.3436	2.7726	2.05451	1.84634	2.6434	2.7535	2.7559	2.59017	3.12523	2.92429	2.44668	2.51338	2.69814	1.98788	2.16687	2.40514	2.41561
ENSMUSG00000021431	Snrnp48	ENSMUSG00000021431	turquoise	2.86513	2.34887	2.84038	3.19862	2.58638	2.47822	2.52165	2.94669	2.61412	1.89128	2.8702	2.74895	2.17083	2.57048	2.5669	2.81939	2.77648	2.80176	2.13844	2.27833	2.4651	2.72246	2.30502	2.15497	2.20073	1.99471	1.9755	1.88836	2.52195	1.85111	2.68252	1.95885	2.1066	2.71197	2.4211	2.8641	2.45034	3.19766	2.32171	4.00001	2.48394	2.00245	1.62001	1.61799	2.03855	2.25191
ENSMUSG00000021448	Shc3	ENSMUSG00000021448	green	5.5443	5.49903	5.48739	5.78369	5.41274	5.36778	5.9677	6.03359	5.44447	4.07938	5.04496	5.32399	5.34315	5.46998	5.76914	5.70911	5.51387	5.24998	5.76016	5.72337	5.52275	5.52388	5.60598	5.51785	5.57012	5.70669	5.23082	5.06122	5.54524	5.26942	5.16715	5.1807	5.41212	5.33035	5.29596	5.85151	5.54399	5.91201	5.9237	5.07384	5.08169	5.7694	5.90978	5.7366	5.77261	5.92548
ENSMUSG00000021451	Sema4d	ENSMUSG00000021451	purple	5.14658	5.20312	5.10785	5.13939	5.45764	5.18209	5.19977	5.23704	4.93635	5.12599	5.07312	5.4021	4.90257	5.11214	5.05609	5.65227	5.20756	5.14059	5.59229	5.2305	4.89025	4.90545	4.93805	4.976	5.20936	5.17449	4.76646	4.75589	5.44312	4.8373	5.12019	4.54364	4.95805	5.10649	5.03259	5.47105	5.29308	5.32591	5.26606	4.99351	4.62948	4.92305	4.96974	5.55129	5.54059	5.32567
ENSMUSG00000021453	Gadd45g	ENSMUSG00000021453	yellow	2.94837	2.78833	2.4333	2.69176	3.90996	3.92694	3.92197	3.84498	3.84743	3.24564	3.3196	3.32896	2.78049	3.36239	3.4378	4.01808	3.67055	2.46098	3.56889	2.85966	2.57264	2.90777	3.1072	3.29051	2.92556	3.00733	2.73198	2.32608	3.58472	2.41265	2.77356	2.41752	3.17144	2.72512	2.0611	3.43672	3.20474	3.53627	4.0141	2.46878	2.0478	2.37853	1.98934	2.02156	2.34083	2.7284
ENSMUSG00000021470	Ercc6l2	ENSMUSG00000021470	turquoise	3.00867	2.5234	2.43036	2.63677	3.19598	3.20044	3.22814	2.9115	2.17688	2.33405	3.17377	3.13087	2.54222	2.84411	2.52671	3.03298	3.241	2.96424	2.20074	2.20746	2.53134	2.70762	3.03801	2.39814	2.02509	2.60987	2.49299	1.64216	3.2356	1.70239	2.86342	2.14089	2.45974	2.47639	3.02434	3.04659	2.52883	3.01042	2.85205	2.55692	2.40021	2.64889	2.57884	3.01651	2.21285	2.32885
ENSMUSG00000021481	Zfp346	ENSMUSG00000021481	turquoise	4.32781	4.28357	4.73406	3.97662	4.57205	4.55851	4.63192	4.98017	3.90341	3.92457	4.52889	4.72135	4.27828	4.36874	4.26443	4.41082	4.73576	4.1867	4.21771	4.20199	4.42851	4.36309	3.59406	4.02923	4.37191	4.39729	3.93435	3.87533	4.49987	3.27907	4.47603	3.57224	4.05007	4.55904	4.13611	4.46048	4.13691	4.52916	4.42369	4.37424	3.84814	4.25532	4.08737	4.61034	4.33639	3.94636
ENSMUSG00000021488	Nsd1	ENSMUSG00000021488	turquoise	4.835	4.78327	4.7372	4.65075	4.79274	4.86221	4.8561	4.82056	4.21186	3.58593	4.34839	4.7654	4.23407	4.33194	4.29122	4.44261	4.52446	4.39878	4.11368	4.14592	4.53519	4.47588	4.13228	4.44054	4.48707	4.66494	3.89652	3.90842	4.69426	3.99243	4.50308	3.9682	3.97378	4.47349	4.31531	4.7979	4.8151	4.71691	4.60614	4.41498	4.38626	4.57271	4.5591	4.2753	4.23673	4.32518
ENSMUSG00000021493	Pdlim7	ENSMUSG00000021493	black	4.39659	4.79581	4.12796	4.51198	5.39577	5.16529	5.15326	4.95826	4.92915	5.5054	4.53505	4.66106	4.88316	4.80112	5.17111	5.4029	5.11011	4.37071	5.21291	4.96418	4.53391	4.43446	5.41758	4.74184	4.45221	5.09071	4.0946	4.67864	4.98837	4.55042	4.50119	4.76483	5.09812	4.45272	4.63253	4.79197	4.91226	5.63086	5.50676	3.58	3.98858	4.3453	4.67748	3.75805	4.47209	4.70272
ENSMUSG00000021494	Ddx41	ENSMUSG00000021494	yellow	3.76133	3.85876	3.99613	4.02407	4.51568	4.35893	4.45594	4.60285	4.16712	4.35974	4.08575	4.35961	3.78625	4.15222	4.24749	4.44817	4.40369	4.19691	4.17818	4.05499	3.88979	4.08228	4.07265	3.9349	4.09466	4.03001	3.9426	3.87736	4.33808	3.56027	3.92851	3.69456	3.90465	4.17413	3.86961	4.25271	4.21869	4.26234	4.48975	3.65729	3.63157	3.92693	3.85285	4.2714	4.24612	4.32879
ENSMUSG00000021495	Fam193b	ENSMUSG00000021495	turquoise	3.66234	3.40568	3.54902	4.04014	3.25341	3.58132	3.98393	3.91661	3.19583	3.58735	4.06243	3.50358	3.26079	3.45211	3.61456	3.79432	4.09652	3.48475	3.94542	3.50124	3.32169	3.03999	4.03777	3.56401	3.33676	3.82682	3.38518	2.92278	4.14979	3.20773	3.29323	2.65156	3.21601	3.48358	3.14403	4.06175	3.64608	4.11964	4.22394	3.23657	3.53798	2.95686	3.98208	3.3858	3.56783	3.1291
ENSMUSG00000021500	Ddx46	ENSMUSG00000021500	turquoise	4.08237	4.18706	3.9939	4.5581	4.31869	4.56072	4.28667	4.3737	3.80527	3.78295	4.25402	4.92404	3.72311	4.45386	3.88295	4.05486	4.12047	4.30339	3.6461	3.5634	4.29331	4.11232	3.74454	3.93981	3.96919	4.80485	3.57671	3.25555	4.41464	3.39684	4.10115	3.57057	3.50033	4.20453	3.90004	3.9771	4.06266	4.17042	4.15191	3.68071	3.72541	3.56656	3.70621	3.94703	3.97211	3.94031
ENSMUSG00000021504	B4galt7	ENSMUSG00000021504	purple	3.75151	3.91989	3.70516	3.91595	4.21377	4.20835	4.20012	4.30697	3.84752	3.84042	3.71127	4.02258	3.638	3.89052	3.63568	3.96156	3.97942	3.70934	3.88889	3.36203	3.30141	3.67764	3.93447	3.61845	3.49555	3.64179	3.21033	3.69886	3.88757	3.22262	3.57128	3.62013	3.80706	3.74922	3.3126	3.77479	3.74482	4.2345	4.03171	3.31749	3.42902	3.45757	3.78677	3.336	3.65644	3.77747
ENSMUSG00000021514	Zfp369	ENSMUSG00000021514	turquoise	4.68151	4.63796	4.64336	4.39295	4.54259	4.51556	4.46649	4.52722	4.14253	3.8421	4.16159	4.45979	4.04664	4.15024	4.00859	4.24315	4.29955	4.26332	3.82932	4.12122	4.09292	4.03317	4.42583	4.22419	4.35621	4.02449	3.77012	3.52331	4.59092	3.69906	4.29634	3.75285	3.92133	4.36533	3.8799	4.5979	4.19071	4.72959	4.4475	4.49597	4.1325	4.20055	4.00536	4.22829	3.99275	4.18201
ENSMUSG00000021548	Ccnh	ENSMUSG00000021548	turquoise	5.16411	4.97171	5.15892	4.60861	5.44676	5.32979	5.06121	5.32523	4.83634	4.44933	5.13449	5.31531	4.87085	5.12101	4.76459	4.87019	5.08613	4.98898	4.22128	4.69752	4.9338	4.7176	4.85657	4.54005	5.02321	5.01852	4.76889	4.75364	5.07517	4.18231	5.06645	4.65958	4.91988	4.75785	4.74791	4.93776	4.56649	5.02998	5.19899	4.61505	5.01133	4.29322	4.64377	5.02436	4.46912	4.52551
ENSMUSG00000021549	Rasa1	ENSMUSG00000021549	turquoise	5.19589	4.7745	5.29009	5.12216	5.1966	5.10001	5.00269	4.93892	4.46705	4.16356	4.83966	5.09616	4.45947	4.64636	4.62909	4.44541	4.98777	4.96858	4.44288	4.25397	4.96546	4.92198	4.47067	4.62658	4.86873	4.73269	4.21323	4.60849	5.08828	3.922	4.85829	4.04701	4.17963	5.00913	4.72962	4.77388	4.85705	5.04195	4.62163	4.74893	4.65665	4.36951	4.43176	4.72251	4.88971	4.62993
ENSMUSG00000021552	Gkap1	ENSMUSG00000021552	turquoise	3.49081	3.93612	3.62737	2.87961	3.67371	3.51931	3.67399	4.33257	3.11712	3.29344	3.83447	3.78833	2.80102	3.55218	3.65274	3.73189	3.76645	3.7889	3.06749	2.94541	3.81073	3.60692	3.11007	3.52053	3.38719	3.1661	2.7197	3.11515	3.82913	2.57878	2.97245	2.77505	3.08744	3.66756	3.37895	2.64167	3.34488	3.94948	3.24814	3.59257	3.53873	3.20998	2.15959	3.70703	3.65921	3.48451
ENSMUSG00000021556	Golm1	ENSMUSG00000021556	blue	4.17231	4.36532	3.62297	3.67989	4.53929	4.65547	3.87176	3.99117	3.34834	3.43036	3.96257	3.97171	3.68869	3.88825	3.54983	3.84629	4.21116	4.06463	2.91693	3.10454	4.11735	4.06268	3.2432	3.4862	3.75807	3.86745	3.0185	3.51301	4.71088	2.66016	4.00713	2.74634	3.59931	4.14512	3.82594	3.79924	4.04649	4.07197	4.55309	3.96567	3.93859	3.64874	3.47025	3.50182	3.73181	3.80225
ENSMUSG00000021559	Dapk1	ENSMUSG00000021559	blue	5.10717	5.14666	5.12058	5.28241	5.36443	5.35238	5.22065	5.46215	4.75066	4.36152	4.86567	5.59928	4.92235	5.06867	4.72232	4.86703	5.07643	5.05602	4.64406	4.71922	4.89734	4.95238	4.71132	4.69591	5.10621	5.12296	4.50271	4.71895	5.29851	4.02254	5.04297	4.31674	4.79228	5.00505	4.96376	5.18067	5.18833	5.22693	5.08612	4.66391	4.60637	5.0489	4.99414	4.54046	4.63671	4.855
ENSMUSG00000021578	Ccdc127	ENSMUSG00000021578	turquoise	5.26621	5.30539	5.22774	5.12164	5.39638	5.29145	5.28394	5.12112	5.42791	4.25181	5.10511	5.51436	4.9372	5.14947	4.91323	5.24708	5.34163	5.09186	4.51806	4.64354	4.91298	5.07346	4.93853	5.23481	4.91414	5.37293	5.00381	4.78491	5.15886	4.01647	4.89621	5.0519	4.6829	5.12885	4.98767	4.66053	4.7063	5.12426	5.05496	5.25524	5.06215	4.68685	4.55662	4.85717	5.33725	5.06969
ENSMUSG00000021596	Mctp1	ENSMUSG00000021596	blue	4.83117	4.84441	4.22602	4.08736	5.02333	5.02409	4.51123	4.27848	4.10677	3.18752	4.5423	4.97493	4.27804	4.40039	3.83535	3.92814	4.52571	4.28002	3.28339	3.29461	4.48852	4.31279	3.90605	3.7613	4.53555	4.56392	3.78576	3.75699	4.70091	3.03944	4.3621	3.29903	3.70783	4.54207	4.28906	4.48418	4.53334	4.25708	4.13212	4.35463	4.37601	4.16028	4.2377	3.81044	3.66986	4.1152
ENSMUSG00000021614	Vcan	ENSMUSG00000021614	turquoise	2.31851	2.07039	2.52285	2.26528	2.58167	2.84414	2.42094	2.22263	2.20697	1.65922	3.04144	2.32669	1.80149	2.10102	2.41388	3.11205	2.22783	2.96612	1.8571	2.21325	2.24447	2.16193	1.99214	2.85605	2.08793	2.5644	1.6826	1.60987	2.61862	1.94607	2.29744	1.8294	2.02386	2.57207	2.29795	2.43701	2.48048	2.48849	2.56234	1.77935	2.09492	2.12616	2.22169	2.25378	3.26331	2.44098
ENSMUSG00000021635	Rad17	ENSMUSG00000021635	turquoise	3.07769	3.15843	2.80596	2.92517	2.93598	3.26766	2.88843	2.98455	2.83454	2.42535	3.23	3.06828	2.78056	2.9532	2.84442	2.6816	3.11835	3.01739	2.66906	2.4827	2.89278	2.99557	2.57301	2.39543	2.91938	2.71935	2.7405	2.63962	3.08921	2.30916	2.93387	2.61541	2.77524	2.91511	2.97733	2.96676	2.78018	2.84559	2.42485	2.86287	2.76481	2.48274	2.87875	3.20637	2.92819	2.91291
ENSMUSG00000021639	Gtf2h2	ENSMUSG00000021639	turquoise	4.90027	4.44383	4.18051	4.43472	4.29989	4.64502	4.6173	4.49914	4.2542	4.04717	4.81325	4.46831	4.1349	4.26033	4.30086	4.28409	4.76097	4.56593	3.5545	4.12794	4.32296	4.31567	4.62548	4.00611	4.12765	4.25896	4.11635	3.71425	4.56398	3.71291	4.35295	3.7352	4.21141	4.22632	4.03823	3.87435	4.79823	4.67067	4.47001	3.56728	4.05195	4.29045	4.53197	4.00012	3.98203	4.2989
ENSMUSG00000021645	Smn1	ENSMUSG00000021645	green	3.97396	4.19991	4.32206	4.17454	4.27937	4.52658	4.26782	4.19416	4.20969	4.02741	3.99194	4.32651	3.83492	4.60064	3.99503	4.13432	4.41182	3.7926	4.0231	3.96626	3.70934	3.80754	3.79316	4.13903	3.77873	4.1976	4.1354	3.70888	4.4749	3.79802	4.32653	3.60883	4.21223	3.64813	4.38558	4.14103	3.91178	4.08694	4.43918	3.9275	3.49618	4.23837	3.67341	4.46928	3.65473	4.25168
ENSMUSG00000021646	Mccc2	ENSMUSG00000021646	turquoise	3.86345	4.05776	4.15964	3.49242	4.32828	3.94251	4.02173	4.30237	3.63865	4.04706	4.03366	4.18719	3.82174	4.22305	3.72021	3.82472	4.10466	4.0001	3.67926	3.40618	3.88275	3.73013	3.43796	3.69805	3.92247	4.1427	3.69122	3.80466	4.12681	3.22575	3.93539	3.55591	3.84222	3.87701	3.63602	3.88449	4.03117	4.00393	3.91418	3.63052	3.38986	3.62841	3.6329	4.06274	4.0942	4.04195
ENSMUSG00000021662	Arhgef28	ENSMUSG00000021662	blue	4.82964	4.73845	4.75117	4.39344	4.9109	5.34006	5.14905	5.05439	3.66856	3.04818	4.54821	4.72366	4.4433	4.30299	3.41526	4.05016	4.49905	4.00869	3.71851	3.29447	4.67838	4.74772	4.4054	4.13646	4.60686	4.41762	3.29561	4.04003	4.44858	2.74354	4.60636	2.84227	4.17862	4.19943	4.32248	4.31243	4.15393	4.50255	4.64373	4.24095	4.36483	4.22331	4.14297	4.33863	4.0114	4.42728
ENSMUSG00000021666	Gfm2	ENSMUSG00000021666	turquoise	3.45028	3.08463	3.65955	3.56043	3.48542	3.48625	3.54371	3.38265	2.93235	2.98927	3.46339	3.75549	3.28123	3.22067	3.19159	3.73922	3.62028	3.61425	3.09088	3.09403	3.18541	3.1432	3.13962	3.31071	3.03864	3.1336	2.92153	2.66413	3.75345	2.67641	3.20987	2.90843	2.9268	3.22189	3.15039	3.42682	3.4135	3.4474	3.3908	3.35462	3.06568	3.17488	2.62039	2.93101	3.03004	3.23689
ENSMUSG00000021668	Polk	ENSMUSG00000021668	turquoise	2.10037	2.109	2.34337	2.29893	2.31144	2.38116	2.35821	2.17451	1.96853	1.59116	2.32377	2.28348	2.13118	2.06527	2.23997	2.34277	2.50079	2.21395	1.66948	2.13973	2.22177	2.45272	1.7887	2.21403	2.17616	2.48591	1.60457	1.66381	2.5152	1.72996	2.25336	1.76136	1.9879	2.23157	2.235	2.79891	2.51915	2.37042	2.79152	2.47442	2.41555	1.96447	1.95872	1.93327	2.1753	2.01665
ENSMUSG00000021669	Col4a3bp	ENSMUSG00000021669	turquoise	4.98098	4.9397	4.87423	4.55967	5.10868	5.26016	4.73921	4.84541	4.78219	3.88837	4.91283	5.0686	4.42135	4.8772	4.83706	4.91662	4.82142	4.86021	4.53981	4.72526	4.88718	4.844	4.64286	4.63668	4.64743	4.54069	4.34278	4.15024	4.90797	4.35085	4.89196	4.47831	4.34971	4.85995	4.79605	5.00173	5.09273	4.70537	4.63543	4.76518	4.90305	4.28532	4.4099	4.77926	4.78596	4.60813
ENSMUSG00000021670	Hmgcr	ENSMUSG00000021670	turquoise	5.70612	5.68852	5.5645	5.65714	5.94058	5.89413	5.80062	5.70725	5.21605	5.02907	5.50527	6.02269	5.19479	5.69613	5.28655	5.92766	5.68765	5.47574	5.06534	5.06244	5.6018	5.67376	5.2644	5.24593	5.48901	5.55392	5.34603	5.05155	5.59628	5.11076	5.58701	5.50325	5.27913	5.38127	5.51069	5.70184	5.62395	5.92621	5.87399	5.16058	5.06021	5.22246	5.3521	5.5856	5.42199	5.58757
ENSMUSG00000021676	Iqgap2	ENSMUSG00000021676	blue	3.45588	3.41785	3.4247	2.98606	3.88628	3.83672	3.66261	3.63516	2.14012	1.64138	3.18412	3.17045	3.09172	2.74388	2.46295	3.28278	3.32434	2.84279	1.28217	1.13373	3.24478	3.57358	1.94747	2.289	3.18211	4.05794	1.34443	2.63989	3.55346	1.44043	3.57118	1.46833	2.82311	3.22263	3.36239	3.26473	3.14491	3.71132	3.15306	3.43615	3.44355	2.84047	3.79848	2.60229	2.78161	3.55083
ENSMUSG00000021681	Aggf1	ENSMUSG00000021681	turquoise	4.56383	4.56496	4.66111	4.63022	4.89393	4.97406	4.68722	4.6918	4.37525	4.20303	4.71749	4.85233	4.2976	4.45267	4.67718	4.75671	4.65523	4.74111	4.52135	4.42967	4.47321	4.53087	4.42957	4.40309	4.33569	4.12137	4.24162	4.06848	4.80419	3.8914	4.63316	4.08167	4.22838	4.62444	4.46797	4.68223	4.51423	4.77525	4.74794	4.32065	4.41593	4.31164	4.38492	4.53222	4.69741	4.35198
ENSMUSG00000021686	Ap3b1	ENSMUSG00000021686	turquoise	4.52376	4.5338	4.99098	4.8088	4.73166	4.82685	4.61281	4.63559	4.29899	4.30984	4.48049	4.84893	4.29175	4.42628	4.23522	4.57676	4.59417	4.54856	4.50666	4.49566	4.19976	4.40595	4.13933	4.2917	4.32687	4.62859	3.93111	4.14395	4.86747	3.81209	4.24894	3.86594	4.18156	4.42234	4.43941	4.23784	4.59837	4.54645	4.65074	3.99159	4.20638	4.12615	4.66128	4.43916	4.43733	4.19787
ENSMUSG00000021693	Kif2a	ENSMUSG00000021693	turquoise	5.25626	5.27946	5.06526	5.03843	5.44889	5.4892	5.27709	5.05199	4.68202	4.04524	4.86075	5.31528	4.67472	4.9304	4.63034	4.95843	5.09426	4.90113	4.35651	4.39345	5.03186	5.17937	4.80794	4.65266	4.78696	4.89161	4.38967	4.21687	5.08712	4.00713	4.95918	4.2461	4.31108	4.81603	4.89135	5.03525	5.08296	5.11159	5.2508	4.69293	4.7144	4.52243	4.69817	4.89186	4.96581	4.89703
ENSMUSG00000021699	Pde4d	ENSMUSG00000021699	green	4.61548	4.60519	4.35157	4.48183	4.89768	4.69453	4.62991	4.51002	4.29936	3.34876	4.26589	4.64853	3.92705	4.4851	4.28968	4.52047	4.32406	4.09043	4.39209	4.38704	4.22096	4.13646	4.44263	4.38866	4.39115	4.37281	4.18159	3.87331	4.30031	3.91969	4.37964	4.54858	4.08355	3.93492	4.08923	4.46336	4.42776	4.75969	4.83816	3.59622	3.93546	4.28401	4.20271	4.67875	4.46995	4.28148
ENSMUSG00000021700	Rab3c	ENSMUSG00000021700	turquoise	7.61679	7.59816	7.4773	7.46751	7.81117	7.7724	7.70826	7.63953	6.98247	6.17165	7.2788	7.79708	7.08437	7.24596	7.09676	7.01553	7.40241	7.13147	6.68217	6.74504	7.30766	7.21105	7.1383	7.1328	7.30463	7.22193	6.83123	6.53744	7.43472	6.78691	7.2338	6.84061	6.75605	7.37389	7.15703	7.43124	7.40562	7.15045	7.06421	6.92293	7.03043	6.97743	6.95868	7.17033	7.19906	7.13068
ENSMUSG00000021701	Plk2	ENSMUSG00000021701	turquoise	6.21542	6.28704	6.35837	6.36019	6.874	6.7994	6.75593	6.68712	6.1053	5.93882	6.53522	6.68975	5.77848	6.3536	6.06436	6.29436	6.37736	6.11821	5.8948	5.8828	6.34778	6.23658	6.02678	6.17626	6.24239	6.19734	5.85668	5.83675	6.38769	5.56745	6.40623	5.91526	5.91282	6.07651	6.14701	6.22505	6.20197	6.62386	6.59377	6.23241	6.19827	6.00359	5.79322	6.06036	6.02929	6.13325
ENSMUSG00000021704	Mtx3	ENSMUSG00000021704	turquoise	3.62103	3.49612	3.40559	3.35015	3.61205	3.53917	3.38645	3.38596	3.26187	2.5899	3.6047	3.58231	2.98575	3.356	3.12094	3.42027	3.60021	3.53893	3.04197	3.30922	3.15566	3.30851	2.95709	3.15844	3.13206	3.03469	2.72893	2.67416	3.41811	2.43958	3.36944	2.87216	2.74203	3.42485	3.08097	3.22118	3.41001	3.50601	3.53296	3.33366	3.36972	2.74959	2.96286	3.09785	3.07905	3.2326
ENSMUSG00000021706	Zfyve16	ENSMUSG00000021706	turquoise	2.69529	2.47463	2.44896	2.27151	2.02453	2.20039	2.09936	2.74387	1.81522	2.08724	2.75219	2.43718	1.82171	2.36061	2.03957	2.41563	2.48483	2.53763	2.14592	1.55745	2.52737	2.30042	1.74473	2.04502	1.96021	2.11707	1.90911	1.5492	2.34717	1.75769	2.18228	1.91432	1.66455	2.68037	2.0768	2.59189	2.47576	2.81353	2.34679	2.82458	2.55331	1.64123	1.50615	2.38379	2.35113	1.6454
[truncated: 4,049 more rows]
[truncated: 37 more columns]
