# Supplementary material for: Moesin is an effector of tau-induced actin overstabilization, cell cycle activation, and neurotoxicity in Alzheimer’s disease
Source: iScience. 2023 Feb 8;26(3):106152. doi: 10.1016/j.isci.2023.106152 (PMC9984563; doi:10.1016/j.isci.2023.106152)
Supplement: Table S8. Tau transgenic WGCNA, related to Figure 2 [file mmc9.xlsx]

## Sheet: Tau_Transgenic_Network
moduleColors	ENSEMBL	Mouse.Gene.Name	Biotype	Description	baseMean.3mth	log2FoldChange.3mth	lfcSE.3mth	stat.3mth	pvalue.3mth	padj.3mth	SYMBOL	baseMean.6mth	log2FoldChange.6mth	lfcSE.6mth	stat.6mth	pvalue.6mth	padj.6mth	SYMBOL	baseMean.9mth	log2FoldChange.9mth	lfcSE.9mth	stat.9mth	pvalue.9mth	padj.9mth
blue	ENSMUSG00000039682	Lap3	protein_coding	leucine aminopeptidase 3 [Source:MGI Symbol;Acc:MGI:1914238]	987.574	-0.0540501	0.0799984	-0.67564	0.49927	0.86971	Lap3	1225.6	0.506118	0.0922986	5.48349	4.17e-08	1.89e-06	Lap3	1187.52	0.714679	0.100287	7.12637	1.03e-12	4.11e-11
blue	ENSMUSG00000023367	Tmem176a	protein_coding	transmembrane protein 176A [Source:MGI Symbol;Acc:MGI:1913308]	351.322	0.20604	0.105225	1.95809	0.0502199	0.397136	Tmem176a	530.171	0.993201	0.14082	7.05299	1.75e-12	2.58e-10	Tmem176a	653.816	1.71411	0.143028	11.9845	4.29e-33	2.08e-30
blue	ENSMUSG00000031596	Slc7a2	protein_coding	solute carrier family 7 (cationic amino acid transporter, y+ system), member 2 [Source:MGI Symbol;Acc:MGI:99828]	961.71	-0.0611602	0.0920186	-0.66465	0.506274	0.873154	Slc7a2	1077.65	0.179625	0.0864697	2.07731	0.0377726	0.144447	Slc7a2	1005.22	0.667294	0.122375	5.45286	4.96e-08	7.28e-07
blue	ENSMUSG00000036854	Hspb6	protein_coding	heat shock protein, alpha-crystallin-related, B6 [Source:MGI Symbol;Acc:MGI:2685325]	103.149	0.370031	0.149973	2.46733	0.0136127	0.215313	Hspb6	134.09	1.03467	0.167702	6.16969	6.84e-10	5.11e-08	Hspb6	185.131	1.84077	0.229104	8.03463	9.39e-16	6.25e-14
blue	ENSMUSG00000018672	Copz2	protein_coding	coatomer protein complex, subunit zeta 2 [Source:MGI Symbol;Acc:MGI:1929008]	119.593	0.112093	0.124659	0.899199	0.368547	0.800552	Copz2	133.642	0.290055	0.134449	2.15735	0.0309782	0.125514	Copz2	153.486	0.971958	0.135029	7.19816	6.1e-13	2.5e-11
blue	ENSMUSG00000023905	Tnfrsf12a	protein_coding	tumor necrosis factor receptor superfamily, member 12a [Source:MGI Symbol;Acc:MGI:1351484]	58.8583	-0.299428	0.145163	-2.0627	0.0391412	0.351954	Tnfrsf12a	73.9483	0.596181	0.188949	3.15525	0.00160361	0.0137837	Tnfrsf12a	82.1144	1.33819	0.213998	6.25327	4.02e-10	9.59e-09
blue	ENSMUSG00000024885	Aldh3b1	protein_coding	aldehyde dehydrogenase 3 family, member B1 [Source:MGI Symbol;Acc:MGI:1914939]	73.5248	0.345926	0.186459	1.85524	0.0635618	0.439542	Aldh3b1	92.542	0.725198	0.161937	4.47827	7.53e-06	0.000158546	Aldh3b1	108.711	1.12817	0.233592	4.82965	1.37e-06	1.38e-05
blue	ENSMUSG00000001123	Lgals9	protein_coding	lectin, galactose binding, soluble 9 [Source:MGI Symbol;Acc:MGI:109496]	111.406	-0.0289899	0.146713	-0.197596	0.843361	0.974013	Lgals9	132.313	0.627751	0.142649	4.40067	1.08e-05	0.000217032	Lgals9	152.724	1.14819	0.142603	8.05169	8.17e-16	5.5e-14
blue	ENSMUSG00000002043	Trappc6a	protein_coding	trafficking protein particle complex 6A [Source:MGI Symbol;Acc:MGI:1914341]	133.824	0.0546273	0.124747	0.437904	0.661456	0.929365	Trappc6a	144.234	0.104908	0.100541	1.04343	0.296749	0.549531	Trappc6a	167.858	0.544571	0.147162	3.7005	0.000215179	0.00117441
blue	ENSMUSG00000020570	Sypl	protein_coding	synaptophysin-like protein [Source:MGI Symbol;Acc:MGI:108081]	731.078	0.132521	0.0798698	1.65921	0.0970734	0.526288	Sypl	830.144	0.154958	0.0468569	3.30705	0.000942825	0.00911311	Sypl	717.313	0.504529	0.105022	4.80404	1.55e-06	1.54e-05
blue	ENSMUSG00000029695	Aass	protein_coding	aminoadipate-semialdehyde synthase [Source:MGI Symbol;Acc:MGI:1353573]	197.259	0.185351	0.0991971	1.86852	0.0616902	0.434723	Aass	224.41	0.305715	0.112234	2.72391	0.00645148	0.0399504	Aass	215.394	0.500129	0.133427	3.74832	0.000178023	0.000993811
blue	ENSMUSG00000008540	Mgst1	protein_coding	microsomal glutathione S-transferase 1 [Source:MGI Symbol;Acc:MGI:1913850]	161.744	0.392216	0.112587	3.48368	0.000494575	0.036049	Mgst1	202.906	0.684641	0.123783	5.53096	3.18e-08	1.49e-06	Mgst1	215.959	1.33006	0.157122	8.46516	2.56e-17	2.18e-15
blue	ENSMUSG00000028234	Rps20	protein_coding	ribosomal protein S20 [Source:MGI Symbol;Acc:MGI:1914677]	1646.48	0.0183223	0.0671066	0.273032	0.784829	0.958099	Rps20	1870.64	0.0209948	0.0647468	0.32426	0.745741	0.879465	Rps20	1895.98	0.414845	0.0759734	5.46039	4.75e-08	7.02e-07
blue	ENSMUSG00000030342	Cd9	protein_coding	CD9 antigen [Source:MGI Symbol;Acc:MGI:88348]	977.444	0.233887	0.0669209	3.49497	0.000474113	0.035319	Cd9	1322.56	1.00786	0.119179	8.45667	2.75e-17	1.04e-14	Cd9	1647.55	1.79045	0.155471	11.5162	1.09e-30	4.48e-28
blue	ENSMUSG00000031264	Btk	protein_coding	Bruton agammaglobulinemia tyrosine kinase [Source:MGI Symbol;Acc:MGI:88216]	21.2921	-0.102689	0.255522	-0.401878	0.687774	NA	Btk	29.1326	1.08493	0.259315	4.18382	2.87e-05	0.000503282	Btk	31.3637	1.46049	0.253332	5.76512	8.16e-09	1.44e-07
blue	ENSMUSG00000006498	Ptbp1	protein_coding	polypyrimidine tract binding protein 1 [Source:MGI Symbol;Acc:MGI:97791]	787.185	0.11711	0.0671326	1.74446	0.0810789	0.489406	Ptbp1	823.382	0.41398	0.0900225	4.59862	4.25e-06	9.84e-05	Ptbp1	903.477	0.668012	0.121058	5.51812	3.43e-08	5.26e-07
blue	ENSMUSG00000032349	Elovl5	protein_coding	ELOVL family member 5, elongation of long chain fatty acids (yeast) [Source:MGI Symbol;Acc:MGI:1916051]	1917.85	-0.0125318	0.0656572	-0.190867	0.84863	0.975502	Elovl5	2201.19	0.257523	0.0679899	3.78766	0.00015207	0.00205422	Elovl5	2037.57	0.572108	0.0878573	6.51179	7.43e-11	2.03e-09
blue	ENSMUSG00000037625	Cldn11	protein_coding	claudin 11 [Source:MGI Symbol;Acc:MGI:106925]	2676.25	0.10578	0.0651162	1.62447	0.104275	0.540267	Cldn11	2896.01	0.289305	0.0653673	4.42584	9.61e-06	0.000196553	Cldn11	2549.98	0.503897	0.111768	4.50841	6.53e-06	5.55e-05
blue	ENSMUSG00000018677	Slc25a39	protein_coding	solute carrier family 25, member 39 [Source:MGI Symbol;Acc:MGI:1196386]	1203.36	0.0287143	0.062417	0.460039	0.645488	0.926516	Slc25a39	1294.9	0.129606	0.0754565	1.71762	0.0858659	0.253741	Slc25a39	1402.36	0.532979	0.107969	4.93641	7.96e-07	8.51e-06
blue	ENSMUSG00000030681	Mvp	protein_coding	major vault protein [Source:MGI Symbol;Acc:MGI:1925638]	238.238	0.111771	0.0872306	1.28133	0.200079	0.668177	Mvp	256.733	0.638175	0.155942	4.09239	4.27e-05	0.000713124	Mvp	363.659	1.3963	0.172579	8.09078	5.93e-16	4.16e-14
blue	ENSMUSG00000045934	Mtmr11	protein_coding	myotubularin related protein 11 [Source:MGI Symbol;Acc:MGI:2652817]	109.698	0.276263	0.161412	1.71155	0.0869804	0.502423	Mtmr11	132.729	0.646721	0.221772	2.91615	0.00354379	0.0257041	Mtmr11	136.204	0.78699	0.16665	4.72242	2.33e-06	2.22e-05
blue	ENSMUSG00000026177	Slc11a1	protein_coding	solute carrier family 11 (proton-coupled divalent metal ion transporters), member 1 [Source:MGI Symbol;Acc:MGI:1345275]	55.5297	0.745458	0.208657	3.57264	0.000353403	0.0313753	Slc11a1	113.222	1.92879	0.259864	7.42232	1.15e-13	2.24e-11	Slc11a1	154.462	2.70261	0.261398	10.3391	4.69e-25	9.75e-23
blue	ENSMUSG00000027803	Wwtr1	protein_coding	WW domain containing transcription regulator 1 [Source:MGI Symbol;Acc:MGI:1917649]	524.501	-0.0192977	0.0846483	-0.227976	0.819665	0.967192	Wwtr1	605.935	0.364456	0.0773523	4.71164	2.46e-06	6.16e-05	Wwtr1	637.668	0.862804	0.124357	6.93813	3.97e-12	1.39e-10
blue	ENSMUSG00000024610	Cd74	protein_coding	CD74 antigen (invariant polypeptide of major histocompatibility complex, class II antigen-associated) [Source:MGI Symbol;Acc:MGI:96534]	223.745	0.178539	0.189275	0.943277	0.345539	0.787061	Cd74	344.701	1.43621	0.356062	4.03361	5.49e-05	0.000882127	Cd74	484.639	1.90712	0.396549	4.8093	1.51e-06	1.51e-05
blue	ENSMUSG00000028864	Hgf	protein_coding	hepatocyte growth factor [Source:MGI Symbol;Acc:MGI:96079]	108.266	0.055887	0.139715	0.400007	0.689152	0.937154	Hgf	144.839	0.773539	0.131258	5.89329	3.79e-09	2.26e-07	Hgf	123.961	0.885287	0.137957	6.41713	1.39e-10	3.64e-09
blue	ENSMUSG00000030701	Plekhb1	protein_coding	pleckstrin homology domain containing, family B (evectins) member 1 [Source:MGI Symbol;Acc:MGI:1351469]	5033.83	-0.00946352	0.0589313	-0.160586	0.87242	0.980698	Plekhb1	6392.93	0.208077	0.0698666	2.9782	0.00289947	0.0219107	Plekhb1	6670.18	0.583391	0.107319	5.43604	5.45e-08	7.89e-07
blue	ENSMUSG00000038650	Rnh1	protein_coding	ribonuclease/angiogenin inhibitor 1 [Source:MGI Symbol;Acc:MGI:1195456]	658.618	0.156413	0.0846822	1.84706	0.0647383	0.443008	Rnh1	723.346	0.315849	0.0895937	3.52535	0.000422927	0.00476446	Rnh1	752.405	0.624923	0.133015	4.69814	2.63e-06	2.47e-05
blue	ENSMUSG00000074364	Ehd2	protein_coding	EH-domain containing 2 [Source:MGI Symbol;Acc:MGI:2154274]	265.005	0.0249574	0.135401	0.184323	0.85376	0.976761	Ehd2	259.21	0.319215	0.146751	2.17522	0.0296133	0.121657	Ehd2	290.726	0.754056	0.16662	4.52561	6.02e-06	5.18e-05
blue	ENSMUSG00000026728	Vim	protein_coding	vimentin [Source:MGI Symbol;Acc:MGI:98932]	1287.66	0.101301	0.121451	0.83409	0.40423	0.822036	Vim	1751.25	1.05634	0.194359	5.43499	5.48e-08	2.41e-06	Vim	3081.15	2.44878	0.327491	7.47739	7.58e-14	3.66e-12
blue	ENSMUSG00000024778	Fas	protein_coding	Fas (TNF receptor superfamily member 6) [Source:MGI Symbol;Acc:MGI:95484]	27.5788	0.022303	0.236456	0.0943221	0.924853	NA	Fas	41.2308	1.16106	0.23218	5.00072	5.71e-07	1.73e-05	Fas	48.2113	1.75868	0.243185	7.23186	4.76e-13	2e-11
blue	ENSMUSG00000095687	Rnaset2a	protein_coding	ribonuclease T2A [Source:MGI Symbol;Acc:MGI:1915445]	349.463	0.0812616	0.103007	0.788891	0.430176	0.834224	Rnaset2a	405.772	0.640331	0.136912	4.67697	2.91e-06	7.15e-05	Rnaset2a	567.867	1.2685	0.206067	6.15579	7.47e-10	1.64e-08
blue	ENSMUSG00000020009	Ifngr1	protein_coding	interferon gamma receptor 1 [Source:MGI Symbol;Acc:MGI:107655]	354.32	0.00553398	0.0807015	0.0685734	0.945329	0.993055	Ifngr1	396.295	0.327253	0.0841971	3.88675	0.000101597	0.00146541	Ifngr1	391.277	0.66307	0.107078	6.19237	5.93e-10	1.35e-08
blue	ENSMUSG00000028599	Tnfrsf1b	protein_coding	tumor necrosis factor receptor superfamily, member 1b [Source:MGI Symbol;Acc:MGI:1314883]	100.123	0.286188	0.155999	1.83455	0.0665719	0.449166	Tnfrsf1b	134.07	0.715846	0.12794	5.59516	2.2e-08	1.07e-06	Tnfrsf1b	156.839	1.32731	0.155683	8.52574	1.52e-17	1.34e-15
blue	ENSMUSG00000034708	Grn	protein_coding	granulin [Source:MGI Symbol;Acc:MGI:95832]	1236.42	0.000126024	0.05125	0.002459	0.998038	0.999562	Grn	1697.44	0.86912	0.106881	8.13169	4.23e-16	1.29e-13	Grn	1858.17	1.31963	0.129392	10.1987	2.01e-24	3.82e-22
blue	ENSMUSG00000023249	Parp3	protein_coding	poly (ADP-ribose) polymerase family, member 3 [Source:MGI Symbol;Acc:MGI:1891258]	76.7905	0.277983	0.186059	1.49406	0.135161	0.590643	Parp3	97.4797	0.781674	0.24663	3.16941	0.00152747	0.0132646	Parp3	101.894	1.34364	0.225764	5.95154	2.66e-09	5.22e-08
blue	ENSMUSG00000056666	Retsat	protein_coding	retinol saturase (all trans retinol 13,14 reductase) [Source:MGI Symbol;Acc:MGI:1914692]	304.521	0.253274	0.0912506	2.77558	0.0055103	0.142008	Retsat	391.444	0.447016	0.0832645	5.36862	7.93e-08	3.29e-06	Retsat	438.202	1.01977	0.122657	8.31394	9.26e-17	7.22e-15
blue	ENSMUSG00000056737	Capg	protein_coding	capping protein (actin filament), gelsolin-like [Source:MGI Symbol;Acc:MGI:1098259]	49.5927	0.392102	0.171078	2.29195	0.0219085	0.272572	Capg	89.2111	1.70115	0.227597	7.47438	7.76e-14	1.6e-11	Capg	130.345	2.34738	0.243508	9.63987	5.43e-22	8.16e-20
blue	ENSMUSG00000037815	Ctnna1	protein_coding	catenin (cadherin associated protein), alpha 1 [Source:MGI Symbol;Acc:MGI:88274]	1699.18	0.185206	0.0517255	3.58055	0.000342869	0.0307347	Ctnna1	1901.28	0.380855	0.0710569	5.35985	8.33e-08	3.42e-06	Ctnna1	1896.66	0.858811	0.0979782	8.76533	1.86e-18	1.92e-16
blue	ENSMUSG00000021665	Hexb	protein_coding	hexosaminidase B [Source:MGI Symbol;Acc:MGI:96074]	2109.35	0.206199	0.0503933	4.0918	4.28e-05	0.0083282	Hexb	3380.75	1.05117	0.108127	9.72158	2.44e-22	2.06e-19	Hexb	3499.11	1.55474	0.103489	15.0232	5.17e-51	8.32e-48
blue	ENSMUSG00000021371	Mcur1	protein_coding	mitochondrial calcium uniporter regulator 1 [Source:MGI Symbol;Acc:MGI:1923387]	664.769	0.0488642	0.0534483	0.914234	0.360594	0.797996	Mcur1	766.756	0.240281	0.0752749	3.19205	0.00141265	0.0125005	Mcur1	743.084	0.593232	0.0989583	5.99477	2.04e-09	4.08e-08
blue	ENSMUSG00000006519	Cyba	protein_coding	cytochrome b-245, alpha polypeptide [Source:MGI Symbol;Acc:MGI:1316658]	105.011	0.284628	0.144881	1.96456	0.0494648	0.392671	Cyba	151.02	1.13752	0.171174	6.64543	3.02e-11	3.26e-09	Cyba	221.886	1.92359	0.186694	10.3034	6.8e-25	1.36e-22
blue	ENSMUSG00000015085	Entpd2	protein_coding	ectonucleoside triphosphate diphosphohydrolase 2 [Source:MGI Symbol;Acc:MGI:1096863]	275.668	0.222526	0.0931655	2.3885	0.0169173	0.23658	Entpd2	334.826	0.352719	0.0921074	3.82943	0.000128439	0.00178423	Entpd2	374.238	0.887256	0.131921	6.72565	1.75e-11	5.43e-10
blue	ENSMUSG00000040842	Szrd1	protein_coding	SUZ RNA binding domain containing 1 [Source:MGI Symbol;Acc:MGI:1098672]	748.579	0.0661762	0.0856342	0.772778	0.439654	0.839619	Szrd1	856.228	0.198953	0.100591	1.97784	0.0479465	0.170324	Szrd1	884.627	0.858826	0.111377	7.71099	1.25e-14	6.92e-13
blue	ENSMUSG00000040006	Ginm1	protein_coding	glycoprotein integral membrane 1 [Source:MGI Symbol;Acc:MGI:2384905]	273.222	0.0506703	0.0873474	0.580101	0.561847	0.894947	Ginm1	300.408	0.203034	0.101119	2.00787	0.0446566	0.162512	Ginm1	294.52	0.737641	0.15037	4.9055	9.32e-07	9.78e-06
blue	ENSMUSG00000024079	Eif2ak2	protein_coding	eukaryotic translation initiation factor 2-alpha kinase 2 [Source:MGI Symbol;Acc:MGI:1353449]	242.787	0.0112965	0.0961026	0.117546	0.906427	0.987906	Eif2ak2	268.09	0.558991	0.119062	4.69493	2.67e-06	6.6e-05	Eif2ak2	228.181	0.610081	0.111673	5.46308	4.68e-08	6.92e-07
blue	ENSMUSG00000026600	Soat1	protein_coding	sterol O-acyltransferase 1 [Source:MGI Symbol;Acc:MGI:104665]	1069.56	0.0622873	0.0968438	0.643172	0.520112	0.878963	Soat1	1236.87	0.400807	0.114756	3.49268	0.000478195	0.00529275	Soat1	1163.77	0.7896	0.139928	5.64292	1.67e-08	2.74e-07
blue	ENSMUSG00000029925	Tbxas1	protein_coding	thromboxane A synthase 1, platelet [Source:MGI Symbol;Acc:MGI:98497]	49.718	0.158133	0.193212	0.818445	0.413103	0.825405	Tbxas1	82.9927	1.40167	0.20852	6.72198	1.79e-11	2.06e-09	Tbxas1	87.2819	1.59048	0.224602	7.08135	1.43e-12	5.52e-11
blue	ENSMUSG00000023861	Mpc1	protein_coding	mitochondrial pyruvate carrier 1 [Source:MGI Symbol;Acc:MGI:1915240]	1392.94	0.0615492	0.0615489	1.00001	0.317308	0.770299	Mpc1	1562.34	0.108022	0.0449001	2.40584	0.0161354	0.0788634	Mpc1	1361.76	0.383064	0.0584346	6.55542	5.55e-11	1.55e-09
blue	ENSMUSG00000059070	Rpl18	protein_coding	ribosomal protein L18 [Source:MGI Symbol;Acc:MGI:98003]	1942.84	-0.0369261	0.0582092	-0.634369	0.52584	0.881483	Rpl18	2159.7	0.104968	0.0396815	2.64526	0.00816275	0.0477568	Rpl18	2236.17	0.471599	0.0864506	5.45513	4.89e-08	7.21e-07
blue	ENSMUSG00000017760	Ctsa	protein_coding	cathepsin A [Source:MGI Symbol;Acc:MGI:97748]	1820.53	0.0579867	0.0408977	1.41785	0.156236	0.615661	Ctsa	2223.69	0.570723	0.0971167	5.87667	4.19e-09	2.47e-07	Ctsa	2377.67	1.01991	0.114255	8.92665	4.39e-19	4.99e-17
blue	ENSMUSG00000013523	Bcas1	protein_coding	breast carcinoma amplified sequence 1 [Source:MGI Symbol;Acc:MGI:1924210]	2793.21	0.00716891	0.0626784	0.114376	0.90894	0.987906	Bcas1	3347.33	0.210387	0.0705701	2.98125	0.00287072	0.0217491	Bcas1	3325.6	0.495768	0.108115	4.58558	4.53e-06	4.02e-05
blue	ENSMUSG00000026655	Fam107b	protein_coding	family with sequence similarity 107, member B [Source:MGI Symbol;Acc:MGI:1913790]	364.727	-0.00183732	0.114626	-0.0160288	0.987211	0.998867	Fam107b	401.451	0.358779	0.0999538	3.58944	0.000331383	0.00389948	Fam107b	419.249	1.07036	0.195776	5.46724	4.57e-08	6.78e-07
blue	ENSMUSG00000038147	Cd84	protein_coding	CD84 antigen [Source:MGI Symbol;Acc:MGI:1336885]	50.9516	0.694408	0.235093	2.95376	0.00313926	0.107106	Cd84	114.51	2.20826	0.286798	7.6997	1.36e-14	3.4e-12	Cd84	126.642	2.66202	0.205801	12.9349	2.86e-38	2.13e-35
blue	ENSMUSG00000006390	Elovl1	protein_coding	elongation of very long chain fatty acids (FEN1/Elo2, SUR4/Elo3, yeast)-like 1 [Source:MGI Symbol;Acc:MGI:1858959]	241.954	0.0813338	0.104299	0.779811	0.435502	0.837158	Elovl1	265.104	0.292844	0.0777854	3.76477	0.000166703	0.00220667	Elovl1	269.313	0.513623	0.123154	4.17056	3.04e-05	0.000213635
blue	ENSMUSG00000002111	Spi1	protein_coding	spleen focus forming virus (SFFV) proviral integration oncogene [Source:MGI Symbol;Acc:MGI:98282]	75.9456	0.0395863	0.197334	0.200606	0.841007	0.972923	Spi1	114.324	1.21395	0.216033	5.61927	1.92e-08	9.51e-07	Spi1	135.841	1.79553	0.1728	10.3908	2.73e-25	5.88e-23
blue	ENSMUSG00000030849	Fgfr2	protein_coding	fibroblast growth factor receptor 2 [Source:MGI Symbol;Acc:MGI:95523]	1257.94	0.106369	0.0532446	1.99775	0.0457442	0.376696	Fgfr2	1373.77	0.226975	0.0629776	3.60406	0.000313289	0.00372517	Fgfr2	1328.16	0.401296	0.100049	4.011	6.05e-05	0.000389943
blue	ENSMUSG00000024601	Isoc1	protein_coding	isochorismatase domain containing 1 [Source:MGI Symbol;Acc:MGI:1913557]	514.922	0.101247	0.0761116	1.33025	0.183437	0.652061	Isoc1	540.255	0.158767	0.0714949	2.22068	0.0263728	0.112243	Isoc1	488.623	0.58877	0.0945072	6.2299	4.67e-10	1.1e-08
blue	ENSMUSG00000007815	Rhoa	protein_coding	ras homolog family member A [Source:MGI Symbol;Acc:MGI:1096342]	3038.69	-0.041315	0.0449014	-0.920127	0.357507	0.796004	Rhoa	3419.01	0.168463	0.0369509	4.55911	5.14e-06	0.000114502	Rhoa	3052.27	0.520452	0.0892405	5.83202	5.48e-09	9.98e-08
blue	ENSMUSG00000010358	Ifi35	protein_coding	interferon-induced protein 35 [Source:MGI Symbol;Acc:MGI:1917360]	47.4862	0.176883	0.172827	1.02347	0.306086	0.763469	Ifi35	47.7289	0.336514	0.162868	2.06618	0.0388112	0.147463	Ifi35	58.6447	0.799345	0.193992	4.1205	3.78e-05	0.000258077
blue	ENSMUSG00000020585	Laptm4a	protein_coding	lysosomal-associated protein transmembrane 4A [Source:MGI Symbol;Acc:MGI:108017]	3813.19	-0.0127139	0.0524825	-0.242251	0.808586	0.964423	Laptm4a	4221.97	0.154175	0.0544548	2.83125	0.00463658	0.031296	Laptm4a	4207.29	0.644824	0.12327	5.23099	1.69e-07	2.16e-06
blue	ENSMUSG00000053175	Bcl3	protein_coding	B cell leukemia/lymphoma 3 [Source:MGI Symbol;Acc:MGI:88140]	13.204	0.254948	0.340327	0.749127	0.453781	NA	Bcl3	33.6048	1.99842	0.488337	4.0923	4.27e-05	0.000713124	Bcl3	62.1784	3.75146	0.345305	10.8642	1.71e-27	4.76e-25
blue	ENSMUSG00000040147	Maob	protein_coding	monoamine oxidase B [Source:MGI Symbol;Acc:MGI:96916]	475.983	0.124245	0.0659536	1.88383	0.0595885	0.429346	Maob	571.671	0.187022	0.0742375	2.51923	0.011761	0.0628652	Maob	609.651	0.848689	0.11594	7.3201	2.48e-13	1.08e-11
blue	ENSMUSG00000032412	Atp1b3	protein_coding	ATPase, Na+/K+ transporting, beta 3 polypeptide [Source:MGI Symbol;Acc:MGI:107788]	1942.36	0.0905224	0.0562266	1.60996	0.107408	0.544958	Atp1b3	2181.26	0.302526	0.0846779	3.57267	0.000353363	0.00411706	Atp1b3	2268.14	0.834472	0.13855	6.02288	1.71e-09	3.48e-08
blue	ENSMUSG00000028412	Slc44a1	protein_coding	solute carrier family 44, member 1 [Source:MGI Symbol;Acc:MGI:2140592]	2042.17	0.070582	0.0543133	1.29953	0.193761	0.661655	Slc44a1	2408.18	0.274159	0.0651513	4.20804	2.58e-05	0.000460491	Slc44a1	2170.77	0.552424	0.107272	5.14975	2.61e-07	3.15e-06
blue	ENSMUSG00000057604	Lmcd1	protein_coding	LIM and cysteine-rich domains 1 [Source:MGI Symbol;Acc:MGI:1353635]	89.4653	0.23392	0.122978	1.90214	0.0571534	0.420407	Lmcd1	110.526	0.369192	0.154927	2.38301	0.0171716	0.0820916	Lmcd1	121.235	0.983729	0.142588	6.89908	5.23e-12	1.8e-10
blue	ENSMUSG00000027015	Cybrd1	protein_coding	cytochrome b reductase 1 [Source:MGI Symbol;Acc:MGI:2654575]	226.214	0.125652	0.0854181	1.47103	0.141284	0.599415	Cybrd1	294.498	0.748938	0.114757	6.52627	6.74e-11	6.63e-09	Cybrd1	291.589	1.30942	0.162003	8.08265	6.34e-16	4.4e-14
blue	ENSMUSG00000020538	Srebf1	protein_coding	sterol regulatory element binding transcription factor 1 [Source:MGI Symbol;Acc:MGI:107606]	1702.67	0.175646	0.0832276	2.11043	0.0348211	0.332366	Srebf1	2126.27	0.59024	0.101119	5.83708	5.31e-09	2.99e-07	Srebf1	2519.02	0.893454	0.133064	6.71445	1.89e-11	5.79e-10
blue	ENSMUSG00000022885	St6gal1	protein_coding	beta galactoside alpha 2,6 sialyltransferase 1 [Source:MGI Symbol;Acc:MGI:108470]	754.992	0.017144	0.0674355	0.254228	0.799319	0.961475	St6gal1	824.6	0.168423	0.0742105	2.26952	0.0232364	0.101918	St6gal1	768.086	0.583455	0.114026	5.11688	3.11e-07	3.7e-06
blue	ENSMUSG00000038146	Notch3	protein_coding	notch 3 [Source:MGI Symbol;Acc:MGI:99460]	484.028	0.141072	0.103805	1.35901	0.174142	0.639171	Notch3	491.003	0.375667	0.101034	3.71824	0.000200617	0.00257098	Notch3	556.674	0.704125	0.150822	4.66858	3.03e-06	2.81e-05
blue	ENSMUSG00000020019	Ntn4	protein_coding	netrin 4 [Source:MGI Symbol;Acc:MGI:1888978]	314.034	0.058846	0.101357	0.58058	0.561523	0.89487	Ntn4	355.972	0.280195	0.105744	2.64974	0.00805546	0.0473168	Ntn4	359.021	0.856099	0.143346	5.97226	2.34e-09	4.64e-08
blue	ENSMUSG00000016028	Celsr1	protein_coding	cadherin, EGF LAG seven-pass G-type receptor 1 [Source:MGI Symbol;Acc:MGI:1100883]	425.241	0.00503119	0.0978479	0.0514185	0.958992	0.995148	Celsr1	483.035	0.334958	0.112995	2.96436	0.00303316	0.0227462	Celsr1	506.736	0.736382	0.118567	6.21069	5.28e-10	1.22e-08
blue	ENSMUSG00000039616	Mocos	protein_coding	molybdenum cofactor sulfurase [Source:MGI Symbol;Acc:MGI:1915841]	34.4595	0.276586	0.203209	1.3611	0.173483	0.638448	Mocos	42.4298	0.500475	0.198569	2.52042	0.0117216	0.0627181	Mocos	54.2242	0.83778	0.226512	3.69862	0.000216776	0.00118148
blue	ENSMUSG00000040043	Rbms2	protein_coding	RNA binding motif, single stranded interacting protein 2 [Source:MGI Symbol;Acc:MGI:1861776]	289.178	0.0767176	0.0767987	0.998944	0.317822	0.7704	Rbms2	320.841	0.184613	0.0937698	1.96879	0.0489774	0.172498	Rbms2	317.591	0.622882	0.102566	6.07299	1.26e-09	2.61e-08
blue	ENSMUSG00000020829	Slc46a1	protein_coding	solute carrier family 46, member 1 [Source:MGI Symbol;Acc:MGI:1098733]	208.847	0.110911	0.0918015	1.20816	0.226987	0.694779	Slc46a1	227.995	0.0965268	0.103732	0.930543	0.35209	0.605439	Slc46a1	249.783	0.677382	0.129718	5.22197	1.77e-07	2.25e-06
blue	ENSMUSG00000025225	Nfkb2	protein_coding	nuclear factor of kappa light polypeptide gene enhancer in B cells 2, p49/p100 [Source:MGI Symbol;Acc:MGI:1099800]	84.6674	0.112069	0.134403	0.833832	0.404376	0.822036	Nfkb2	99.8895	0.715535	0.185967	3.84765	0.000119258	0.00167776	Nfkb2	123.547	1.22936	0.208662	5.89162	3.82e-09	7.24e-08
blue	ENSMUSG00000030748	Il4ra	protein_coding	interleukin 4 receptor, alpha [Source:MGI Symbol;Acc:MGI:105367]	138.014	0.0734542	0.105865	0.69385	0.487776	0.865286	Il4ra	169.477	0.548378	0.15941	3.44006	0.000581595	0.00616351	Il4ra	159.602	0.894685	0.15375	5.8191	5.92e-09	1.07e-07
blue	ENSMUSG00000026786	Apbb1ip	protein_coding	amyloid beta (A4) precursor protein-binding, family B, member 1 interacting protein [Source:MGI Symbol;Acc:MGI:1861354]	124.866	0.0788259	0.110822	0.711285	0.476907	0.85916	Apbb1ip	185.347	1.04297	0.120427	8.66061	4.69e-18	2.08e-15	Apbb1ip	186.968	1.42434	0.150302	9.47653	2.63e-21	3.69e-19
blue	ENSMUSG00000043943	Naalad2	protein_coding	N-acetylated alpha-linked acidic dipeptidase 2 [Source:MGI Symbol;Acc:MGI:1919810]	37.889	0.736254	0.227608	3.23475	0.00121749	0.0641112	Naalad2	54.4507	0.933667	0.236786	3.94308	8.04e-05	0.00120445	Naalad2	67.6869	1.64824	0.20878	7.89463	2.91e-15	1.79e-13
blue	ENSMUSG00000068129	Cst7	protein_coding	cystatin F (leukocystatin) [Source:MGI Symbol;Acc:MGI:1298217]	3.93722	0.416721	0.601002	0.693376	0.488074	NA	Cst7	35.3927	4.13219	0.539269	7.66258	1.82e-14	4.42e-12	Cst7	61.8365	6.84568	0.643892	10.6317	2.12e-26	5.28e-24
blue	ENSMUSG00000038375	Trp53inp2	protein_coding	transformation related protein 53 inducible nuclear protein 2 [Source:MGI Symbol;Acc:MGI:1915978]	4793.27	-0.0566951	0.0393191	-1.44192	0.149324	0.607604	Trp53inp2	5049.25	0.0946047	0.0505012	1.87331	0.0610249	0.201561	Trp53inp2	5230.76	0.562855	0.103207	5.45367	4.93e-08	7.26e-07
blue	ENSMUSG00000005360	Slc1a3	protein_coding	solute carrier family 1 (glial high affinity glutamate transporter), member 3 [Source:MGI Symbol;Acc:MGI:99917]	12839.9	0.0238489	0.0431502	0.552695	0.580472	0.905313	Slc1a3	15450.3	0.309195	0.0495528	6.2397	4.38e-10	3.48e-08	Slc1a3	14557.6	0.580442	0.0655059	8.8609	7.94e-19	8.73e-17
blue	ENSMUSG00000019978	Epb41l2	protein_coding	erythrocyte membrane protein band 4.1 like 2 [Source:MGI Symbol;Acc:MGI:103009]	1859.35	0.101769	0.0568502	1.79012	0.0734343	0.468639	Epb41l2	2079.58	0.331569	0.0573963	5.77684	7.61e-09	4.09e-07	Epb41l2	1817.85	0.55112	0.064625	8.52797	1.49e-17	1.32e-15
blue	ENSMUSG00000060961	Slc4a4	protein_coding	solute carrier family 4 (anion exchanger), member 4 [Source:MGI Symbol;Acc:MGI:1927555]	5202.33	-0.0245835	0.0681496	-0.360728	0.718303	0.942094	Slc4a4	6375.67	0.254952	0.0636771	4.00382	6.23e-05	0.000977021	Slc4a4	5620.92	0.528919	0.0709184	7.45814	8.78e-14	4.14e-12
blue	ENSMUSG00000026395	Ptprc	protein_coding	protein tyrosine phosphatase, receptor type, C [Source:MGI Symbol;Acc:MGI:97810]	86.672	0.549632	0.155623	3.53182	0.000412715	0.0334624	Ptprc	160.237	1.83884	0.193277	9.514	1.83e-21	1.35e-18	Ptprc	134.146	1.82027	0.169513	10.7383	6.73e-27	1.78e-24
blue	ENSMUSG00000022148	Fyb	protein_coding	FYN binding protein [Source:MGI Symbol;Acc:MGI:1346327]	87.0072	0.402547	0.143836	2.79865	0.00513159	0.136893	Fyb	130.809	1.05938	0.236549	4.47848	7.52e-06	0.000158546	Fyb	131.618	1.24791	0.208672	5.98027	2.23e-09	4.45e-08
blue	ENSMUSG00000022817	Itgb5	protein_coding	integrin beta 5 [Source:MGI Symbol;Acc:MGI:96614]	1308.7	0.13115	0.0511235	2.56535	0.0103071	0.18977	Itgb5	1802.58	0.7839	0.0939041	8.34788	6.95e-17	2.51e-14	Itgb5	2067.93	1.29134	0.112292	11.4999	1.32e-30	5.11e-28
blue	ENSMUSG00000029249	Rest	protein_coding	RE1-silencing transcription factor [Source:MGI Symbol;Acc:MGI:104897]	187.072	0.265088	0.0969118	2.73536	0.0062313	0.148645	Rest	189.989	0.265896	0.105499	2.52038	0.0117229	0.0627181	Rest	169.676	0.558409	0.119278	4.68159	2.85e-06	2.66e-05
blue	ENSMUSG00000040690	Col16a1	protein_coding	collagen, type XVI, alpha 1 [Source:MGI Symbol;Acc:MGI:1095396]	299.881	0.302647	0.124657	2.42785	0.0151887	0.223763	Col16a1	362.589	0.802583	0.209313	3.83437	0.000125889	0.00175293	Col16a1	415.28	1.14822	0.213962	5.3665	8.03e-08	1.11e-06
blue	ENSMUSG00000027215	Cd82	protein_coding	CD82 antigen [Source:MGI Symbol;Acc:MGI:104651]	565.118	0.220416	0.0827226	2.66452	0.00770974	0.164305	Cd82	632.237	0.508061	0.125313	4.05435	5.03e-05	0.000822324	Cd82	776.813	1.07962	0.150459	7.1755	7.2e-13	2.91e-11
blue	ENSMUSG00000028228	Cpne3	protein_coding	copine III [Source:MGI Symbol;Acc:MGI:1917818]	479.959	0.0941985	0.0732535	1.28592	0.19847	0.666887	Cpne3	568.108	0.415032	0.0695123	5.97063	2.36e-09	1.48e-07	Cpne3	520.639	0.94722	0.136679	6.93026	4.2e-12	1.46e-10
blue	ENSMUSG00000040751	Lat2	protein_coding	linker for activation of T cells family, member 2 [Source:MGI Symbol;Acc:MGI:1926479]	28.4706	0.987413	0.296294	3.33254	0.000860556	NA	Lat2	49.5083	1.4888	0.30996	4.80322	1.56e-06	4.14e-05	Lat2	57.4195	2.1719	0.295971	7.33821	2.16e-13	9.56e-12
blue	ENSMUSG00000050708	Ftl1	protein_coding	ferritin light polypeptide 1 [Source:MGI Symbol;Acc:MGI:95589]	4939.34	-0.0114407	0.0523494	-0.218544	0.827005	0.96862	Ftl1	6155.62	0.414369	0.077142	5.37151	7.81e-08	3.24e-06	Ftl1	7520.68	1.09286	0.119165	9.17099	4.69e-20	5.8e-18
blue	ENSMUSG00000031760	Mt3	protein_coding	metallothionein 3 [Source:MGI Symbol;Acc:MGI:97173]	4024.23	-0.0484314	0.0636668	-0.760702	0.446835	0.844185	Mt3	4802.22	0.111509	0.048565	2.29607	0.0216718	0.0971252	Mt3	4862.64	0.489273	0.0944428	5.18063	2.21e-07	2.72e-06
blue	ENSMUSG00000033192	Lpcat2	protein_coding	lysophosphatidylcholine acyltransferase 2 [Source:MGI Symbol;Acc:MGI:3606214]	175.183	0.133165	0.0991517	1.34304	0.179259	0.646999	Lpcat2	207.254	0.851595	0.143869	5.91922	3.23e-09	1.97e-07	Lpcat2	258.441	1.18283	0.122558	9.6512	4.86e-22	7.41e-20
blue	ENSMUSG00000036995	Asap3	protein_coding	ArfGAP with SH3 domain, ankyrin repeat and PH domain 3 [Source:MGI Symbol;Acc:MGI:2684986]	114.908	0.0789414	0.128418	0.614723	0.538737	0.88644	Asap3	119.776	0.545255	0.187323	2.91078	0.00360532	0.0260543	Asap3	139.759	1.25164	0.186632	6.70644	1.99e-11	6.1e-10
blue	ENSMUSG00000038312	Edem2	protein_coding	ER degradation enhancer, mannosidase alpha-like 2 [Source:MGI Symbol;Acc:MGI:1915540]	382.872	0.0889208	0.0642061	1.38493	0.166075	0.629719	Edem2	436.574	0.296912	0.073741	4.02642	5.66e-05	0.000902942	Edem2	443.489	0.56563	0.112934	5.00851	5.49e-07	6.16e-06
blue	ENSMUSG00000037523	Mavs	protein_coding	mitochondrial antiviral signaling protein [Source:MGI Symbol;Acc:MGI:2444773]	228.436	0.161482	0.0870069	1.85596	0.0634588	0.439542	Mavs	251.349	0.240422	0.092299	2.60482	0.00919236	0.05221	Mavs	261.383	0.717701	0.132041	5.43545	5.47e-08	7.91e-07
blue	ENSMUSG00000027423	Snx5	protein_coding	sorting nexin 5 [Source:MGI Symbol;Acc:MGI:1916428]	1316.88	0.111999	0.0511105	2.19131	0.0284291	0.308719	Snx5	1514.32	0.187943	0.0470561	3.99401	6.5e-05	0.00101233	Snx5	1337.65	0.480939	0.070898	6.78353	1.17e-11	3.76e-10
blue	ENSMUSG00000032754	Slc8b1	protein_coding	solute carrier family 8 (sodium/lithium/calcium exchanger), member B1 [Source:MGI Symbol;Acc:MGI:2180781]	112.754	0.0764327	0.12392	0.616792	0.537372	0.886022	Slc8b1	128.529	0.445966	0.114831	3.88366	0.000102897	0.0014807	Slc8b1	147.634	0.64767	0.148766	4.35361	1.34e-05	0.000104375
blue	ENSMUSG00000030124	Lag3	protein_coding	lymphocyte-activation gene 3 [Source:MGI Symbol;Acc:MGI:106588]	74.922	0.418853	0.165385	2.53259	0.0113223	0.197298	Lag3	236.671	2.51401	0.202713	12.4018	2.56e-35	1.13e-31	Lag3	298.676	3.07877	0.213085	14.4486	2.56e-47	3.34e-44
blue	ENSMUSG00000037405	Icam1	protein_coding	intercellular adhesion molecule 1 [Source:MGI Symbol;Acc:MGI:96392]	72.6385	0.337773	0.155705	2.16931	0.0300592	0.315878	Icam1	103.688	0.786852	0.268597	2.92949	0.00339519	0.024907	Icam1	142.48	1.96726	0.285778	6.88388	5.82e-12	1.98e-10
blue	ENSMUSG00000038168	P3h2	protein_coding	prolyl 3-hydroxylase 2 [Source:MGI Symbol;Acc:MGI:2146663]	132.577	0.255042	0.132358	1.92691	0.0539905	0.409041	P3h2	136.354	0.426851	0.151002	2.8268	0.00470164	0.0315719	P3h2	149.717	0.893003	0.176555	5.05794	4.24e-07	4.88e-06
blue	ENSMUSG00000032434	Cmtm6	protein_coding	CKLF-like MARVEL transmembrane domain containing 6 [Source:MGI Symbol;Acc:MGI:2447165]	572.202	-0.0110431	0.0560341	-0.197079	0.843766	0.974013	Cmtm6	651.045	0.186343	0.090321	2.06312	0.0391012	0.148214	Cmtm6	727.181	0.675844	0.0990974	6.82	9.1e-12	3e-10
blue	ENSMUSG00000027111	Itga6	protein_coding	integrin alpha 6 [Source:MGI Symbol;Acc:MGI:96605]	619.956	0.0358284	0.0589199	0.608087	0.54313	0.888752	Itga6	730.565	0.354974	0.0811646	4.3735	1.22e-05	0.000243408	Itga6	722.897	0.923767	0.107951	8.55729	1.16e-17	1.05e-15
blue	ENSMUSG00000032554	Trf	protein_coding	transferrin [Source:MGI Symbol;Acc:MGI:98821]	4452.33	0.103824	0.060067	1.72846	0.0839053	0.495458	Trf	6002.86	0.60804	0.111678	5.4446	5.19e-08	2.3e-06	Trf	7465.5	1.36676	0.155222	8.80523	1.31e-18	1.39e-16
blue	ENSMUSG00000022665	Ccdc80	protein_coding	coiled-coil domain containing 80 [Source:MGI Symbol;Acc:MGI:1915146]	275.739	0.0557841	0.115403	0.483385	0.628822	0.924092	Ccdc80	305.026	0.387891	0.111149	3.48983	0.000483325	0.0053262	Ccdc80	275.632	0.62695	0.109453	5.72802	1.02e-08	1.75e-07
blue	ENSMUSG00000022216	Psme1	protein_coding	proteasome (prosome, macropain) activator subunit 1 (PA28 alpha) [Source:MGI Symbol;Acc:MGI:1096367]	524.636	0.0889587	0.0642801	1.38392	0.166382	0.630076	Psme1	561.605	0.245696	0.0513092	4.78854	1.68e-06	4.43e-05	Psme1	536.735	0.486058	0.105272	4.61717	3.89e-06	3.52e-05
blue	ENSMUSG00000053398	Phgdh	protein_coding	3-phosphoglycerate dehydrogenase [Source:MGI Symbol;Acc:MGI:1355330]	1308.41	-0.0144419	0.0765335	-0.188701	0.850327	0.975871	Phgdh	1416.92	0.128938	0.0626104	2.05936	0.0394594	0.149172	Phgdh	1478.84	0.436094	0.085232	5.11656	3.11e-07	3.7e-06
blue	ENSMUSG00000052397	Ezr	protein_coding	ezrin [Source:MGI Symbol;Acc:MGI:98931]	1978.52	0.114616	0.0823379	1.39201	0.163918	0.628541	Ezr	2282.16	0.208408	0.0850824	2.44948	0.0143063	0.0723535	Ezr	2440.92	0.90906	0.144716	6.2817	3.35e-10	8.13e-09
blue	ENSMUSG00000061132	Blnk	protein_coding	B cell linker [Source:MGI Symbol;Acc:MGI:96878]	326.481	-0.0299349	0.0723259	-0.413889	0.678955	0.934631	Blnk	409.848	0.168955	0.0958328	1.76302	0.0778968	0.23749	Blnk	416.683	0.543136	0.0945413	5.74496	9.19e-09	1.6e-07
blue	ENSMUSG00000032180	Tmed1	protein_coding	transmembrane p24 trafficking protein 1 [Source:MGI Symbol;Acc:MGI:106201]	168.113	0.151241	0.0959482	1.57627	0.114963	0.55949	Tmed1	176.341	0.23492	0.115014	2.04253	0.041099	0.153713	Tmed1	191.279	0.583097	0.120426	4.84194	1.29e-06	1.31e-05
blue	ENSMUSG00000037031	Tspan15	protein_coding	tetraspanin 15 [Source:MGI Symbol;Acc:MGI:1917673]	385.536	-0.0052668	0.0768347	-0.0685471	0.94535	0.993055	Tspan15	440.588	0.226525	0.124908	1.81354	0.0697484	0.220315	Tspan15	462.758	0.678249	0.132097	5.13448	2.83e-07	3.39e-06
blue	ENSMUSG00000042289	Hsd3b7	protein_coding	hydroxy-delta-5-steroid dehydrogenase, 3 beta- and steroid delta-isomerase 7 [Source:MGI Symbol;Acc:MGI:2141879]	124.628	0.208253	0.139265	1.49537	0.134817	0.590316	Hsd3b7	130.942	0.735592	0.159448	4.61337	3.96e-06	9.24e-05	Hsd3b7	154.117	1.00655	0.159585	6.30728	2.84e-10	7.03e-09
blue	ENSMUSG00000062937	Mtap	protein_coding	methylthioadenosine phosphorylase [Source:MGI Symbol;Acc:MGI:1914152]	195.924	0.0345948	0.0898598	0.384987	0.700247	0.938049	Mtap	208.193	0.254927	0.100658	2.5326	0.0113219	0.0609227	Mtap	194.398	0.659607	0.111201	5.93168	3e-09	5.83e-08
blue	ENSMUSG00000022758	P2rx6	protein_coding	purinergic receptor P2X, ligand-gated ion channel, 6 [Source:MGI Symbol;Acc:MGI:1337113]	39.8545	0.119475	0.18752	0.637132	0.524039	0.88042	P2rx6	46.2273	0.349403	0.178591	1.95645	0.0504122	0.176145	P2rx6	46.5885	1.02398	0.214277	4.77875	1.76e-06	1.73e-05
blue	ENSMUSG00000006344	Ggt5	protein_coding	gamma-glutamyltransferase 5 [Source:MGI Symbol;Acc:MGI:1346063]	63.1025	0.228855	0.157343	1.4545	0.145809	0.603961	Ggt5	64.1578	0.487753	0.222931	2.18791	0.0286761	0.119174	Ggt5	88.4588	0.991615	0.248584	3.98906	6.63e-05	0.000423256
blue	ENSMUSG00000018008	Cyth4	protein_coding	cytohesin 4 [Source:MGI Symbol;Acc:MGI:2441702]	256.96	0.116869	0.110868	1.05413	0.291826	0.752522	Cyth4	333.64	0.803793	0.117115	6.86326	6.73e-12	8.57e-10	Cyth4	353.353	0.971919	0.146986	6.61232	3.78e-11	1.09e-09
blue	ENSMUSG00000068220	Lgals1	protein_coding	lectin, galactose binding, soluble 1 [Source:MGI Symbol;Acc:MGI:96777]	227.062	0.256373	0.112329	2.28233	0.0224696	0.276405	Lgals1	256.508	0.588442	0.123608	4.76055	1.93e-06	5.03e-05	Lgals1	361.058	1.48559	0.206988	7.17716	7.12e-13	2.88e-11
blue	ENSMUSG00000033088	Triobp	protein_coding	TRIO and F-actin binding protein [Source:MGI Symbol;Acc:MGI:1349410]	241.061	-0.0646089	0.0968236	-0.667285	0.50459	0.872753	Triobp	238.56	0.269515	0.131066	2.05633	0.0397512	0.149955	Triobp	252.954	0.596187	0.120337	4.95433	7.26e-07	7.84e-06
blue	ENSMUSG00000042524	Sun2	protein_coding	Sad1 and UNC84 domain containing 2 [Source:MGI Symbol;Acc:MGI:2443011]	909.742	0.0279324	0.053659	0.520555	0.602677	0.91614	Sun2	1047.47	0.334612	0.057203	5.84955	4.93e-09	2.84e-07	Sun2	1013.84	0.540955	0.103803	5.21139	1.87e-07	2.36e-06
blue	ENSMUSG00000018042	Cyb5r3	protein_coding	cytochrome b5 reductase 3 [Source:MGI Symbol;Acc:MGI:94893]	1284.39	0.0599002	0.0486388	1.23153	0.218125	0.686229	Cyb5r3	1453.66	0.324507	0.0768813	4.22088	2.43e-05	0.000439464	Cyb5r3	1511.5	0.654013	0.107288	6.09588	1.09e-09	2.29e-08
blue	ENSMUSG00000022614	Lmf2	protein_coding	lipase maturation factor 2 [Source:MGI Symbol;Acc:MGI:2146015]	408.977	0.0646354	0.078165	0.826909	0.408288	0.823421	Lmf2	416.284	0.1799	0.0859993	2.09188	0.0364495	0.140786	Lmf2	453.6	0.51699	0.0953736	5.42069	5.94e-08	8.51e-07
blue	ENSMUSG00000005413	Hmox1	protein_coding	heme oxygenase 1 [Source:MGI Symbol;Acc:MGI:96163]	123.874	0.252868	0.113644	2.22508	0.0260757	0.297961	Hmox1	172.601	0.8916	0.12123	7.3546	1.92e-13	3.53e-11	Hmox1	211.034	1.66905	0.200266	8.33413	7.81e-17	6.23e-15
blue	ENSMUSG00000009585	Apobec3	protein_coding	apolipoprotein B mRNA editing enzyme, catalytic polypeptide 3 [Source:MGI Symbol;Acc:MGI:1933111]	67.4511	0.300969	0.18316	1.6432	0.100341	0.5342	Apobec3	80.1924	0.735642	0.17564	4.18835	2.81e-05	0.000496306	Apobec3	82.3721	1.10155	0.174789	6.30214	2.94e-10	7.22e-09
blue	ENSMUSG00000041736	Tspo	protein_coding	translocator protein [Source:MGI Symbol;Acc:MGI:88222]	88.9973	0.148009	0.139855	1.05831	0.289914	0.750991	Tspo	113.588	0.694069	0.187774	3.6963	0.000218764	0.00276548	Tspo	175.049	1.70974	0.235257	7.26753	3.66e-13	1.56e-11
blue	ENSMUSG00000071715	Ncf4	protein_coding	neutrophil cytosolic factor 4 [Source:MGI Symbol;Acc:MGI:109186]	18.4571	0.335517	0.280154	1.19762	0.231065	NA	Ncf4	29.5038	1.45273	0.272036	5.3402	9.28e-08	3.73e-06	Ncf4	42.6275	2.22439	0.270031	8.23756	1.76e-16	1.31e-14
blue	ENSMUSG00000035805	Mlc1	protein_coding	megalencephalic leukoencephalopathy with subcortical cysts 1 homolog (human) [Source:MGI Symbol;Acc:MGI:2157910]	3464.08	0.0691643	0.0536544	1.28907	0.197373	0.665225	Mlc1	4333.68	0.434056	0.0695317	6.24257	4.3e-10	3.43e-08	Mlc1	4725.25	0.950876	0.0997312	9.53438	1.51e-21	2.17e-19
blue	ENSMUSG00000040997	Abhd4	protein_coding	abhydrolase domain containing 4 [Source:MGI Symbol;Acc:MGI:1915938]	1397.51	0.0478142	0.074423	0.642465	0.520571	0.878963	Abhd4	1785.81	0.540197	0.0763125	7.07875	1.45e-12	2.18e-10	Abhd4	1957.28	1.04205	0.114335	9.11401	7.94e-20	9.59e-18
blue	ENSMUSG00000021069	Pygl	protein_coding	liver glycogen phosphorylase [Source:MGI Symbol;Acc:MGI:97829]	105.765	0.133184	0.116	1.14814	0.250912	0.721202	Pygl	123.69	0.347537	0.111964	3.10401	0.00190918	0.0158896	Pygl	124.557	0.852865	0.164148	5.1957	2.04e-07	2.54e-06
blue	ENSMUSG00000044456	Rin3	protein_coding	Ras and Rab interactor 3 [Source:MGI Symbol;Acc:MGI:2385708]	112.911	-0.0607142	0.123251	-0.492605	0.622291	0.922765	Rin3	126.576	0.314513	0.137503	2.28732	0.022177	0.0986837	Rin3	127.786	0.754452	0.165998	4.54496	5.49e-06	4.77e-05
blue	ENSMUSG00000021190	Lgmn	protein_coding	legumain [Source:MGI Symbol;Acc:MGI:1330838]	2345.63	0.0992035	0.0417551	2.37584	0.0175089	0.241027	Lgmn	2869.85	0.457336	0.07224	6.33079	2.44e-10	2.07e-08	Lgmn	3001.82	0.923198	0.0927061	9.95832	2.32e-23	4.04e-21
blue	ENSMUSG00000079197	Psme2	protein_coding	proteasome (prosome, macropain) activator subunit 2 (PA28 beta) [Source:MGI Symbol;Acc:MGI:1096365]	327.125	0.0681444	0.0927446	0.734754	0.46249	0.852228	Psme2	349.145	0.149431	0.0740868	2.01697	0.0436991	0.160188	Psme2	379.55	0.49255	0.114556	4.29965	1.71e-05	0.000129282
blue	ENSMUSG00000016256	Ctsz	protein_coding	cathepsin Z [Source:MGI Symbol;Acc:MGI:1891190]	704.899	0.25499	0.0646784	3.94244	8.07e-05	0.0123835	Ctsz	1104.62	1.06896	0.124611	8.57843	9.62e-18	3.87e-15	Ctsz	1360.35	1.81924	0.153078	11.8845	1.43e-32	6.77e-30
blue	ENSMUSG00000003283	Hck	protein_coding	hemopoietic cell kinase [Source:MGI Symbol;Acc:MGI:96052]	38.9466	-0.101047	0.201885	-0.500516	0.616712	0.921174	Hck	58.7259	0.875989	0.191108	4.58373	4.57e-06	0.000104633	Hck	67.0377	1.51306	0.213001	7.10354	1.22e-12	4.78e-11
blue	ENSMUSG00000027447	Cst3	protein_coding	cystatin C [Source:MGI Symbol;Acc:MGI:102519]	16767	0.0844668	0.0578903	1.45909	0.144542	0.602294	Cst3	23066.1	0.567927	0.072584	7.82441	5.1e-15	1.43e-12	Cst3	25878.3	1.11685	0.097465	11.459	2.12e-30	8.05e-28
blue	ENSMUSG00000024048	Myl12a	protein_coding	myosin, light chain 12A, regulatory, non-sarcomeric [Source:MGI Symbol;Acc:MGI:1914518]	294.888	0.0387261	0.0764963	0.506249	0.612682	0.919503	Myl12a	329.399	0.335457	0.0919599	3.64786	0.000264439	0.00322538	Myl12a	329.614	0.952379	0.164801	5.77898	7.52e-09	1.33e-07
blue	ENSMUSG00000031387	Renbp	protein_coding	renin binding protein [Source:MGI Symbol;Acc:MGI:105940]	63.5004	0.476762	0.173288	2.75127	0.00593648	0.146911	Renbp	89.9226	0.684365	0.178087	3.84286	0.000121608	0.0017054	Renbp	112.62	1.31689	0.210203	6.26483	3.73e-10	9e-09
blue	ENSMUSG00000060090	Rp2	protein_coding	retinitis pigmentosa 2 homolog [Source:MGI Symbol;Acc:MGI:1277953]	370.443	0.0675605	0.0773009	0.873994	0.382122	0.810163	Rp2	415.779	0.404945	0.094059	4.30522	1.67e-05	0.000316097	Rp2	363.974	0.857035	0.158755	5.39847	6.72e-08	9.52e-07
blue	ENSMUSG00000001131	Timp1	protein_coding	tissue inhibitor of metalloproteinase 1 [Source:MGI Symbol;Acc:MGI:98752]	6.23581	0.418245	0.479691	0.871906	0.383259	NA	Timp1	15.611	2.25818	0.424952	5.31396	1.07e-07	4.22e-06	Timp1	26.012	3.66916	0.469333	7.8178	5.38e-15	3.16e-13
blue	ENSMUSG00000031497	Tnfsf13b	protein_coding	tumor necrosis factor (ligand) superfamily, member 13b [Source:MGI Symbol;Acc:MGI:1344376]	21.713	1.11397	0.279101	3.99128	6.57e-05	NA	Tnfsf13b	31.7736	1.12748	0.228676	4.93047	8.2e-07	2.4e-05	Tnfsf13b	33.6139	1.29232	0.269376	4.79744	1.61e-06	1.59e-05
blue	ENSMUSG00000054509	Parp4	protein_coding	poly (ADP-ribose) polymerase family, member 4 [Source:MGI Symbol;Acc:MGI:2685589]	254.794	0.198379	0.0857744	2.3128	0.0207339	0.26364	Parp4	293.992	0.345159	0.128632	2.6833	0.00728995	0.0438883	Parp4	296.448	1.00675	0.146556	6.86937	6.45e-12	2.16e-10
blue	ENSMUSG00000022125	Cln5	protein_coding	ceroid-lipofuscinosis, neuronal 5 [Source:MGI Symbol;Acc:MGI:2442253]	226.453	0.229949	0.0809115	2.84198	0.00448348	0.127386	Cln5	268.865	0.318148	0.0829636	3.8348	0.000125669	0.00175125	Cln5	246.181	0.561403	0.133165	4.21585	2.49e-05	0.000179881
blue	ENSMUSG00000030703	Gdpd3	protein_coding	glycerophosphodiester phosphodiesterase domain containing 3 [Source:MGI Symbol;Acc:MGI:1915866]	222.227	0.135996	0.121621	1.1182	0.263483	0.729164	Gdpd3	298.089	0.413208	0.0772211	5.35098	8.75e-08	3.58e-06	Gdpd3	313.188	0.852305	0.11301	7.54187	4.63e-14	2.33e-12
blue	ENSMUSG00000036879	Phkb	protein_coding	phosphorylase kinase beta [Source:MGI Symbol;Acc:MGI:97578]	1012.23	0.148735	0.066998	2.21999	0.0264197	0.299844	Phkb	1134.48	0.34628	0.0721041	4.8025	1.57e-06	4.15e-05	Phkb	1036.04	0.732621	0.117201	6.251	4.08e-10	9.71e-09
blue	ENSMUSG00000031775	Pllp	protein_coding	plasma membrane proteolipid [Source:MGI Symbol;Acc:MGI:1915051]	888.593	0.0768765	0.0797298	0.964212	0.33494	0.781544	Pllp	994.461	0.453581	0.129074	3.51412	0.000441206	0.00495037	Pllp	1016.27	0.646467	0.133722	4.83443	1.34e-06	1.35e-05
blue	ENSMUSG00000002274	Metrn	protein_coding	meteorin, glial cell differentiation regulator [Source:MGI Symbol;Acc:MGI:1917333]	988.5	-0.0192576	0.0763471	-0.252237	0.800858	0.962004	Metrn	1123.37	0.320345	0.089553	3.57715	0.000347361	0.00405514	Metrn	1375.51	0.815011	0.143131	5.69418	1.24e-08	2.09e-07
blue	ENSMUSG00000030793	Pycard	protein_coding	PYD and CARD domain containing [Source:MGI Symbol;Acc:MGI:1931465]	43.6489	0.433246	0.32495	1.33327	0.182444	0.651094	Pycard	56.0884	0.681163	0.28099	2.42416	0.015344	0.0760609	Pycard	75.8814	1.88485	0.349967	5.38581	7.21e-08	1.01e-06
blue	ENSMUSG00000030745	Il21r	protein_coding	interleukin 21 receptor [Source:MGI Symbol;Acc:MGI:1890475]	23.5774	0.331344	0.237978	1.39233	0.163821	NA	Il21r	36.6579	1.13135	0.2416	4.68273	2.83e-06	6.97e-05	Il21r	40.0623	1.27377	0.274212	4.64519	3.4e-06	3.12e-05
blue	ENSMUSG00000032281	Acsbg1	protein_coding	acyl-CoA synthetase bubblegum family member 1 [Source:MGI Symbol;Acc:MGI:2385656]	3204.54	-0.0163319	0.0505544	-0.323056	0.746653	0.950921	Acsbg1	3809.85	0.161043	0.0585205	2.7519	0.0059251	0.0375447	Acsbg1	3834.37	0.496729	0.0797861	6.22577	4.79e-10	1.12e-08
blue	ENSMUSG00000032359	Ctsh	protein_coding	cathepsin H [Source:MGI Symbol;Acc:MGI:107285]	163.55	0.353989	0.143414	2.46829	0.013576	0.215313	Ctsh	220.098	1.25465	0.197696	6.34636	2.2e-10	1.9e-08	Ctsh	284.886	1.78993	0.226598	7.89911	2.81e-15	1.74e-13
blue	ENSMUSG00000030630	Fah	protein_coding	fumarylacetoacetate hydrolase [Source:MGI Symbol;Acc:MGI:95482]	380.27	0.103256	0.0724599	1.42501	0.154154	0.612541	Fah	414.297	0.145837	0.0776021	1.87929	0.0602045	0.199792	Fah	406.549	0.337676	0.096014	3.51695	0.000436542	0.00215752
blue	ENSMUSG00000027293	Ehd4	protein_coding	EH-domain containing 4 [Source:MGI Symbol;Acc:MGI:1919619]	301.716	0.0260236	0.090661	0.287043	0.77408	0.956532	Ehd4	333.644	0.588	0.126098	4.66304	3.12e-06	7.55e-05	Ehd4	320.48	0.906201	0.124322	7.28913	3.12e-13	1.34e-11
blue	ENSMUSG00000040093	Bmf	protein_coding	BCL2 modifying factor [Source:MGI Symbol;Acc:MGI:2176433]	86.2962	0.352859	0.216406	1.63055	0.102986	0.538798	Bmf	95.9056	0.557436	0.283175	1.96852	0.0490083	0.172538	Bmf	108.302	1.50721	0.171212	8.80323	1.33e-18	1.41e-16
blue	ENSMUSG00000027562	Car2	protein_coding	carbonic anhydrase 2 [Source:MGI Symbol;Acc:MGI:88269]	3956.08	0.0339593	0.0554817	0.612081	0.540484	0.887705	Car2	4358.55	0.166363	0.0531029	3.13285	0.00173119	0.0146316	Car2	4305.06	0.419464	0.089172	4.70399	2.55e-06	2.4e-05
blue	ENSMUSG00000028223	Decr1	protein_coding	2,4-dienoyl CoA reductase 1, mitochondrial [Source:MGI Symbol;Acc:MGI:1914710]	287.86	0.0811115	0.0755635	1.07342	0.283082	0.747079	Decr1	330.837	0.329135	0.109366	3.00948	0.00261694	0.0202956	Decr1	331.067	0.767002	0.124438	6.16373	7.11e-10	1.57e-08
blue	ENSMUSG00000022094	Slc39a14	protein_coding	solute carrier family 39 (zinc transporter), member 14 [Source:MGI Symbol;Acc:MGI:2384851]	902.189	-0.0669827	0.0691114	-0.969198	0.332446	0.780267	Slc39a14	1017.12	0.236281	0.108622	2.17526	0.0296104	0.121657	Slc39a14	963.683	0.748184	0.110057	6.79813	1.06e-11	3.44e-10
blue	ENSMUSG00000031584	Gsr	protein_coding	glutathione reductase [Source:MGI Symbol;Acc:MGI:95804]	661.792	0.0408342	0.0748209	0.545759	0.585231	0.908931	Gsr	741.406	0.208595	0.095498	2.18429	0.0289408	0.119644	Gsr	725.458	0.396917	0.0980907	4.04643	5.2e-05	0.000340972
blue	ENSMUSG00000005142	Man2b1	protein_coding	mannosidase 2, alpha B1 [Source:MGI Symbol;Acc:MGI:107286]	887.613	0.347949	0.063397	5.48841	4.06e-08	3.88e-05	Man2b1	1238.47	1.08072	0.141827	7.62	2.54e-14	5.68e-12	Man2b1	1343.52	1.41997	0.134517	10.5561	4.76e-26	1.14e-23
blue	ENSMUSG00000053898	Ech1	protein_coding	enoyl coenzyme A hydratase 1, peroxisomal [Source:MGI Symbol;Acc:MGI:1858208]	519.463	0.0240141	0.0830919	0.289006	0.772577	0.956532	Ech1	550.353	0.154856	0.0563633	2.74746	0.00600587	0.0379614	Ech1	573.419	0.54339	0.101932	5.3309	9.77e-08	1.33e-06
blue	ENSMUSG00000030798	Cd37	protein_coding	CD37 antigen [Source:MGI Symbol;Acc:MGI:88330]	63.9558	0.0973854	0.153533	0.634295	0.525888	0.881483	Cd37	95.7491	0.874833	0.166035	5.26897	1.37e-07	5.01e-06	Cd37	119.78	1.61558	0.205996	7.84277	4.41e-15	2.65e-13
blue	ENSMUSG00000052142	Rasal3	protein_coding	RAS protein activator like 3 [Source:MGI Symbol;Acc:MGI:2444128]	55.873	0.405217	0.15973	2.5369	0.011184	0.196109	Rasal3	87.7035	1.29335	0.214739	6.02288	1.71e-09	1.11e-07	Rasal3	87.7603	1.30399	0.211323	6.1706	6.8e-10	1.52e-08
blue	ENSMUSG00000032714	Syde1	protein_coding	synapse defective 1, Rho GTPase, homolog 1 (C. elegans) [Source:MGI Symbol;Acc:MGI:1918959]	265.849	0.0195161	0.076994	0.253475	0.799901	0.961677	Syde1	277.675	0.270552	0.10237	2.64289	0.00822008	0.0479925	Syde1	325.568	0.773311	0.101597	7.61152	2.71e-14	1.42e-12
blue	ENSMUSG00000037563	Rps16	protein_coding	ribosomal protein S16 [Source:MGI Symbol;Acc:MGI:98118]	1440.32	-0.0304941	0.0667996	-0.456501	0.64803	0.927446	Rps16	1598.51	0.0655332	0.0561227	1.16768	0.242937	0.488024	Rps16	1649.93	0.433429	0.0794493	5.45541	4.89e-08	7.2e-07
blue	ENSMUSG00000001123	Lgals9	protein_coding	lectin, galactose binding, soluble 9 [Source:MGI Symbol;Acc:MGI:109496]	111.406	-0.0289899	0.146713	-0.197596	0.843361	0.974013	Lgals9	132.313	0.627751	0.142649	4.40067	1.08e-05	0.000217032	Lgals9	152.724	1.14819	0.142603	8.05169	8.17e-16	5.5e-14
blue	ENSMUSG00000001918	Slc1a5	protein_coding	solute carrier family 1 (neutral amino acid transporter), member 5 [Source:MGI Symbol;Acc:MGI:105305]	66.4965	0.0366034	0.198727	0.184189	0.853865	0.976761	Slc1a5	73.4996	0.457413	0.188186	2.43065	0.0150719	0.0750751	Slc1a5	92.3086	1.28792	0.312367	4.12308	3.74e-05	0.000255782
blue	ENSMUSG00000004610	Etfb	protein_coding	electron transferring flavoprotein, beta polypeptide [Source:MGI Symbol;Acc:MGI:106098]	558.96	0.125785	0.0699344	1.79861	0.0720796	0.465195	Etfb	598.094	0.156957	0.0892286	1.75904	0.0785699	0.239119	Etfb	662.272	0.655929	0.113355	5.78651	7.19e-09	1.27e-07
blue	ENSMUSG00000051504	Siglech	protein_coding	sialic acid binding Ig-like lectin H [Source:MGI Symbol;Acc:MGI:2443256]	227.463	0.31956	0.105238	3.03655	0.00239303	0.0930896	Siglech	279.355	0.603545	0.124997	4.82847	1.38e-06	3.75e-05	Siglech	267.248	0.824387	0.110064	7.4901	6.88e-14	3.34e-12
blue	ENSMUSG00000040883	Tmem205	protein_coding	transmembrane protein 205 [Source:MGI Symbol;Acc:MGI:3045495]	273.974	0.0590558	0.0753981	0.783253	0.433478	0.835525	Tmem205	300.189	0.104674	0.0958287	1.0923	0.274702	0.525092	Tmem205	325.598	0.661232	0.138415	4.77717	1.78e-06	1.74e-05
blue	ENSMUSG00000003812	Dnase2a	protein_coding	deoxyribonuclease II alpha [Source:MGI Symbol;Acc:MGI:1329019]	136.873	0.169149	0.136004	1.24371	0.213607	0.683844	Dnase2a	163.887	0.859809	0.157955	5.44337	5.23e-08	2.31e-06	Dnase2a	167.684	1.16749	0.180761	6.45874	1.06e-10	2.82e-09
blue	ENSMUSG00000036634	Mag	protein_coding	myelin-associated glycoprotein [Source:MGI Symbol;Acc:MGI:96912]	3117.11	0.0462927	0.0705874	0.65582	0.51194	0.875187	Mag	3500	0.354295	0.0951937	3.72183	0.000197782	0.00254756	Mag	3466.9	0.476028	0.121195	3.92778	8.57e-05	0.000528623
blue	ENSMUSG00000020573	Pik3cg	protein_coding	phosphatidylinositol-4,5-bisphosphate 3-kinase catalytic subunit gamma [Source:MGI Symbol;Acc:MGI:1353576]	95.4587	0.330606	0.137308	2.40776	0.0160506	0.231556	Pik3cg	145.273	0.948351	0.14339	6.6138	3.75e-11	3.95e-09	Pik3cg	148.49	1.14813	0.140385	8.17846	2.87e-16	2.07e-14
blue	ENSMUSG00000032667	Pon2	protein_coding	paraoxonase 2 [Source:MGI Symbol;Acc:MGI:106687]	675.076	0.0574077	0.0717426	0.800191	0.4236	0.831064	Pon2	813.131	0.317939	0.0989093	3.21445	0.00130694	0.0117532	Pon2	834.025	0.872119	0.101448	8.59672	8.2e-18	7.62e-16
blue	ENSMUSG00000025321	Itgb8	protein_coding	integrin beta 8 [Source:MGI Symbol;Acc:MGI:1338035]	2012.04	0.135511	0.0669551	2.02391	0.0429799	0.369479	Itgb8	2445.26	0.363345	0.0630341	5.76426	8.2e-09	4.35e-07	Itgb8	2342.03	0.978811	0.12748	7.67817	1.61e-14	8.78e-13
blue	ENSMUSG00000029826	Zc3hav1	protein_coding	zinc finger CCCH type, antiviral 1 [Source:MGI Symbol;Acc:MGI:1926031]	182.802	0.190282	0.110212	1.72651	0.084256	0.495904	Zc3hav1	245.945	0.400691	0.119588	3.3506	0.00080638	0.00804471	Zc3hav1	268.346	0.931775	0.112071	8.31413	9.24e-17	7.22e-15
blue	ENSMUSG00000007655	Cav1	protein_coding	caveolin 1, caveolae protein [Source:MGI Symbol;Acc:MGI:102709]	303.273	-0.221207	0.119545	-1.85041	0.0642552	0.441376	Cav1	336.26	0.836785	0.128107	6.5319	6.49e-11	6.42e-09	Cav1	367.375	1.26742	0.175357	7.22766	4.91e-13	2.05e-11
blue	ENSMUSG00000029776	Hibadh	protein_coding	3-hydroxyisobutyrate dehydrogenase [Source:MGI Symbol;Acc:MGI:1889802]	886.908	0.0382795	0.0465615	0.822129	0.411004	0.824292	Hibadh	1029.63	0.224358	0.0462838	4.84744	1.25e-06	3.45e-05	Hibadh	936.901	0.504194	0.0890201	5.66382	1.48e-08	2.45e-07
blue	ENSMUSG00000009281	Rarres2	protein_coding	retinoic acid receptor responder (tazarotene induced) 2 [Source:MGI Symbol;Acc:MGI:1918910]	154.38	0.194034	0.14429	1.34475	0.178706	0.645418	Rarres2	169.405	0.506452	0.136226	3.71774	0.000201016	0.00257423	Rarres2	197.665	1.01236	0.191901	5.27542	1.32e-07	1.74e-06
blue	ENSMUSG00000029810	Tmem176b	protein_coding	transmembrane protein 176B [Source:MGI Symbol;Acc:MGI:1916348]	654.662	0.219736	0.072711	3.02205	0.00251068	0.0951028	Tmem176b	885.948	0.773141	0.115332	6.70363	2.03e-11	2.31e-09	Tmem176b	1093.6	1.50701	0.153916	9.7911	1.23e-22	2.01e-20
blue	ENSMUSG00000007613	Tgfbr1	protein_coding	transforming growth factor, beta receptor I [Source:MGI Symbol;Acc:MGI:98728]	757.804	0.112771	0.0773686	1.45758	0.144956	0.602698	Tgfbr1	1042.32	0.636185	0.0777809	8.17919	2.86e-16	9.2e-14	Tgfbr1	920.146	1.02373	0.123388	8.29685	1.07e-16	8.24e-15
blue	ENSMUSG00000053317	Sec61b	protein_coding	Sec61 beta subunit [Source:MGI Symbol;Acc:MGI:1913462]	280.598	-0.00210642	0.081522	-0.0258386	0.979386	0.997615	Sec61b	302.11	0.0396541	0.0669739	0.592083	0.553795	0.763466	Sec61b	298.003	0.515777	0.119477	4.31697	1.58e-05	0.000120683
blue	ENSMUSG00000039158	Akna	protein_coding	AT-hook transcription factor [Source:MGI Symbol;Acc:MGI:2140340]	213.514	0.227636	0.089225	2.55126	0.0107335	0.192737	Akna	230.119	0.699065	0.12586	5.55431	2.79e-08	1.32e-06	Akna	236.207	0.852577	0.105857	8.05401	8.01e-16	5.42e-14
blue	ENSMUSG00000052085	Dock8	protein_coding	dedicator of cytokinesis 8 [Source:MGI Symbol;Acc:MGI:1921396]	200.701	0.143744	0.0872872	1.64679	0.0996005	0.53258	Dock8	250.469	0.52181	0.166861	3.12721	0.00176472	0.0148442	Dock8	264.873	1.07068	0.100651	10.6375	1.99e-26	5.02e-24
blue	ENSMUSG00000052942	Glis3	protein_coding	GLIS family zinc finger 3 [Source:MGI Symbol;Acc:MGI:2444289]	234.118	0.0267517	0.111728	0.239435	0.810768	0.964856	Glis3	250.463	0.557891	0.123868	4.50392	6.67e-06	0.000142935	Glis3	287.426	1.05808	0.144922	7.30103	2.86e-13	1.24e-11
blue	ENSMUSG00000042129	Rassf4	protein_coding	Ras association (RalGDS/AF-6) domain family member 4 [Source:MGI Symbol;Acc:MGI:2386853]	198.205	0.137982	0.107948	1.27822	0.20117	0.668688	Rassf4	272.557	0.972651	0.126726	7.67521	1.65e-14	4.06e-12	Rassf4	303.06	1.64743	0.176529	9.33232	1.04e-20	1.38e-18
blue	ENSMUSG00000020101	Vsir	protein_coding	V-set immunoregulatory receptor [Source:MGI Symbol;Acc:MGI:1921298]	590.14	0.0621874	0.0875222	0.710532	0.477374	0.859249	Vsir	770.855	0.603735	0.100786	5.99026	2.1e-09	1.32e-07	Vsir	842.252	1.01137	0.116311	8.69541	3.46e-18	3.41e-16
blue	ENSMUSG00000021796	Bmpr1a	protein_coding	bone morphogenetic protein receptor, type 1A [Source:MGI Symbol;Acc:MGI:1338938]	1607.54	-0.0068186	0.056641	-0.120383	0.90418	0.987853	Bmpr1a	1758.02	0.175351	0.0493245	3.55505	0.000377911	0.00435151	Bmpr1a	1527.85	0.56555	0.0858632	6.58664	4.5e-11	1.28e-09
blue	ENSMUSG00000024781	Lipa	protein_coding	lysosomal acid lipase A [Source:MGI Symbol;Acc:MGI:96789]	724.31	0.000987235	0.0650642	0.0151733	0.987894	0.998867	Lipa	795.119	0.132872	0.0543562	2.44447	0.0145067	0.0730619	Lipa	768.554	0.652809	0.111703	5.84414	5.09e-09	9.33e-08
blue	ENSMUSG00000048277	Syngr2	protein_coding	synaptogyrin 2 [Source:MGI Symbol;Acc:MGI:1328324]	216.523	0.0858442	0.0900574	0.953217	0.34048	0.78419	Syngr2	238.802	0.578088	0.112837	5.12323	3e-07	9.92e-06	Syngr2	285.681	1.23143	0.16708	7.3703	1.7e-13	7.67e-12
blue	ENSMUSG00000033880	Lgals3bp	protein_coding	lectin, galactoside-binding, soluble, 3 binding protein [Source:MGI Symbol;Acc:MGI:99554]	368.375	0.553117	0.102555	5.39337	6.91e-08	4.99e-05	Lgals3bp	474.306	0.934758	0.236951	3.94494	7.98e-05	0.00119714	Lgals3bp	676.993	1.70176	0.221863	7.67032	1.72e-14	9.29e-13
blue	ENSMUSG00000001751	Naglu	protein_coding	alpha-N-acetylglucosaminidase (Sanfilippo disease IIIB) [Source:MGI Symbol;Acc:MGI:1351641]	228.615	0.115078	0.094068	1.22335	0.221199	0.689103	Naglu	261.218	0.611351	0.144242	4.23836	2.25e-05	0.000412077	Naglu	327.582	1.23763	0.197566	6.26436	3.74e-10	9.01e-09
blue	ENSMUSG00000018381	Abi3	protein_coding	ABI gene family, member 3 [Source:MGI Symbol;Acc:MGI:1913860]	106.727	0.112716	0.213875	0.527017	0.598182	0.913913	Abi3	142.653	0.832374	0.196026	4.24625	2.17e-05	0.000398671	Abi3	147.502	1.00104	0.18719	5.34774	8.91e-08	1.22e-06
blue	ENSMUSG00000034993	Vat1	protein_coding	vesicle amine transport 1 [Source:MGI Symbol;Acc:MGI:1349450]	861.04	0.0708059	0.0857559	0.825669	0.408992	0.823521	Vat1	1008.52	0.427868	0.0682776	6.26659	3.69e-10	3e-08	Vat1	1123.79	0.826567	0.144607	5.71597	1.09e-08	1.86e-07
blue	ENSMUSG00000020865	Abcc3	protein_coding	ATP-binding cassette, sub-family C (CFTR/MRP), member 3 [Source:MGI Symbol;Acc:MGI:1923658]	57.8525	0.0248513	0.223448	0.111217	0.911444	0.987906	Abcc3	85.1253	0.878354	0.24354	3.60661	0.000310223	0.0036947	Abcc3	94.5505	1.23997	0.20072	6.17764	6.51e-10	1.46e-08
blue	ENSMUSG00000020733	Slc9a3r1	protein_coding	solute carrier family 9 (sodium/hydrogen exchanger), member 3 regulator 1 [Source:MGI Symbol;Acc:MGI:1349482]	1258.2	-0.115164	0.0592403	-1.94402	0.0518931	0.403296	Slc9a3r1	1359.74	0.250571	0.06841	3.66278	0.000249494	0.00307704	Slc9a3r1	1416.26	0.575595	0.108146	5.3224	1.02e-07	1.38e-06
blue	ENSMUSG00000018217	Pmp22	protein_coding	peripheral myelin protein 22 [Source:MGI Symbol;Acc:MGI:97631]	421.348	0.0613913	0.0759573	0.808234	0.418956	0.828724	Pmp22	528.797	0.65769	0.11263	5.8394	5.24e-09	2.98e-07	Pmp22	569.107	0.871487	0.100768	8.64847	5.22e-18	5e-16
blue	ENSMUSG00000017390	Aldoc	protein_coding	aldolase C, fructose-bisphosphate [Source:MGI Symbol;Acc:MGI:101863]	14128.4	0.0104878	0.0503982	0.208099	0.835152	0.971843	Aldoc	18148.8	0.246344	0.0481498	5.1162	3.12e-07	1.02e-05	Aldoc	17184.4	0.527419	0.0669524	7.87753	3.34e-15	2.03e-13
blue	ENSMUSG00000028163	Nfkb1	protein_coding	nuclear factor of kappa light polypeptide gene enhancer in B cells 1, p105 [Source:MGI Symbol;Acc:MGI:97312]	433.41	0.167945	0.0866444	1.93832	0.0525841	0.405176	Nfkb1	447.78	0.246263	0.0618872	3.97922	6.91e-05	0.00106406	Nfkb1	436.105	0.453982	0.0846196	5.36497	8.1e-08	1.12e-06
blue	ENSMUSG00000037852	Cpe	protein_coding	carboxypeptidase E [Source:MGI Symbol;Acc:MGI:101932]	53401.2	-0.0432472	0.0502284	-0.861012	0.389232	0.813089	Cpe	62102.4	0.242354	0.0512827	4.72584	2.29e-06	5.78e-05	Cpe	56124.3	0.482458	0.058992	8.17837	2.88e-16	2.07e-14
blue	ENSMUSG00000072941	Sod3	protein_coding	superoxide dismutase 3, extracellular [Source:MGI Symbol;Acc:MGI:103181]	332.26	0.279114	0.120574	2.31488	0.0206197	0.263116	Sod3	427.236	1.08734	0.375592	2.89501	0.00379145	0.0269516	Sod3	765.806	2.3323	0.332142	7.02199	2.19e-12	8.09e-11
blue	ENSMUSG00000070044	Fam149a	protein_coding	family with sequence similarity 149, member A [Source:MGI Symbol;Acc:MGI:2387177]	509.21	0.0775776	0.0651023	1.19163	0.233408	0.702154	Fam149a	533.79	0.216595	0.0881038	2.4584	0.0139557	0.0711574	Fam149a	522.125	0.394641	0.0792928	4.97701	6.46e-07	7.09e-06
blue	ENSMUSG00000030560	Ctsc	protein_coding	cathepsin C [Source:MGI Symbol;Acc:MGI:109553]	395.121	0.43902	0.11007	3.98853	6.65e-05	0.0108232	Ctsc	497.874	0.917326	0.173758	5.27932	1.3e-07	4.83e-06	Ctsc	593.711	1.83159	0.22613	8.09972	5.51e-16	3.9e-14
blue	ENSMUSG00000024696	Lpxn	protein_coding	leupaxin [Source:MGI Symbol;Acc:MGI:2147677]	20.041	0.665574	0.275107	2.41933	0.0155493	NA	Lpxn	29.4834	0.665223	0.244276	2.72324	0.0064645	0.0399998	Lpxn	26.7067	1.09998	0.24399	4.5083	6.54e-06	5.55e-05
blue	ENSMUSG00000036908	Unc93b1	protein_coding	unc-93 homolog B1, TLR signaling regulator [Source:MGI Symbol;Acc:MGI:1859307]	255.582	0.225431	0.108865	2.07075	0.0383826	0.349898	Unc93b1	372.19	1.07305	0.146865	7.30636	2.74e-13	4.86e-11	Unc93b1	464.628	1.42922	0.154276	9.26405	1.97e-20	2.51e-18
blue	ENSMUSG00000024679	Ms4a6d	protein_coding	membrane-spanning 4-domains, subfamily A, member 6D [Source:MGI Symbol;Acc:MGI:1916024]	14.3821	0.487694	0.312123	1.56251	0.118168	NA	Ms4a6d	23.8868	1.55309	0.290391	5.34828	8.88e-08	3.62e-06	Ms4a6d	28.6027	2.67928	0.315272	8.49831	1.92e-17	1.67e-15
blue	ENSMUSG00000032089	Il10ra	protein_coding	interleukin 10 receptor, alpha [Source:MGI Symbol;Acc:MGI:96538]	90.5296	0.249455	0.144066	1.73153	0.0833572	0.493787	Il10ra	121.708	0.532063	0.126028	4.22179	2.42e-05	0.000438143	Il10ra	119.337	0.889094	0.13301	6.6844	2.32e-11	6.95e-10
blue	ENSMUSG00000005089	Slc1a2	protein_coding	solute carrier family 1 (glial high affinity glutamate transporter), member 2 [Source:MGI Symbol;Acc:MGI:101931]	98106.3	-0.0189739	0.0487475	-0.389228	0.697108	0.938021	Slc1a2	123210	0.305469	0.0590026	5.17721	2.25e-07	7.7e-06	Slc1a2	105216	0.556295	0.0752275	7.39484	1.42e-13	6.45e-12
blue	ENSMUSG00000024737	Slc15a3	protein_coding	solute carrier family 15, member 3 [Source:MGI Symbol;Acc:MGI:1929691]	77.2187	0.327809	0.14873	2.20406	0.0275199	0.305058	Slc15a3	124.625	1.56858	0.131652	11.9146	9.94e-33	2.93e-29	Slc15a3	151.563	2.29766	0.204987	11.2088	3.69e-29	1.22e-26
blue	ENSMUSG00000027239	Mdk	protein_coding	midkine [Source:MGI Symbol;Acc:MGI:96949]	238.653	-0.0679639	0.100155	-0.678589	0.497398	0.86971	Mdk	254.223	0.305568	0.100254	3.04795	0.0023041	0.0184182	Mdk	292.231	0.700139	0.121373	5.76848	8e-09	1.41e-07
blue	ENSMUSG00000037706	Cd81	protein_coding	CD81 antigen [Source:MGI Symbol;Acc:MGI:1096398]	5698.85	0.0619143	0.0508321	1.21801	0.223218	0.69101	Cd81	6749.91	0.33838	0.0504144	6.71196	1.92e-11	2.19e-09	Cd81	6725.97	0.762852	0.0917485	8.3146	9.21e-17	7.22e-15
blue	ENSMUSG00000048163	Selplg	protein_coding	selectin, platelet (p-selectin) ligand [Source:MGI Symbol;Acc:MGI:106689]	758.704	0.0779545	0.0576517	1.35216	0.176323	0.641619	Selplg	863.109	0.210366	0.0616678	3.41128	0.000646577	0.00673521	Selplg	872.43	0.430117	0.0994701	4.32409	1.53e-05	0.000117236
blue	ENSMUSG00000008398	Elk3	protein_coding	ELK3, member of ETS oncogene family [Source:MGI Symbol;Acc:MGI:101762]	189.315	0.0428056	0.119767	0.357408	0.720787	0.943024	Elk3	218.039	0.670624	0.167907	3.99403	6.5e-05	0.00101233	Elk3	225.713	1.0226	0.175963	5.81143	6.19e-09	1.11e-07
blue	ENSMUSG00000030339	Ltbr	protein_coding	lymphotoxin B receptor [Source:MGI Symbol;Acc:MGI:104875]	213.037	0.161534	0.0881339	1.83282	0.0668292	0.45025	Ltbr	248.574	0.578493	0.145372	3.9794	6.91e-05	0.00106406	Ltbr	317.91	1.24666	0.163643	7.61817	2.57e-14	1.35e-12
blue	ENSMUSG00000030220	Arhgdib	protein_coding	Rho, GDP dissociation inhibitor (GDI) beta [Source:MGI Symbol;Acc:MGI:101940]	130.918	0.0120642	0.0984911	0.12249	0.902511	0.987818	Arhgdib	154.914	0.797436	0.119035	6.69915	2.1e-11	2.36e-09	Arhgdib	180.881	1.1903	0.158061	7.53063	5.05e-14	2.51e-12
blue	ENSMUSG00000022468	Endou	protein_coding	endonuclease, polyU-specific [Source:MGI Symbol;Acc:MGI:97746]	27.7449	-0.096297	0.247867	-0.388502	0.697645	NA	Endou	43.2929	1.32991	0.285677	4.6553	3.24e-06	7.79e-05	Endou	43.8779	1.84856	0.275084	6.71998	1.82e-11	5.61e-10
blue	ENSMUSG00000081683	Fzd10	protein_coding	frizzled class receptor 10 [Source:MGI Symbol;Acc:MGI:2136761]	55.2659	-0.289624	0.174585	-1.65893	0.0971303	0.526288	Fzd10	62.012	0.152162	0.198916	0.764955	0.444298	0.683399	Fzd10	66.5969	1.0967	0.21801	5.0305	4.89e-07	5.55e-06
blue	ENSMUSG00000060002	Chpt1	protein_coding	choline phosphotransferase 1 [Source:MGI Symbol;Acc:MGI:2384841]	1314.01	0.0593391	0.0692444	0.856952	0.391472	0.813846	Chpt1	1600.8	0.209077	0.0550826	3.7957	0.000147229	0.00199514	Chpt1	1224.37	0.590203	0.0954044	6.18632	6.16e-10	1.39e-08
blue	ENSMUSG00000038451	Spsb2	protein_coding	splA/ryanodine receptor domain and SOCS box containing 2 [Source:MGI Symbol;Acc:MGI:1315199]	45.2892	0.330704	0.216447	1.52788	0.126543	0.577995	Spsb2	48.3532	0.65281	0.220468	2.96101	0.00306629	0.0229751	Spsb2	62.76	0.909272	0.212574	4.27744	1.89e-05	0.000141546
blue	ENSMUSG00000004266	Ptpn6	protein_coding	protein tyrosine phosphatase, non-receptor type 6 [Source:MGI Symbol;Acc:MGI:96055]	80.7036	0.514749	0.225208	2.28566	0.0222744	0.275434	Ptpn6	111.145	1.08792	0.279895	3.88691	0.00010153	0.00146541	Ptpn6	145.966	2.08931	0.172485	12.113	9.02e-34	4.6e-31
blue	ENSMUSG00000040613	Apobec1	protein_coding	apolipoprotein B mRNA editing enzyme, catalytic polypeptide 1 [Source:MGI Symbol;Acc:MGI:103298]	37.335	0.558576	0.228553	2.44397	0.0145267	0.218612	Apobec1	50.7101	1.34925	0.333253	4.04872	5.15e-05	0.000836772	Apobec1	65.0671	2.26159	0.323152	6.99855	2.59e-12	9.38e-11
blue	ENSMUSG00000020037	Rfx4	protein_coding	regulatory factor X, 4 (influences HLA class II expression) [Source:MGI Symbol;Acc:MGI:1918387]	349.005	0.00603833	0.0732623	0.0824207	0.934312	0.991689	Rfx4	405.578	0.402573	0.0829576	4.85276	1.22e-06	3.37e-05	Rfx4	409.181	0.66203	0.106894	6.19336	5.89e-10	1.34e-08
blue	ENSMUSG00000021365	Nedd9	protein_coding	neural precursor cell expressed, developmentally down-regulated gene 9 [Source:MGI Symbol;Acc:MGI:97302]	389.945	0.0562795	0.0903438	0.622948	0.533319	0.883934	Nedd9	412.96	0.261359	0.0797834	3.27586	0.00105339	0.00993232	Nedd9	386.688	0.595176	0.137573	4.32627	1.52e-05	0.000116208
blue	ENSMUSG00000015396	Cd83	protein_coding	CD83 antigen [Source:MGI Symbol;Acc:MGI:1328316]	191.827	0.216254	0.118439	1.82587	0.0678696	0.45381	Cd83	269	0.777329	0.103135	7.53699	4.81e-14	1.04e-11	Cd83	278.401	1.08343	0.132102	8.20146	2.37e-16	1.74e-14
blue	ENSMUSG00000021340	Gpld1	protein_coding	glycosylphosphatidylinositol specific phospholipase D1 [Source:MGI Symbol;Acc:MGI:106604]	769.541	0.0576306	0.0651699	0.884313	0.376527	0.805585	Gpld1	936.719	0.298918	0.0970364	3.08048	0.00206669	0.0168866	Gpld1	897.713	0.507039	0.0944635	5.36756	7.98e-08	1.11e-06
blue	ENSMUSG00000010461	Eya4	protein_coding	EYA transcriptional coactivator and phosphatase 4 [Source:MGI Symbol;Acc:MGI:1337104]	127.158	0.291803	0.117404	2.48545	0.0129387	0.21056	Eya4	153.588	0.53408	0.11224	4.75838	1.95e-06	5.06e-05	Eya4	142.126	0.893609	0.127126	7.0293	2.08e-12	7.73e-11
blue	ENSMUSG00000062078	Qk	protein_coding	quaking [Source:MGI Symbol;Acc:MGI:97837]	8203.45	-0.00395597	0.0548041	-0.0721838	0.942456	0.992208	Qk	9583.13	0.248058	0.0642546	3.86054	0.000113135	0.00160566	Qk	7259.21	0.461336	0.0610696	7.55427	4.21e-14	2.13e-12
blue	ENSMUSG00000023990	Tfeb	protein_coding	transcription factor EB [Source:MGI Symbol;Acc:MGI:103270]	221.721	-0.0372338	0.0978564	-0.380494	0.703579	0.9391	Tfeb	234.896	0.180452	0.0794504	2.27125	0.023132	0.101646	Tfeb	265.795	0.559337	0.152371	3.67089	0.000241708	0.00129606
blue	ENSMUSG00000034165	Ccnd3	protein_coding	cyclin D3 [Source:MGI Symbol;Acc:MGI:88315]	699.526	0.0178626	0.0837949	0.213171	0.831194	0.970292	Ccnd3	710.555	0.124894	0.0925888	1.34891	0.177365	0.402488	Ccnd3	842.35	0.820306	0.151472	5.41556	6.11e-08	8.73e-07
blue	ENSMUSG00000032265	Tent5a	protein_coding	terminal nucleotidyltransferase 5A [Source:MGI Symbol;Acc:MGI:2670964]	196.962	0.0123323	0.142	0.0868468	0.930793	0.991167	Tent5a	209.175	-0.0231121	0.0922235	-0.25061	0.802116	0.908029	Tent5a	225.871	0.854557	0.138269	6.1804	6.39e-10	1.44e-08
blue	ENSMUSG00000021423	Ly86	protein_coding	lymphocyte antigen 86 [Source:MGI Symbol;Acc:MGI:1321404]	83.5945	0.258955	0.138312	1.87225	0.0611719	0.433188	Ly86	133.091	1.44291	0.158119	9.12546	7.14e-20	4.52e-17	Ly86	156.6	1.80182	0.171283	10.5195	7.02e-26	1.61e-23
blue	ENSMUSG00000021709	Erbin	protein_coding	Erbb2 interacting protein [Source:MGI Symbol;Acc:MGI:1890169]	2365.46	0.135845	0.0457247	2.97092	0.00296909	0.104512	Erbin	3004.92	0.545501	0.0820143	6.65129	2.91e-11	3.17e-09	Erbin	2732.73	0.798442	0.1157	6.90094	5.17e-12	1.78e-10
blue	ENSMUSG00000055737	Ghr	protein_coding	growth hormone receptor [Source:MGI Symbol;Acc:MGI:95708]	192.532	-0.0184963	0.116905	-0.158217	0.874286	0.98094	Ghr	212.022	0.359005	0.0970987	3.69732	0.000217888	0.00275639	Ghr	203.277	0.546405	0.148221	3.68643	0.000227425	0.0012317
blue	ENSMUSG00000024529	Lox	protein_coding	lysyl oxidase [Source:MGI Symbol;Acc:MGI:96817]	32.1777	-0.0388448	0.3019	-0.128667	0.897621	0.986916	Lox	54.9588	1.9828	0.382602	5.18239	2.19e-07	7.53e-06	Lox	89.3523	2.90485	0.538901	5.39032	7.03e-08	9.9e-07
blue	ENSMUSG00000018593	Sparc	protein_coding	secreted acidic cysteine rich glycoprotein [Source:MGI Symbol;Acc:MGI:98373]	5464.09	0.0612303	0.0677061	0.904353	0.365808	0.799188	Sparc	6718.39	0.545687	0.0793735	6.87493	6.2e-12	8.07e-10	Sparc	6704.43	0.922034	0.1241	7.42975	1.09e-13	5.04e-12
blue	ENSMUSG00000036585	Fgf1	protein_coding	fibroblast growth factor 1 [Source:MGI Symbol;Acc:MGI:95515]	879.196	0.0750094	0.0865531	0.866628	0.386146	0.810951	Fgf1	968.767	0.240558	0.0675314	3.56217	0.000367807	0.00424622	Fgf1	856.132	0.512293	0.0820263	6.24547	4.23e-10	9.99e-09
blue	ENSMUSG00000015575	Atp6v0e	protein_coding	ATPase, H+ transporting, lysosomal V0 subunit E [Source:MGI Symbol;Acc:MGI:1328318]	359.966	0.120011	0.0760702	1.57763	0.114651	0.559202	Atp6v0e	397.702	0.277783	0.066376	4.185	2.85e-05	0.000501687	Atp6v0e	431.758	0.903745	0.142786	6.32937	2.46e-10	6.18e-09
blue	ENSMUSG00000022853	Ehhadh	protein_coding	enoyl-Coenzyme A, hydratase/3-hydroxyacyl Coenzyme A dehydrogenase [Source:MGI Symbol;Acc:MGI:1277964]	61.1307	0.0321792	0.156277	0.205911	0.836861	0.972225	Ehhadh	68.4813	0.391218	0.170048	2.30064	0.0214122	0.0964013	Ehhadh	73.7872	0.841797	0.186915	4.50364	6.68e-06	5.66e-05
blue	ENSMUSG00000022901	Cd86	protein_coding	CD86 antigen [Source:MGI Symbol;Acc:MGI:101773]	31.2733	0.171365	0.210992	0.812188	0.416684	NA	Cd86	53.021	1.28832	0.187641	6.86585	6.61e-12	8.48e-10	Cd86	57.9157	2.07214	0.210156	9.86	6.2e-23	1.04e-20
blue	ENSMUSG00000051234	Rnf7	protein_coding	ring finger protein 7 [Source:MGI Symbol;Acc:MGI:1337096]	955.25	0.0762393	0.0695816	1.09568	0.273218	0.737163	Rnf7	1099.1	0.0773048	0.075522	1.02361	0.306022	0.559821	Rnf7	1025.9	0.367951	0.104825	3.51016	0.000447832	0.00220601
blue	ENSMUSG00000032562	Gnai2	protein_coding	guanine nucleotide binding protein (G protein), alpha inhibiting 2 [Source:MGI Symbol;Acc:MGI:95772]	4760.82	0.000316045	0.0400642	0.00788847	0.993706	0.999246	Gnai2	5411.18	0.21628	0.0429801	5.03209	4.85e-07	1.5e-05	Gnai2	5258.25	0.559699	0.064731	8.64653	5.31e-18	5.07e-16
blue	ENSMUSG00000022707	Gbe1	protein_coding	glucan (1,4-alpha-), branching enzyme 1 [Source:MGI Symbol;Acc:MGI:1921435]	226.238	0.0864915	0.106241	0.814106	0.415584	0.826767	Gbe1	241.105	0.171262	0.102651	1.66838	0.0952395	0.271516	Gbe1	237.805	0.67018	0.148502	4.51294	6.39e-06	5.45e-05
blue	ENSMUSG00000030064	Frmd4b	protein_coding	FERM domain containing 4B [Source:MGI Symbol;Acc:MGI:2141794]	553.465	0.0188814	0.073463	0.257018	0.797165	0.961006	Frmd4b	562.543	0.392791	0.0778666	5.04441	4.55e-07	1.42e-05	Frmd4b	546.087	0.616982	0.11115	5.55087	2.84e-08	4.44e-07
blue	ENSMUSG00000032577	Mapkapk3	protein_coding	mitogen-activated protein kinase-activated protein kinase 3 [Source:MGI Symbol;Acc:MGI:2143163]	47.5511	0.415713	0.169813	2.44806	0.0143629	0.217873	Mapkapk3	51.8913	0.314135	0.151858	2.06862	0.0385821	0.146784	Mapkapk3	60.4779	1.04515	0.236153	4.42572	9.61e-06	7.78e-05
blue	ENSMUSG00000043131	Mob1a	protein_coding	MOB kinase activator 1A [Source:MGI Symbol;Acc:MGI:2442631]	658.393	0.141347	0.0740431	1.90899	0.0562635	0.416873	Mob1a	764.598	0.385555	0.0656293	5.87473	4.24e-09	2.49e-07	Mob1a	765.721	0.784537	0.0935204	8.38894	4.91e-17	4e-15
blue	ENSMUSG00000026383	Epb41l5	protein_coding	erythrocyte membrane protein band 4.1 like 5 [Source:MGI Symbol;Acc:MGI:103006]	220.374	0.174781	0.0984192	1.77588	0.0757524	0.475123	Epb41l5	243.989	0.203885	0.104643	1.94839	0.0513685	0.178399	Epb41l5	231.763	0.950458	0.163474	5.81411	6.1e-09	1.1e-07
blue	ENSMUSG00000026380	Tfcp2l1	protein_coding	transcription factor CP2-like 1 [Source:MGI Symbol;Acc:MGI:2444691]	229.172	0.198443	0.0881657	2.2508	0.0243983	0.286879	Tfcp2l1	315.235	0.670445	0.112927	5.937	2.9e-09	1.78e-07	Tfcp2l1	362.243	1.3981	0.14692	9.51607	1.8e-21	2.56e-19
blue	ENSMUSG00000026896	Ifih1	protein_coding	interferon induced with helicase C domain 1 [Source:MGI Symbol;Acc:MGI:1918836]	93.9827	0.212094	0.177136	1.19735	0.231169	0.699901	Ifih1	110.451	0.44067	0.135237	3.25851	0.00112	0.0103888	Ifih1	109.406	0.827366	0.242646	3.40977	0.000650186	0.00303604
blue	ENSMUSG00000026003	Acadl	protein_coding	acyl-Coenzyme A dehydrogenase, long-chain [Source:MGI Symbol;Acc:MGI:87866]	665.86	0.1207	0.0609739	1.97953	0.0477558	0.385897	Acadl	797.733	0.253846	0.0821302	3.09077	0.00199638	0.0164641	Acadl	753.495	0.662357	0.0840325	7.88215	3.22e-15	1.97e-13
blue	ENSMUSG00000035104	Eva1a	protein_coding	eva-1 homolog A (C. elegans) [Source:MGI Symbol;Acc:MGI:2385247]	191.534	-0.103087	0.122289	-0.842984	0.399238	0.817816	Eva1a	216.069	0.243973	0.0776965	3.14008	0.00168899	0.0143366	Eva1a	210.234	0.50483	0.107753	4.68506	2.8e-06	2.62e-05
blue	ENSMUSG00000026185	Igfbp5	protein_coding	insulin-like growth factor binding protein 5 [Source:MGI Symbol;Acc:MGI:96440]	5882.93	0.093451	0.0456199	2.04847	0.0405139	0.358261	Igfbp5	7029.28	0.534682	0.0834639	6.40614	1.49e-10	1.34e-08	Igfbp5	7243.97	1.11459	0.127039	8.77363	1.73e-18	1.8e-16
blue	ENSMUSG00000020644	Id2	protein_coding	inhibitor of DNA binding 2 [Source:MGI Symbol;Acc:MGI:96397]	1238.63	0.0220003	0.0623404	0.352906	0.724159	0.943885	Id2	1527.83	0.3576	0.0930843	3.84168	0.000122195	0.00171092	Id2	1343.89	0.626044	0.0802457	7.80158	6.11e-15	3.58e-13
blue	ENSMUSG00000011179	Odc1	protein_coding	ornithine decarboxylase, structural 1 [Source:MGI Symbol;Acc:MGI:97402]	1063.92	-0.0473039	0.0475412	-0.995008	0.319732	0.771016	Odc1	1179.16	0.161166	0.0559421	2.88094	0.00396487	0.0279279	Odc1	1153.51	0.557244	0.117915	4.72581	2.29e-06	2.18e-05
blue	ENSMUSG00000024070	Prkd3	protein_coding	protein kinase D3 [Source:MGI Symbol;Acc:MGI:1922542]	487.159	0.0402108	0.0625964	0.642382	0.520625	0.878963	Prkd3	567.393	0.293265	0.0684937	4.28164	1.86e-05	0.000345252	Prkd3	529.184	0.659727	0.096863	6.81093	9.7e-12	3.17e-10
blue	ENSMUSG00000020142	Slc1a4	protein_coding	solute carrier family 1 (glutamate/neutral amino acid transporter), member 4 [Source:MGI Symbol;Acc:MGI:2135601]	1624.56	0.017548	0.0538909	0.325621	0.744711	0.950594	Slc1a4	1869.95	0.308217	0.0750906	4.1046	4.05e-05	0.000681366	Slc1a4	1709.86	0.547164	0.0739798	7.39613	1.4e-13	6.4e-12
blue	ENSMUSG00000075284	Wipf1	protein_coding	WAS/WASL interacting protein family, member 1 [Source:MGI Symbol;Acc:MGI:2178801]	401.764	-0.038257	0.0977542	-0.391359	0.695532	0.937597	Wipf1	486.945	0.45896	0.08173	5.61557	1.96e-08	9.66e-07	Wipf1	492.259	0.860103	0.128743	6.68079	2.38e-11	7.1e-10
blue	ENSMUSG00000020120	Plek	protein_coding	pleckstrin [Source:MGI Symbol;Acc:MGI:1860485]	261.717	0.275236	0.0835824	3.293	0.000991262	0.0583914	Plek	490.511	1.43097	0.133622	10.7091	9.22e-27	1.48e-23	Plek	509.056	2.07274	0.142624	14.533	7.49e-48	1.04e-44
blue	ENSMUSG00000015839	Nfe2l2	protein_coding	nuclear factor, erythroid derived 2, like 2 [Source:MGI Symbol;Acc:MGI:108420]	443.752	0.126808	0.107508	1.17953	0.238187	0.707159	Nfe2l2	536.106	0.401853	0.0810188	4.95999	7.05e-07	2.08e-05	Nfe2l2	544.32	1.07763	0.133975	8.04354	8.73e-16	5.83e-14
blue	ENSMUSG00000052062	Pard3b	protein_coding	par-3 family cell polarity regulator beta [Source:MGI Symbol;Acc:MGI:1919301]	165.335	0.230999	0.124171	1.86032	0.0628402	0.438478	Pard3b	174.321	0.421006	0.112595	3.73912	0.000184663	0.00241015	Pard3b	174.678	0.705986	0.134353	5.2547	1.48e-07	1.92e-06
blue	ENSMUSG00000028603	Scp2	protein_coding	sterol carrier protein 2, liver [Source:MGI Symbol;Acc:MGI:98254]	1937.36	0.0763937	0.0626814	1.21876	0.222935	0.690724	Scp2	2233.34	0.141883	0.0494095	2.87157	0.00408433	0.0284697	Scp2	2058.52	0.491095	0.0749437	6.55285	5.64e-11	1.57e-09
blue	ENSMUSG00000027882	Stxbp3	protein_coding	syntaxin binding protein 3 [Source:MGI Symbol;Acc:MGI:107362]	383.551	0.247542	0.0978788	2.52906	0.0114367	0.198861	Stxbp3	435.608	0.280545	0.103037	2.72277	0.0064737	0.040018	Stxbp3	423.888	0.570015	0.14384	3.96283	7.41e-05	0.000465619
blue	ENSMUSG00000041556	Fbxo2	protein_coding	F-box protein 2 [Source:MGI Symbol;Acc:MGI:2446216]	1728.25	-0.0222868	0.0497599	-0.447886	0.654235	0.928018	Fbxo2	1969.81	0.137869	0.0590678	2.33408	0.0195914	0.0904659	Fbxo2	2003.48	0.44653	0.0896202	4.98248	6.28e-07	6.92e-06
blue	ENSMUSG00000026480	Ncf2	protein_coding	neutrophil cytosolic factor 2 [Source:MGI Symbol;Acc:MGI:97284]	74.8692	0.179215	0.202567	0.884721	0.376307	0.805585	Ncf2	117.623	1.42644	0.220614	6.46577	1.01e-10	9.49e-09	Ncf2	117.102	1.4539	0.269625	5.39229	6.96e-08	9.82e-07
blue	ENSMUSG00000036390	Gadd45a	protein_coding	growth arrest and DNA-damage-inducible 45 alpha [Source:MGI Symbol;Acc:MGI:107799]	96.0374	-0.00557927	0.152723	-0.036532	0.970858	0.996846	Gadd45a	110.336	0.33962	0.156756	2.16655	0.0302689	0.123661	Gadd45a	110.584	0.965104	0.169422	5.69645	1.22e-08	2.07e-07
blue	ENSMUSG00000027848	Olfml3	protein_coding	olfactomedin-like 3 [Source:MGI Symbol;Acc:MGI:1914877]	201.733	-0.109496	0.10496	-1.04322	0.296848	0.757147	Olfml3	265.718	0.806915	0.151902	5.31208	1.08e-07	4.25e-06	Olfml3	307.103	1.22043	0.1659	7.3564	1.89e-13	8.47e-12
blue	ENSMUSG00000015355	Cd48	protein_coding	CD48 antigen [Source:MGI Symbol;Acc:MGI:88339]	14.0697	0.776873	0.307125	2.5295	0.0114225	NA	Cd48	29.621	1.89371	0.298373	6.3468	2.2e-10	1.9e-08	Cd48	37.204	2.68856	0.336176	7.99748	1.27e-15	8.24e-14
blue	ENSMUSG00000028927	Padi2	protein_coding	peptidyl arginine deiminase, type II [Source:MGI Symbol;Acc:MGI:1338892]	2411.32	0.128391	0.0535251	2.3987	0.0164534	0.233455	Padi2	3145.04	0.682964	0.108052	6.32071	2.6e-10	2.19e-08	Padi2	3750.92	1.3423	0.102452	13.1017	3.22e-39	2.92e-36
blue	ENSMUSG00000028268	Gbp3	protein_coding	guanylate binding protein 3 [Source:MGI Symbol;Acc:MGI:1926263]	54.8958	-0.199463	0.207415	-0.961661	0.33622	0.782041	Gbp3	71.6446	1.17162	0.214286	5.46753	4.56e-08	2.05e-06	Gbp3	81.4169	1.09851	0.24192	4.54079	5.6e-06	4.86e-05
blue	ENSMUSG00000026433	Rab29	protein_coding	RAB29, member RAS oncogene family [Source:MGI Symbol;Acc:MGI:2385107]	82.8507	0.198265	0.12943	1.53184	0.125562	0.576922	Rab29	92.841	0.414947	0.176027	2.35729	0.018409	0.0865345	Rab29	105.946	0.917179	0.160407	5.71782	1.08e-08	1.85e-07
blue	ENSMUSG00000007872	Id3	protein_coding	inhibitor of DNA binding 3 [Source:MGI Symbol;Acc:MGI:96398]	704.662	0.124323	0.0715624	1.73726	0.0823414	0.491054	Id3	756.29	0.340606	0.106657	3.19348	0.00140569	0.0124514	Id3	901.413	1.05404	0.144522	7.29325	3.03e-13	1.31e-11
blue	ENSMUSG00000028691	Prdx1	protein_coding	peroxiredoxin 1 [Source:MGI Symbol;Acc:MGI:99523]	2058.41	0.046846	0.0584637	0.801284	0.422967	0.831008	Prdx1	2375.09	0.257786	0.0508616	5.06838	4.01e-07	1.27e-05	Prdx1	2313.12	0.617131	0.104039	5.93171	3e-09	5.83e-08
blue	ENSMUSG00000053931	Cnn3	protein_coding	calponin 3, acidic [Source:MGI Symbol;Acc:MGI:1919244]	2165.47	0.0369321	0.0577982	0.638985	0.522833	0.880061	Cnn3	2678.81	0.562984	0.080747	6.9722	3.12e-12	4.28e-10	Cnn3	2900.8	1.15703	0.135559	8.53529	1.4e-17	1.25e-15
blue	ENSMUSG00000003644	Rps6ka1	protein_coding	ribosomal protein S6 kinase polypeptide 1 [Source:MGI Symbol;Acc:MGI:104558]	389.127	0.0168105	0.0876754	0.191736	0.847949	0.975257	Rps6ka1	442.602	0.222679	0.0869857	2.55995	0.0104686	0.0573246	Rps6ka1	463.002	0.483069	0.119971	4.02656	5.66e-05	0.000368213
blue	ENSMUSG00000073481	2020-03-02	protein_coding	mitochondrial amidoxime reducing component 2 [Source:MGI Symbol;Acc:MGI:1914497]	740.46	0.0766677	0.0792934	0.966886	0.333601	0.780768	2020-03-02	807.952	0.142425	0.0701553	2.03014	0.0423425	0.156741	2020-03-02	865.889	0.549459	0.112015	4.90523	9.33e-07	9.79e-06
blue	ENSMUSG00000062175	Tgif2	protein_coding	TGFB-induced factor homeobox 2 [Source:MGI Symbol;Acc:MGI:1915299]	39.4005	0.220709	0.223488	0.987564	0.323366	0.773329	Tgif2	40.5032	0.576347	0.254847	2.26154	0.0237261	0.103512	Tgif2	54.6114	1.02294	0.263416	3.88337	0.00010302	0.000621269
blue	ENSMUSG00000029304	Spp1	protein_coding	secreted phosphoprotein 1 [Source:MGI Symbol;Acc:MGI:98389]	136.17	0.257907	0.166269	1.55115	0.120866	0.569364	Spp1	193.358	1.09311	0.386339	2.82939	0.00466363	0.0314067	Spp1	366.806	2.71596	0.50729	5.35385	8.61e-08	1.18e-06
blue	ENSMUSG00000024812	Tjp2	protein_coding	tight junction protein 2 [Source:MGI Symbol;Acc:MGI:1341872]	929.783	0.0749853	0.0473966	1.58208	0.113631	0.557229	Tjp2	1024.47	0.312811	0.0791987	3.9497	7.82e-05	0.00117858	Tjp2	996.99	0.547754	0.0722936	7.57679	3.54e-14	1.82e-12
blue	ENSMUSG00000026749	Nek6	protein_coding	NIMA (never in mitosis gene a)-related expressed kinase 6 [Source:MGI Symbol;Acc:MGI:1891638]	906.47	-0.0778432	0.0780144	-0.997806	0.318374	0.7704	Nek6	1019.94	0.26279	0.0819648	3.20614	0.00134529	0.0120219	Nek6	990.189	0.740775	0.104699	7.07531	1.49e-12	5.75e-11
blue	ENSMUSG00000028859	Csf3r	protein_coding	colony stimulating factor 3 receptor (granulocyte) [Source:MGI Symbol;Acc:MGI:1339755]	135.804	0.647092	0.138901	4.65865	3.18e-06	0.00112035	Csf3r	245.923	1.70025	0.182321	9.32558	1.1e-20	7.51e-18	Csf3r	264.087	2.10161	0.165809	12.6749	8.15e-37	5.87e-34
blue	ENSMUSG00000007867	Ift43	protein_coding	intraflagellar transport 43 [Source:MGI Symbol;Acc:MGI:1923661]	105.551	0.0795535	0.125837	0.632195	0.527259	0.882119	Ift43	114.176	0.143184	0.120682	1.18646	0.235439	0.479188	Ift43	114.449	0.63601	0.14879	4.27454	1.92e-05	0.000143245
blue	ENSMUSG00000021242	Npc2	protein_coding	NPC intracellular cholesterol transporter 2 [Source:MGI Symbol;Acc:MGI:1915213]	1128.75	0.202152	0.0587533	3.44069	0.000580226	0.0404423	Npc2	1388.86	0.612955	0.103833	5.9033	3.56e-09	2.14e-07	Npc2	1644.42	1.30579	0.116163	11.2409	2.57e-29	8.79e-27
blue	ENSMUSG00000024978	Gpam	protein_coding	glycerol-3-phosphate acyltransferase, mitochondrial [Source:MGI Symbol;Acc:MGI:109162]	1913.93	-0.0246586	0.0806009	-0.305934	0.759655	0.954186	Gpam	2324.97	0.547834	0.101527	5.39596	6.82e-08	2.9e-06	Gpam	2322.56	0.871663	0.101832	8.5598	1.13e-17	1.03e-15
blue	ENSMUSG00000067279	Ppp1r3c	protein_coding	protein phosphatase 1, regulatory subunit 3C [Source:MGI Symbol;Acc:MGI:1858229]	1009.9	-0.110835	0.0839234	-1.32067	0.186611	0.655063	Ppp1r3c	1217.85	0.258048	0.0818625	3.15221	0.00162041	0.0138742	Ppp1r3c	1195.44	0.620608	0.0933572	6.64767	2.98e-11	8.7e-10
blue	ENSMUSG00000020611	Gna13	protein_coding	guanine nucleotide binding protein, alpha 13 [Source:MGI Symbol;Acc:MGI:95768]	1883.04	-0.0147699	0.0468509	-0.315253	0.75257	0.952622	Gna13	2146.74	0.266691	0.0667904	3.99295	6.53e-05	0.00101487	Gna13	2039.1	0.657407	0.0942531	6.97492	3.06e-12	1.09e-10
blue	ENSMUSG00000016496	Cd274	protein_coding	CD274 antigen [Source:MGI Symbol;Acc:MGI:1926446]	53.0282	0.181603	0.160597	1.1308	0.258138	0.725081	Cd274	66.549	0.383065	0.143704	2.66565	0.007684	0.0457114	Cd274	63.7861	0.627101	0.195307	3.21084	0.00132346	0.00555767
blue	ENSMUSG00000046727	Cystm1	protein_coding	cysteine-rich transmembrane module containing 1 [Source:MGI Symbol;Acc:MGI:1913310]	582.793	-0.127172	0.0607575	-2.09311	0.036339	0.34077	Cystm1	663.651	0.118255	0.0568299	2.08086	0.0374464	0.143702	Cystm1	684.534	0.437176	0.109205	4.00326	6.25e-05	0.000401719
blue	ENSMUSG00000026748	Plxdc2	protein_coding	plexin domain containing 2 [Source:MGI Symbol;Acc:MGI:1914698]	1082.98	0.081022	0.0553876	1.46282	0.143517	0.600862	Plxdc2	1230.79	0.47468	0.0770195	6.16312	7.13e-10	5.28e-08	Plxdc2	1049.06	0.729556	0.0930799	7.83795	4.58e-15	2.73e-13
blue	ENSMUSG00000036461	Elf1	protein_coding	E74-like factor 1 [Source:MGI Symbol;Acc:MGI:107180]	168.349	0.0949971	0.09819	0.967482	0.333303	0.780768	Elf1	185.95	0.472193	0.114067	4.1396	3.48e-05	0.000594783	Elf1	197.457	0.86799	0.130752	6.63845	3.17e-11	9.23e-10
blue	ENSMUSG00000024357	Sil1	protein_coding	endoplasmic reticulum chaperone SIL1 homolog (S. cerevisiae) [Source:MGI Symbol;Acc:MGI:1932040]	411.809	0.128922	0.0784501	1.64336	0.100308	0.5342	Sil1	456.844	0.124788	0.0868653	1.43657	0.150839	0.363501	Sil1	506.686	0.714781	0.130291	5.48604	4.11e-08	6.17e-07
blue	ENSMUSG00000027808	Serp1	protein_coding	stress-associated endoplasmic reticulum protein 1 [Source:MGI Symbol;Acc:MGI:92638]	1007.62	-0.011222	0.0522379	-0.214825	0.829904	0.969579	Serp1	1079.13	0.118305	0.0505978	2.33815	0.0193793	0.0899252	Serp1	997.325	0.561436	0.104101	5.39316	6.92e-08	9.78e-07
blue	ENSMUSG00000049493	Pls1	protein_coding	plastin 1 (I-isoform) [Source:MGI Symbol;Acc:MGI:104809]	295.478	0.204691	0.0813195	2.51711	0.011832	0.201844	Pls1	358.472	0.319213	0.0847555	3.76628	0.0001657	0.00219926	Pls1	318.719	0.522676	0.132026	3.95889	7.53e-05	0.000472225
blue	ENSMUSG00000022091	Sorbs3	protein_coding	sorbin and SH3 domain containing 3 [Source:MGI Symbol;Acc:MGI:700013]	710.341	0.143035	0.0627967	2.27774	0.022742	0.277562	Sorbs3	783.393	0.429305	0.117274	3.66071	0.000251513	0.00309977	Sorbs3	928.186	0.841355	0.114867	7.32461	2.4e-13	1.05e-11
blue	ENSMUSG00000022090	Pdlim2	protein_coding	PDZ and LIM domain 2 [Source:MGI Symbol;Acc:MGI:2384850]	176.927	0.116921	0.14073	0.830816	0.406077	0.822758	Pdlim2	202.149	0.509832	0.157298	3.24119	0.00119033	0.010904	Pdlim2	299.638	1.5357	0.205829	7.46104	8.58e-14	4.06e-12
blue	ENSMUSG00000025921	Rdh10	protein_coding	retinol dehydrogenase 10 (all-trans) [Source:MGI Symbol;Acc:MGI:1924238]	244.384	0.117113	0.079115	1.48029	0.138796	0.595455	Rdh10	251.413	0.342744	0.104865	3.26844	0.00108142	0.0101268	Rdh10	287.002	1.00466	0.137577	7.30251	2.82e-13	1.22e-11
blue	ENSMUSG00000000275	Trim25	protein_coding	tripartite motif-containing 25 [Source:MGI Symbol;Acc:MGI:102749]	206.263	0.127405	0.156391	0.814658	0.415268	0.826745	Trim25	213.448	0.352698	0.109939	3.20811	0.0013361	0.0119668	Trim25	274.902	1.04391	0.157946	6.60928	3.86e-11	1.11e-09
blue	ENSMUSG00000027187	Cat	protein_coding	catalase [Source:MGI Symbol;Acc:MGI:88271]	1161.64	-0.0554087	0.0606636	-0.913376	0.361045	0.797996	Cat	1304.38	0.312286	0.0777156	4.01831	5.86e-05	0.000926878	Cat	1325.56	0.755024	0.0899352	8.3952	4.65e-17	3.84e-15
blue	ENSMUSG00000031101	Sash3	protein_coding	SAM and SH3 domain containing 3 [Source:MGI Symbol;Acc:MGI:1921381]	43.6421	0.04641	0.190841	0.243186	0.807861	0.964036	Sash3	51.0224	0.928945	0.201035	4.62082	3.82e-06	8.98e-05	Sash3	59.9873	1.16388	0.188194	6.18446	6.23e-10	1.41e-08
blue	ENSMUSG00000021792	Prxl2a	protein_coding	peroxiredoxin like 2A [Source:MGI Symbol;Acc:MGI:1917814]	2240.72	0.0838984	0.055182	1.52039	0.128412	0.580219	Prxl2a	2559.02	0.0761683	0.0607651	1.25349	0.210028	0.446872	Prxl2a	2418.97	0.424144	0.0754877	5.61872	1.92e-08	3.12e-07
blue	ENSMUSG00000028480	Glipr2	protein_coding	GLI pathogenesis-related 2 [Source:MGI Symbol;Acc:MGI:1917770]	89.3751	-0.061133	0.163618	-0.373633	0.708678	0.940767	Glipr2	116.982	0.702624	0.140748	4.99208	5.97e-07	1.8e-05	Glipr2	143.851	1.30725	0.192481	6.7916	1.11e-11	3.58e-10
blue	ENSMUSG00000021822	Plau	protein_coding	plasminogen activator, urokinase [Source:MGI Symbol;Acc:MGI:97611]	72.9359	0.203148	0.14607	1.39076	0.1643	0.628541	Plau	102.038	1.03915	0.215334	4.82576	1.39e-06	3.79e-05	Plau	114.112	1.72009	0.181546	9.47466	2.68e-21	3.73e-19
blue	ENSMUSG00000020077	Srgn	protein_coding	serglycin [Source:MGI Symbol;Acc:MGI:97756]	96.3484	0.00282156	0.151702	0.0185994	0.985161	0.998867	Srgn	123.771	0.734137	0.161303	4.5513	5.33e-06	0.000117504	Srgn	131.519	1.69353	0.191522	8.84247	9.36e-19	1.02e-16
blue	ENSMUSG00000029545	Acads	protein_coding	acyl-Coenzyme A dehydrogenase, short chain [Source:MGI Symbol;Acc:MGI:87868]	144.866	0.0868335	0.16091	0.53964	0.589445	0.909997	Acads	172.016	0.502485	0.125432	4.00604	6.17e-05	0.000969627	Acads	203.71	0.870736	0.161275	5.39906	6.7e-08	9.5e-07
blue	ENSMUSG00000064267	Hvcn1	protein_coding	hydrogen voltage-gated channel 1 [Source:MGI Symbol;Acc:MGI:1921346]	62.5057	0.185769	0.171139	1.08548	0.277707	0.742738	Hvcn1	114.237	1.41735	0.205692	6.89064	5.55e-12	7.34e-10	Hvcn1	146.583	1.96396	0.180055	10.9075	1.06e-27	3.04e-25
blue	ENSMUSG00000030259	Rassf8	protein_coding	Ras association (RalGDS/AF-6) domain family (N-terminal) member 8 [Source:MGI Symbol;Acc:MGI:1918573]	555.459	0.103069	0.0706505	1.45885	0.144606	0.602294	Rassf8	586.855	0.429348	0.127569	3.36561	0.000763759	0.00768886	Rassf8	579.292	0.777139	0.13204	5.88561	3.97e-09	7.47e-08
blue	ENSMUSG00000030255	Sspn	protein_coding	sarcospan [Source:MGI Symbol;Acc:MGI:1353511]	253.833	0.0366057	0.0983401	0.372236	0.709717	0.940767	Sspn	292.802	0.319699	0.0967582	3.3041	0.000952822	0.00917467	Sspn	260.844	0.628369	0.136578	4.60082	4.21e-06	3.77e-05
blue	ENSMUSG00000023027	Atf1	protein_coding	activating transcription factor 1 [Source:MGI Symbol;Acc:MGI:1298366]	260.438	0.141584	0.117485	1.20512	0.228156	0.695846	Atf1	272.037	0.207496	0.137336	1.51086	0.130824	0.331329	Atf1	252.343	0.615875	0.119053	5.17311	2.3e-07	2.82e-06
blue	ENSMUSG00000040345	Arhgap9	protein_coding	Rho GTPase activating protein 9 [Source:MGI Symbol;Acc:MGI:2143764]	18.5692	0.616168	0.261173	2.35923	0.0183128	NA	Arhgap9	24.0343	1.15518	0.290582	3.97539	7.03e-05	0.00107666	Arhgap9	28.2217	1.70811	0.301892	5.658	1.53e-08	2.53e-07
blue	ENSMUSG00000022488	Nckap1l	protein_coding	NCK associated protein 1 like [Source:MGI Symbol;Acc:MGI:1926063]	321.112	0.0725169	0.0659879	1.09894	0.271793	0.736261	Nckap1l	453.993	0.792686	0.131162	6.04358	1.51e-09	9.99e-08	Nckap1l	468.716	1.2689	0.108934	11.6484	2.34e-31	1.02e-28
blue	ENSMUSG00000025355	Mmp19	protein_coding	matrix metallopeptidase 19 [Source:MGI Symbol;Acc:MGI:1927899]	29.5078	0.390808	0.219593	1.77969	0.0751267	NA	Mmp19	40.0402	1.12364	0.359055	3.12945	0.00175134	0.0147512	Mmp19	52.4749	2.23159	0.378037	5.90309	3.57e-09	6.8e-08
blue	ENSMUSG00000025353	Ormdl2	protein_coding	ORM1-like 2 (S. cerevisiae) [Source:MGI Symbol;Acc:MGI:1914094]	106.029	0.214936	0.17263	1.24507	0.213105	0.682694	Ormdl2	119.43	0.251057	0.122806	2.04433	0.0409207	0.153273	Ormdl2	132.359	0.85705	0.19837	4.32046	1.56e-05	0.00011896
blue	ENSMUSG00000017009	Sdc4	protein_coding	syndecan 4 [Source:MGI Symbol;Acc:MGI:1349164]	1532.42	0.0490519	0.0832489	0.589219	0.555714	0.892432	Sdc4	1899.4	0.3521	0.0570966	6.16675	6.97e-10	5.18e-08	Sdc4	1930.94	0.987831	0.142129	6.95024	3.65e-12	1.28e-10
blue	ENSMUSG00000016252	Atp5e	protein_coding	ATP synthase, H+ transporting, mitochondrial F1 complex, epsilon subunit [Source:MGI Symbol;Acc:MGI:1855697]	1185.99	-0.114035	0.055252	-2.0639	0.0390267	0.351777	Atp5e	1286.56	0.0291857	0.0525861	0.555008	0.578889	0.779872	Atp5e	1331.56	0.458394	0.101471	4.5175	6.26e-06	5.35e-05
blue	ENSMUSG00000040138	Ndp	protein_coding	Norrie disease (pseudoglioma) (human) [Source:MGI Symbol;Acc:MGI:102570]	130.689	0.0646262	0.11328	0.570498	0.56834	0.898104	Ndp	162.388	0.285082	0.117876	2.4185	0.0155847	0.0769151	Ndp	155.431	0.757153	0.111072	6.8168	9.31e-12	3.06e-10
blue	ENSMUSG00000040771	Oard1	protein_coding	O-acyl-ADP-ribose deacylase 1 [Source:MGI Symbol;Acc:MGI:2146818]	138.617	-0.00174055	0.0996984	-0.0174582	0.986071	0.998867	Oard1	161.489	0.313605	0.103566	3.02808	0.00246112	0.0194077	Oard1	152.211	0.545467	0.125937	4.33128	1.48e-05	0.00011393
blue	ENSMUSG00000024026	Glo1	protein_coding	glyoxalase 1 [Source:MGI Symbol;Acc:MGI:95742]	2959.48	0.0294533	0.050801	0.579779	0.562064	0.894947	Glo1	3292.29	0.0886848	0.0473447	1.87317	0.0610445	0.201561	Glo1	2927.65	0.573486	0.110438	5.19283	2.07e-07	2.58e-06
blue	ENSMUSG00000029371	Cxcl5	protein_coding	chemokine (C-X-C motif) ligand 5 [Source:MGI Symbol;Acc:MGI:1096868]	12.9468	0.288133	0.364696	0.790063	0.429491	NA	Cxcl5	29.8988	2.13621	0.439874	4.85642	1.2e-06	3.33e-05	Cxcl5	53.3197	2.91045	0.374518	7.7712	7.77e-15	4.46e-13
blue	ENSMUSG00000032849	Abcc4	protein_coding	ATP-binding cassette, sub-family C (CFTR/MRP), member 4 [Source:MGI Symbol;Acc:MGI:2443111]	492.797	0.123603	0.0635223	1.94582	0.0516764	0.402045	Abcc4	523.728	0.197531	0.0760645	2.59689	0.00940725	0.0530987	Abcc4	583.871	0.823214	0.121648	6.7672	1.31e-11	4.17e-10
blue	ENSMUSG00000018899	Irf1	protein_coding	interferon regulatory factor 1 [Source:MGI Symbol;Acc:MGI:96590]	124.113	0.249298	0.155358	1.60467	0.108567	0.54842	Irf1	128.213	0.19352	0.128659	1.50413	0.132548	0.334497	Irf1	143.683	0.791412	0.159205	4.97102	6.66e-07	7.29e-06
blue	ENSMUSG00000016427	Ndufa1	protein_coding	NADH:ubiquinone oxidoreductase subunit A1 [Source:MGI Symbol;Acc:MGI:1929511]	691.664	-0.0476774	0.0655725	-0.727095	0.467168	0.854195	Ndufa1	770.58	0.075249	0.0723737	1.03973	0.298466	0.551298	Ndufa1	735.129	0.410152	0.0973439	4.21344	2.52e-05	0.000181668
blue	ENSMUSG00000000567	Sox9	protein_coding	SRY (sex determining region Y)-box 9 [Source:MGI Symbol;Acc:MGI:98371]	1293.01	0.0618375	0.071511	0.864727	0.387189	0.812314	Sox9	1578.47	0.446796	0.087054	5.1324	2.86e-07	9.48e-06	Sox9	1630.2	0.939866	0.0971908	9.67032	4.03e-22	6.33e-20
blue	ENSMUSG00000020743	Mif4gd	protein_coding	MIF4G domain containing [Source:MGI Symbol;Acc:MGI:1916924]	191.698	0.144668	0.0979686	1.47668	0.139762	0.59715	Mif4gd	209.635	0.243783	0.133447	1.82681	0.0677283	0.215702	Mif4gd	213.187	0.753604	0.122291	6.16239	7.17e-10	1.58e-08
blue	ENSMUSG00000071415	Rpl23	protein_coding	ribosomal protein L23 [Source:MGI Symbol;Acc:MGI:1929455]	2215.34	-0.020655	0.0698512	-0.2957	0.767459	0.955549	Rpl23	2598.86	0.127432	0.0381516	3.34015	0.000837335	0.00827886	Rpl23	2347.89	0.475799	0.103248	4.60829	4.06e-06	3.65e-05
blue	ENSMUSG00000042745	Id1	protein_coding	inhibitor of DNA binding 1, HLH protein [Source:MGI Symbol;Acc:MGI:96396]	236.29	0.0147738	0.127215	0.116132	0.907548	0.987906	Id1	259.671	0.0539031	0.139031	0.387707	0.698233	0.854443	Id1	329.167	0.951228	0.170953	5.56425	2.63e-08	4.15e-07
blue	ENSMUSG00000024816	Frmd8	protein_coding	FERM domain containing 8 [Source:MGI Symbol;Acc:MGI:1914707]	406.779	0.221388	0.111532	1.98498	0.0471466	0.38312	Frmd8	480.826	0.439546	0.105585	4.16296	3.14e-05	0.000543493	Frmd8	550.261	1.02798	0.135518	7.58553	3.31e-14	1.7e-12
blue	ENSMUSG00000038387	Rras	protein_coding	related RAS viral (r-ras) oncogene [Source:MGI Symbol;Acc:MGI:98179]	152.586	0.121866	0.117992	1.03283	0.301685	0.760569	Rras	165.726	0.284162	0.116892	2.43098	0.0150578	0.0750475	Rras	180.583	0.820369	0.135757	6.04292	1.51e-09	3.1e-08
blue	ENSMUSG00000004043	Stat5a	protein_coding	signal transducer and activator of transcription 5A [Source:MGI Symbol;Acc:MGI:103036]	60.2705	0.033426	0.185945	0.179763	0.857339	0.977108	Stat5a	68.3121	0.662969	0.230986	2.87017	0.00410246	0.0285312	Stat5a	83.413	1.17399	0.23167	5.06752	4.03e-07	4.66e-06
blue	ENSMUSG00000046768	Rhoj	protein_coding	ras homolog family member J [Source:MGI Symbol;Acc:MGI:1931551]	81.8765	0.149061	0.159177	0.936445	0.349044	0.788943	Rhoj	104.218	0.855762	0.263469	3.24806	0.00116197	0.010698	Rhoj	119.13	1.42433	0.226314	6.29361	3.1e-10	7.59e-09
blue	ENSMUSG00000032806	Slc10a3	protein_coding	solute carrier family 10 (sodium/bile acid cotransporter family), member 3 [Source:MGI Symbol;Acc:MGI:95048]	49.6336	0.264408	0.180929	1.46139	0.143909	0.600862	Slc10a3	52.4829	0.367407	0.196876	1.86618	0.0620158	0.203704	Slc10a3	54.3861	0.965277	0.192161	5.02326	5.08e-07	5.73e-06
blue	ENSMUSG00000008090	Fgfrl1	protein_coding	fibroblast growth factor receptor-like 1 [Source:MGI Symbol;Acc:MGI:2150920]	378.943	0.0284678	0.108263	0.262949	0.79259	0.960003	Fgfrl1	519.534	0.709759	0.142022	4.99752	5.81e-07	1.76e-05	Fgfrl1	623.109	1.21834	0.165922	7.34284	2.09e-13	9.3e-12
blue	ENSMUSG00000047123	Ticam1	protein_coding	toll-like receptor adaptor molecule 1 [Source:MGI Symbol;Acc:MGI:2147032]	162.121	0.112505	0.117184	0.960068	0.337021	0.782478	Ticam1	179.32	0.41189	0.108352	3.8014	0.00014388	0.00196027	Ticam1	184.363	0.848835	0.100887	8.41373	3.97e-17	3.33e-15
blue	ENSMUSG00000060548	Tnfrsf19	protein_coding	tumor necrosis factor receptor superfamily, member 19 [Source:MGI Symbol;Acc:MGI:1352474]	1615.64	-0.0859909	0.0488122	-1.76167	0.0781256	0.481225	Tnfrsf19	1771.75	0.144206	0.0582513	2.47559	0.0133018	0.068694	Tnfrsf19	1715.56	0.577009	0.0654903	8.81059	1.24e-18	1.33e-16
blue	ENSMUSG00000062960	Kdr	protein_coding	kinase insert domain protein receptor [Source:MGI Symbol;Acc:MGI:96683]	352.289	0.105049	0.0877731	1.19682	0.231377	0.699901	Kdr	354.462	0.167073	0.136658	1.22256	0.221497	0.461477	Kdr	398.791	0.83535	0.0959661	8.70463	3.19e-18	3.16e-16
blue	ENSMUSG00000049521	Cdc42ep1	protein_coding	CDC42 effector protein (Rho GTPase binding) 1 [Source:MGI Symbol;Acc:MGI:1929763]	462.064	0.096106	0.0854274	1.125	0.260588	0.72757	Cdc42ep1	496.752	0.353748	0.0910271	3.88618	0.000101832	0.00146761	Cdc42ep1	551.246	0.692455	0.113855	6.08192	1.19e-09	2.48e-08
blue	ENSMUSG00000071711	Mpst	protein_coding	mercaptopyruvate sulfurtransferase [Source:MGI Symbol;Acc:MGI:2179733]	427.852	-0.0688882	0.0837104	-0.822936	0.410545	0.823944	Mpst	491.714	0.108975	0.0948199	1.14928	0.25044	0.497228	Mpst	519.649	0.567216	0.108668	5.21972	1.79e-07	2.27e-06
blue	ENSMUSG00000044986	Tst	protein_coding	thiosulfate sulfurtransferase, mitochondrial [Source:MGI Symbol;Acc:MGI:98852]	507.683	-0.0315807	0.0795928	-0.396779	0.691531	0.937494	Tst	634.878	0.426107	0.118464	3.59693	0.000321995	0.00380673	Tst	748.54	0.985691	0.126683	7.78074	7.21e-15	4.16e-13
blue	ENSMUSG00000033220	Rac2	protein_coding	Rac family small GTPase 2 [Source:MGI Symbol;Acc:MGI:97846]	62.7619	1.07593	0.359834	2.99007	0.0027891	0.100698	Rac2	87.9351	1.0734	0.338659	3.16956	0.00152668	0.0132642	Rac2	118.895	1.98248	0.29607	6.69599	2.14e-11	6.47e-10
blue	ENSMUSG00000025608	Podxl	protein_coding	podocalyxin-like [Source:MGI Symbol;Acc:MGI:1351317]	658.359	0.0775101	0.0848532	0.913462	0.361	0.797996	Podxl	656.981	0.225233	0.107083	2.10336	0.0354343	0.137797	Podxl	694.408	0.722762	0.0788872	9.16197	5.1e-20	6.23e-18
blue	ENSMUSG00000068699	Flnc	protein_coding	filamin C, gamma [Source:MGI Symbol;Acc:MGI:95557]	173.458	0.253275	0.177464	1.42719	0.153525	0.611895	Flnc	193.441	1.1827	0.226992	5.21032	1.89e-07	6.65e-06	Flnc	300.771	2.12401	0.222136	9.56177	1.16e-21	1.68e-19
blue	ENSMUSG00000001761	Smo	protein_coding	smoothened, frizzled class receptor [Source:MGI Symbol;Acc:MGI:108075]	730.063	0.0529427	0.0589002	0.898855	0.36873	0.800599	Smo	758.793	0.175095	0.0737531	2.37407	0.0175934	0.0836189	Smo	841.734	0.671459	0.114499	5.86432	4.51e-09	8.38e-08
blue	ENSMUSG00000029771	Irf5	protein_coding	interferon regulatory factor 5 [Source:MGI Symbol;Acc:MGI:1350924]	82.3182	-0.0513751	0.145097	-0.354074	0.723283	0.943544	Irf5	101.005	0.715524	0.133474	5.36079	8.29e-08	3.41e-06	Irf5	115.239	1.37383	0.13618	10.0883	6.22e-24	1.12e-21
blue	ENSMUSG00000032245	Cln6	protein_coding	ceroid-lipofuscinosis, neuronal 6 [Source:MGI Symbol;Acc:MGI:2159324]	245.694	0.132093	0.0810415	1.62994	0.103114	0.538798	Cln6	258.564	0.297598	0.0920688	3.23234	0.00122781	0.0111721	Cln6	268.723	0.366434	0.104524	3.50574	0.000455336	0.00223665
blue	ENSMUSG00000035048	Anapc13	protein_coding	anaphase promoting complex subunit 13 [Source:MGI Symbol;Acc:MGI:1916260]	317.225	-0.064382	0.0819719	-0.785416	0.432209	0.835228	Anapc13	348.764	0.184029	0.0767573	2.39754	0.0165055	0.0800532	Anapc13	346.217	0.535649	0.106187	5.04438	4.55e-07	5.21e-06
blue	ENSMUSG00000058056	Palld	protein_coding	palladin, cytoskeletal associated protein [Source:MGI Symbol;Acc:MGI:1919583]	232.594	-0.00526754	0.106356	-0.0495275	0.960499	0.995148	Palld	254.567	0.403424	0.101574	3.97172	7.14e-05	0.00108958	Palld	256.775	0.935838	0.144339	6.48363	8.95e-11	2.42e-09
blue	ENSMUSG00000041329	Atp1b2	protein_coding	ATPase, Na+/K+ transporting, beta 2 polypeptide [Source:MGI Symbol;Acc:MGI:88109]	13256.8	-0.013325	0.0369739	-0.36039	0.718555	0.942145	Atp1b2	15794.1	0.323098	0.059551	5.42558	5.78e-08	2.52e-06	Atp1b2	15682.6	0.777017	0.076113	10.2087	1.81e-24	3.47e-22
blue	ENSMUSG00000020821	Kif1c	protein_coding	kinesin family member 1C [Source:MGI Symbol;Acc:MGI:1098260]	3342.24	-0.000671555	0.0482579	-0.013916	0.988897	0.999003	Kif1c	3566.73	0.206878	0.0666843	3.10235	0.0019199	0.0159492	Kif1c	3877.95	0.589705	0.0926975	6.36161	2e-10	5.08e-09
blue	ENSMUSG00000045636	Mtus1	protein_coding	mitochondrial tumor suppressor 1 [Source:MGI Symbol;Acc:MGI:2142572]	972.214	0.076702	0.0553944	1.38465	0.166159	0.629719	Mtus1	1063.89	0.212484	0.0608312	3.493	0.00047762	0.00528969	Mtus1	1006.89	0.519781	0.0731441	7.10626	1.19e-12	4.69e-11
blue	ENSMUSG00000035181	Heatr5a	protein_coding	HEAT repeat containing 5A [Source:MGI Symbol;Acc:MGI:2444133]	469.172	0.0806197	0.09513	0.847469	0.396734	0.816902	Heatr5a	520.805	0.379082	0.0660805	5.73667	9.66e-09	5.04e-07	Heatr5a	489.656	0.642093	0.141951	4.52333	6.09e-06	5.22e-05
blue	ENSMUSG00000035896	Rnase1	protein_coding	ribonuclease, RNase A family, 1 (pancreatic) [Source:MGI Symbol;Acc:MGI:97919]	26.913	0.0304261	0.265122	0.114763	0.908633	NA	Rnase1	35.844	1.007	0.21436	4.69772	2.63e-06	6.55e-05	Rnase1	40.8149	1.78031	0.274954	6.47493	9.49e-11	2.54e-09
blue	ENSMUSG00000006281	Tep1	protein_coding	telomerase associated protein 1 [Source:MGI Symbol;Acc:MGI:109573]	188.053	-0.0146531	0.150383	-0.0974388	0.922378	0.989931	Tep1	217.581	0.447744	0.112607	3.97617	7e-05	0.0010759	Tep1	224.253	0.70067	0.193887	3.61381	0.000301734	0.00156998
blue	ENSMUSG00000020806	Rhbdf2	protein_coding	rhomboid 5 homolog 2 [Source:MGI Symbol;Acc:MGI:2442473]	30.1348	0.294317	0.228881	1.2859	0.198479	NA	Rhbdf2	37.9951	0.800447	0.22933	3.49037	0.000482351	0.00531878	Rhbdf2	52.7306	0.715091	0.194566	3.67532	0.000237553	0.00127706
blue	ENSMUSG00000025283	Sat1	protein_coding	spermidine/spermine N1-acetyl transferase 1 [Source:MGI Symbol;Acc:MGI:98233]	466.586	0.147527	0.0678329	2.17485	0.0296411	0.314785	Sat1	594.575	0.489551	0.123216	3.97312	7.09e-05	0.00108509	Sat1	578.445	0.792677	0.090793	8.7306	2.53e-18	2.56e-16
blue	ENSMUSG00000062300	Nectin2	protein_coding	nectin cell adhesion molecule 2 [Source:MGI Symbol;Acc:MGI:97822]	147.868	0.0593955	0.105803	0.561381	0.574538	0.901339	Nectin2	153.714	0.24906	0.113356	2.19715	0.0280097	0.116997	Nectin2	160.214	0.466007	0.127752	3.64773	0.000264563	0.00140135
blue	ENSMUSG00000002985	Apoe	protein_coding	apolipoprotein E [Source:MGI Symbol;Acc:MGI:88057]	33706.3	-0.00992646	0.0680367	-0.145898	0.884002	0.982966	Apoe	44921	0.558806	0.0820618	6.80957	9.79e-12	1.22e-09	Apoe	54410.7	1.07213	0.124223	8.63073	6.1e-18	5.76e-16
blue	ENSMUSG00000040564	Apoc1	protein_coding	apolipoprotein C-I [Source:MGI Symbol;Acc:MGI:88053]	25.4305	0.216093	0.253977	0.850833	0.394862	NA	Apoc1	38.2808	0.947708	0.233354	4.06124	4.88e-05	0.000803616	Apoc1	53.9674	1.52358	0.328749	4.63448	3.58e-06	3.27e-05
blue	ENSMUSG00000029622	Arpc1b	protein_coding	actin related protein 2/3 complex, subunit 1B [Source:MGI Symbol;Acc:MGI:1343142]	348.69	0.157884	0.117374	1.34513	0.178582	0.645418	Arpc1b	423.435	0.936228	0.130235	7.18876	6.54e-13	1.11e-10	Arpc1b	484.022	1.47636	0.169496	8.71029	3.03e-18	3.02e-16
blue	ENSMUSG00000018819	Lsp1	protein_coding	lymphocyte specific 1 [Source:MGI Symbol;Acc:MGI:96832]	64.4394	0.558151	0.175094	3.18772	0.00143401	0.0692163	Lsp1	89.9163	1.43121	0.192415	7.43814	1.02e-13	2.02e-11	Lsp1	101.333	1.33307	0.24136	5.52317	3.33e-08	5.13e-07
blue	ENSMUSG00000030602	Pak4	protein_coding	p21 (RAC1) activated kinase 4 [Source:MGI Symbol;Acc:MGI:1917834]	314.732	-0.013137	0.0797617	-0.164703	0.869177	0.980304	Pak4	314.953	0.0663226	0.109647	0.604874	0.545262	0.758116	Pak4	328.801	0.504284	0.120271	4.19291	2.75e-05	0.000195942
blue	ENSMUSG00000060791	Gmfg	protein_coding	glia maturation factor, gamma [Source:MGI Symbol;Acc:MGI:1927135]	19.0708	-0.169418	0.282444	-0.599828	0.548621	NA	Gmfg	25.9928	0.572852	0.267751	2.1395	0.0323955	0.129011	Gmfg	27.804	0.981407	0.23696	4.14166	3.45e-05	0.000238257
blue	ENSMUSG00000029032	Arhgef16	protein_coding	Rho guanine nucleotide exchange factor (GEF) 16 [Source:MGI Symbol;Acc:MGI:2446219]	26.1501	0.564333	0.298446	1.89091	0.0586365	NA	Arhgef16	28.0159	0.258501	0.301124	0.858454	0.390642	0.638787	Arhgef16	44.2984	1.4319	0.313855	4.56231	5.06e-06	4.43e-05
blue	ENSMUSG00000037731	Themis2	protein_coding	thymocyte selection associated family member 2 [Source:MGI Symbol;Acc:MGI:2446213]	31.0165	0.0951829	0.227123	0.419081	0.675157	NA	Themis2	39.6859	0.964622	0.192113	5.02111	5.14e-07	1.58e-05	Themis2	44.4452	1.40372	0.215886	6.50215	7.92e-11	2.16e-09
blue	ENSMUSG00000020932	Gfap	protein_coding	glial fibrillary acidic protein [Source:MGI Symbol;Acc:MGI:95697]	12201.5	0.361635	0.0706495	5.11871	3.08e-07	0.000153092	Gfap	27535	2.06634	0.209077	9.88315	4.93e-23	4.99e-20	Gfap	36698.3	2.84537	0.15198	18.722	3.27e-78	3.42e-74
blue	ENSMUSG00000033016	Nfatc1	protein_coding	nuclear factor of activated T cells, cytoplasmic, calcineurin dependent 1 [Source:MGI Symbol;Acc:MGI:102469]	190.318	0.15184	0.0950164	1.59804	0.110035	0.550344	Nfatc1	239.828	0.564436	0.109	5.17833	2.24e-07	7.66e-06	Nfatc1	245.821	1.00129	0.111547	8.97642	2.8e-19	3.25e-17
blue	ENSMUSG00000020388	Pdlim4	protein_coding	PDZ and LIM domain 4 [Source:MGI Symbol;Acc:MGI:1353470]	212.738	0.0766767	0.0860977	0.890578	0.373156	0.803791	Pdlim4	260.494	0.775498	0.152742	5.07719	3.83e-07	1.22e-05	Pdlim4	332.378	1.33123	0.155509	8.56048	1.12e-17	1.03e-15
blue	ENSMUSG00000020363	Gfpt2	protein_coding	glutamine fructose-6-phosphate transaminase 2 [Source:MGI Symbol;Acc:MGI:1338883]	114.587	0.169024	0.109521	1.5433	0.122758	0.571497	Gfpt2	160.533	0.765263	0.173273	4.4165	1e-05	0.000204337	Gfpt2	170.521	1.37022	0.213709	6.4116	1.44e-10	3.76e-09
blue	ENSMUSG00000037966	Ninj1	protein_coding	ninjurin 1 [Source:MGI Symbol;Acc:MGI:1196617]	389.315	-0.0632119	0.0737116	-0.857557	0.391137	0.813384	Ninj1	418.272	0.0858633	0.0632754	1.35698	0.174788	0.398789	Ninj1	457.375	0.539644	0.126814	4.25539	2.09e-05	0.000154413
blue	ENSMUSG00000017057	Il13ra1	protein_coding	interleukin 13 receptor, alpha 1 [Source:MGI Symbol;Acc:MGI:105052]	176.695	0.0545048	0.121155	0.449877	0.652799	0.927962	Il13ra1	206.553	0.822192	0.176169	4.66705	3.06e-06	7.45e-05	Il13ra1	229.368	1.35638	0.216111	6.27633	3.47e-10	8.38e-09
blue	ENSMUSG00000028088	Fmo5	protein_coding	flavin containing monooxygenase 5 [Source:MGI Symbol;Acc:MGI:1310004]	83.5255	0.224287	0.145886	1.53741	0.124193	0.574762	Fmo5	110.461	0.269865	0.144689	1.86514	0.0621622	0.204008	Fmo5	107.61	0.850799	0.19524	4.3577	1.31e-05	0.000102632
blue	ENSMUSG00000050335	Lgals3	protein_coding	lectin, galactose binding, soluble 3 [Source:MGI Symbol;Acc:MGI:96778]	36.9846	0.525037	0.212455	2.47128	0.013463	0.214757	Lgals3	39.6415	1.63824	0.253706	6.45725	1.07e-10	9.98e-09	Lgals3	82.8759	2.57965	0.276511	9.32928	1.07e-20	1.41e-18
blue	ENSMUSG00000000753	Serpinf1	protein_coding	serine (or cysteine) peptidase inhibitor, clade F, member 1 [Source:MGI Symbol;Acc:MGI:108080]	372.234	-0.151631	0.129612	-1.16988	0.242048	0.710666	Serpinf1	392.565	0.412122	0.172217	2.39304	0.0167093	0.0807356	Serpinf1	492.564	1.40614	0.211343	6.65336	2.86e-11	8.4e-10
blue	ENSMUSG00000020773	Trim47	protein_coding	tripartite motif-containing 47 [Source:MGI Symbol;Acc:MGI:1917374]	79.2675	0.0272372	0.177793	0.153196	0.878244	0.981709	Trim47	86.3298	0.76896	0.169836	4.52766	5.96e-06	0.000129038	Trim47	126.842	1.36925	0.235679	5.80982	6.25e-09	1.12e-07
blue	ENSMUSG00000040483	Xaf1	protein_coding	XIAP associated factor 1 [Source:MGI Symbol;Acc:MGI:3772572]	187.576	0.203769	0.163205	1.24855	0.211831	0.681029	Xaf1	237.388	0.341394	0.132876	2.56927	0.0101913	0.0561889	Xaf1	230.247	0.854234	0.114642	7.45135	9.24e-14	4.33e-12
blue	ENSMUSG00000022323	Rida	protein_coding	reactive intermediate imine deaminase A homolog [Source:MGI Symbol;Acc:MGI:1095401]	634.26	0.132656	0.0534994	2.47959	0.0131534	0.212101	Rida	929.039	0.772782	0.12084	6.39509	1.6e-10	1.43e-08	Rida	953.345	1.34991	0.117366	11.5016	1.29e-30	5.1e-28
blue	ENSMUSG00000064246	Chil1	protein_coding	chitinase-like 1 [Source:MGI Symbol;Acc:MGI:1340899]	229.942	0.166153	0.0929842	1.7869	0.0739538	0.469682	Chil1	363.01	1.09661	0.127423	8.60607	7.56e-18	3.11e-15	Chil1	432.948	1.51923	0.198491	7.6539	1.95e-14	1.04e-12
blue	ENSMUSG00000060126	Tpt1	protein_coding	tumor protein, translationally-controlled 1 [Source:MGI Symbol;Acc:MGI:104890]	5332.51	-0.0247713	0.051849	-0.477758	0.632822	0.925081	Tpt1	6113.71	0.19636	0.0445106	4.41152	1.03e-05	0.000207855	Tpt1	6326.29	0.651032	0.0967625	6.72815	1.72e-11	5.34e-10
blue	ENSMUSG00000036278	Macrod1	protein_coding	MACRO domain containing 1 [Source:MGI Symbol;Acc:MGI:2147583]	227.059	0.00598617	0.112721	0.0531063	0.957647	0.994944	Macrod1	264.177	0.148935	0.0754339	1.97438	0.048339	0.170983	Macrod1	301.464	0.574383	0.111545	5.14934	2.61e-07	3.16e-06
blue	ENSMUSG00000005686	Ampd3	protein_coding	adenosine monophosphate deaminase 3 [Source:MGI Symbol;Acc:MGI:1096344]	613.832	0.00627401	0.0499249	0.125669	0.899994	0.987314	Ampd3	652.022	0.290982	0.0720004	4.0414	5.31e-05	0.000857991	Ampd3	619.59	0.380426	0.117566	3.23584	0.00121284	0.0051658
blue	ENSMUSG00000021624	Cd180	protein_coding	CD180 antigen [Source:MGI Symbol;Acc:MGI:1194924]	33.7223	0.543037	0.250539	2.16747	0.030199	0.316738	Cd180	77.3922	2.34855	0.283203	8.29282	1.11e-16	3.84e-14	Cd180	71.1251	2.29202	0.261159	8.77633	1.69e-18	1.76e-16
blue	ENSMUSG00000021756	Il6st	protein_coding	interleukin 6 signal transducer [Source:MGI Symbol;Acc:MGI:96560]	2914.01	0.0317199	0.0688154	0.460942	0.64484	0.92649	Il6st	3231.38	0.243812	0.0865725	2.81627	0.00485841	0.03224	Il6st	3093.38	0.833468	0.0975188	8.54675	1.27e-17	1.14e-15
blue	ENSMUSG00000020143	Dock2	protein_coding	dedicator of cyto-kinesis 2 [Source:MGI Symbol;Acc:MGI:2149010]	142.959	-0.0247536	0.145009	-0.170704	0.864457	0.978924	Dock2	211.613	1.30002	0.149866	8.67451	4.15e-18	1.88e-15	Dock2	222.92	1.5831	0.127219	12.4439	1.51e-35	9.56e-33
blue	ENSMUSG00000027074	Slc43a3	protein_coding	solute carrier family 43, member 3 [Source:MGI Symbol;Acc:MGI:1931054]	23.43	0.383338	0.323368	1.18546	0.235837	NA	Slc43a3	33.8077	1.52863	0.294222	5.19549	2.04e-07	7.16e-06	Slc43a3	42.3923	2.47195	0.397379	6.22065	4.95e-10	1.15e-08
blue	ENSMUSG00000041625	Ggact	protein_coding	gamma-glutamylamine cyclotransferase [Source:MGI Symbol;Acc:MGI:2385008]	292.916	0.0913434	0.0850287	1.07427	0.282704	0.747079	Ggact	343.908	0.130841	0.117888	1.10988	0.267053	0.516636	Ggact	354.031	0.527609	0.0976449	5.40335	6.54e-08	9.3e-07
blue	ENSMUSG00000022132	Cldn10	protein_coding	claudin 10 [Source:MGI Symbol;Acc:MGI:1913101]	611.205	0.0439512	0.0674633	0.651483	0.514734	0.876395	Cldn10	787.506	0.174134	0.0743984	2.34056	0.0192548	0.0895244	Cldn10	704.532	0.592374	0.0871771	6.79506	1.08e-11	3.5e-10
blue	ENSMUSG00000032035	Ets1	protein_coding	E26 avian leukemia oncogene 1, 5' domain [Source:MGI Symbol;Acc:MGI:95455]	316.871	0.22123	0.0844135	2.62079	0.00877274	0.175115	Ets1	336.067	0.326087	0.126064	2.58668	0.00969067	0.054291	Ets1	339.372	0.681365	0.152812	4.45884	8.24e-06	6.81e-05
blue	ENSMUSG00000024712	Rfk	protein_coding	riboflavin kinase [Source:MGI Symbol;Acc:MGI:1914688]	1467.43	-0.011436	0.0685877	-0.166736	0.867578	0.979794	Rfk	1617.09	0.0248575	0.0548259	0.45339	0.650268	0.826168	Rfk	1530.13	0.458457	0.10221	4.48546	7.28e-06	6.11e-05
blue	ENSMUSG00000071604	Fam189a2	protein_coding	family with sequence similarity 189, member A2 [Source:MGI Symbol;Acc:MGI:2685813]	275.13	0.0838442	0.0962396	0.871203	0.383643	0.810877	Fam189a2	326.622	0.430463	0.135127	3.18562	0.00144445	0.0127374	Fam189a2	390.761	1.00342	0.136783	7.33585	2.2e-13	9.71e-12
blue	ENSMUSG00000020399	Havcr2	protein_coding	hepatitis A virus cellular receptor 2 [Source:MGI Symbol;Acc:MGI:2159682]	72.419	0.548037	0.149186	3.67352	0.000239228	0.0248384	Havcr2	127.006	1.44199	0.147734	9.76076	1.66e-22	1.47e-19	Havcr2	114.609	1.66833	0.152242	10.9583	6.06e-28	1.81e-25
blue	ENSMUSG00000029470	P2rx4	protein_coding	purinergic receptor P2X, ligand-gated ion channel 4 [Source:MGI Symbol;Acc:MGI:1338859]	238.506	0.257706	0.104149	2.47439	0.0133463	0.213659	P2rx4	263.295	0.268307	0.0937505	2.86193	0.00421071	0.029144	P2rx4	264.333	0.464063	0.137862	3.36613	0.000762303	0.00346862
blue	ENSMUSG00000025351	Cd63	protein_coding	CD63 antigen [Source:MGI Symbol;Acc:MGI:99529]	1049.31	0.191245	0.05992	3.19167	0.00141452	0.0689673	Cd63	1335.48	0.790211	0.127578	6.19393	5.87e-10	4.54e-08	Cd63	1747.35	1.68233	0.169061	9.95105	2.5e-23	4.31e-21
blue	ENSMUSG00000090247	Bloc1s1	protein_coding	biogenesis of lysosomal organelles complex-1, subunit 1 [Source:MGI Symbol;Acc:MGI:1195276]	504.496	0.0250704	0.070919	0.353507	0.723708	0.943692	Bloc1s1	548.04	0.188348	0.0754657	2.49581	0.0125671	0.0659585	Bloc1s1	562.833	0.602763	0.103674	5.814	6.1e-09	1.1e-07
blue	ENSMUSG00000029217	Tec	protein_coding	tec protein tyrosine kinase [Source:MGI Symbol;Acc:MGI:98662]	45.2777	0.473912	0.167437	2.83039	0.00464908	0.129934	Tec	57.1948	0.701329	0.197722	3.54704	0.000389586	0.00445983	Tec	54.8961	1.23642	0.18465	6.69601	2.14e-11	6.47e-10
blue	ENSMUSG00000034707	Gns	protein_coding	glucosamine (N-acetyl)-6-sulfatase [Source:MGI Symbol;Acc:MGI:1922862]	2615.61	0.134832	0.0346829	3.88758	0.00010125	0.0143259	Gns	3030.73	0.375352	0.0706955	5.30942	1.1e-07	4.29e-06	Gns	3063.81	0.751085	0.0903336	8.31457	9.21e-17	7.22e-15
blue	ENSMUSG00000014778	Fhod1	protein_coding	formin homology 2 domain containing 1 [Source:MGI Symbol;Acc:MGI:2679008]	90.9156	0.330816	0.15388	2.14983	0.0315685	0.322204	Fhod1	90.5302	0.633937	0.201504	3.14603	0.00165503	0.0141024	Fhod1	103.476	0.876503	0.19756	4.43663	9.14e-06	7.46e-05
blue	ENSMUSG00000031980	Agt	protein_coding	angiotensinogen (serpin peptidase inhibitor, clade A, member 8) [Source:MGI Symbol;Acc:MGI:87963]	690.508	0.0463916	0.0896913	0.517237	0.604991	0.916812	Agt	902.209	0.340138	0.09698	3.5073	0.000452683	0.00506102	Agt	923.078	0.831458	0.117665	7.06631	1.59e-12	6.08e-11
blue	ENSMUSG00000042684	Npl	protein_coding	N-acetylneuraminate pyruvate lyase [Source:MGI Symbol;Acc:MGI:1921341]	70.9449	-0.0913251	0.150411	-0.607172	0.543737	0.888794	Npl	97.0611	0.747373	0.16328	4.57725	4.71e-06	0.000107173	Npl	97.0972	1.35743	0.186274	7.28726	3.16e-13	1.36e-11
blue	ENSMUSG00000026483	Fam129a	protein_coding	family with sequence similarity 129, member A [Source:MGI Symbol;Acc:MGI:2137237]	130.904	0.168313	0.138564	1.2147	0.224482	0.69208	Fam129a	161.332	0.48446	0.131487	3.68448	0.000229173	0.00287042	Fam129a	191.037	1.17016	0.190088	6.15589	7.47e-10	1.64e-08
blue	ENSMUSG00000026249	Serpine2	protein_coding	serine (or cysteine) peptidase inhibitor, clade E, member 2 [Source:MGI Symbol;Acc:MGI:101780]	3185.15	0.0469522	0.0528116	0.88905	0.373976	0.804228	Serpine2	3811.44	0.268104	0.0653363	4.10345	4.07e-05	0.000683451	Serpine2	3631.41	0.70312	0.0851835	8.25418	1.53e-16	1.15e-14
blue	ENSMUSG00000006301	Tmbim1	protein_coding	transmembrane BAX inhibitor motif containing 1 [Source:MGI Symbol;Acc:MGI:1916910]	680.316	0.0152874	0.0838166	0.182391	0.855276	0.976761	Tmbim1	788.627	0.328027	0.104621	3.13538	0.00171633	0.0145309	Tmbim1	811.951	0.747325	0.136753	5.46478	4.63e-08	6.86e-07
blue	ENSMUSG00000020256	Aldh1l2	protein_coding	aldehyde dehydrogenase 1 family, member L2 [Source:MGI Symbol;Acc:MGI:2444680]	116.313	0.462251	0.143229	3.22735	0.00124944	0.0646306	Aldh1l2	158.655	0.755895	0.198834	3.80164	0.000143739	0.00196027	Aldh1l2	169.735	1.36963	0.217318	6.30244	2.93e-10	7.21e-09
blue	ENSMUSG00000022122	Ednrb	protein_coding	endothelin receptor type B [Source:MGI Symbol;Acc:MGI:102720]	1584.09	0.0187167	0.0516679	0.36225	0.717165	0.941972	Ednrb	1705.49	0.389587	0.0833956	4.67155	2.99e-06	7.32e-05	Ednrb	1685.21	0.784985	0.119918	6.54602	5.91e-11	1.64e-09
blue	ENSMUSG00000022106	Rcbtb2	protein_coding	regulator of chromosome condensation (RCC1) and BTB (POZ) domain containing protein 2 [Source:MGI Symbol;Acc:MGI:1917200]	502.328	0.177748	0.0841895	2.11129	0.0347475	0.331923	Rcbtb2	576.826	0.5611	0.0776535	7.2257	4.99e-13	8.65e-11	Rcbtb2	542.549	0.841338	0.11947	7.04229	1.89e-12	7.08e-11
blue	ENSMUSG00000021998	Lcp1	protein_coding	lymphocyte cytosolic protein 1 [Source:MGI Symbol;Acc:MGI:104808]	264.146	0.207645	0.103388	2.0084	0.0446003	0.3751	Lcp1	371.181	1.13422	0.119048	9.52749	1.61e-21	1.24e-18	Lcp1	424.366	1.5823	0.148659	10.6438	1.86e-26	4.75e-24
blue	ENSMUSG00000020422	Tns3	protein_coding	tensin 3 [Source:MGI Symbol;Acc:MGI:2443012]	2449.94	0.0272563	0.0530069	0.514203	0.60711	0.917316	Tns3	2809.03	0.227874	0.0372999	6.10924	1e-09	7.12e-08	Tns3	2681.79	0.574848	0.0763797	7.52619	5.22e-14	2.58e-12
blue	ENSMUSG00000029816	Gpnmb	protein_coding	glycoprotein (transmembrane) nmb [Source:MGI Symbol;Acc:MGI:1934765]	66.9298	0.347436	0.169606	2.04849	0.0405121	0.358261	Gpnmb	133.122	1.49095	0.255809	5.8284	5.6e-09	3.13e-07	Gpnmb	296.85	3.16682	0.274339	11.5435	7.96e-31	3.33e-28
blue	ENSMUSG00000079111	Kdelr2	protein_coding	KDEL (Lys-Asp-Glu-Leu) endoplasmic reticulum protein retention receptor 2 [Source:MGI Symbol;Acc:MGI:1914163]	505.391	-0.04462	0.0575267	-0.775641	0.437961	0.838616	Kdelr2	520.867	0.128028	0.0697737	1.8349	0.0665199	0.213506	Kdelr2	505.532	0.468793	0.105401	4.44769	8.68e-06	7.14e-05
blue	ENSMUSG00000039005	Tlr4	protein_coding	toll-like receptor 4 [Source:MGI Symbol;Acc:MGI:96824]	47.039	0.121663	0.168491	0.722073	0.470249	0.855387	Tlr4	58.5865	0.668039	0.16582	4.0287	5.61e-05	0.000895841	Tlr4	62.1578	1.59249	0.26231	6.07104	1.27e-09	2.64e-08
blue	ENSMUSG00000022346	Myc	protein_coding	myelocytomatosis oncogene [Source:MGI Symbol;Acc:MGI:97250]	96.5399	0.181487	0.145622	1.24629	0.212657	0.682167	Myc	108.561	0.325026	0.135843	2.39265	0.016727	0.0807954	Myc	104.937	0.556601	0.133166	4.17975	2.92e-05	0.000206434
blue	ENSMUSG00000024810	Il33	protein_coding	interleukin 33 [Source:MGI Symbol;Acc:MGI:1924375]	689.3	0.102324	0.0775406	1.31962	0.186962	0.655063	Il33	979.75	0.384481	0.105259	3.65271	0.000259489	0.00316938	Il33	993.898	0.678571	0.139644	4.85929	1.18e-06	1.2e-05
blue	ENSMUSG00000028465	Tln1	protein_coding	talin 1 [Source:MGI Symbol;Acc:MGI:1099832]	1653.64	0.0756904	0.0572077	1.32308	0.185808	0.655053	Tln1	1820.2	0.238438	0.0745635	3.19778	0.0013849	0.0123042	Tln1	1803.44	0.443345	0.0737766	6.00929	1.86e-09	3.77e-08
blue	ENSMUSG00000021408	Ripk1	protein_coding	receptor (TNFRSF)-interacting serine-threonine kinase 1 [Source:MGI Symbol;Acc:MGI:108212]	157.054	0.193906	0.124881	1.55273	0.120487	0.569143	Ripk1	165.253	0.267052	0.0992237	2.69141	0.00711506	0.043021	Ripk1	173.607	0.816933	0.153248	5.3308	9.78e-08	1.33e-06
blue	ENSMUSG00000059791	Nrm	protein_coding	nurim (nuclear envelope membrane protein) [Source:MGI Symbol;Acc:MGI:2146855]	21.357	0.0568123	0.246539	0.230439	0.817751	NA	Nrm	22.019	0.724175	0.266733	2.71498	0.00662795	0.0406732	Nrm	24.4922	0.558216	0.244218	2.28573	0.0222701	0.0594315
blue	ENSMUSG00000027995	Tlr2	protein_coding	toll-like receptor 2 [Source:MGI Symbol;Acc:MGI:1346060]	50.8666	0.449443	0.166674	2.69654	0.00700644	0.157503	Tlr2	104.344	1.97801	0.237142	8.34105	7.36e-17	2.61e-14	Tlr2	172.145	3.18718	0.303693	10.4947	9.13e-26	2.05e-23
blue	ENSMUSG00000030613	Ccdc90b	protein_coding	coiled-coil domain containing 90B [Source:MGI Symbol;Acc:MGI:1913615]	198.988	0.012035	0.0899904	0.133736	0.893611	0.986033	Ccdc90b	227.193	0.2393	0.0771848	3.10036	0.00193287	0.0160225	Ccdc90b	199.036	0.471286	0.126827	3.71598	0.000202417	0.00111307
blue	ENSMUSG00000061119	Prcp	protein_coding	prolylcarboxypeptidase (angiotensinase C) [Source:MGI Symbol;Acc:MGI:1919711]	219.112	0.195134	0.105288	1.85332	0.0638361	0.439707	Prcp	277.059	0.418787	0.129682	3.22933	0.0012408	0.0112525	Prcp	265.544	0.860421	0.138567	6.20944	5.32e-10	1.23e-08
blue	ENSMUSG00000053110	Yap1	protein_coding	yes-associated protein 1 [Source:MGI Symbol;Acc:MGI:103262]	694.682	0.0409954	0.0882986	0.464282	0.642446	0.926222	Yap1	723.825	0.1748	0.0964367	1.81259	0.0698955	0.22058	Yap1	797.617	0.91684	0.124349	7.37313	1.67e-13	7.52e-12
blue	ENSMUSG00000032051	Fdx1	protein_coding	ferredoxin 1 [Source:MGI Symbol;Acc:MGI:103224]	175.247	-0.122988	0.104843	-1.17308	0.240765	0.709517	Fdx1	186.494	0.173165	0.107354	1.61303	0.106737	0.291968	Fdx1	184.846	0.543202	0.150777	3.60269	0.000314939	0.0016334
blue	ENSMUSG00000005803	Sqor	protein_coding	sulfide quinone oxidoreductase [Source:MGI Symbol;Acc:MGI:1929899]	114.331	0.00594756	0.11965	0.0497081	0.960355	0.995148	Sqor	135.01	0.368269	0.12096	3.04454	0.00233038	0.0185779	Sqor	153.341	0.937685	0.221429	4.2347	2.29e-05	0.000167254
blue	ENSMUSG00000041361	Myzap	protein_coding	myocardial zonula adherens protein [Source:MGI Symbol;Acc:MGI:2142908]	20.5887	0.228756	0.299038	0.764974	0.444287	NA	Myzap	24.2182	0.476534	0.396031	1.20327	0.228871	0.470776	Myzap	33.2918	2.06158	0.365837	5.63525	1.75e-08	2.86e-07
blue	ENSMUSG00000028121	Bcar3	protein_coding	breast cancer anti-estrogen resistance 3 [Source:MGI Symbol;Acc:MGI:1352501]	338.701	0.0605081	0.093305	0.648498	0.516663	0.877184	Bcar3	376.957	0.322571	0.127594	2.5281	0.0114681	0.0615782	Bcar3	394.637	0.74208	0.167647	4.42645	9.58e-06	7.76e-05
blue	ENSMUSG00000059447	Hadhb	protein_coding	hydroxyacyl-Coenzyme A dehydrogenase/3-ketoacyl-Coenzyme A thiolase/enoyl-Coenzyme A hydratase (trifunctional protein), beta subunit [Source:MGI Symbol;Acc:MGI:2136381]	1502.77	0.0815793	0.046517	1.75375	0.0794727	0.484867	Hadhb	1761.47	0.227691	0.0546166	4.16891	3.06e-05	0.000532095	Hadhb	1721.44	0.666242	0.0745431	8.93768	3.97e-19	4.54e-17
blue	ENSMUSG00000013622	Atraid	protein_coding	all-trans retinoic acid induced differentiation factor [Source:MGI Symbol;Acc:MGI:1918918]	639.102	0.066847	0.0657926	1.01603	0.309617	0.766284	Atraid	683.053	0.180034	0.0661391	2.72205	0.00648779	0.0400228	Atraid	648.128	0.398187	0.0910803	4.37182	1.23e-05	9.7e-05
blue	ENSMUSG00000024998	Plce1	protein_coding	phospholipase C, epsilon 1 [Source:MGI Symbol;Acc:MGI:1921305]	657.71	0.0788057	0.0762483	1.03354	0.301351	0.760404	Plce1	828.386	0.716184	0.0943485	7.59084	3.18e-14	7.03e-12	Plce1	762.761	1.16856	0.111032	10.5246	6.66e-26	1.55e-23
blue	ENSMUSG00000025950	Idh1	protein_coding	isocitrate dehydrogenase 1 (NADP+), soluble [Source:MGI Symbol;Acc:MGI:96413]	1020.04	0.0792621	0.0632248	1.25366	0.209967	0.678778	Idh1	1079.9	0.20522	0.071152	2.88424	0.00392356	0.0277092	Idh1	949.849	0.448126	0.0868998	5.15682	2.51e-07	3.05e-06
blue	ENSMUSG00000027007	Itprid2	protein_coding	ITPR interacting domain containing 2 [Source:MGI Symbol;Acc:MGI:1917849]	1532.79	0.179076	0.0575319	3.11265	0.00185418	0.0825585	Itprid2	1684.79	0.318628	0.0833947	3.82072	0.000133063	0.0018398	Itprid2	1745.14	0.737576	0.0789362	9.34395	9.28e-21	1.25e-18
blue	ENSMUSG00000022906	Parp9	protein_coding	poly (ADP-ribose) polymerase family, member 9 [Source:MGI Symbol;Acc:MGI:1933117]	80.2037	0.0631386	0.150634	0.419152	0.675105	0.933838	Parp9	90.3923	0.603009	0.163477	3.68866	0.000225437	0.00283012	Parp9	96.4949	1.11126	0.150249	7.39614	1.4e-13	6.4e-12
blue	ENSMUSG00000029413	Naaa	protein_coding	N-acylethanolamine acid amidase [Source:MGI Symbol;Acc:MGI:1914361]	553.627	0.015935	0.0690859	0.230655	0.817583	0.966536	Naaa	659.747	0.184835	0.0699267	2.64327	0.00821095	0.0479595	Naaa	727.194	0.784734	0.094181	8.33219	7.94e-17	6.28e-15
blue	ENSMUSG00000034663	Bmp2k	protein_coding	BMP2 inducible kinase [Source:MGI Symbol;Acc:MGI:2155456]	613.338	0.133264	0.0664014	2.00695	0.0447552	0.375236	Bmp2k	786.978	0.482415	0.0997086	4.83825	1.31e-06	3.6e-05	Bmp2k	724.17	0.832736	0.105345	7.90483	2.68e-15	1.66e-13
blue	ENSMUSG00000029426	Scarb2	protein_coding	scavenger receptor class B, member 2 [Source:MGI Symbol;Acc:MGI:1196458]	3643.28	0.0604556	0.0354134	1.70714	0.0877962	0.504409	Scarb2	4250.97	0.267787	0.0508214	5.26917	1.37e-07	5.01e-06	Scarb2	3941.2	0.628251	0.0766529	8.19606	2.48e-16	1.81e-14
blue	ENSMUSG00000029484	Anxa3	protein_coding	annexin A3 [Source:MGI Symbol;Acc:MGI:1201378]	141.13	0.190537	0.159933	1.19135	0.233515	0.702154	Anxa3	166.799	0.965998	0.179838	5.37148	7.81e-08	3.24e-06	Anxa3	200.719	1.58455	0.201898	7.84825	4.22e-15	2.55e-13
blue	ENSMUSG00000027984	Hadh	protein_coding	hydroxyacyl-Coenzyme A dehydrogenase [Source:MGI Symbol;Acc:MGI:96009]	475.025	0.047202	0.0751878	0.627788	0.530143	0.883042	Hadh	530.864	0.269884	0.0705467	3.82561	0.000130451	0.00181076	Hadh	553.292	0.827174	0.122755	6.73839	1.6e-11	5.02e-10
blue	ENSMUSG00000011884	Gltp	protein_coding	glycolipid transfer protein [Source:MGI Symbol;Acc:MGI:1929253]	722.035	-0.000434407	0.0707569	-0.00613943	0.995101	0.999246	Gltp	852.785	0.412597	0.0960019	4.29781	1.72e-05	0.000324771	Gltp	928.109	0.834674	0.140301	5.94915	2.7e-09	5.29e-08
blue	ENSMUSG00000072946	Ptgr2	protein_coding	prostaglandin reductase 2 [Source:MGI Symbol;Acc:MGI:1916372]	802.971	0.0444139	0.0761208	0.583466	0.559579	0.894164	Ptgr2	919.774	0.228538	0.0921066	2.48123	0.013093	0.0678819	Ptgr2	903.843	0.712569	0.0934456	7.6255	2.43e-14	1.28e-12
blue	ENSMUSG00000041323	Ak7	protein_coding	adenylate kinase 7 [Source:MGI Symbol;Acc:MGI:1926051]	105.245	0.240208	0.151754	1.58288	0.113449	0.557172	Ak7	113.095	0.569248	0.160584	3.54486	0.000392824	0.00448819	Ak7	123.656	1.09398	0.231334	4.72899	2.26e-06	2.16e-05
blue	ENSMUSG00000032228	Tcf12	protein_coding	transcription factor 12 [Source:MGI Symbol;Acc:MGI:101877]	1335.98	0.0954254	0.0607984	1.56954	0.116522	0.561252	Tcf12	1385.45	0.0963334	0.0596085	1.6161	0.106072	0.290963	Tcf12	1240.62	0.357496	0.0913015	3.91555	9.02e-05	0.000553048
blue	ENSMUSG00000074884	Serf2	protein_coding	small EDRK-rich factor 2 [Source:MGI Symbol;Acc:MGI:1337041]	2220.41	-0.0545	0.0495661	-1.09954	0.271531	0.73619	Serf2	2427.83	0.0931306	0.0531384	1.75261	0.0796698	0.241438	Serf2	2341.72	0.47901	0.0928	5.16174	2.45e-07	2.98e-06
blue	ENSMUSG00000027360	Hdc	protein_coding	histidine decarboxylase [Source:MGI Symbol;Acc:MGI:96062]	59.4076	0.342368	0.203433	1.68295	0.092385	0.515192	Hdc	62.9252	0.740803	0.219872	3.36925	0.000753721	0.00760451	Hdc	90.9308	1.29095	0.321207	4.01906	5.84e-05	0.000378836
blue	ENSMUSG00000030513	Pcsk6	protein_coding	proprotein convertase subtilisin/kexin type 6 [Source:MGI Symbol;Acc:MGI:102897]	576.158	0.0825734	0.0795769	1.03765	0.299431	0.758752	Pcsk6	713.049	0.42327	0.101471	4.17135	3.03e-05	0.000526939	Pcsk6	728.474	0.629048	0.0914376	6.87954	6e-12	2.04e-10
blue	ENSMUSG00000040188	Scamp2	protein_coding	secretory carrier membrane protein 2 [Source:MGI Symbol;Acc:MGI:1346518]	429.408	0.129889	0.092992	1.39677	0.162482	0.626654	Scamp2	473.425	0.2749	0.0795171	3.45712	0.00054599	0.00586699	Scamp2	482.1	0.384141	0.110593	3.47346	0.000513786	0.0024875
blue	ENSMUSG00000039194	Rlbp1	protein_coding	retinaldehyde binding protein 1 [Source:MGI Symbol;Acc:MGI:97930]	304.682	-0.177682	0.0898508	-1.97753	0.0479823	0.38628	Rlbp1	358.614	0.326515	0.0954428	3.42105	0.00062379	0.00652473	Rlbp1	373.33	0.686265	0.10695	6.41667	1.39e-10	3.65e-09
blue	ENSMUSG00000030789	Itgax	protein_coding	integrin alpha X [Source:MGI Symbol;Acc:MGI:96609]	17.8756	0.879674	0.297761	2.9543	0.00313384	NA	Itgax	134.405	4.66278	0.442878	10.5284	6.39e-26	8.7e-23	Itgax	180.344	4.9926	0.316188	15.79	3.65e-56	8.46e-53
blue	ENSMUSG00000034361	Cpne2	protein_coding	copine II [Source:MGI Symbol;Acc:MGI:2387578]	824.771	0.185125	0.0892158	2.07502	0.0379846	0.348265	Cpne2	846.868	0.458666	0.0933435	4.91375	8.94e-07	2.58e-05	Cpne2	845.583	0.562902	0.0982191	5.73108	9.98e-09	1.72e-07
blue	ENSMUSG00000031767	Nudt7	protein_coding	nudix (nucleoside diphosphate linked moiety X)-type motif 7 [Source:MGI Symbol;Acc:MGI:1914778]	101.844	0.218097	0.129243	1.6875	0.091508	0.514309	Nudt7	103.454	0.359268	0.114906	3.12663	0.00176823	0.0148666	Nudt7	121.275	0.873444	0.176136	4.95892	7.09e-07	7.69e-06
blue	ENSMUSG00000031875	Cmtm3	protein_coding	CKLF-like MARVEL transmembrane domain containing 3 [Source:MGI Symbol;Acc:MGI:2447162]	157.326	0.110752	0.106838	1.03664	0.299906	0.759207	Cmtm3	202.756	0.524636	0.0822308	6.38003	1.77e-10	1.56e-08	Cmtm3	197.44	0.83179	0.114453	7.2675	3.66e-13	1.56e-11
blue	ENSMUSG00000014776	Nol3	protein_coding	nucleolar protein 3 (apoptosis repressor with CARD domain) [Source:MGI Symbol;Acc:MGI:1925938]	484.481	0.00736002	0.0602333	0.122192	0.902747	0.987818	Nol3	556.922	0.238986	0.0621122	3.84766	0.000119253	0.00167776	Nol3	583.288	0.676473	0.116395	5.81186	6.18e-09	1.11e-07
blue	ENSMUSG00000041515	Irf8	protein_coding	interferon regulatory factor 8 [Source:MGI Symbol;Acc:MGI:96395]	133.512	0.329819	0.112822	2.92334	0.00346293	0.113327	Irf8	223.255	1.60887	0.1487	10.8196	2.78e-27	4.92e-24	Irf8	279.453	2.09086	0.167578	12.4769	9.97e-36	6.51e-33
blue	ENSMUSG00000020877	Scrn2	protein_coding	secernin 2 [Source:MGI Symbol;Acc:MGI:1343092]	82.4702	0.209895	0.141738	1.48087	0.138641	0.595448	Scrn2	86.0078	0.121779	0.128319	0.949033	0.342604	0.596968	Scrn2	92.2157	0.458334	0.175169	2.61652	0.00888312	0.0280015
blue	ENSMUSG00000000420	Galnt1	protein_coding	polypeptide N-acetylgalactosaminyltransferase 1 [Source:MGI Symbol;Acc:MGI:894693]	1175.05	0.113644	0.0714718	1.59005	0.111824	0.554016	Galnt1	1334.75	0.233767	0.0513602	4.55152	5.33e-06	0.000117504	Galnt1	1131.06	0.528444	0.0764892	6.90874	4.89e-12	1.69e-10
blue	ENSMUSG00000059336	Slc14a1	protein_coding	solute carrier family 14 (urea transporter), member 1 [Source:MGI Symbol;Acc:MGI:1351654]	542.6	0.223822	0.0739697	3.02586	0.00247928	0.0949484	Slc14a1	838.003	1.1035	0.126283	8.73831	2.37e-18	1.16e-15	Slc14a1	893.857	1.59362	0.134871	11.8158	3.23e-32	1.47e-29
blue	ENSMUSG00000025572	Tmc6	protein_coding	transmembrane channel-like gene family 6 [Source:MGI Symbol;Acc:MGI:1098686]	89.7061	0.250958	0.174115	1.44134	0.14949	0.607828	Tmc6	96.4386	0.804306	0.182311	4.41172	1.03e-05	0.000207855	Tmc6	120.208	1.09526	0.223994	4.88966	1.01e-06	1.05e-05
blue	ENSMUSG00000062312	Erbb2	protein_coding	erb-b2 receptor tyrosine kinase 2 [Source:MGI Symbol;Acc:MGI:95410]	83.1369	-0.0672273	0.13202	-0.509221	0.610597	0.918139	Erbb2	86.6474	0.638606	0.216259	2.95297	0.00314729	0.0234826	Erbb2	103.938	0.943418	0.188939	4.99324	5.94e-07	6.59e-06
blue	ENSMUSG00000052151	Plpp2	protein_coding	phospholipid phosphatase 2 [Source:MGI Symbol;Acc:MGI:1354945]	61.1045	0.333869	0.157004	2.1265	0.0334613	0.328932	Plpp2	75.5966	0.631311	0.135527	4.6582	3.19e-06	7.71e-05	Plpp2	89.9551	1.15378	0.229559	5.02608	5.01e-07	5.66e-06
blue	ENSMUSG00000034116	Vav1	protein_coding	vav 1 oncogene [Source:MGI Symbol;Acc:MGI:98923]	84.9999	0.226957	0.124827	1.81817	0.0690386	0.457678	Vav1	118.627	0.928168	0.175908	5.27644	1.32e-07	4.89e-06	Vav1	128.607	1.54846	0.16055	9.64471	5.18e-22	7.84e-20
blue	ENSMUSG00000028195	Ccn1	protein_coding	cellular communication network factor 1 [Source:MGI Symbol;Acc:MGI:88613]	110.39	-0.189526	0.169065	-1.12102	0.262278	0.728395	Ccn1	132.295	0.52563	0.165327	3.17933	0.00147614	0.0129651	Ccn1	148.903	1.05198	0.200106	5.25709	1.46e-07	1.9e-06
blue	ENSMUSG00000040747	Cd53	protein_coding	CD53 antigen [Source:MGI Symbol;Acc:MGI:88341]	115.639	0.172056	0.120144	1.43208	0.152121	0.610174	Cd53	192.352	1.06509	0.142268	7.48653	7.07e-14	1.47e-11	Cd53	190.156	1.53928	0.160898	9.56682	1.1e-21	1.62e-19
blue	ENSMUSG00000040713	Creg1	protein_coding	cellular repressor of E1A-stimulated genes 1 [Source:MGI Symbol;Acc:MGI:1344382]	582.465	0.188323	0.115487	1.63069	0.102956	0.538798	Creg1	722.161	0.597506	0.116919	5.11043	3.21e-07	1.05e-05	Creg1	688.044	0.824958	0.130872	6.30355	2.91e-10	7.17e-09
blue	ENSMUSG00000026678	Rgs5	protein_coding	regulator of G-protein signaling 5 [Source:MGI Symbol;Acc:MGI:1098434]	2049.4	-0.0828057	0.061575	-1.34479	0.178691	0.645418	Rgs5	2184.44	0.14873	0.0536798	2.77069	0.00559371	0.0359207	Rgs5	1996.22	0.444546	0.0932051	4.76955	1.85e-06	1.8e-05
blue	ENSMUSG00000026466	Tor1aip1	protein_coding	torsin A interacting protein 1 [Source:MGI Symbol;Acc:MGI:3582693]	1143.22	0.0555331	0.0445392	1.24684	0.212457	0.681703	Tor1aip1	1279.75	0.224734	0.0527129	4.26335	2.01e-05	0.000372809	Tor1aip1	1179.67	0.562325	0.0668839	8.40749	4.19e-17	3.49e-15
blue	ENSMUSG00000028150	Rorc	protein_coding	RAR-related orphan receptor gamma [Source:MGI Symbol;Acc:MGI:104856]	29.7502	0.0292147	0.225615	0.129489	0.89697	NA	Rorc	32.234	0.691543	0.235152	2.94083	0.00327329	0.0241826	Rorc	43.5894	0.836703	0.290783	2.87741	0.00400948	0.0142438
blue	ENSMUSG00000015749	Anp32e	protein_coding	acidic (leucine-rich) nuclear phosphoprotein 32 family, member E [Source:MGI Symbol;Acc:MGI:1913721]	1871.83	-0.0187723	0.047303	-0.396853	0.691476	0.937494	Anp32e	2088.12	0.132364	0.0610888	2.16675	0.0302541	0.123658	Anp32e	1840.05	0.491384	0.0815669	6.02431	1.7e-09	3.45e-08
blue	ENSMUSG00000015714	Cers2	protein_coding	ceramide synthase 2 [Source:MGI Symbol;Acc:MGI:1924143]	1055.24	0.21909	0.0619083	3.53895	0.000401722	0.033137	Cers2	1116.96	0.268734	0.0731012	3.6762	0.000236737	0.00294432	Cers2	1088.56	0.461524	0.106032	4.35268	1.34e-05	0.000104742
blue	ENSMUSG00000052310	Slc39a1	protein_coding	solute carrier family 39 (zinc transporter), member 1 [Source:MGI Symbol;Acc:MGI:1353474]	836.113	0.0309469	0.051578	0.600002	0.548505	0.890468	Slc39a1	935.281	0.348964	0.0677393	5.15158	2.58e-07	8.67e-06	Slc39a1	1004.3	0.811907	0.129743	6.25783	3.9e-10	9.34e-09
blue	ENSMUSG00000038633	Degs1	protein_coding	delta(4)-desaturase, sphingolipid 1 [Source:MGI Symbol;Acc:MGI:1097711]	1689.84	0.124137	0.0577615	2.14912	0.0316247	0.322549	Degs1	1871.66	0.206265	0.0692022	2.98062	0.00287669	0.0217757	Degs1	1770.97	0.544386	0.119724	4.54699	5.44e-06	4.74e-05
blue	ENSMUSG00000038855	Itpkb	protein_coding	inositol 1,4,5-trisphosphate 3-kinase B [Source:MGI Symbol;Acc:MGI:109235]	1137.68	0.204617	0.0671859	3.04554	0.00232263	0.0918364	Itpkb	1287.09	0.582108	0.0879203	6.62086	3.57e-11	3.78e-09	Itpkb	1570.46	1.32193	0.133988	9.86601	5.84e-23	9.85e-21
blue	ENSMUSG00000036907	C1ql2	protein_coding	complement component 1, q subcomponent-like 2 [Source:MGI Symbol;Acc:MGI:3032521]	232.671	0.0552745	0.0955094	0.578734	0.562769	0.895314	C1ql2	299.259	0.840231	0.155324	5.40953	6.32e-08	2.74e-06	C1ql2	302.118	1.0573	0.186516	5.6687	1.44e-08	2.39e-07
blue	ENSMUSG00000030101	Sumf1	protein_coding	sulfatase modifying factor 1 [Source:MGI Symbol;Acc:MGI:1889844]	479.309	-0.0167972	0.0632362	-0.265626	0.790527	0.959996	Sumf1	511.464	0.225745	0.0593816	3.80159	0.00014377	0.00196027	Sumf1	509.175	0.59488	0.0929343	6.40109	1.54e-10	4e-09
blue	ENSMUSG00000026176	Ctdsp1	protein_coding	CTD (carboxy-terminal domain, RNA polymerase II, polypeptide A) small phosphatase 1 [Source:MGI Symbol;Acc:MGI:2654470]	878.455	0.0415396	0.0690278	0.601781	0.54732	0.89002	Ctdsp1	974.448	0.397567	0.0981633	4.05006	5.12e-05	0.000834449	Ctdsp1	1118.97	0.879958	0.130576	6.73902	1.59e-11	5e-10
blue	ENSMUSG00000030319	Cand2	protein_coding	cullin-associated and neddylation-dissociated 2 (putative) [Source:MGI Symbol;Acc:MGI:1914338]	169.545	0.0863218	0.105774	0.816094	0.414446	0.826528	Cand2	185.553	0.388123	0.143428	2.70605	0.00680892	0.0415819	Cand2	199.355	0.804606	0.160995	4.9977	5.8e-07	6.47e-06
blue	ENSMUSG00000030029	Lrig1	protein_coding	leucine-rich repeats and immunoglobulin-like domains 1 [Source:MGI Symbol;Acc:MGI:107935]	1118.8	-0.0116289	0.0581613	-0.199942	0.841526	0.972923	Lrig1	1403.73	0.551315	0.0950855	5.7981	6.71e-09	3.7e-07	Lrig1	1368.55	0.892479	0.111402	8.01133	1.13e-15	7.46e-14
blue	ENSMUSG00000025381	Cnpy2	protein_coding	canopy FGF signaling regulator 2 [Source:MGI Symbol;Acc:MGI:1928477]	523.049	-0.00414203	0.0697074	-0.0594202	0.952617	0.993891	Cnpy2	552.61	0.0838799	0.0670708	1.25062	0.211074	0.44845	Cnpy2	522.994	0.490782	0.0830997	5.90595	3.51e-09	6.71e-08
blue	ENSMUSG00000025239	Limd1	protein_coding	LIM domains containing 1 [Source:MGI Symbol;Acc:MGI:1352502]	380.42	0.212487	0.100058	2.12364	0.0337004	0.329292	Limd1	394.809	0.293158	0.088949	3.2958	0.000981412	0.00938359	Limd1	440.147	0.713552	0.131402	5.43028	5.63e-08	8.11e-07
blue	ENSMUSG00000030088	Aldh1l1	protein_coding	aldehyde dehydrogenase 1 family, member L1 [Source:MGI Symbol;Acc:MGI:1340024]	1309.42	0.0280037	0.0467974	0.598404	0.549571	0.890668	Aldh1l1	1542.3	0.298384	0.0776023	3.84504	0.00012053	0.00169297	Aldh1l1	1600.89	0.733874	0.0783008	9.37249	7.08e-21	9.68e-19
blue	ENSMUSG00000046688	Tifa	protein_coding	TRAF-interacting protein with forkhead-associated domain [Source:MGI Symbol;Acc:MGI:2182965]	194.394	0.0531196	0.108	0.491847	0.622827	0.922765	Tifa	230.173	0.443591	0.0922841	4.8068	1.53e-06	4.1e-05	Tifa	226.57	0.81437	0.108355	7.51577	5.66e-14	2.78e-12
blue	ENSMUSG00000079057	Cyp4v3	protein_coding	cytochrome P450, family 4, subfamily v, polypeptide 3 [Source:MGI Symbol;Acc:MGI:2142763]	209.41	0.217301	0.0918013	2.36708	0.0179291	0.244061	Cyp4v3	265.176	0.45089	0.108497	4.15577	3.24e-05	0.000559218	Cyp4v3	266.43	0.921115	0.12098	7.61379	2.66e-14	1.39e-12
blue	ENSMUSG00000022272	Myo10	protein_coding	myosin X [Source:MGI Symbol;Acc:MGI:107716]	1624.49	0.222903	0.0673662	3.30883	0.000936881	0.0557231	Myo10	1771.63	0.349085	0.0776532	4.49544	6.94e-06	0.000148394	Myo10	1641.3	0.572725	0.0697483	8.21131	2.19e-16	1.61e-14
blue	ENSMUSG00000022146	Osmr	protein_coding	oncostatin M receptor [Source:MGI Symbol;Acc:MGI:1330819]	170.694	0.368127	0.10964	3.35759	0.00078625	0.0483834	Osmr	358.628	1.6628	0.21343	7.79083	6.66e-15	1.84e-12	Osmr	473.925	2.62132	0.198797	13.1859	1.06e-39	1e-36
blue	ENSMUSG00000045312	Lhfpl2	protein_coding	lipoma HMGIC fusion partner-like 2 [Source:MGI Symbol;Acc:MGI:2145236]	828.108	0.0986019	0.0762298	1.29348	0.195844	0.664449	Lhfpl2	938.411	0.187259	0.0815853	2.29525	0.0217187	0.0972617	Lhfpl2	972.765	0.744292	0.107229	6.94111	3.89e-12	1.36e-10
blue	ENSMUSG00000023921	Mmut	protein_coding	methylmalonyl-Coenzyme A mutase [Source:MGI Symbol;Acc:MGI:97239]	1400.51	0.0377138	0.0470379	0.801775	0.422683	0.830922	Mmut	1561	0.0654173	0.0683038	0.957739	0.338194	0.59293	Mmut	1339.4	0.402718	0.098369	4.09395	4.24e-05	0.000286497
blue	ENSMUSG00000034595	Ppp1r18	protein_coding	protein phosphatase 1, regulatory subunit 18 [Source:MGI Symbol;Acc:MGI:1923698]	173.815	-0.0363764	0.118318	-0.307446	0.758504	0.953797	Ppp1r18	194.466	0.4703	0.102066	4.60781	4.07e-06	9.46e-05	Ppp1r18	223.891	0.939642	0.119412	7.86891	3.58e-15	2.17e-13
blue	ENSMUSG00000037344	Slc12a9	protein_coding	solute carrier family 12 (potassium/chloride transporters), member 9 [Source:MGI Symbol;Acc:MGI:1933532]	554.333	0.0773864	0.0708415	1.09239	0.274662	0.739482	Slc12a9	626.477	0.256762	0.0644554	3.98356	6.79e-05	0.00104937	Slc12a9	640.407	0.343784	0.117536	2.92493	0.00344533	0.0125227
blue	ENSMUSG00000025666	Tmem47	protein_coding	transmembrane protein 47 [Source:MGI Symbol;Acc:MGI:2177570]	3300.88	0.0627399	0.0592142	1.05954	0.289354	0.750312	Tmem47	3902.86	0.409043	0.0675121	6.05881	1.37e-09	9.23e-08	Tmem47	3338.9	0.902523	0.0966797	9.33519	1.01e-20	1.35e-18
blue	ENSMUSG00000031207	Msn	protein_coding	moesin [Source:MGI Symbol;Acc:MGI:97167]	708.677	0.143817	0.058631	2.45292	0.0141701	0.21724	Msn	963.038	0.830188	0.117243	7.08095	1.43e-12	2.17e-10	Msn	1114.48	1.46445	0.140147	10.4494	1.48e-25	3.21e-23
blue	ENSMUSG00000058443	Rpl10-ps3	protein_coding	ribosomal protein L10, pseudogene 3 [Source:MGI Symbol;Acc:MGI:3704336]	3794.68	-0.0768428	0.061938	-1.24064	0.214738	0.684527	Rpl10-ps3	4423.95	0.0515743	0.0412835	1.24927	0.211566	0.449002	Rpl10-ps3	4086.35	0.455876	0.0723133	6.30418	2.9e-10	7.15e-09
blue	ENSMUSG00000002459	Rgs20	protein_coding	regulator of G-protein signaling 20 [Source:MGI Symbol;Acc:MGI:1929866]	320.584	0.0373611	0.0808706	0.461987	0.644091	0.926222	Rgs20	378.959	0.538802	0.096763	5.56827	2.57e-08	1.23e-06	Rgs20	341.043	0.626048	0.153235	4.08555	4.4e-05	0.00029526
blue	ENSMUSG00000022574	Naprt	protein_coding	nicotinate phosphoribosyltransferase [Source:MGI Symbol;Acc:MGI:2442664]	114.371	0.344869	0.118512	2.90998	0.00361451	0.115664	Naprt	146.112	0.798348	0.150301	5.31165	1.09e-07	4.25e-06	Naprt	157.223	0.983418	0.154704	6.35675	2.06e-10	5.22e-09
blue	ENSMUSG00000028494	Plin2	protein_coding	perilipin 2 [Source:MGI Symbol;Acc:MGI:87920]	124.042	0.240526	0.164571	1.46153	0.14387	0.600862	Plin2	143.676	0.767453	0.130735	5.87028	4.35e-09	2.55e-07	Plin2	160.699	1.17747	0.166504	7.07169	1.53e-12	5.87e-11
blue	ENSMUSG00000055254	Ntrk2	protein_coding	neurotrophic tyrosine kinase, receptor, type 2 [Source:MGI Symbol;Acc:MGI:97384]	17261.9	0.0492649	0.0370436	1.32992	0.183546	0.652125	Ntrk2	20341.7	0.22069	0.037765	5.84377	5.1e-09	2.92e-07	Ntrk2	18302.1	0.618609	0.0657331	9.41092	4.92e-21	6.81e-19
blue	ENSMUSG00000026879	Gsn	protein_coding	gelsolin [Source:MGI Symbol;Acc:MGI:95851]	1686.91	0.0991908	0.0716064	1.38522	0.165984	0.629719	Gsn	1826.08	0.587081	0.10075	5.8271	5.64e-09	3.15e-07	Gsn	2127.38	1.10895	0.168068	6.59818	4.16e-11	1.2e-09
blue	ENSMUSG00000050737	Ptges	protein_coding	prostaglandin E synthase [Source:MGI Symbol;Acc:MGI:1927593]	109.913	0.363539	0.248865	1.46079	0.144074	0.600946	Ptges	118.409	0.755168	0.260306	2.90108	0.0037188	0.0266459	Ptges	156.937	1.46836	0.176782	8.30603	9.9e-17	7.69e-15
blue	ENSMUSG00000026822	Lcn2	protein_coding	lipocalin 2 [Source:MGI Symbol;Acc:MGI:96757]	4.04837	-0.255058	0.718074	-0.355198	0.722442	NA	Lcn2	30.8705	0.0305974	1.16033	0.0263695	0.978963	0.990689	Lcn2	57.8064	3.73296	0.767343	4.86479	1.15e-06	1.18e-05
blue	ENSMUSG00000036949	Slc39a12	protein_coding	solute carrier family 39 (zinc transporter), member 12 [Source:MGI Symbol;Acc:MGI:2139274]	1321.31	0.0734326	0.0715886	1.02576	0.305006	0.762541	Slc39a12	1496.73	0.264825	0.078307	3.38189	0.000719896	0.00734335	Slc39a12	1544.29	0.705359	0.0872427	8.08502	6.22e-16	4.33e-14
blue	ENSMUSG00000026727	Rsu1	protein_coding	Ras suppressor protein 1 [Source:MGI Symbol;Acc:MGI:103040]	408.482	0.149779	0.0636809	2.35203	0.0186713	0.250756	Rsu1	435.023	0.308089	0.0766649	4.01864	5.85e-05	0.000926603	Rsu1	425.954	0.716599	0.121106	5.91714	3.28e-09	6.32e-08
blue	ENSMUSG00000041309	Nkx6-2	protein_coding	NK6 homeobox 2 [Source:MGI Symbol;Acc:MGI:1352738]	227.256	0.0766776	0.134649	0.569463	0.569042	0.898183	Nkx6-2	277.483	0.568773	0.125394	4.53591	5.74e-06	0.000125013	Nkx6-2	331.364	0.802339	0.185341	4.32898	1.5e-05	0.000114958
blue	ENSMUSG00000030844	Rgs10	protein_coding	regulator of G-protein signalling 10 [Source:MGI Symbol;Acc:MGI:1915115]	380.618	0.0851084	0.107141	0.794357	0.426988	0.832522	Rgs10	480.069	0.571496	0.0976721	5.85117	4.88e-09	2.82e-07	Rgs10	479.792	0.718647	0.123561	5.81612	6.02e-09	1.09e-07
blue	ENSMUSG00000027195	Hsd17b12	protein_coding	hydroxysteroid (17-beta) dehydrogenase 12 [Source:MGI Symbol;Acc:MGI:1926967]	1318.74	-0.0125518	0.0490418	-0.25594	0.797997	0.961006	Hsd17b12	1493.17	0.13868	0.0550408	2.51959	0.0117491	0.0628203	Hsd17b12	1386.54	0.50658	0.095363	5.31212	1.08e-07	1.45e-06
blue	ENSMUSG00000051048	P4ha3	protein_coding	procollagen-proline, 2-oxoglutarate 4-dioxygenase (proline 4-hydroxylase), alpha polypeptide III [Source:MGI Symbol;Acc:MGI:2444049]	116.864	0.180515	0.140848	1.28163	0.199972	0.668177	P4ha3	135.858	0.717068	0.201852	3.55245	0.00038166	0.00438612	P4ha3	135.695	1.20749	0.155332	7.77363	7.63e-15	4.39e-13
blue	ENSMUSG00000031995	St14	protein_coding	suppression of tumorigenicity 14 (colon carcinoma) [Source:MGI Symbol;Acc:MGI:1338881]	24.5191	0.675277	0.264636	2.55172	0.0107192	NA	St14	47.8914	1.20619	0.227391	5.30448	1.13e-07	4.37e-06	St14	59.5987	1.82487	0.252375	7.23078	4.8e-13	2.01e-11
blue	ENSMUSG00000071648	Rom1	protein_coding	rod outer segment membrane protein 1 [Source:MGI Symbol;Acc:MGI:97998]	92.8946	0.139624	0.130094	1.07325	0.283157	0.747079	Rom1	106.465	0.424625	0.134728	3.15172	0.0016231	0.0138771	Rom1	133.252	1.28673	0.172275	7.46905	8.08e-14	3.86e-12
blue	ENSMUSG00000071647	Eml3	protein_coding	echinoderm microtubule associated protein like 3 [Source:MGI Symbol;Acc:MGI:2387612]	220.269	0.0685194	0.0945496	0.724693	0.468641	0.854356	Eml3	257.498	0.467119	0.101644	4.59564	4.31e-06	9.93e-05	Eml3	253.238	0.402134	0.144608	2.78085	0.00542162	0.0184692
blue	ENSMUSG00000024965	Fermt3	protein_coding	fermitin family member 3 [Source:MGI Symbol;Acc:MGI:2147790]	97.2848	0.291254	0.124993	2.33017	0.0197972	0.257985	Fermt3	130.038	0.915495	0.142004	6.44698	1.14e-10	1.06e-08	Fermt3	158.146	1.29735	0.143166	9.06187	1.28e-19	1.52e-17
blue	ENSMUSG00000024960	Plcb3	protein_coding	phospholipase C, beta 3 [Source:MGI Symbol;Acc:MGI:104778]	503.062	0.0758425	0.0639897	1.18523	0.235927	0.70448	Plcb3	559.355	0.404085	0.0824975	4.89815	9.67e-07	2.76e-05	Plcb3	584.738	0.535342	0.10005	5.35077	8.76e-08	1.2e-06
blue	ENSMUSG00000015947	Fcgr1	protein_coding	Fc receptor, IgG, high affinity I [Source:MGI Symbol;Acc:MGI:95498]	63.3068	-0.194318	0.205708	-0.944628	0.344849	0.786596	Fcgr1	82.0237	0.838486	0.251665	3.33175	0.000863006	0.00846176	Fcgr1	91.7366	1.67632	0.22451	7.46658	8.23e-14	3.93e-12
blue	ENSMUSG00000058325	Dock1	protein_coding	dedicator of cytokinesis 1 [Source:MGI Symbol;Acc:MGI:2429765]	1011.31	-0.0148456	0.0595573	-0.249266	0.803155	0.962303	Dock1	1164.36	0.271333	0.071791	3.77949	0.000157149	0.00210859	Dock1	1112.06	0.607456	0.0638619	9.51202	1.87e-21	2.64e-19
blue	ENSMUSG00000000167	Pih1d2	protein_coding	PIH1 domain containing 2 [Source:MGI Symbol;Acc:MGI:1919864]	32.6574	0.257671	0.293393	0.878245	0.379811	0.808668	Pih1d2	32.9036	1.25863	0.258911	4.86122	1.17e-06	3.26e-05	Pih1d2	34.7096	0.956086	0.261114	3.66157	0.000250678	0.00133695
blue	ENSMUSG00000010307	Tmem86a	protein_coding	transmembrane protein 86A [Source:MGI Symbol;Acc:MGI:1915143]	277.203	0.261832	0.090112	2.90563	0.00366511	0.116766	Tmem86a	316.653	0.440667	0.143021	3.08112	0.00206222	0.0168578	Tmem86a	383.179	1.11099	0.164442	6.75612	1.42e-11	4.48e-10
blue	ENSMUSG00000035686	Thrsp	protein_coding	thyroid hormone responsive [Source:MGI Symbol;Acc:MGI:109126]	467.567	-0.0496556	0.0764849	-0.649221	0.516195	0.877184	Thrsp	546.568	0.335354	0.0843129	3.97749	6.96e-05	0.00107091	Thrsp	545.962	0.665179	0.0978375	6.79882	1.05e-11	3.43e-10
blue	ENSMUSG00000026393	Nek7	protein_coding	NIMA (never in mitosis gene a)-related expressed kinase 7 [Source:MGI Symbol;Acc:MGI:1890645]	1127.15	0.0608797	0.0701894	0.867364	0.385743	0.810949	Nek7	1352.99	0.245838	0.0513986	4.78297	1.73e-06	4.54e-05	Nek7	1202.56	0.605982	0.110244	5.49674	3.87e-08	5.87e-07
blue	ENSMUSG00000026676	Ccdc3	protein_coding	coiled-coil domain containing 3 [Source:MGI Symbol;Acc:MGI:1921436]	330.593	0.0235504	0.0736273	0.319859	0.749075	0.9513	Ccdc3	382.094	0.518893	0.105762	4.90622	9.29e-07	2.67e-05	Ccdc3	471.369	1.46736	0.157303	9.32824	1.08e-20	1.41e-18
blue	ENSMUSG00000015806	Qdpr	protein_coding	quinoid dihydropteridine reductase [Source:MGI Symbol;Acc:MGI:97836]	2800.84	0.0793676	0.0673623	1.17822	0.238708	0.707405	Qdpr	3319.01	0.301731	0.0677182	4.45569	8.36e-06	0.000173705	Qdpr	3390.68	0.572505	0.106838	5.35862	8.39e-08	1.16e-06
blue	ENSMUSG00000031616	Ednra	protein_coding	endothelin receptor type A [Source:MGI Symbol;Acc:MGI:105923]	150.446	0.122326	0.10364	1.1803	0.237881	0.70651	Ednra	170.228	0.335054	0.113714	2.94646	0.00321432	0.023862	Ednra	166.763	0.724933	0.156856	4.62164	3.81e-06	3.45e-05
blue	ENSMUSG00000052593	Adam17	protein_coding	a disintegrin and metallopeptidase domain 17 [Source:MGI Symbol;Acc:MGI:1096335]	458.851	0.0466594	0.080388	0.580427	0.561626	0.894874	Adam17	483.706	0.366188	0.0818538	4.47368	7.69e-06	0.00016141	Adam17	468.013	0.528606	0.117128	4.51308	6.39e-06	5.45e-05
blue	ENSMUSG00000025089	Gfra1	protein_coding	glial cell line derived neurotrophic factor family receptor alpha 1 [Source:MGI Symbol;Acc:MGI:1100842]	1263.27	0.0661399	0.0983607	0.672422	0.501315	0.870573	Gfra1	1470.73	0.493391	0.0674149	7.31872	2.5e-13	4.57e-11	Gfra1	1297.61	0.740272	0.115654	6.40076	1.55e-10	4e-09
blue	ENSMUSG00000030847	Bag3	protein_coding	BCL2-associated athanogene 3 [Source:MGI Symbol;Acc:MGI:1352493]	376.172	8.97e-06	0.0821755	0.000109217	0.999913	0.999962	Bag3	454.322	0.422234	0.0892089	4.7331	2.21e-06	5.63e-05	Bag3	520.11	1.11114	0.119781	9.27638	1.75e-20	2.25e-18
blue	ENSMUSG00000055799	Tcf7l1	protein_coding	transcription factor 7 like 1 (T cell specific, HMG box) [Source:MGI Symbol;Acc:MGI:1202876]	132.024	0.0300356	0.141133	0.212818	0.831469	0.970292	Tcf7l1	134.22	0.370813	0.126875	2.92267	0.00347046	0.0252966	Tcf7l1	145.726	0.791076	0.138606	5.70736	1.15e-08	1.95e-07
blue	ENSMUSG00000056429	Tgoln1	protein_coding	trans-golgi network protein [Source:MGI Symbol;Acc:MGI:105080]	4167.35	0.0836551	0.0394471	2.12069	0.0339481	0.33005	Tgoln1	4560.33	0.150793	0.044874	3.36036	0.000778405	0.00780964	Tgoln1	4153.81	0.538695	0.0823763	6.53945	6.17e-11	1.71e-09
blue	ENSMUSG00000045817	Zfp36l2	protein_coding	zinc finger protein 36, C3H type-like 2 [Source:MGI Symbol;Acc:MGI:107945]	844.244	-0.0150226	0.099211	-0.15142	0.879644	0.981813	Zfp36l2	961.358	0.303678	0.103203	2.94253	0.00325538	0.0241061	Zfp36l2	1111.33	0.719526	0.102731	7.00398	2.49e-12	9.09e-11
blue	ENSMUSG00000050912	Tmem123	protein_coding	transmembrane protein 123 [Source:MGI Symbol;Acc:MGI:1919179]	403.446	0.143998	0.0744047	1.93534	0.0529488	0.406683	Tmem123	459.953	0.34894	0.0966692	3.60962	0.00030664	0.00365695	Tmem123	447.501	0.865391	0.141517	6.11511	9.65e-10	2.06e-08
blue	ENSMUSG00000022253	Nadk2	protein_coding	NAD kinase 2, mitochondrial [Source:MGI Symbol;Acc:MGI:1915896]	1223.37	0.0390816	0.0859035	0.454948	0.649147	0.927699	Nadk2	1438.96	0.0883291	0.0663078	1.33211	0.182825	0.410198	Nadk2	1226.78	0.448664	0.0727901	6.1638	7.1e-10	1.57e-08
blue	ENSMUSG00000026471	Mr1	protein_coding	major histocompatibility complex, class I-related [Source:MGI Symbol;Acc:MGI:1195463]	172.595	0.141788	0.134762	1.05214	0.292736	0.752683	Mr1	189.63	0.460252	0.148501	3.09933	0.00193959	0.0160682	Mr1	218.214	1.26198	0.165116	7.64295	2.12e-14	1.12e-12
blue	ENSMUSG00000059288	Cdyl	protein_coding	chromodomain protein, Y chromosome-like [Source:MGI Symbol;Acc:MGI:1339956]	173.315	-0.00289405	0.104006	-0.0278258	0.977801	0.997044	Cdyl	186.108	0.258795	0.106118	2.43875	0.014738	0.0739325	Cdyl	182.689	0.720133	0.124866	5.76723	8.06e-09	1.42e-07
blue	ENSMUSG00000073633	Fbxo36	protein_coding	F-box protein 36 [Source:MGI Symbol;Acc:MGI:1289192]	43.8365	0.126028	0.175613	0.717647	0.472975	0.856512	Fbxo36	51.3775	0.504159	0.197305	2.55523	0.0106119	0.0579215	Fbxo36	59.4666	1.05928	0.198513	5.33606	9.5e-08	1.29e-06
blue	ENSMUSG00000036560	Lgi4	protein_coding	leucine-rich repeat LGI family, member 4 [Source:MGI Symbol;Acc:MGI:2180197]	1045.01	0.186221	0.0693959	2.68346	0.00728642	0.160546	Lgi4	1431.53	0.782849	0.124303	6.29789	3.02e-10	2.5e-08	Lgi4	1590.35	1.05942	0.0979997	10.8105	3.07e-27	8.34e-25
blue	ENSMUSG00000028194	Ddah1	protein_coding	dimethylarginine dimethylaminohydrolase 1 [Source:MGI Symbol;Acc:MGI:1916469]	2227.08	0.0382984	0.0532168	0.719666	0.47173	0.855855	Ddah1	2716.82	0.410636	0.0670197	6.1271	8.95e-10	6.49e-08	Ddah1	2424.42	0.641078	0.0818273	7.83452	4.71e-15	2.79e-13
blue	ENSMUSG00000022309	Angpt1	protein_coding	angiopoietin 1 [Source:MGI Symbol;Acc:MGI:108448]	170.1	0.152091	0.103141	1.4746	0.140321	0.597787	Angpt1	184.724	0.431963	0.131544	3.28379	0.00102422	0.00969341	Angpt1	172.851	1.11107	0.148424	7.48577	7.11e-14	3.44e-12
blue	ENSMUSG00000035095	Fam167a	protein_coding	family with sequence similarity 167, member A [Source:MGI Symbol;Acc:MGI:3606565]	82.5073	0.149478	0.169536	0.881692	0.377943	0.806575	Fam167a	91.2493	0.759095	0.176613	4.29806	1.72e-05	0.00032474	Fam167a	120.062	1.87565	0.203571	9.21377	3.15e-20	3.96e-18
blue	ENSMUSG00000105504	Gbp5	protein_coding	guanylate binding protein 5 [Source:MGI Symbol;Acc:MGI:2429943]	41.5431	-0.0235158	0.197716	-0.118937	0.905325	0.987906	Gbp5	50.1463	0.50373	0.205472	2.45158	0.0142232	0.0720634	Gbp5	70.9364	1.62646	0.260638	6.2403	4.37e-10	1.03e-08
blue	ENSMUSG00000053062	Jam2	protein_coding	junction adhesion molecule 2 [Source:MGI Symbol;Acc:MGI:1933820]	936.645	-0.0451586	0.0754645	-0.598408	0.549567	0.890668	Jam2	1043.86	0.121568	0.0567662	2.14155	0.0322293	0.128641	Jam2	947.21	0.56395	0.0856275	6.58608	4.52e-11	1.28e-09
blue	ENSMUSG00000022893	Adamts1	protein_coding	a disintegrin-like and metallopeptidase (reprolysin type) with thrombospondin type 1 motif, 1 [Source:MGI Symbol;Acc:MGI:109249]	508.269	0.162769	0.0977854	1.66455	0.0960026	0.523573	Adamts1	550.004	0.39034	0.140387	2.78047	0.00542807	0.0350793	Adamts1	641.477	1.13989	0.166478	6.84713	7.53e-12	2.5e-10
blue	ENSMUSG00000071847	Apcdd1	protein_coding	adenomatosis polyposis coli down-regulated 1 [Source:MGI Symbol;Acc:MGI:3513977]	842.124	0.00710121	0.0685613	0.103575	0.917507	0.989218	Apcdd1	825.161	0.284301	0.0923807	3.0775	0.00208747	0.0170036	Apcdd1	798.414	0.677023	0.128156	5.28279	1.27e-07	1.67e-06
blue	ENSMUSG00000022876	Samsn1	protein_coding	SAM domain, SH3 domain and nuclear localization signals, 1 [Source:MGI Symbol;Acc:MGI:1914992]	24.9169	0.210773	0.243933	0.864061	0.387554	NA	Samsn1	46.3093	1.95102	0.222705	8.76054	1.94e-18	1.01e-15	Samsn1	42.4901	2.01593	0.241904	8.33359	7.84e-17	6.23e-15
blue	ENSMUSG00000002233	Rhoc	protein_coding	ras homolog family member C [Source:MGI Symbol;Acc:MGI:106028]	230.426	-0.00829383	0.0993044	-0.0835193	0.933439	0.991579	Rhoc	248.997	0.44474	0.117584	3.78231	0.000155379	0.00209277	Rhoc	297.271	1.02402	0.164691	6.21784	5.04e-10	1.17e-08
blue	ENSMUSG00000026385	Dbi	protein_coding	diazepam binding inhibitor [Source:MGI Symbol;Acc:MGI:94865]	1654.03	0.150961	0.0756993	1.99422	0.0461281	0.378896	Dbi	2071.41	0.514658	0.0724511	7.10352	1.22e-12	1.89e-10	Dbi	2176.03	1.15897	0.136095	8.51588	1.65e-17	1.45e-15
blue	ENSMUSG00000032902	Slc16a1	protein_coding	solute carrier family 16 (monocarboxylic acid transporters), member 1 [Source:MGI Symbol;Acc:MGI:106013]	1064.94	0.0140739	0.0573444	0.245428	0.806125	0.963637	Slc16a1	1243.92	0.197465	0.090983	2.17035	0.0299807	0.122824	Slc16a1	1285.2	0.716165	0.124979	5.7303	1e-08	1.72e-07
blue	ENSMUSG00000000958	Slc7a7	protein_coding	solute carrier family 7 (cationic amino acid transporter, y+ system), member 7 [Source:MGI Symbol;Acc:MGI:1337120]	38.2956	-0.0152393	0.236609	-0.0644074	0.948646	0.993628	Slc7a7	53.6498	0.695827	0.239743	2.90239	0.00370329	0.0265563	Slc7a7	60.4493	1.50982	0.268292	5.62755	1.83e-08	2.98e-07
blue	ENSMUSG00000056215	Lrguk	protein_coding	leucine-rich repeats and guanylate kinase domain containing [Source:MGI Symbol;Acc:MGI:1921604]	113.738	0.0856114	0.185427	0.461697	0.644298	0.926222	Lrguk	116.896	0.534393	0.181694	2.94116	0.00326982	0.0241726	Lrguk	114.405	1.36922	0.220781	6.20172	5.58e-10	1.28e-08
blue	ENSMUSG00000025017	Pik3ap1	protein_coding	phosphoinositide-3-kinase adaptor protein 1 [Source:MGI Symbol;Acc:MGI:1933177]	91.728	0.170362	0.120346	1.4156	0.156894	0.617105	Pik3ap1	127.417	0.81211	0.150315	5.40271	6.56e-08	2.82e-06	Pik3ap1	143.337	1.23536	0.142524	8.66775	4.41e-18	4.28e-16
blue	ENSMUSG00000070469	Adamtsl3	protein_coding	ADAMTS-like 3 [Source:MGI Symbol;Acc:MGI:3028499]	113.641	0.372868	0.27619	1.35004	0.177003	0.642385	Adamtsl3	137.378	0.786553	0.276013	2.84969	0.00437616	0.0299263	Adamtsl3	170.026	1.74218	0.236106	7.37879	1.6e-13	7.22e-12
blue	ENSMUSG00000023078	Cxcl13	protein_coding	chemokine (C-X-C motif) ligand 13 [Source:MGI Symbol;Acc:MGI:1888499]	3.15205	0.126991	0.699895	0.181443	0.85602	NA	Cxcl13	11.6602	3.7807	0.695306	5.43746	5.4e-08	2.38e-06	Cxcl13	77.891	4.95974	0.437642	11.3329	9.02e-30	3.25e-27
blue	ENSMUSG00000046186	Cd109	protein_coding	CD109 antigen [Source:MGI Symbol;Acc:MGI:2445221]	254.146	-0.0207178	0.120258	-0.172278	0.863219	0.978247	Cd109	312.424	0.208346	0.122498	1.70081	0.0889795	0.260006	Cd109	327.374	0.994872	0.188396	5.28076	1.29e-07	1.69e-06
blue	ENSMUSG00000022358	Fbxo32	protein_coding	F-box protein 32 [Source:MGI Symbol;Acc:MGI:1914981]	449.014	0.0289545	0.0776538	0.372867	0.709248	0.940767	Fbxo32	528.485	0.272324	0.0813708	3.34671	0.000817773	0.0081263	Fbxo32	487.81	0.525122	0.0927126	5.66397	1.48e-08	2.45e-07
blue	ENSMUSG00000028607	Cpt2	protein_coding	carnitine palmitoyltransferase 2 [Source:MGI Symbol;Acc:MGI:109176]	182.256	0.241757	0.114965	2.10287	0.0354769	0.336401	Cpt2	206.914	0.225096	0.158545	1.41976	0.155678	0.370429	Cpt2	240.774	1.09986	0.152948	7.19106	6.43e-13	2.63e-11
blue	ENSMUSG00000028923	Necap2	protein_coding	NECAP endocytosis associated 2 [Source:MGI Symbol;Acc:MGI:1913397]	500.018	0.107133	0.0751089	1.42637	0.153762	0.612209	Necap2	561.738	0.329023	0.0609452	5.39868	6.71e-08	2.86e-06	Necap2	629.14	0.593561	0.0974432	6.09135	1.12e-09	2.36e-08
blue	ENSMUSG00000022210	Dhrs4	protein_coding	dehydrogenase/reductase (SDR family) member 4 [Source:MGI Symbol;Acc:MGI:90169]	166.515	0.025107	0.105089	0.238912	0.811174	0.964856	Dhrs4	185.088	0.23752	0.0798952	2.9729	0.00295004	0.0222169	Dhrs4	178.994	0.529952	0.132762	3.99174	6.56e-05	0.000419136
blue	ENSMUSG00000002332	Dhrs1	protein_coding	dehydrogenase/reductase (SDR family) member 1 [Source:MGI Symbol;Acc:MGI:1196314]	945.775	0.0940275	0.0846248	1.11111	0.266521	0.731986	Dhrs1	1107.36	0.372026	0.0920374	4.04212	5.3e-05	0.000856123	Dhrs1	1243.22	0.893873	0.131496	6.79774	1.06e-11	3.44e-10
blue	ENSMUSG00000037089	Slc35b2	protein_coding	solute carrier family 35, member B2 [Source:MGI Symbol;Acc:MGI:1921086]	414.539	0.12106	0.0833113	1.4531	0.146196	0.604382	Slc35b2	460.21	0.301411	0.0971579	3.10228	0.00192039	0.0159492	Slc35b2	502.587	0.494871	0.11197	4.41966	9.89e-06	7.98e-05
blue	ENSMUSG00000037366	Pafah2	protein_coding	platelet-activating factor acetylhydrolase 2 [Source:MGI Symbol;Acc:MGI:2140321]	158.51	-0.065085	0.142936	-0.455344	0.648862	0.927492	Pafah2	164.092	0.450402	0.132132	3.40872	0.00065268	0.00678798	Pafah2	181.06	0.78323	0.149075	5.25393	1.49e-07	1.93e-06
blue	ENSMUSG00000028868	Wasf2	protein_coding	WAS protein family, member 2 [Source:MGI Symbol;Acc:MGI:1098641]	794.144	-0.00814827	0.0799937	-0.101861	0.918867	0.989218	Wasf2	899.899	0.357206	0.0867773	4.11635	3.85e-05	0.000650648	Wasf2	872.012	0.66345	0.0973635	6.81415	9.48e-12	3.11e-10
blue	ENSMUSG00000002475	Abhd3	protein_coding	abhydrolase domain containing 3 [Source:MGI Symbol;Acc:MGI:2147183]	1173.36	-0.00369087	0.0474384	-0.0778034	0.937984	0.991932	Abhd3	1408.78	0.264526	0.0543344	4.86847	1.12e-06	3.15e-05	Abhd3	1306.54	0.455721	0.0606475	7.51426	5.72e-14	2.81e-12
blue	ENSMUSG00000026547	Tagln2	protein_coding	transgelin 2 [Source:MGI Symbol;Acc:MGI:1312985]	224.291	0.073209	0.122908	0.595641	0.551415	0.891397	Tagln2	249.288	0.512705	0.113914	4.50082	6.77e-06	0.00014486	Tagln2	334.946	1.47617	0.194438	7.59201	3.15e-14	1.63e-12
blue	ENSMUSG00000058715	Fcer1g	protein_coding	Fc receptor, IgE, high affinity I, gamma polypeptide [Source:MGI Symbol;Acc:MGI:95496]	80.8256	0.162592	0.146389	1.11069	0.266704	0.732044	Fcer1g	137.188	1.17975	0.159612	7.39141	1.45e-13	2.74e-11	Fcer1g	170.92	1.90974	0.187657	10.1767	2.52e-24	4.66e-22
blue	ENSMUSG00000022971	Ifnar2	protein_coding	interferon (alpha and beta) receptor 2 [Source:MGI Symbol;Acc:MGI:1098243]	387.019	0.153507	0.0673117	2.28054	0.0225756	0.276707	Ifnar2	411.613	0.333976	0.0999354	3.34192	0.000832004	0.00823996	Ifnar2	440.628	0.773426	0.142683	5.4206	5.94e-08	8.51e-07
blue	ENSMUSG00000026421	Csrp1	protein_coding	cysteine and glycine-rich protein 1 [Source:MGI Symbol;Acc:MGI:88549]	4401.93	0.0475378	0.0477906	0.994711	0.319877	0.771147	Csrp1	5463.22	0.279072	0.0534097	5.22513	1.74e-07	6.25e-06	Csrp1	5342.79	0.611585	0.0712833	8.57964	9.52e-18	8.8e-16
blue	ENSMUSG00000036896	C1qc	protein_coding	complement component 1, q subcomponent, C chain [Source:MGI Symbol;Acc:MGI:88225]	548.091	0.113929	0.0725707	1.5699	0.116438	0.561252	C1qc	1062.94	1.48202	0.15291	9.6921	3.26e-22	2.62e-19	C1qc	1526.16	2.31312	0.178287	12.9741	1.72e-38	1.33e-35
blue	ENSMUSG00000022952	Runx1	protein_coding	runt related transcription factor 1 [Source:MGI Symbol;Acc:MGI:99852]	38.749	0.373248	0.267634	1.39462	0.16313	0.627573	Runx1	54.1714	0.888057	0.281483	3.15492	0.00160541	0.0137906	Runx1	64.2409	1.87374	0.268307	6.98356	2.88e-12	1.03e-10
blue	ENSMUSG00000026457	Adipor1	protein_coding	adiponectin receptor 1 [Source:MGI Symbol;Acc:MGI:1919924]	1686.84	0.0110701	0.0399607	0.277025	0.781761	0.957431	Adipor1	1824.79	0.138443	0.0555045	2.49427	0.0126218	0.066167	Adipor1	1833.18	0.51112	0.0861534	5.93267	2.98e-09	5.8e-08
blue	ENSMUSG00000028461	Ccdc107	protein_coding	coiled-coil domain containing 107 [Source:MGI Symbol;Acc:MGI:1913423]	266.496	0.0131037	0.0956734	0.136963	0.89106	0.985145	Ccdc107	281.117	0.183989	0.0794333	2.31627	0.0205433	0.0935139	Ccdc107	281.865	0.396197	0.136316	2.90646	0.00365544	0.0131856
blue	ENSMUSG00000005054	Cstb	protein_coding	cystatin B [Source:MGI Symbol;Acc:MGI:109514]	273.854	-0.0639458	0.0737049	-0.867592	0.385618	0.810949	Cstb	298.054	0.163222	0.0736435	2.21638	0.0266652	0.113143	Cstb	285.564	0.616179	0.106331	5.79491	6.84e-09	1.21e-07
blue	ENSMUSG00000051652	Lrrc3	protein_coding	leucine rich repeat containing 3 [Source:MGI Symbol;Acc:MGI:2447899]	229.233	0.1436	0.0873028	1.64485	0.100002	0.533737	Lrrc3	250.958	0.495195	0.0836934	5.91678	3.28e-09	1.99e-07	Lrrc3	229.344	0.603066	0.111535	5.40697	6.41e-08	9.12e-07
blue	ENSMUSG00000033208	S100b	protein_coding	S100 protein, beta polypeptide, neural [Source:MGI Symbol;Acc:MGI:98217]	1483.14	0.0699186	0.054367	1.28605	0.198426	0.666887	S100b	1927.55	0.407119	0.0781342	5.21051	1.88e-07	6.65e-06	S100b	1862.76	0.744672	0.0749179	9.93985	2.79e-23	4.78e-21
blue	ENSMUSG00000044080	S100a1	protein_coding	S100 calcium binding protein A1 [Source:MGI Symbol;Acc:MGI:1338917]	674.026	0.0953528	0.070349	1.35542	0.175282	0.640911	S100a1	846.182	0.532502	0.0926062	5.75018	8.91e-09	4.68e-07	S100a1	990.444	1.1612	0.114	10.1859	2.29e-24	4.31e-22
blue	ENSMUSG00000032109	Nlrx1	protein_coding	NLR family member X1 [Source:MGI Symbol;Acc:MGI:2429611]	163.027	0.103756	0.093496	1.10974	0.267111	0.73246	Nlrx1	176.723	0.317303	0.103712	3.05946	0.00221735	0.0178214	Nlrx1	181.102	0.605191	0.175246	3.45339	0.00055359	0.00264649
blue	ENSMUSG00000027947	Il6ra	protein_coding	interleukin 6 receptor, alpha [Source:MGI Symbol;Acc:MGI:105304]	262.092	0.160196	0.0855151	1.87331	0.0610255	0.433188	Il6ra	286.494	0.367281	0.0950178	3.8654	0.000110909	0.00157787	Il6ra	271.054	0.690249	0.0953816	7.2367	4.6e-13	1.93e-11
blue	ENSMUSG00000032492	Pth1r	protein_coding	parathyroid hormone 1 receptor [Source:MGI Symbol;Acc:MGI:97801]	144.441	-0.0416508	0.105676	-0.394138	0.693479	0.937494	Pth1r	176.352	0.236626	0.125996	1.87805	0.0603747	0.200143	Pth1r	178.178	0.703848	0.136315	5.16338	2.43e-07	2.96e-06
blue	ENSMUSG00000025877	Hk3	protein_coding	hexokinase 3 [Source:MGI Symbol;Acc:MGI:2670962]	30.6554	0.0466334	0.230677	0.202159	0.839792	NA	Hk3	36.7397	0.600917	0.263275	2.28247	0.0224615	0.0996401	Hk3	41.1397	1.06553	0.240614	4.42836	9.5e-06	7.7e-05
blue	ENSMUSG00000000555	Itga5	protein_coding	integrin alpha 5 (fibronectin receptor alpha) [Source:MGI Symbol;Acc:MGI:96604]	69.608	-0.0866757	0.198005	-0.437746	0.661571	0.929365	Itga5	77.1448	0.871662	0.243115	3.58539	0.00033657	0.00395263	Itga5	94.4769	1.45893	0.227198	6.42142	1.35e-10	3.56e-09
blue	ENSMUSG00000023008	Fmnl3	protein_coding	formin-like 3 [Source:MGI Symbol;Acc:MGI:109569]	300.155	0.0374797	0.0907922	0.412808	0.679748	0.934635	Fmnl3	323.897	0.622355	0.111634	5.57496	2.48e-08	1.19e-06	Fmnl3	331.066	0.697171	0.10121	6.88836	5.64e-12	1.92e-10
blue	ENSMUSG00000024210	Ip6k3	protein_coding	inositol hexaphosphate kinase 3 [Source:MGI Symbol;Acc:MGI:3045325]	18.3714	0.282451	0.285281	0.99008	0.322135	NA	Ip6k3	38.8536	1.88512	0.356668	5.28538	1.25e-07	4.75e-06	Ip6k3	59.1547	2.29644	0.293521	7.82377	5.13e-15	3.03e-13
blue	ENSMUSG00000018920	Cxcl16	protein_coding	chemokine (C-X-C motif) ligand 16 [Source:MGI Symbol;Acc:MGI:1932682]	34.8807	0.380271	0.296489	1.28258	0.199639	0.667922	Cxcl16	59.3867	1.36084	0.310083	4.38863	1.14e-05	0.000228364	Cxcl16	111.59	2.96918	0.265454	11.1853	4.81e-29	1.52e-26
blue	ENSMUSG00000006522	Itih3	protein_coding	inter-alpha trypsin inhibitor, heavy chain 3 [Source:MGI Symbol;Acc:MGI:96620]	713.955	0.254789	0.0965463	2.63903	0.00831434	0.170393	Itih3	987.548	0.460879	0.0868484	5.30671	1.12e-07	4.33e-06	Itih3	942.186	0.795983	0.0769909	10.3387	4.71e-25	9.75e-23
blue	ENSMUSG00000024913	Lrp5	protein_coding	low density lipoprotein receptor-related protein 5 [Source:MGI Symbol;Acc:MGI:1278315]	463.085	0.0577289	0.0715439	0.806902	0.419723	0.828992	Lrp5	489.512	0.381899	0.101426	3.76528	0.000166364	0.00220382	Lrp5	563.381	0.822791	0.128198	6.41811	1.38e-10	3.63e-09
blue	ENSMUSG00000034853	Acot11	protein_coding	acyl-CoA thioesterase 11 [Source:MGI Symbol;Acc:MGI:1913736]	1507.6	0.00671004	0.0679777	0.0987094	0.921369	0.989922	Acot11	1876.91	0.159841	0.0558575	2.86158	0.00421536	0.0291533	Acot11	1803.87	0.618002	0.07879	7.84366	4.38e-15	2.64e-13
blue	ENSMUSG00000028517	Plpp3	protein_coding	phospholipid phosphatase 3 [Source:MGI Symbol;Acc:MGI:1915166]	6665.6	0.0355742	0.0451836	0.787326	0.431091	0.834653	Plpp3	7807.46	0.26559	0.0633786	4.19053	2.78e-05	0.000493044	Plpp3	7599.06	0.542858	0.0518881	10.4621	1.29e-25	2.84e-23
blue	ENSMUSG00000006219	Fblim1	protein_coding	filamin binding LIM protein 1 [Source:MGI Symbol;Acc:MGI:1921452]	26.5508	0.00650164	0.262794	0.0247404	0.980262	NA	Fblim1	40.1332	2.10748	0.327494	6.43519	1.23e-10	1.13e-08	Fblim1	51.1636	2.16484	0.307368	7.04317	1.88e-12	7.05e-11
blue	ENSMUSG00000028583	Pdpn	protein_coding	podoplanin [Source:MGI Symbol;Acc:MGI:103098]	398.158	0.181542	0.0769712	2.35857	0.0183457	0.247907	Pdpn	482.649	0.628881	0.13803	4.55611	5.21e-06	0.00011586	Pdpn	610.639	1.49484	0.168868	8.85212	8.59e-19	9.39e-17
blue	ENSMUSG00000066026	Dhrs3	protein_coding	dehydrogenase/reductase (SDR family) member 3 [Source:MGI Symbol;Acc:MGI:1315215]	383.202	0.167271	0.0706824	2.36652	0.0179564	0.244061	Dhrs3	455.993	0.526074	0.12081	4.35457	1.33e-05	0.000261022	Dhrs3	525.532	0.958971	0.109153	8.78557	1.56e-18	1.64e-16
blue	ENSMUSG00000028581	Laptm5	protein_coding	lysosomal-associated protein transmembrane 5 [Source:MGI Symbol;Acc:MGI:108046]	913.7	0.0512191	0.0579297	0.88416	0.37661	0.805585	Laptm5	1475.49	1.07399	0.130912	8.20395	2.33e-16	7.77e-14	Laptm5	1699.37	1.60857	0.129677	12.4044	2.47e-35	1.52e-32
blue	ENSMUSG00000041143	Tmco4	protein_coding	transmembrane and coiled-coil domains 4 [Source:MGI Symbol;Acc:MGI:1924306]	80.92	0.0263213	0.151291	0.173978	0.861883	0.978168	Tmco4	98.1634	0.811185	0.16047	5.05507	4.3e-07	1.35e-05	Tmco4	121.076	1.27911	0.176287	7.25585	3.99e-13	1.7e-11
blue	ENSMUSG00000028270	Gbp2	protein_coding	guanylate binding protein 2 [Source:MGI Symbol;Acc:MGI:102772]	92.2002	0.274314	0.173555	1.58056	0.113978	0.55798	Gbp2	115.306	0.875547	0.163888	5.34235	9.18e-08	3.7e-06	Gbp2	142.174	1.73425	0.228951	7.57478	3.6e-14	1.84e-12
blue	ENSMUSG00000020472	Zkscan17	protein_coding	zinc finger with KRAB and SCAN domains 17 [Source:MGI Symbol;Acc:MGI:2679270]	244.878	0.0965338	0.0790836	1.22065	0.222217	0.69015	Zkscan17	258.596	0.359322	0.100612	3.57136	0.000355134	0.00413497	Zkscan17	263.496	0.504194	0.100131	5.03537	4.77e-07	5.43e-06
blue	ENSMUSG00000026548	Slamf9	protein_coding	SLAM family member 9 [Source:MGI Symbol;Acc:MGI:1923692]	12.0891	0.748218	0.388879	1.92404	0.0543501	NA	Slamf9	27.7127	2.44512	0.34843	7.01754	2.26e-12	3.27e-10	Slamf9	33.3114	2.67293	0.306487	8.72118	2.75e-18	2.75e-16
blue	ENSMUSG00000026628	Atf3	protein_coding	activating transcription factor 3 [Source:MGI Symbol;Acc:MGI:109384]	16.8676	0.361936	0.305384	1.18518	0.235945	NA	Atf3	37.9727	1.84841	0.325873	5.6722	1.41e-08	7.11e-07	Atf3	47.8497	2.42694	0.287665	8.43667	3.27e-17	2.76e-15
blue	ENSMUSG00000016528	Mapkapk2	protein_coding	MAP kinase-activated protein kinase 2 [Source:MGI Symbol;Acc:MGI:109298]	679.954	-0.0338351	0.0511128	-0.661971	0.50799	0.874128	Mapkapk2	741.368	0.151718	0.0641185	2.36621	0.0179712	0.0850639	Mapkapk2	746.077	0.551208	0.121046	4.55369	5.27e-06	4.6e-05
blue	ENSMUSG00000028273	Pdlim5	protein_coding	PDZ and LIM domain 5 [Source:MGI Symbol;Acc:MGI:1927489]	956.179	0.135053	0.0793686	1.70159	0.0888322	0.506606	Pdlim5	1086.97	0.222867	0.056218	3.96434	7.36e-05	0.00112097	Pdlim5	1052.17	0.740121	0.125707	5.88766	3.92e-09	7.39e-08
blue	ENSMUSG00000038642	Ctss	protein_coding	cathepsin S [Source:MGI Symbol;Acc:MGI:107341]	1037.57	0.412573	0.0605151	6.81769	9.25e-12	2.67e-08	Ctss	2114.87	1.56202	0.142532	10.9591	6.01e-28	1.18e-24	Ctss	2409.2	2.09541	0.13676	15.3218	5.47e-53	1.04e-49
blue	ENSMUSG00000013707	Tnfaip8l2	protein_coding	tumor necrosis factor, alpha-induced protein 8-like 2 [Source:MGI Symbol;Acc:MGI:1917019]	29.7252	0.168236	0.206275	0.815587	0.414736	NA	Tnfaip8l2	42.6449	1.04923	0.190137	5.51827	3.42e-08	1.59e-06	Tnfaip8l2	47.8881	1.66376	0.241352	6.89351	5.44e-12	1.86e-10
blue	ENSMUSG00000029999	Tgfa	protein_coding	transforming growth factor alpha [Source:MGI Symbol;Acc:MGI:98724]	893.977	0.0963502	0.0742231	1.29812	0.194247	0.661798	Tgfa	954.018	0.244222	0.0777364	3.14167	0.00167985	0.0142795	Tgfa	999.29	0.701204	0.115289	6.08212	1.19e-09	2.48e-08
blue	ENSMUSG00000045005	Fzd5	protein_coding	frizzled class receptor 5 [Source:MGI Symbol;Acc:MGI:108571]	59.032	0.0191804	0.204217	0.0939216	0.925171	0.990537	Fzd5	68.4883	0.252028	0.151701	1.66135	0.0966441	0.273642	Fzd5	74.839	0.950918	0.173036	5.49551	3.9e-08	5.89e-07
blue	ENSMUSG00000042613	Pbxip1	protein_coding	pre B cell leukemia transcription factor interacting protein 1 [Source:MGI Symbol;Acc:MGI:2441670]	1847.81	0.105834	0.0566335	1.86875	0.0616579	0.434723	Pbxip1	2170.77	0.5926	0.127318	4.65449	3.25e-06	7.81e-05	Pbxip1	2572.51	1.20717	0.124597	9.68859	3.37e-22	5.42e-20
blue	ENSMUSG00000028167	Bdh2	protein_coding	3-hydroxybutyrate dehydrogenase, type 2 [Source:MGI Symbol;Acc:MGI:1917022]	38.1797	0.0789796	0.191576	0.412262	0.680148	0.934847	Bdh2	40.3293	0.317291	0.172678	1.83747	0.0661399	0.212787	Bdh2	49.8864	1.15489	0.208891	5.52868	3.23e-08	4.99e-07
blue	ENSMUSG00000025647	Shisa5	protein_coding	shisa family member 5 [Source:MGI Symbol;Acc:MGI:1915044]	950.593	-0.108054	0.0636697	-1.6971	0.0896785	0.507683	Shisa5	1070.06	0.164309	0.0958655	1.71395	0.0865373	0.255001	Shisa5	1025.62	0.443559	0.0898574	4.93625	7.96e-07	8.51e-06
blue	ENSMUSG00000020253	Ppm1m	protein_coding	protein phosphatase 1M [Source:MGI Symbol;Acc:MGI:1915155]	180.884	0.188583	0.101603	1.85607	0.0634439	0.439542	Ppm1m	195.783	0.220955	0.116876	1.89051	0.0586895	0.196038	Ppm1m	204.736	0.392783	0.12063	3.25611	0.00112951	0.00486742
blue	ENSMUSG00000054091	1810037I17Rik	protein_coding	RIKEN cDNA 1810037I17 gene [Source:MGI Symbol;Acc:MGI:1914954]	618.98	-0.0187188	0.0570204	-0.328282	0.742698	0.950463	1810037I17Rik	717.581	0.139847	0.0497553	2.8107	0.00494336	0.0327057	1810037I17Rik	645.979	0.468643	0.0934337	5.01579	5.28e-07	5.95e-06
blue	ENSMUSG00000031610	Scrg1	protein_coding	scrapie responsive gene 1 [Source:MGI Symbol;Acc:MGI:1328308]	476.48	0.105915	0.0913697	1.15919	0.24638	0.716681	Scrg1	633.912	0.455445	0.0834299	5.45902	4.79e-08	2.15e-06	Scrg1	606.723	0.860478	0.0816956	10.5327	6.1e-26	1.43e-23
blue	ENSMUSG00000027712	Anxa5	protein_coding	annexin A5 [Source:MGI Symbol;Acc:MGI:106008]	1284.78	-0.0385457	0.0906499	-0.425215	0.67068	0.931773	Anxa5	1591.09	0.258191	0.091062	2.83533	0.0045779	0.0309472	Anxa5	1605.39	0.777264	0.0880851	8.82401	1.1e-18	1.2e-16
blue	ENSMUSG00000031613	Hpgd	protein_coding	hydroxyprostaglandin dehydrogenase 15 (NAD) [Source:MGI Symbol;Acc:MGI:108085]	62.914	0.430013	0.158025	2.72117	0.00650504	0.150685	Hpgd	71.0854	0.849096	0.190861	4.44876	8.64e-06	0.000179196	Hpgd	67.9353	1.22489	0.209672	5.84194	5.16e-09	9.44e-08
blue	ENSMUSG00000031639	Tlr3	protein_coding	toll-like receptor 3 [Source:MGI Symbol;Acc:MGI:2156367]	393.271	0.138136	0.105721	1.30661	0.191344	0.659013	Tlr3	488.85	0.285322	0.0788165	3.62007	0.000294521	0.00353385	Tlr3	472.954	0.897624	0.120634	7.4409	1e-13	4.65e-12
blue	ENSMUSG00000019874	Fabp7	protein_coding	fatty acid binding protein 7, brain [Source:MGI Symbol;Acc:MGI:101916]	453.034	-0.246291	0.0998734	-2.46603	0.0136618	0.215313	Fabp7	497.889	0.440111	0.135797	3.24094	0.00119135	0.0109077	Fabp7	482.575	0.800126	0.110743	7.22509	5.01e-13	2.08e-11
blue	ENSMUSG00000020520	Galnt10	protein_coding	polypeptide N-acetylgalactosaminyltransferase 10 [Source:MGI Symbol;Acc:MGI:1890480]	336.98	0.028227	0.0991072	0.284813	0.775787	0.956532	Galnt10	355.223	0.115583	0.078474	1.47288	0.140784	0.347841	Galnt10	385.693	0.677074	0.115821	5.84587	5.04e-09	9.26e-08
blue	ENSMUSG00000021939	Ctsb	protein_coding	cathepsin B [Source:MGI Symbol;Acc:MGI:88561]	10145.2	0.0601299	0.0365918	1.64326	0.100329	0.5342	Ctsb	12185.8	0.406485	0.0694051	5.8567	4.72e-09	2.75e-07	Ctsb	12666.9	0.94767	0.12385	7.65173	1.98e-14	1.05e-12
blue	ENSMUSG00000040374	Pex2	protein_coding	peroxisomal biogenesis factor 2 [Source:MGI Symbol;Acc:MGI:107486]	348.345	0.0748776	0.0727673	1.029	0.30348	0.76131	Pex2	379.649	0.210705	0.0725505	2.90424	0.0036814	0.0264636	Pex2	345.513	0.467882	0.100776	4.64282	3.44e-06	3.15e-05
blue	ENSMUSG00000063727	Tnfrsf11b	protein_coding	tumor necrosis factor receptor superfamily, member 11b (osteoprotegerin) [Source:MGI Symbol;Acc:MGI:109587]	24.9476	0.39277	0.262284	1.4975	0.134263	NA	Tnfrsf11b	32.697	0.86941	0.269765	3.22284	0.00126928	0.0114669	Tnfrsf11b	31.6645	1.25808	0.334826	3.75742	0.000171672	0.000963913
blue	ENSMUSG00000044197	Gpr146	protein_coding	G protein-coupled receptor 146 [Source:MGI Symbol;Acc:MGI:1933113]	499.719	0.0075937	0.062938	0.120654	0.903965	0.987818	Gpr146	554.322	0.237939	0.0744189	3.19729	0.00138724	0.0123188	Gpr146	590.344	0.581293	0.0853816	6.80819	9.88e-12	3.23e-10
blue	ENSMUSG00000036718	Micall2	protein_coding	MICAL-like 2 [Source:MGI Symbol;Acc:MGI:2444818]	51.8275	0.0521266	0.198459	0.262657	0.792815	0.960003	Micall2	63.491	0.710907	0.191176	3.71859	0.000200335	0.00257098	Micall2	78.5941	1.59981	0.246247	6.49678	8.21e-11	2.23e-09
blue	ENSMUSG00000053644	Aldh7a1	protein_coding	aldehyde dehydrogenase family 7, member A1 [Source:MGI Symbol;Acc:MGI:108186]	1105.32	0.038187	0.0551042	0.692996	0.488312	0.865286	Aldh7a1	1189.58	0.143181	0.0522884	2.73829	0.00617605	0.0387327	Aldh7a1	1167.56	0.379884	0.0731749	5.19145	2.09e-07	2.59e-06
blue	ENSMUSG00000028214	Gem	protein_coding	GTP binding protein (gene overexpressed in skeletal muscle) [Source:MGI Symbol;Acc:MGI:99844]	63.9576	0.0448613	0.158805	0.282493	0.777565	0.956532	Gem	82.8535	0.557388	0.168097	3.31587	0.000913577	0.0088789	Gem	94.2163	1.11586	0.182386	6.11815	9.47e-10	2.03e-08
blue	ENSMUSG00000021457	Syk	protein_coding	spleen tyrosine kinase [Source:MGI Symbol;Acc:MGI:99515]	118.129	0.068433	0.108416	0.631209	0.527904	0.882346	Syk	135.755	0.511434	0.097987	5.21941	1.79e-07	6.4e-06	Syk	134.891	0.8505	0.136444	6.23331	4.57e-10	1.08e-08
blue	ENSMUSG00000015243	Abca1	protein_coding	ATP-binding cassette, sub-family A (ABC1), member 1 [Source:MGI Symbol;Acc:MGI:99607]	1414.31	0.0344695	0.058416	0.590069	0.555145	0.892432	Abca1	2019.65	0.716271	0.115396	6.20705	5.4e-10	4.21e-08	Abca1	2099.21	1.3522	0.120719	11.2012	4.02e-29	1.29e-26
blue	ENSMUSG00000033207	Mamdc2	protein_coding	MAM domain containing 2 [Source:MGI Symbol;Acc:MGI:1918988]	207.03	0.119905	0.0959349	1.24986	0.21135	0.680392	Mamdc2	239.351	0.55489	0.103473	5.36265	8.2e-08	3.38e-06	Mamdc2	252.241	1.03692	0.195318	5.30889	1.1e-07	1.47e-06
blue	ENSMUSG00000053279	Aldh1a1	protein_coding	aldehyde dehydrogenase family 1, subfamily A1 [Source:MGI Symbol;Acc:MGI:1353450]	739.418	-0.190207	0.0824004	-2.30832	0.0209812	0.264454	Aldh1a1	850.844	0.3369	0.102362	3.29126	0.000997386	0.00950552	Aldh1a1	851.137	0.867813	0.133733	6.48913	8.63e-11	2.34e-09
blue	ENSMUSG00000021550	2210016F16Rik	protein_coding	RIKEN cDNA 2210016F16 gene [Source:MGI Symbol;Acc:MGI:1917403]	203.719	-0.0402796	0.0804045	-0.500962	0.616398	0.921174	2210016F16Rik	212.708	0.189049	0.0976216	1.93655	0.0528004	0.181802	2210016F16Rik	225.807	0.61892	0.130883	4.72881	2.26e-06	2.16e-05
blue	ENSMUSG00000008035	Mid1ip1	protein_coding	Mid1 interacting protein 1 (gastrulation specific G12-like (zebrafish)) [Source:MGI Symbol;Acc:MGI:1915291]	2064.59	0.0291907	0.0711556	0.410237	0.681632	0.935273	Mid1ip1	2304.95	0.204958	0.0670505	3.05676	0.00223741	0.0179582	Mid1ip1	2315.75	0.505647	0.0928736	5.44446	5.2e-08	7.57e-07
blue	ENSMUSG00000044408	Sptssa	protein_coding	serine palmitoyltransferase, small subunit A [Source:MGI Symbol;Acc:MGI:1913399]	348.634	0.00244827	0.0640778	0.0382078	0.969522	0.996793	Sptssa	400.272	0.188789	0.0709703	2.66012	0.00781139	0.0462207	Sptssa	343.567	0.51394	0.116667	4.40518	1.06e-05	8.48e-05
blue	ENSMUSG00000025702	2020-03-08	protein_coding	membrane-associated ring finger (C3HC4) 8 [Source:MGI Symbol;Acc:MGI:1919029]	1404.49	0.197976	0.0541891	3.65342	0.000258767	0.0259342	2020-03-08	1463.86	0.122014	0.0694352	1.75723	0.0788786	0.239903	2020-03-08	1384.77	0.351272	0.0886276	3.96346	7.39e-05	0.00046467
blue	ENSMUSG00000032737	Inppl1	protein_coding	inositol polyphosphate phosphatase-like 1 [Source:MGI Symbol;Acc:MGI:1333787]	1080.5	0.126665	0.0492002	2.57448	0.0100391	0.188638	Inppl1	1119.29	0.288913	0.0704201	4.1027	4.08e-05	0.000685024	Inppl1	1135.66	0.510506	0.105413	4.8429	1.28e-06	1.3e-05
blue	ENSMUSG00000021973	Micu2	protein_coding	mitochondrial calcium uptake 2 [Source:MGI Symbol;Acc:MGI:1915764]	389.64	0.0269375	0.0739131	0.364448	0.715523	0.941677	Micu2	426.259	0.179138	0.0678774	2.63914	0.00831178	0.0484299	Micu2	398.905	0.546253	0.0997877	5.47415	4.4e-08	6.54e-07
blue	ENSMUSG00000004558	Ndrg2	protein_coding	N-myc downstream regulated gene 2 [Source:MGI Symbol;Acc:MGI:1352498]	13873.5	0.0633199	0.0485772	1.30349	0.192408	0.659265	Ndrg2	17333.9	0.173987	0.0432227	4.02537	5.69e-05	0.000905351	Ndrg2	16322.5	0.44987	0.0682963	6.58703	4.49e-11	1.28e-09
blue	ENSMUSG00000052221	Ppp1r36	protein_coding	protein phosphatase 1, regulatory subunit 36 [Source:MGI Symbol;Acc:MGI:2684916]	32.7996	0.31342	0.264668	1.1842	0.236335	0.704658	Ppp1r36	35.7779	0.585575	0.211207	2.77252	0.0055624	0.0357456	Ppp1r36	41.9174	1.02871	0.264653	3.88701	0.000101486	0.000613742
blue	ENSMUSG00000002104	Rapsn	protein_coding	receptor-associated protein of the synapse [Source:MGI Symbol;Acc:MGI:99422]	10.423	-0.128931	0.424826	-0.303491	0.761516	NA	Rapsn	14.2505	0.775526	0.36423	2.12922	0.0332361	0.131385	Rapsn	21.1423	1.85189	0.38556	4.80313	1.56e-06	1.55e-05
blue	ENSMUSG00000026730	Pter	protein_coding	phosphotriesterase related [Source:MGI Symbol;Acc:MGI:107372]	50.1087	0.103763	0.225008	0.461151	0.64469	0.92649	Pter	53.1696	0.253826	0.203497	1.24732	0.212281	0.449933	Pter	55.7363	1.11122	0.200627	5.53873	3.05e-08	4.73e-07
blue	ENSMUSG00000013076	Amotl1	protein_coding	angiomotin-like 1 [Source:MGI Symbol;Acc:MGI:1922973]	1187.18	-0.115201	0.0693705	-1.66067	0.0967802	0.525613	Amotl1	1248.22	0.1523	0.096322	1.58116	0.113842	0.304162	Amotl1	1151.02	0.604448	0.0895657	6.74865	1.49e-11	4.69e-10
blue	ENSMUSG00000040759	Cmtm5	protein_coding	CKLF-like MARVEL transmembrane domain containing 5 [Source:MGI Symbol;Acc:MGI:2447164]	618.095	0.0403158	0.0754136	0.534597	0.592929	0.912179	Cmtm5	715.542	0.106909	0.0726077	1.47242	0.140907	0.348001	Cmtm5	759.795	0.4963	0.0882406	5.62439	1.86e-08	3.03e-07
blue	ENSMUSG00000019975	Ikbip	protein_coding	IKBKB interacting protein [Source:MGI Symbol;Acc:MGI:1914704]	270.055	0.0372208	0.113681	0.327415	0.743354	0.950463	Ikbip	291.442	0.217984	0.0844983	2.57974	0.00988747	0.0550708	Ikbip	281.172	0.568864	0.107089	5.31209	1.08e-07	1.45e-06
blue	ENSMUSG00000001270	Ckb	protein_coding	creatine kinase, brain [Source:MGI Symbol;Acc:MGI:88407]	18286	-0.064036	0.0425926	-1.50345	0.132722	0.587381	Ckb	21028.2	0.161029	0.0510685	3.1532	0.00161491	0.0138406	Ckb	21661	0.496518	0.0874669	5.67664	1.37e-08	2.29e-07
blue	ENSMUSG00000037686	Aspg	protein_coding	asparaginase [Source:MGI Symbol;Acc:MGI:2144822]	114.403	0.481859	0.135105	3.56655	0.000361708	0.0316824	Aspg	192.086	1.55583	0.227344	6.84349	7.73e-12	9.7e-10	Aspg	213	1.53129	0.198183	7.72668	1.1e-14	6.17e-13
blue	ENSMUSG00000030894	Tpp1	protein_coding	tripeptidyl peptidase I [Source:MGI Symbol;Acc:MGI:1336194]	1726.3	0.229667	0.0871412	2.63557	0.00839951	0.170393	Tpp1	1898.29	0.299831	0.105182	2.85059	0.00436377	0.0298531	Tpp1	1950.31	0.805864	0.108065	7.45721	8.84e-14	4.16e-12
blue	ENSMUSG00000052160	Pld4	protein_coding	phospholipase D family, member 4 [Source:MGI Symbol;Acc:MGI:2144765]	201.526	0.24545	0.0998985	2.457	0.0140105	0.21724	Pld4	289.632	0.986763	0.132989	7.41987	1.17e-13	2.26e-11	Pld4	336.291	1.4331	0.138539	10.3444	4.44e-25	9.37e-23
blue	ENSMUSG00000060802	B2m	protein_coding	beta-2 microglobulin [Source:MGI Symbol;Acc:MGI:88127]	858.548	0.0412055	0.0678744	0.607084	0.543795	0.888794	B2m	1223.68	0.80486	0.114704	7.01683	2.27e-12	3.27e-10	B2m	1361.15	1.40772	0.145692	9.66233	4.36e-22	6.8e-20
blue	ENSMUSG00000032383	Ppib	protein_coding	peptidylprolyl isomerase B [Source:MGI Symbol;Acc:MGI:97750]	1471.7	0.0176281	0.0521737	0.337872	0.735459	0.94803	Ppib	1485.01	0.109693	0.0596137	1.84006	0.0657591	0.212113	Ppib	1476.94	0.418073	0.0908861	4.59996	4.23e-06	3.78e-05
blue	ENSMUSG00000032387	Rbpms2	protein_coding	RNA binding protein with multiple splicing 2 [Source:MGI Symbol;Acc:MGI:1919223]	66.8797	0.205378	0.151004	1.36008	0.173804	0.638904	Rbpms2	65.9602	0.149835	0.184586	0.81174	0.416941	0.660788	Rbpms2	80.3062	0.686614	0.189652	3.62038	0.00029417	0.00153559
blue	ENSMUSG00000029723	Tsc22d4	protein_coding	TSC22 domain family, member 4 [Source:MGI Symbol;Acc:MGI:1926079]	1756.62	-0.0714674	0.068983	-1.03601	0.300195	0.759541	Tsc22d4	2195.16	0.369362	0.059294	6.22933	4.68e-10	3.7e-08	Tsc22d4	2427.92	0.997903	0.137755	7.24402	4.36e-13	1.84e-11
blue	ENSMUSG00000024679	Ms4a6d	protein_coding	membrane-spanning 4-domains, subfamily A, member 6D [Source:MGI Symbol;Acc:MGI:1916024]	14.3821	0.487694	0.312123	1.56251	0.118168	NA	Ms4a6d	23.8868	1.55309	0.290391	5.34828	8.88e-08	3.62e-06	Ms4a6d	28.6027	2.67928	0.315272	8.49831	1.92e-17	1.67e-15
blue	ENSMUSG00000038811	Gngt2	protein_coding	guanine nucleotide binding protein (G protein), gamma transducing activity polypeptide 2 [Source:MGI Symbol;Acc:MGI:893584]	22.3937	0.407357	0.264851	1.53806	0.124033	NA	Gngt2	28.3907	0.99887	0.322458	3.09768	0.00195042	0.0161377	Gngt2	32.4939	1.4651	0.28015	5.22969	1.7e-07	2.17e-06
blue	ENSMUSG00000076435	Acsf2	protein_coding	acyl-CoA synthetase family member 2 [Source:MGI Symbol;Acc:MGI:2388287]	527.427	0.168463	0.0689977	2.44157	0.0146236	0.219388	Acsf2	644.115	0.203518	0.0875108	2.32564	0.020038	0.0918678	Acsf2	704.737	0.793708	0.0922823	8.60087	7.91e-18	7.38e-16
blue	ENSMUSG00000039476	Prrx2	protein_coding	paired related homeobox 2 [Source:MGI Symbol;Acc:MGI:98218]	21.6171	-0.537693	0.321729	-1.67126	0.0946707	NA	Prrx2	24.7344	0.786915	0.338247	2.32645	0.0199945	0.0917321	Prrx2	39.7058	1.84778	0.375411	4.92203	8.57e-07	9.06e-06
blue	ENSMUSG00000032300	1700017B05Rik	protein_coding	RIKEN cDNA 1700017B05 gene [Source:MGI Symbol;Acc:MGI:1921461]	552.995	0.050261	0.0820407	0.612635	0.540118	0.887306	1700017B05Rik	607.279	0.309401	0.0739158	4.18586	2.84e-05	0.000500284	1700017B05Rik	659.681	0.490151	0.102792	4.76837	1.86e-06	1.81e-05
blue	ENSMUSG00000008734	Gprc5b	protein_coding	G protein-coupled receptor, family C, group 5, member B [Source:MGI Symbol;Acc:MGI:1927596]	4720.39	0.00722953	0.0559173	0.12929	0.897128	0.986916	Gprc5b	5508.54	0.243753	0.0471255	5.17243	2.31e-07	7.86e-06	Gprc5b	5354.74	0.645627	0.0749064	8.61911	6.75e-18	6.35e-16
blue	ENSMUSG00000031662	Snx20	protein_coding	sorting nexin 20 [Source:MGI Symbol;Acc:MGI:1918857]	35.2737	-0.0466676	0.215449	-0.216606	0.828516	0.969296	Snx20	41.6716	0.58789	0.188542	3.11809	0.00182027	0.0152606	Snx20	41.8503	0.955152	0.228042	4.18849	2.81e-05	0.000199382
blue	ENSMUSG00000096145	Vkorc1	protein_coding	vitamin K epoxide reductase complex, subunit 1 [Source:MGI Symbol;Acc:MGI:106442]	180.612	0.16073	0.0895952	1.79395	0.0728208	0.467089	Vkorc1	198.293	0.274733	0.0951839	2.88634	0.00389756	0.0275585	Vkorc1	216.277	0.699116	0.108398	6.4495	1.12e-10	2.98e-09
blue	ENSMUSG00000002602	Axl	protein_coding	AXL receptor tyrosine kinase [Source:MGI Symbol;Acc:MGI:1347244]	1464.03	0.213772	0.0645998	3.30917	0.000935743	0.0557231	Axl	1952.6	0.676538	0.106763	6.33679	2.35e-10	2.02e-08	Axl	2153.1	1.2189	0.111529	10.9291	8.37e-28	2.46e-25
blue	ENSMUSG00000055541	Lair1	protein_coding	leukocyte-associated Ig-like receptor 1 [Source:MGI Symbol;Acc:MGI:105492]	153.939	0.19979	0.161796	1.23482	0.216896	0.686038	Lair1	238.873	1.02625	0.169744	6.04589	1.49e-09	9.89e-08	Lair1	222.449	1.47769	0.134407	10.9942	4.08e-28	1.23e-25
blue	ENSMUSG00000037166	Ppp1r14a	protein_coding	protein phosphatase 1, regulatory inhibitor subunit 14A [Source:MGI Symbol;Acc:MGI:1931139]	182.799	0.201295	0.111655	1.80284	0.071414	0.464674	Ppp1r14a	224.941	0.368964	0.0981611	3.75876	0.000170759	0.00225194	Ppp1r14a	263.715	0.701034	0.159249	4.40212	1.07e-05	8.58e-05
blue	ENSMUSG00000038224	Serpinf2	protein_coding	serine (or cysteine) peptidase inhibitor, clade F, member 2 [Source:MGI Symbol;Acc:MGI:107173]	21.1451	0.114591	0.258088	0.444001	0.657042	NA	Serpinf2	55.9037	2.43041	0.374229	6.49444	8.33e-11	8.02e-09	Serpinf2	86.6997	3.53938	0.362469	9.76465	1.6e-22	2.59e-20
blue	ENSMUSG00000057778	Cyb5d2	protein_coding	cytochrome b5 domain containing 2 [Source:MGI Symbol;Acc:MGI:2684848]	273.52	0.0629992	0.0872976	0.721661	0.470503	0.855508	Cyb5d2	315.245	0.16947	0.0745033	2.27466	0.0229261	0.100981	Cyb5d2	280.81	0.461322	0.106591	4.32795	1.51e-05	0.000115453
blue	ENSMUSG00000050063	Klk6	protein_coding	kallikrein related-peptidase 6 [Source:MGI Symbol;Acc:MGI:1343166]	23.4723	-0.125084	0.287997	-0.434323	0.664054	NA	Klk6	47.0222	1.31322	0.360771	3.64004	0.000272591	0.00330659	Klk6	175.297	3.34545	0.465818	7.18189	6.88e-13	2.8e-11
blue	ENSMUSG00000024187	Fam234a	protein_coding	family with sequence similarity 234, member A [Source:MGI Symbol;Acc:MGI:2146854]	461.89	0.189883	0.0857105	2.2154	0.0267326	0.300705	Fam234a	513.22	0.221669	0.10681	2.07536	0.0379529	0.145011	Fam234a	528.916	0.679949	0.13119	5.18294	2.18e-07	2.69e-06
blue	ENSMUSG00000024663	Rab3il1	protein_coding	RAB3A interacting protein (rabin3)-like 1 [Source:MGI Symbol;Acc:MGI:1922010]	307.374	0.0718508	0.0824478	0.871469	0.383498	0.810818	Rab3il1	329.323	0.350602	0.104538	3.35384	0.000796991	0.00797214	Rab3il1	359.51	0.576505	0.127684	4.51509	6.33e-06	5.4e-05
blue	ENSMUSG00000024661	Fth1	protein_coding	ferritin heavy polypeptide 1 [Source:MGI Symbol;Acc:MGI:95588]	30054.6	-0.139395	0.060032	-2.32202	0.0202319	0.260703	Fth1	38848.4	0.205091	0.0514044	3.98976	6.61e-05	0.00102678	Fth1	42601.1	0.806529	0.104058	7.75079	9.13e-15	5.19e-13
blue	ENSMUSG00000010095	Slc3a2	protein_coding	solute carrier family 3 (activators of dibasic and neutral amino acid transport), member 2 [Source:MGI Symbol;Acc:MGI:96955]	2409.43	0.0309644	0.0416695	0.743095	0.457424	0.849577	Slc3a2	2572.99	0.177057	0.0534534	3.31236	0.000925109	0.00896636	Slc3a2	2610.01	0.519427	0.0944928	5.497	3.86e-08	5.87e-07
blue	ENSMUSG00000031077	Fadd	protein_coding	Fas (TNFRSF6)-associated via death domain [Source:MGI Symbol;Acc:MGI:109324]	70.9122	0.102445	0.163476	0.62667	0.530875	0.883042	Fadd	79.8294	0.663162	0.158936	4.17251	3.01e-05	0.000524779	Fadd	79.0404	0.837823	0.185481	4.51702	6.27e-06	5.36e-05
blue	ENSMUSG00000034463	Scara3	protein_coding	scavenger receptor class A, member 3 [Source:MGI Symbol;Acc:MGI:2444418]	788.636	0.100189	0.0587753	1.70461	0.0882671	0.506107	Scara3	927.763	0.224677	0.0888973	2.52738	0.0114917	0.0616863	Scara3	903.758	0.504401	0.0748729	6.73677	1.62e-11	5.07e-10
blue	ENSMUSG00000058351	Smim4	protein_coding	small integral membrane protein 4 [Source:MGI Symbol;Acc:MGI:1913737]	64.0453	-0.000758936	0.147016	-0.00516227	0.995881	0.999246	Smim4	80.6146	0.26222	0.175713	1.49232	0.135616	0.339529	Smim4	74.4575	0.704416	0.156233	4.50875	6.52e-06	5.55e-05
blue	ENSMUSG00000021750	Fam107a	protein_coding	family with sequence similarity 107, member A [Source:MGI Symbol;Acc:MGI:3041256]	6409.85	0.00756295	0.067644	0.111805	0.910978	0.987906	Fam107a	8508.9	0.286501	0.0421963	6.78972	1.12e-11	1.38e-09	Fam107a	7188.1	0.577753	0.0930295	6.21043	5.28e-10	1.22e-08
blue	ENSMUSG00000052336	Cx3cr1	protein_coding	chemokine (C-X3-C motif) receptor 1 [Source:MGI Symbol;Acc:MGI:1333815]	1207.77	0.0224183	0.0560922	0.399669	0.6894	0.937154	Cx3cr1	1672.75	0.718142	0.110676	6.48869	8.66e-11	8.28e-09	Cx3cr1	1801.13	1.20123	0.0981029	12.2446	1.8e-34	9.62e-32
blue	ENSMUSG00000116048	2020-09-02	protein_coding	septin 2 [Source:MGI Symbol;Acc:MGI:97298]	1035.98	0.0138015	0.059632	0.231444	0.81697	0.966277	2020-09-02	1176.6	0.155635	0.053661	2.90034	0.00372762	0.0266767	2020-09-02	1022.59	0.519187	0.0979499	5.30053	1.15e-07	1.54e-06
blue	ENSMUSG00000037321	Tap1	protein_coding	transporter 1, ATP-binding cassette, sub-family B (MDR/TAP) [Source:MGI Symbol;Acc:MGI:98483]	97.7654	0.248532	0.142974	1.7383	0.0821571	0.49036	Tap1	113.37	0.43473	0.157171	2.76597	0.00567542	0.0363137	Tap1	131.396	0.698015	0.129554	5.38785	7.13e-08	1e-06
blue	ENSMUSG00000056515	Rab31	protein_coding	RAB31, member RAS oncogene family [Source:MGI Symbol;Acc:MGI:1914603]	1679.72	-0.0695448	0.0431731	-1.61084	0.107215	0.544958	Rab31	1993.8	0.190883	0.0534703	3.56989	0.00035713	0.00415276	Rab31	1876.35	0.528541	0.085804	6.15986	7.28e-10	1.6e-08
blue	ENSMUSG00000037656	Slc20a2	protein_coding	solute carrier family 20, member 2 [Source:MGI Symbol;Acc:MGI:97851]	1378.4	0.032008	0.0647329	0.494463	0.62098	0.922132	Slc20a2	1630.14	0.336821	0.0911707	3.6944	0.00022041	0.00278431	Slc20a2	1649.28	0.706423	0.11279	6.26319	3.77e-10	9.07e-09
blue	ENSMUSG00000004040	Stat3	protein_coding	signal transducer and activator of transcription 3 [Source:MGI Symbol;Acc:MGI:103038]	1236.22	0.159412	0.0589344	2.70491	0.00683233	0.155283	Stat3	1505.86	0.607196	0.0980821	6.19069	5.99e-10	4.61e-08	Stat3	1495.03	0.981808	0.0844611	11.6244	3.1e-31	1.32e-28
blue	ENSMUSG00000073002	Vamp5	protein_coding	vesicle-associated membrane protein 5 [Source:MGI Symbol;Acc:MGI:1858622]	43.7327	0.178364	0.194084	0.919003	0.358094	0.796208	Vamp5	45.558	0.375122	0.172382	2.17611	0.029547	0.121497	Vamp5	61.2425	1.18677	0.223911	5.30017	1.16e-07	1.54e-06
blue	ENSMUSG00000026288	Inpp5d	protein_coding	inositol polyphosphate-5-phosphatase D [Source:MGI Symbol;Acc:MGI:107357]	340.736	0.107713	0.106817	1.00839	0.313267	0.768045	Inpp5d	468.397	0.713243	0.145115	4.91502	8.88e-07	2.57e-05	Inpp5d	454.939	1.14856	0.164032	7.00205	2.52e-12	9.18e-11
blue	ENSMUSG00000020591	Ntsr2	protein_coding	neurotensin receptor 2 [Source:MGI Symbol;Acc:MGI:108018]	2660.01	0.0291747	0.067265	0.433728	0.664486	0.930062	Ntsr2	3166.07	0.272158	0.0646424	4.21021	2.55e-05	0.000457019	Ntsr2	3185.74	0.58221	0.0909512	6.40135	1.54e-10	4e-09
blue	ENSMUSG00000074916	Chst14	protein_coding	carbohydrate sulfotransferase 14 [Source:MGI Symbol;Acc:MGI:1919386]	50.7256	0.189655	0.171233	1.10759	0.268039	0.733222	Chst14	47.4972	0.303574	0.186854	1.62466	0.104236	0.287839	Chst14	52.747	0.768862	0.195182	3.93919	8.18e-05	0.000506783
blue	ENSMUSG00000038539	Atf5	protein_coding	activating transcription factor 5 [Source:MGI Symbol;Acc:MGI:2141857]	555.857	-0.070613	0.057234	-1.23376	0.217292	0.686038	Atf5	612.868	0.236276	0.0677718	3.48636	0.000489649	0.00537248	Atf5	735.765	0.853138	0.119003	7.16903	7.55e-13	3.04e-11
blue	ENSMUSG00000031373	Car5b	protein_coding	carbonic anhydrase 5b, mitochondrial [Source:MGI Symbol;Acc:MGI:1926249]	120.654	0.136567	0.137129	0.995898	0.3193	0.770958	Car5b	148.269	0.534897	0.123194	4.34191	1.41e-05	0.000274707	Car5b	159.116	0.988979	0.150046	6.59116	4.36e-11	1.25e-09
blue	ENSMUSG00000056529	Ptafr	protein_coding	platelet-activating factor receptor [Source:MGI Symbol;Acc:MGI:106066]	38.5119	0.351233	0.183753	1.91144	0.0559476	0.415775	Ptafr	53.5658	0.840683	0.228362	3.68136	0.000231995	0.00289756	Ptafr	66.2713	1.67086	0.195418	8.55019	1.23e-17	1.11e-15
blue	ENSMUSG00000022261	Sdc2	protein_coding	syndecan 2 [Source:MGI Symbol;Acc:MGI:1349165]	972.512	0.090238	0.072132	1.25101	0.21093	0.679951	Sdc2	1050.44	0.264293	0.0791558	3.33889	0.000841127	0.00830707	Sdc2	1031.96	0.776439	0.14442	5.37627	7.6e-08	1.06e-06
blue	ENSMUSG00000000682	Cd52	protein_coding	CD52 antigen [Source:MGI Symbol;Acc:MGI:1346088]	25.0145	0.799113	0.271872	2.9393	0.0032895	NA	Cd52	61.4053	2.73508	0.279428	9.78811	1.27e-22	1.18e-19	Cd52	80.3676	2.95683	0.262333	11.2713	1.82e-29	6.34e-27
blue	ENSMUSG00000031557	Plekha2	protein_coding	pleckstrin homology domain-containing, family A (phosphoinositide binding specific) member 2 [Source:MGI Symbol;Acc:MGI:1928144]	449.033	-0.0592616	0.0972493	-0.609379	0.542274	0.888137	Plekha2	510.787	0.414747	0.0732501	5.66206	1.5e-08	7.5e-07	Plekha2	512.102	1.00001	0.118902	8.41035	4.09e-17	3.42e-15
blue	ENSMUSG00000037242	Clic4	protein_coding	chloride intracellular channel 4 (mitochondrial) [Source:MGI Symbol;Acc:MGI:1352754]	2544.35	0.116771	0.0769994	1.51652	0.129387	0.580219	Clic4	2818.17	0.353966	0.061832	5.72464	1.04e-08	5.38e-07	Clic4	2773.34	0.597777	0.101751	5.87493	4.23e-09	7.9e-08
blue	ENSMUSG00000051212	Gpr183	protein_coding	G protein-coupled receptor 183 [Source:MGI Symbol;Acc:MGI:2442034]	39.5845	0.129699	0.193142	0.67152	0.50189	0.870849	Gpr183	53.7658	1.00542	0.188128	5.34435	9.07e-08	3.67e-06	Gpr183	60.638	1.42982	0.200735	7.1229	1.06e-12	4.18e-11
blue	ENSMUSG00000026922	Agpat2	protein_coding	1-acylglycerol-3-phosphate O-acyltransferase 2 (lysophosphatidic acid acyltransferase, beta) [Source:MGI Symbol;Acc:MGI:1914762]	37.6994	0.387467	0.216877	1.78658	0.0740062	0.469682	Agpat2	42.1303	0.863501	0.228091	3.78577	0.000153235	0.00206704	Agpat2	62.4214	1.3134	0.228162	5.75642	8.59e-09	1.5e-07
blue	ENSMUSG00000042079	Hnrnpf	protein_coding	heterogeneous nuclear ribonucleoprotein F [Source:MGI Symbol;Acc:MGI:2138741]	1663.81	0.0129049	0.0610818	0.211272	0.832675	0.970453	Hnrnpf	1777.34	0.145934	0.055627	2.62343	0.00870481	0.0501001	Hnrnpf	1673.19	0.562068	0.0800521	7.02128	2.2e-12	8.12e-11
blue	ENSMUSG00000043279	Trim56	protein_coding	tripartite motif-containing 56 [Source:MGI Symbol;Acc:MGI:2685298]	404.99	0.0997846	0.12396	0.804975	0.420834	0.829585	Trim56	434.894	0.294077	0.148642	1.97842	0.0478812	0.170195	Trim56	419.793	0.843984	0.142696	5.91456	3.33e-09	6.4e-08
blue	ENSMUSG00000027800	Tm4sf1	protein_coding	transmembrane 4 superfamily member 1 [Source:MGI Symbol;Acc:MGI:104678]	203.38	0.298988	0.144871	2.06382	0.0390346	0.351777	Tm4sf1	211.627	0.487451	0.168796	2.88781	0.00387938	0.0274629	Tm4sf1	252.681	1.34938	0.210629	6.40643	1.49e-10	3.88e-09
blue	ENSMUSG00000025534	Gusb	protein_coding	glucuronidase, beta [Source:MGI Symbol;Acc:MGI:95872]	301.687	0.152511	0.103539	1.47298	0.140756	0.598356	Gusb	395.977	0.80763	0.131702	6.13223	8.67e-10	6.31e-08	Gusb	444.873	1.19628	0.137109	8.72506	2.66e-18	2.67e-16
blue	ENSMUSG00000026424	Gpr37l1	protein_coding	G protein-coupled receptor 37-like 1 [Source:MGI Symbol;Acc:MGI:1928503]	3777.15	-0.0284142	0.0575019	-0.494143	0.621205	0.922132	Gpr37l1	4675	0.313678	0.0722656	4.34062	1.42e-05	0.000276019	Gpr37l1	5149.72	0.75762	0.0944566	8.02083	1.05e-15	6.96e-14
blue	ENSMUSG00000018567	Gabarap	protein_coding	gamma-aminobutyric acid receptor associated protein [Source:MGI Symbol;Acc:MGI:1861742]	2187.75	-0.00601109	0.0480639	-0.125064	0.900473	0.987556	Gabarap	2477.91	0.116099	0.0427536	2.71555	0.00661667	0.040618	Gabarap	2403.84	0.478773	0.0854879	5.60048	2.14e-08	3.43e-07
blue	ENSMUSG00000021248	Tmed10	protein_coding	transmembrane p24 trafficking protein 10 [Source:MGI Symbol;Acc:MGI:1915831]	3257.63	0.0237867	0.0463662	0.513018	0.607939	0.917652	Tmed10	3598.23	0.22884	0.0517566	4.42146	9.8e-06	0.000200355	Tmed10	3305.63	0.686471	0.0916038	7.49392	6.68e-14	3.26e-12
blue	ENSMUSG00000018500	Adora2b	protein_coding	adenosine A2b receptor [Source:MGI Symbol;Acc:MGI:99403]	155.724	-0.0148753	0.112246	-0.132525	0.894569	0.986432	Adora2b	166.059	0.290782	0.126963	2.29028	0.0220053	0.0981993	Adora2b	177.171	0.644812	0.127685	5.05004	4.42e-07	5.07e-06
blue	ENSMUSG00000051439	Cd14	protein_coding	CD14 antigen [Source:MGI Symbol;Acc:MGI:88318]	67.9816	0.38383	0.144342	2.65917	0.00783332	0.166007	Cd14	133.791	1.75258	0.215238	8.14253	3.87e-16	1.2e-13	Cd14	157.622	2.46027	0.173919	14.1461	1.98e-45	2.43e-42
blue	ENSMUSG00000053559	Smagp	protein_coding	small cell adhesion glycoprotein [Source:MGI Symbol;Acc:MGI:2448476]	23.2644	0.066369	0.284791	0.233045	0.815727	NA	Smagp	25.9125	0.32326	0.224169	1.44204	0.149291	0.361122	Smagp	33.1831	1.25214	0.237461	5.27302	1.34e-07	1.76e-06
blue	ENSMUSG00000029096	Htra3	protein_coding	HtrA serine peptidase 3 [Source:MGI Symbol;Acc:MGI:1925808]	121.701	0.00316352	0.11476	0.0275663	0.978008	0.997044	Htra3	147.614	0.323417	0.136502	2.36933	0.0178206	0.0844875	Htra3	160.444	0.668731	0.177955	3.75787	0.000171369	0.000962613
blue	ENSMUSG00000006333	Rps9	protein_coding	ribosomal protein S9 [Source:MGI Symbol;Acc:MGI:1924096]	3312.76	-0.0612499	0.0448544	-1.36553	0.172088	0.635441	Rps9	3804.3	0.150129	0.0384402	3.90552	9.4e-05	0.00137525	Rps9	3951.05	0.544932	0.0875385	6.22506	4.81e-10	1.12e-08
blue	ENSMUSG00000037060	Cavin3	protein_coding	caveolae associated 3 [Source:MGI Symbol;Acc:MGI:1923422]	304.857	-0.0420267	0.0793044	-0.529941	0.596153	0.91369	Cavin3	360.677	0.359664	0.0893855	4.02373	5.73e-05	0.00091005	Cavin3	400.043	0.761367	0.0960104	7.93004	2.19e-15	1.38e-13
blue	ENSMUSG00000059325	Hopx	protein_coding	HOP homeobox [Source:MGI Symbol;Acc:MGI:1916782]	946.422	0.0313453	0.0683761	0.458425	0.646647	0.927214	Hopx	1115.66	0.330774	0.0937116	3.5297	0.00041603	0.00469872	Hopx	1219.43	0.700031	0.098648	7.09625	1.28e-12	5.02e-11
blue	ENSMUSG00000039911	Spsb1	protein_coding	splA/ryanodine receptor domain and SOCS box containing 1 [Source:MGI Symbol;Acc:MGI:1921896]	394.096	-0.0740552	0.0807475	-0.91712	0.35908	0.797147	Spsb1	471.745	0.309377	0.106001	2.91862	0.00351581	0.0255325	Spsb1	443.404	0.578435	0.147056	3.93344	8.37e-05	0.000517645
blue	ENSMUSG00000048779	P2ry6	protein_coding	pyrimidinergic receptor P2Y, G-protein coupled, 6 [Source:MGI Symbol;Acc:MGI:2673874]	82.4018	0.14012	0.174765	0.801762	0.422691	0.830922	P2ry6	109.899	0.422532	0.129534	3.26194	0.00110655	0.0102963	P2ry6	123.771	1.04993	0.169284	6.2022	5.57e-10	1.28e-08
blue	ENSMUSG00000040229	Gpr34	protein_coding	G protein-coupled receptor 34 [Source:MGI Symbol;Acc:MGI:1346334]	215.722	0.0414904	0.0915026	0.453434	0.650236	0.927962	Gpr34	301.929	0.673597	0.102448	6.57501	4.86e-11	5.01e-09	Gpr34	270.12	1.06891	0.176088	6.07032	1.28e-09	2.65e-08
blue	ENSMUSG00000040616	Tmem51	protein_coding	transmembrane protein 51 [Source:MGI Symbol;Acc:MGI:2384874]	112.806	0.141805	0.115565	1.22706	0.219801	0.687693	Tmem51	119.123	0.340443	0.165907	2.05201	0.0401685	0.15113	Tmem51	130.585	0.898295	0.156458	5.74143	9.39e-09	1.63e-07
blue	ENSMUSG00000027199	Gatm	protein_coding	glycine amidinotransferase (L-arginine:glycine amidinotransferase) [Source:MGI Symbol;Acc:MGI:1914342]	1708.42	0.134688	0.0437496	3.07861	0.00207966	0.087501	Gatm	2163.82	0.347925	0.056071	6.20508	5.47e-10	4.24e-08	Gatm	2081.42	0.637555	0.0854061	7.46499	8.33e-14	3.96e-12
blue	ENSMUSG00000057329	Bcl2	protein_coding	B cell leukemia/lymphoma 2 [Source:MGI Symbol;Acc:MGI:88138]	513.899	-0.00585461	0.0868237	-0.067431	0.946239	0.993137	Bcl2	557.317	0.180409	0.075002	2.40539	0.0161553	0.0789052	Bcl2	502.215	0.543948	0.0698818	7.78382	7.04e-15	4.08e-13
blue	ENSMUSG00000014177	Tvp23b	protein_coding	trans-golgi network vesicle protein 23B [Source:MGI Symbol;Acc:MGI:1914760]	446.355	0.0645414	0.0716946	0.900227	0.367999	0.800327	Tvp23b	486.821	0.082404	0.0823257	1.00095	0.316851	0.571157	Tvp23b	446.08	0.55171	0.0950297	5.80566	6.41e-09	1.15e-07
blue	ENSMUSG00000003657	Calb2	protein_coding	calbindin 2 [Source:MGI Symbol;Acc:MGI:101914]	771.142	0.0823139	0.11094	0.741969	0.458106	0.849684	Calb2	897.691	0.417862	0.127612	3.27446	0.00105864	0.00996587	Calb2	831.242	0.801513	0.142612	5.62025	1.91e-08	3.1e-07
blue	ENSMUSG00000061838	Suclg2	protein_coding	succinate-Coenzyme A ligase, GDP-forming, beta subunit [Source:MGI Symbol;Acc:MGI:1306824]	478.452	0.252027	0.0979616	2.57271	0.0100904	0.188638	Suclg2	559.693	0.273002	0.0876778	3.1137	0.00184757	0.0154602	Suclg2	566.796	0.808909	0.113537	7.12466	1.04e-12	4.14e-11
blue	ENSMUSG00000043008	Klhl6	protein_coding	kelch-like 6 [Source:MGI Symbol;Acc:MGI:2686922]	28.0886	0.142947	0.22712	0.629387	0.529096	NA	Klhl6	47.1218	1.47883	0.211799	6.98221	2.91e-12	4.05e-10	Klhl6	50.3068	1.92318	0.21345	9.00995	2.06e-19	2.42e-17
blue	ENSMUSG00000032508	Myd88	protein_coding	myeloid differentiation primary response gene 88 [Source:MGI Symbol;Acc:MGI:108005]	106.266	0.0321732	0.141634	0.227157	0.820302	0.967443	Myd88	115.47	0.306025	0.11528	2.65462	0.00793986	0.0468087	Myd88	117.793	0.57173	0.153022	3.73627	0.000186772	0.00103605
blue	ENSMUSG00000024927	Rela	protein_coding	v-rel reticuloendotheliosis viral oncogene homolog A (avian) [Source:MGI Symbol;Acc:MGI:103290]	468.778	0.0828728	0.0632658	1.30991	0.190225	0.658187	Rela	534.497	0.199941	0.0867028	2.30605	0.0211078	0.0953219	Rela	569.533	0.63472	0.121234	5.23549	1.65e-07	2.11e-06
blue	ENSMUSG00000034422	Parp14	protein_coding	poly (ADP-ribose) polymerase family, member 14 [Source:MGI Symbol;Acc:MGI:1919489]	90.533	0.0896009	0.141679	0.632421	0.527112	0.882003	Parp14	92.9019	0.671435	0.171408	3.91717	8.96e-05	0.00131809	Parp14	105.119	0.939124	0.204744	4.58681	4.5e-06	4.01e-05
blue	ENSMUSG00000023064	Sncg	protein_coding	synuclein, gamma [Source:MGI Symbol;Acc:MGI:1298397]	62.1044	0.211676	0.164263	1.28864	0.197523	0.665575	Sncg	75.3685	0.368349	0.165884	2.22052	0.0263833	0.112243	Sncg	97.3102	1.06637	0.216207	4.93216	8.13e-07	8.67e-06
blue	ENSMUSG00000045322	Tlr9	protein_coding	toll-like receptor 9 [Source:MGI Symbol;Acc:MGI:1932389]	39.1009	0.457239	0.233355	1.95942	0.0500641	0.396121	Tlr9	65.933	1.33572	0.209233	6.3839	1.73e-10	1.53e-08	Tlr9	80.3609	1.85009	0.248168	7.45498	8.99e-14	4.22e-12
blue	ENSMUSG00000036905	C1qb	protein_coding	complement component 1, q subcomponent, beta polypeptide [Source:MGI Symbol;Acc:MGI:88224]	495.505	0.266585	0.0833866	3.19698	0.00138876	0.068172	C1qb	1004.79	1.53174	0.162774	9.41023	4.95e-21	3.5e-18	C1qb	1418.44	2.31908	0.178082	13.0225	9.11e-39	7.62e-36
blue	ENSMUSG00000036887	C1qa	protein_coding	complement component 1, q subcomponent, alpha polypeptide [Source:MGI Symbol;Acc:MGI:88223]	737.69	0.157923	0.0677032	2.33257	0.0196706	0.257908	C1qa	1541.23	1.55425	0.183671	8.46214	2.63e-17	1.01e-14	C1qa	2244.26	2.4781	0.190408	13.0147	1.01e-38	8.11e-36
blue	ENSMUSG00000032733	Snx33	protein_coding	sorting nexin 33 [Source:MGI Symbol;Acc:MGI:2443239]	305.422	0.124185	0.0763913	1.62564	0.104027	0.540236	Snx33	345.057	0.213158	0.0872681	2.44256	0.0145834	0.073295	Snx33	361.988	0.786678	0.131969	5.96109	2.51e-09	4.95e-08
blue	ENSMUSG00000042190	Cmklr1	protein_coding	chemokine-like receptor 1 [Source:MGI Symbol;Acc:MGI:109603]	87.216	-0.026057	0.147429	-0.176743	0.859711	0.978046	Cmklr1	117.607	0.928536	0.16551	5.61016	2.02e-08	9.94e-07	Cmklr1	126.376	1.30806	0.221638	5.90178	3.6e-09	6.85e-08
blue	ENSMUSG00000040711	Sh3pxd2b	protein_coding	SH3 and PX domains 2B [Source:MGI Symbol;Acc:MGI:2442062]	608.081	-0.0241317	0.0594843	-0.405681	0.684977	0.935858	Sh3pxd2b	675.302	0.423869	0.0800543	5.29477	1.19e-07	4.55e-06	Sh3pxd2b	707.731	0.905239	0.112865	8.02051	1.05e-15	6.96e-14
blue	ENSMUSG00000004730	Adgre1	protein_coding	adhesion G protein-coupled receptor E1 [Source:MGI Symbol;Acc:MGI:106912]	109.693	0.130015	0.142508	0.912339	0.36159	0.797996	Adgre1	182.552	1.16421	0.204224	5.70066	1.19e-08	6.1e-07	Adgre1	252.484	1.99456	0.142222	14.0243	1.11e-44	1.29e-41
blue	ENSMUSG00000024875	Yif1a	protein_coding	Yip1 interacting factor homolog A (S. cerevisiae) [Source:MGI Symbol;Acc:MGI:1915340]	216.401	-0.0735246	0.0883431	-0.832262	0.405261	0.822149	Yif1a	257.704	0.256893	0.0953306	2.69476	0.00704393	0.0427335	Yif1a	268.618	0.689934	0.166002	4.15619	3.24e-05	0.000225397
blue	ENSMUSG00000079484	Phyhd1	protein_coding	phytanoyl-CoA dioxygenase domain containing 1 [Source:MGI Symbol;Acc:MGI:3612860]	98.8039	0.310404	0.149031	2.08282	0.0372678	0.34544	Phyhd1	157.211	0.857931	0.150671	5.69406	1.24e-08	6.33e-07	Phyhd1	183.128	1.5485	0.165991	9.32883	1.07e-20	1.41e-18
blue	ENSMUSG00000033685	Ucp2	protein_coding	uncoupling protein 2 (mitochondrial, proton carrier) [Source:MGI Symbol;Acc:MGI:109354]	788.511	0.212754	0.0843096	2.52349	0.0116197	0.199876	Ucp2	1001.94	0.810667	0.143428	5.65209	1.59e-08	7.92e-07	Ucp2	1393.96	1.84594	0.276742	6.67026	2.55e-11	7.55e-10
blue	ENSMUSG00000049969	Plekhf2	protein_coding	pleckstrin homology domain containing, family F (with FYVE domain) member 2 [Source:MGI Symbol;Acc:MGI:1919051]	184.342	0.0628187	0.0954541	0.658104	0.510471	0.875056	Plekhf2	218.498	0.16575	0.102556	1.61619	0.106054	0.290963	Plekhf2	199.895	0.723739	0.148268	4.88128	1.05e-06	1.09e-05
blue	ENSMUSG00000030111	A2m	protein_coding	alpha-2-macroglobulin [Source:MGI Symbol;Acc:MGI:2449119]	390.796	0.707476	0.160041	4.42058	9.84e-06	0.00256317	A2m	589.139	0.886162	0.329298	2.69106	0.00712256	0.0430516	A2m	1032.29	2.58117	0.45971	5.61479	1.97e-08	3.18e-07
blue	ENSMUSG00000090122	Kcne1l	protein_coding	potassium voltage-gated channel, Isk-related family, member 1-like, pseudogene [Source:MGI Symbol;Acc:MGI:1913490]	70.7572	-0.0121143	0.144812	-0.0836557	0.93333	0.991579	Kcne1l	95.506	0.694069	0.191906	3.61672	0.00029836	0.00357024	Kcne1l	95.9336	1.18427	0.169707	6.97832	2.99e-12	1.07e-10
blue	ENSMUSG00000014932	Yes1	protein_coding	YES proto-oncogene 1, Src family tyrosine kinase [Source:MGI Symbol;Acc:MGI:99147]	275.341	0.0868046	0.0690273	1.25754	0.208558	0.678276	Yes1	317.733	0.207712	0.0696046	2.98417	0.0028435	0.0215522	Yes1	257.394	0.491987	0.119649	4.1119	3.92e-05	0.00026753
blue	ENSMUSG00000031534	Smim19	protein_coding	small integral membrane protein 19 [Source:MGI Symbol;Acc:MGI:2142501]	402.479	0.041699	0.0733674	0.568359	0.569791	0.898987	Smim19	452.485	0.210375	0.0724118	2.90525	0.00366955	0.0264106	Smim19	397.856	0.373684	0.0968309	3.85913	0.000113789	0.000677613
blue	ENSMUSG00000060675	Plaat3	protein_coding	phospholipase A2, group XVI [Source:MGI Symbol;Acc:MGI:2179715]	710.021	0.133708	0.0835427	1.60048	0.109492	0.5497	Pla2g16	822.681	0.130592	0.0638258	2.04607	0.040749	0.152856	Pla2g16	840.961	0.56815	0.108943	5.21511	1.84e-07	2.32e-06
blue	ENSMUSG00000035441	Myo1d	protein_coding	myosin ID [Source:MGI Symbol;Acc:MGI:107728]	533.382	0.0825399	0.0654515	1.26108	0.207278	0.676797	Myo1d	579.266	0.219129	0.078001	2.80932	0.00496468	0.0327732	Myo1d	609.069	0.559208	0.111662	5.00807	5.5e-07	6.17e-06
blue	ENSMUSG00000073982	Rhog	protein_coding	ras homolog family member G [Source:MGI Symbol;Acc:MGI:1928370]	445.044	0.123407	0.063414	1.94605	0.0516486	0.402045	Rhog	533.786	0.416117	0.0918561	4.53009	5.9e-06	0.000127872	Rhog	557.393	0.727261	0.121062	6.00737	1.89e-09	3.8e-08
blue	ENSMUSG00000064210	Ano6	protein_coding	anoctamin 6 [Source:MGI Symbol;Acc:MGI:2145890]	676.724	0.140988	0.0554612	2.5421	0.0110188	0.195095	Ano6	697.462	0.146583	0.0726171	2.01857	0.0435316	0.159706	Ano6	698.352	0.619611	0.100821	6.14564	7.96e-10	1.74e-08
blue	ENSMUSG00000047407	Tgif1	protein_coding	TGFB-induced factor homeobox 1 [Source:MGI Symbol;Acc:MGI:1194497]	31.3464	0.0220223	0.226623	0.0971758	0.922587	NA	Tgif1	44.1481	1.1777	0.246725	4.77332	1.81e-06	4.74e-05	Tgif1	50.4077	1.64442	0.269523	6.10124	1.05e-09	2.23e-08
blue	ENSMUSG00000018585	Atox1	protein_coding	antioxidant 1 copper chaperone [Source:MGI Symbol;Acc:MGI:1333855]	375.732	0.0281747	0.0778141	0.362078	0.717294	0.941972	Atox1	404.888	0.14106	0.0796346	1.77135	0.0765033	0.234858	Atox1	438.241	0.506389	0.115868	4.37039	1.24e-05	9.76e-05
blue	ENSMUSG00000025509	Pnpla2	protein_coding	patatin-like phospholipase domain containing 2 [Source:MGI Symbol;Acc:MGI:1914103]	474.8	0.0538178	0.0921193	0.584219	0.559073	0.894101	Pnpla2	554.111	0.140984	0.0673577	2.09307	0.0363432	0.140481	Pnpla2	540.862	0.498543	0.106199	4.69442	2.67e-06	2.51e-05
blue	ENSMUSG00000029007	Agtrap	protein_coding	angiotensin II, type I receptor-associated protein [Source:MGI Symbol;Acc:MGI:1339977]	338.317	0.0377884	0.108235	0.349134	0.726989	0.944782	Agtrap	382.956	0.315469	0.142036	2.22105	0.0263472	0.112239	Agtrap	434.321	0.956214	0.135112	7.07718	1.47e-12	5.68e-11
blue	ENSMUSG00000025510	Cd151	protein_coding	CD151 antigen [Source:MGI Symbol;Acc:MGI:1096360]	466.121	0.0567071	0.0621407	0.912561	0.361474	0.797996	Cd151	535.541	0.466609	0.100946	4.62238	3.79e-06	8.94e-05	Cd151	623.249	1.10664	0.169722	6.52029	7.02e-11	1.93e-09
blue	ENSMUSG00000044708	Kcnj10	protein_coding	potassium inwardly-rectifying channel, subfamily J, member 10 [Source:MGI Symbol;Acc:MGI:1194504]	8337.93	-0.0356124	0.0562108	-0.633552	0.526373	0.881483	Kcnj10	9977.33	0.467864	0.102378	4.56996	4.88e-06	0.000110399	Kcnj10	10196.3	0.816708	0.0845711	9.65706	4.59e-22	7.05e-20
blue	ENSMUSG00000032602	Slc25a20	protein_coding	solute carrier family 25 (mitochondrial carnitine/acylcarnitine translocase), member 20 [Source:MGI Symbol;Acc:MGI:1928738]	229.01	0.0106601	0.079413	0.134236	0.893216	0.986033	Slc25a20	243.645	0.172632	0.0839104	2.05734	0.0396536	0.149699	Slc25a20	238.116	0.455669	0.124043	3.67347	0.000239282	0.00128502
blue	ENSMUSG00000022562	Oplah	protein_coding	5-oxoprolinase (ATP-hydrolysing) [Source:MGI Symbol;Acc:MGI:1922725]	771.773	0.034285	0.0675557	0.507507	0.611799	0.918972	Oplah	852.838	0.237623	0.0686862	3.45954	0.000541094	0.00581791	Oplah	870.723	0.468291	0.0835448	5.60528	2.08e-08	3.34e-07
blue	ENSMUSG00000006395	Hyi	polymorphic_pseudogene	hydroxypyruvate isomerase (putative) [Source:MGI Symbol;Acc:MGI:1915430]	61.564	0.296247	0.147443	2.00923	0.0445125	0.374799	Hyi	72.5174	0.530617	0.168257	3.15361	0.00161267	0.0138315	Hyi	76.8493	0.566679	0.172529	3.28455	0.00102145	0.00446998
blue	ENSMUSG00000042737	Dpm3	protein_coding	dolichyl-phosphate mannosyltransferase polypeptide 3 [Source:MGI Symbol;Acc:MGI:1915813]	127.991	0.0460361	0.109139	0.42181	0.673164	0.933605	Dpm3	139.242	0.115434	0.116022	0.994928	0.319771	0.574159	Dpm3	158.008	0.41105	0.15602	2.6346	0.00842356	0.0267384
blue	ENSMUSG00000050854	Tmem125	protein_coding	transmembrane protein 125 [Source:MGI Symbol;Acc:MGI:1923409]	111.332	0.0887199	0.1196	0.741807	0.458204	0.849756	Tmem125	142.199	0.45336	0.101207	4.47953	7.48e-06	0.000157991	Tmem125	154.212	0.780457	0.157052	4.96942	6.72e-07	7.34e-06
blue	ENSMUSG00000048058	Ldlrad3	protein_coding	low density lipoprotein receptor class A domain containing 3 [Source:MGI Symbol;Acc:MGI:2138856]	312.459	-0.0145017	0.0766595	-0.18917	0.84996	0.975871	Ldlrad3	330.817	0.214698	0.0988863	2.17116	0.0299189	0.122684	Ldlrad3	318.293	0.34493	0.114609	3.00961	0.00261582	0.009931
blue	ENSMUSG00000073421	H2-Ab1	protein_coding	histocompatibility 2, class II antigen A, beta 1 [Source:MGI Symbol;Acc:MGI:103070]	58.6381	0.0407136	0.235349	0.172992	0.862657	0.978212	H2-Ab1	83.8138	0.966018	0.33532	2.88088	0.00396568	0.0279279	H2-Ab1	134.925	1.77413	0.334904	5.29744	1.17e-07	1.55e-06
blue	ENSMUSG00000042116	Vwa1	protein_coding	von Willebrand factor A domain containing 1 [Source:MGI Symbol;Acc:MGI:2179729]	518.713	0.0655769	0.0813973	0.805639	0.420451	0.829307	Vwa1	554.82	0.35424	0.0993022	3.5673	0.000360683	0.00417759	Vwa1	672.177	0.939903	0.153649	6.11721	9.52e-10	2.04e-08
blue	ENSMUSG00000041598	Cdc42ep4	protein_coding	CDC42 effector protein (Rho GTPase binding) 4 [Source:MGI Symbol;Acc:MGI:1929760]	960.996	-0.0871309	0.0671933	-1.29672	0.194728	0.662653	Cdc42ep4	1021.66	0.201091	0.0704676	2.85367	0.00432172	0.0296572	Cdc42ep4	1103.26	0.684678	0.110619	6.18954	6.03e-10	1.37e-08
blue	ENSMUSG00000044350	Lacc1	protein_coding	laccase domain containing 1 [Source:MGI Symbol;Acc:MGI:2445077]	76.3228	0.00234316	0.137764	0.0170085	0.98643	0.998867	Lacc1	84.1657	0.359713	0.164381	2.18829	0.0286484	0.119158	Lacc1	84.0264	0.80114	0.201349	3.97887	6.92e-05	0.000439338
blue	ENSMUSG00000022831	Hcls1	protein_coding	hematopoietic cell specific Lyn substrate 1 [Source:MGI Symbol;Acc:MGI:104568]	91.9467	0.199639	0.131875	1.51385	0.130064	0.581245	Hcls1	138.176	1.08651	0.142289	7.63592	2.24e-14	5.15e-12	Hcls1	145.763	1.57547	0.133163	11.8312	2.69e-32	1.25e-29
blue	ENSMUSG00000035697	Arhgap45	protein_coding	Rho GTPase activating protein 45 [Source:MGI Symbol;Acc:MGI:1917969]	132.694	0.415827	0.145938	2.84934	0.00438097	0.126452	Arhgap45	168.578	0.738841	0.119615	6.17683	6.54e-10	4.98e-08	Arhgap45	179.879	0.797846	0.153643	5.19286	2.07e-07	2.58e-06
blue	ENSMUSG00000048376	F2r	protein_coding	coagulation factor II (thrombin) receptor [Source:MGI Symbol;Acc:MGI:101802]	221.622	0.0498714	0.0878004	0.568009	0.570029	0.89899	F2r	235.208	0.338369	0.0755795	4.477	7.57e-06	0.000159304	F2r	210.339	0.607319	0.142697	4.25602	2.08e-05	0.000154093
blue	ENSMUSG00000025169	Ogfod3	protein_coding	2-oxoglutarate and iron-dependent oxygenase domain containing 3 [Source:MGI Symbol;Acc:MGI:1913429]	105.442	0.332498	0.114373	2.90713	0.00364757	0.116464	Ogfod3	116.069	0.258771	0.145181	1.7824	0.0746839	0.230754	Ogfod3	143.367	0.899447	0.175349	5.12947	2.91e-07	3.48e-06
blue	ENSMUSG00000074637	Sox2	protein_coding	SRY (sex determining region Y)-box 2 [Source:MGI Symbol;Acc:MGI:98364]	971.244	0.0448379	0.0573953	0.781213	0.434677	0.836658	Sox2	1090.79	0.234403	0.0581101	4.03378	5.49e-05	0.000882127	Sox2	1042.91	0.534896	0.0624845	8.56045	1.12e-17	1.03e-15
blue	ENSMUSG00000005043	Sgsh	protein_coding	N-sulfoglucosamine sulfohydrolase (sulfamidase) [Source:MGI Symbol;Acc:MGI:1350341]	284.095	0.182961	0.0904648	2.02246	0.0431288	0.369837	Sgsh	326.869	0.381367	0.0921952	4.13651	3.53e-05	0.000600649	Sgsh	333.983	0.703905	0.119811	5.87514	4.22e-09	7.9e-08
blue	ENSMUSG00000036362	P2ry13	protein_coding	purinergic receptor P2Y, G-protein coupled 13 [Source:MGI Symbol;Acc:MGI:1921441]	250.027	-0.0180341	0.0930927	-0.193722	0.846394	0.974456	P2ry13	306.589	0.446912	0.0930087	4.80505	1.55e-06	4.12e-05	P2ry13	293.102	0.805567	0.0986227	8.16817	3.13e-16	2.25e-14
blue	ENSMUSG00000031129	Slc9a9	protein_coding	solute carrier family 9 (sodium/hydrogen exchanger), member 9 [Source:MGI Symbol;Acc:MGI:2679732]	266.212	0.127357	0.0755582	1.68555	0.091883	0.514973	Slc9a9	290.031	0.286909	0.0956723	2.99887	0.00270981	0.0207987	Slc9a9	269.149	0.346679	0.106907	3.24281	0.00118357	0.00506284
blue	ENSMUSG00000038648	Creb3l2	protein_coding	cAMP responsive element binding protein 3-like 2 [Source:MGI Symbol;Acc:MGI:2442695]	604.217	0.0560131	0.0755742	0.741167	0.458592	0.84993	Creb3l2	651.14	0.18674	0.0587965	3.17604	0.001493	0.0130774	Creb3l2	618.995	0.685094	0.129512	5.28979	1.22e-07	1.61e-06
blue	ENSMUSG00000020629	Adi1	protein_coding	acireductone dioxygenase 1 [Source:MGI Symbol;Acc:MGI:2144929]	1250.42	0.0444402	0.0568627	0.781534	0.434488	0.83655	Adi1	1437.16	0.0860478	0.0521714	1.64933	0.0990801	0.278557	Adi1	1283.11	0.42704	0.0807779	5.2866	1.25e-07	1.64e-06
blue	ENSMUSG00000024621	Csf1r	protein_coding	colony stimulating factor 1 receptor [Source:MGI Symbol;Acc:MGI:1339758]	2453.56	0.0911425	0.0378783	2.40619	0.0161197	0.231556	Csf1r	3457.65	0.774814	0.0896493	8.64273	5.49e-18	2.37e-15	Csf1r	3746.04	1.27672	0.0765979	16.6678	2.25e-62	5.87e-59
blue	ENSMUSG00000004902	Slc25a18	protein_coding	solute carrier family 25 (mitochondrial carrier), member 18 [Source:MGI Symbol;Acc:MGI:1919053]	1195.37	-0.0360357	0.0531377	-0.678157	0.497672	0.86971	Slc25a18	1439.88	0.308655	0.0624219	4.94466	7.63e-07	2.24e-05	Slc25a18	1526.14	0.728023	0.0622394	11.6971	1.32e-31	5.86e-29
blue	ENSMUSG00000021990	Spata13	protein_coding	spermatogenesis associated 13 [Source:MGI Symbol;Acc:MGI:104838]	361.167	0.389219	0.143628	2.70992	0.00673003	0.154447	Spata13	400.739	0.47598	0.104685	4.54676	5.45e-06	0.000119718	Spata13	428.037	1.08067	0.146698	7.36667	1.75e-13	7.86e-12
blue	ENSMUSG00000054675	Tmem119	protein_coding	transmembrane protein 119 [Source:MGI Symbol;Acc:MGI:2385228]	559.692	-0.0480503	0.0708663	-0.678042	0.497745	0.86971	Tmem119	627.15	0.0998301	0.0589159	1.69445	0.0901798	0.262285	Tmem119	713.165	0.626959	0.10548	5.94389	2.78e-09	5.45e-08
blue	ENSMUSG00000009291	Pttg1ip	protein_coding	pituitary tumor-transforming 1 interacting protein [Source:MGI Symbol;Acc:MGI:2652132]	1191.56	0.0682229	0.049522	1.37763	0.168319	0.633246	Pttg1ip	1305.51	0.222991	0.0422071	5.28326	1.27e-07	4.78e-06	Pttg1ip	1357.34	0.457949	0.0953909	4.80077	1.58e-06	1.56e-05
blue	ENSMUSG00000000346	Dazap2	protein_coding	DAZ associated protein 2 [Source:MGI Symbol;Acc:MGI:1344344]	2200.48	0.0276102	0.0390286	0.707433	0.479297	0.861029	Dazap2	2550.87	0.164915	0.0432716	3.81117	0.000138312	0.00190198	Dazap2	2329.51	0.486253	0.0673748	7.21713	5.31e-13	2.2e-11
blue	ENSMUSG00000037072	Selenof	protein_coding	selenoprotein F [Source:MGI Symbol;Acc:MGI:1927947]	2240.56	0.0477586	0.0583047	0.819121	0.412717	0.824977	Selenof	2479.01	0.13105	0.0476637	2.74948	0.00596899	0.0377553	Selenof	2249.53	0.47493	0.111776	4.24895	2.15e-05	0.000158474
blue	ENSMUSG00000044468	Tent5c	protein_coding	terminal nucleotidyltransferase 5C [Source:MGI Symbol;Acc:MGI:1921895]	135.054	0.548	0.169082	3.24103	0.00119099	0.0641112	Tent5c	208.492	1.30988	0.198641	6.59421	4.28e-11	4.44e-09	Tent5c	295.428	2.40459	0.211838	11.3511	7.32e-30	2.68e-27
blue	ENSMUSG00000058586	Serhl	protein_coding	serine hydrolase-like [Source:MGI Symbol;Acc:MGI:1890404]	97.8549	0.362575	0.164913	2.19859	0.0279071	0.305813	Serhl	108.657	0.469689	0.192627	2.43833	0.0147552	0.0739556	Serhl	129.44	1.0896	0.227554	4.78828	1.68e-06	1.65e-05
blue	ENSMUSG00000050493	Fam167b	protein_coding	family with sequence similarity 167, member B [Source:MGI Symbol;Acc:MGI:2668032]	12.7374	0.0682877	0.32503	0.210097	0.833592	NA	Fam167b	13.2297	0.332602	0.35188	0.945213	0.34455	0.598747	Fam167b	18.9605	1.41666	0.334927	4.22977	2.34e-05	0.000170441
blue	ENSMUSG00000020846	Rflnb	protein_coding	refilin B [Source:MGI Symbol;Acc:MGI:1923816]	212.597	0.0369293	0.104821	0.352307	0.724608	0.943936	Rflnb	229.094	0.296885	0.115925	2.56101	0.0104367	0.0571855	Rflnb	231.435	0.697117	0.117787	5.91846	3.25e-09	6.28e-08
blue	ENSMUSG00000048332	Lhfp	protein_coding	lipoma HMGIC fusion partner [Source:MGI Symbol;Acc:MGI:1920048]	427.506	-0.0110222	0.0776827	-0.141887	0.887169	0.983699	Lhfp	453.042	0.169855	0.0778141	2.18283	0.0290482	0.119947	Lhfp	434.727	0.623868	0.0998665	6.24702	4.18e-10	9.91e-09
blue	ENSMUSG00000085795	Zfp703	protein_coding	zinc finger protein 703 [Source:MGI Symbol;Acc:MGI:2662729]	814.263	-0.0366282	0.0894886	-0.409306	0.682315	0.935712	Zfp703	938.808	0.347338	0.0852417	4.07475	4.61e-05	0.000761906	Zfp703	955.102	0.79456	0.114934	6.91321	4.74e-12	1.64e-10
blue	ENSMUSG00000030137	Tuba8	protein_coding	tubulin, alpha 8 [Source:MGI Symbol;Acc:MGI:1858225]	216.355	0.0136257	0.083404	0.16337	0.870227	0.980309	Tuba8	244.725	0.482493	0.123453	3.90832	9.29e-05	0.00136387	Tuba8	249.286	0.590076	0.115954	5.08889	3.6e-07	4.22e-06
blue	ENSMUSG00000051041	Olfml1	protein_coding	olfactomedin-like 1 [Source:MGI Symbol;Acc:MGI:2679264]	318.879	0.0222332	0.0790585	0.281225	0.778538	0.956551	Olfml1	351.219	0.317543	0.0849087	3.73981	0.000184157	0.00240532	Olfml1	372.443	0.53344	0.104475	5.10593	3.29e-07	3.9e-06
blue	ENSMUSG00000041378	Cldn5	protein_coding	claudin 5 [Source:MGI Symbol;Acc:MGI:1276112]	527.52	-0.0582389	0.116201	-0.50119	0.616237	0.921174	Cldn5	549.885	0.275486	0.122524	2.24843	0.0245486	0.106147	Cldn5	758.187	0.868274	0.112008	7.75188	9.05e-15	5.17e-13
blue	ENSMUSG00000046160	Olig1	protein_coding	oligodendrocyte transcription factor 1 [Source:MGI Symbol;Acc:MGI:1355334]	2509.11	-0.138484	0.0833968	-1.66055	0.0968043	0.525613	Olig1	2865.58	0.19723	0.067379	2.92717	0.00342059	0.0249949	Olig1	2949.59	0.385399	0.106846	3.60703	0.000309718	0.00160792
blue	ENSMUSG00000014599	Csf1	protein_coding	colony stimulating factor 1 (macrophage) [Source:MGI Symbol;Acc:MGI:1339753]	552.633	0.126129	0.0961519	1.31177	0.189599	0.657485	Csf1	708.925	0.826974	0.102266	8.08648	6.14e-16	1.81e-13	Csf1	733.808	1.05568	0.127558	8.27613	1.27e-16	9.74e-15
blue	ENSMUSG00000053113	Socs3	protein_coding	suppressor of cytokine signaling 3 [Source:MGI Symbol;Acc:MGI:1201791]	61.165	-0.0144134	0.190808	-0.0755387	0.939786	0.992208	Socs3	75.5849	0.990238	0.237815	4.1639	3.13e-05	0.000542941	Socs3	111.698	2.01925	0.27842	7.25251	4.09e-13	1.73e-11
blue	ENSMUSG00000024349	Tmem173	protein_coding	transmembrane protein 173 [Source:MGI Symbol;Acc:MGI:1919762]	80.4096	0.359583	0.192686	1.86616	0.0620196	0.435828	Tmem173	105.839	0.424005	0.206763	2.05068	0.040298	0.151486	Tmem173	118.429	1.19819	0.155961	7.68263	1.56e-14	8.55e-13
blue	ENSMUSG00000034947	Tmem106a	protein_coding	transmembrane protein 106A [Source:MGI Symbol;Acc:MGI:1922056]	23.5326	-0.0283279	0.230349	-0.122978	0.902124	NA	Tmem106a	28.9053	1.08607	0.261197	4.15806	3.21e-05	0.00055473	Tmem106a	36.0663	1.31757	0.401124	3.28469	0.00102096	0.00446972
blue	ENSMUSG00000036781	Rps27l	protein_coding	ribosomal protein S27-like [Source:MGI Symbol;Acc:MGI:1915191]	135.548	0.0551617	0.109373	0.504346	0.614018	0.920414	Rps27l	154.863	0.0349038	0.111905	0.311906	0.755112	0.884386	Rps27l	169.548	0.898797	0.158146	5.68335	1.32e-08	2.22e-07
blue	ENSMUSG00000011148	Adssl1	protein_coding	adenylosuccinate synthetase like 1 [Source:MGI Symbol;Acc:MGI:87947]	288.333	0.14174	0.0828755	1.71028	0.087215	0.502871	Adssl1	373.891	0.487076	0.119221	4.0855	4.4e-05	0.000730205	Adssl1	378.88	0.731858	0.148622	4.92429	8.47e-07	8.98e-06
blue	ENSMUSG00000021281	Tnfaip2	protein_coding	tumor necrosis factor, alpha-induced protein 2 [Source:MGI Symbol;Acc:MGI:104960]	18.5733	0.530175	0.415393	1.27632	0.201842	NA	Tnfaip2	25.2772	0.453415	0.476261	0.95203	0.341082	0.595804	Tnfaip2	54.5178	1.67514	0.450277	3.72024	0.000199031	0.00109562
blue	ENSMUSG00000118346	Tmem179b	protein_coding	transmembrane protein 179B [Source:MGI Symbol;Acc:MGI:1914956]	69.8831	-0.104087	0.156421	-0.665424	0.505779	0.872951	Tmem179b	78.2799	0.440992	0.138838	3.17631	0.00149159	0.0130749	Tmem179b	81.9053	0.772331	0.188273	4.10218	4.09e-05	0.000278027
blue	ENSMUSG00000025130	P4hb	protein_coding	prolyl 4-hydroxylase, beta polypeptide [Source:MGI Symbol;Acc:MGI:97464]	2490.41	0.00714023	0.0637629	0.111981	0.910839	0.987906	P4hb	2648.77	0.214012	0.0634683	3.37195	0.000746381	0.00754395	P4hb	2639.27	0.646445	0.104628	6.1785	6.47e-10	1.45e-08
blue	ENSMUSG00000022940	Pigp	protein_coding	phosphatidylinositol glycan anchor biosynthesis, class P [Source:MGI Symbol;Acc:MGI:1860433]	263.435	0.00506426	0.0930342	0.0544344	0.956589	0.994846	Pigp	288.634	0.146665	0.0965258	1.51944	0.128652	0.328507	Pigp	274.439	0.408748	0.135992	3.00569	0.00264982	0.0100346
blue	ENSMUSG00000018654	Ikzf1	protein_coding	IKAROS family zinc finger 1 [Source:MGI Symbol;Acc:MGI:1342540]	107.49	0.222937	0.166727	1.33713	0.181179	0.648826	Ikzf1	151.924	0.926178	0.185478	4.99346	5.93e-07	1.79e-05	Ikzf1	155.002	1.19797	0.154924	7.73259	1.05e-14	5.94e-13
blue	ENSMUSG00000070532	Ccdc190	protein_coding	coiled-coil domain containing 190 [Source:MGI Symbol;Acc:MGI:1925715]	426.978	0.0674435	0.103116	0.654057	0.513075	0.875777	Ccdc190	521.462	0.61522	0.103901	5.92121	3.2e-09	1.95e-07	Ccdc190	559.479	1.10513	0.130897	8.44276	3.1e-17	2.63e-15
blue	ENSMUSG00000031447	Lamp1	protein_coding	lysosomal-associated membrane protein 1 [Source:MGI Symbol;Acc:MGI:96745]	6446.38	0.0213393	0.0361538	0.590238	0.555031	0.892432	Lamp1	7519.89	0.299639	0.0603088	4.96841	6.75e-07	2.01e-05	Lamp1	7297.82	0.699485	0.0873716	8.00586	1.19e-15	7.75e-14
blue	ENSMUSG00000060519	Tor3a	protein_coding	torsin family 3, member A [Source:MGI Symbol;Acc:MGI:1353652]	197.066	0.121656	0.0895125	1.3591	0.174115	0.639171	Tor3a	241.041	0.624444	0.137885	4.52873	5.93e-06	0.000128544	Tor3a	275.443	1.19838	0.120882	9.91359	3.63e-23	6.17e-21
blue	ENSMUSG00000043164	Tmem212	protein_coding	transmembrane protein 212 [Source:MGI Symbol;Acc:MGI:2685410]	28.7356	0.318062	0.243348	1.30702	0.191204	NA	Tmem212	34.4126	0.473231	0.220323	2.1479	0.0317218	0.127362	Tmem212	44.8081	1.33198	0.286525	4.64872	3.34e-06	3.07e-05
blue	ENSMUSG00000046167	Gldn	protein_coding	gliomedin [Source:MGI Symbol;Acc:MGI:2388361]	50.9439	0.187775	0.16095	1.16667	0.243345	0.712363	Gldn	77.9613	1.39917	0.239555	5.8407	5.2e-09	2.97e-07	Gldn	73.6536	2.21089	0.350682	6.30454	2.89e-10	7.14e-09
blue	ENSMUSG00000048865	Arhgap30	protein_coding	Rho GTPase activating protein 30 [Source:MGI Symbol;Acc:MGI:2684948]	84.2683	0.430299	0.123936	3.47195	0.000516696	0.0369156	Arhgap30	107.64	0.745331	0.141447	5.26932	1.37e-07	5.01e-06	Arhgap30	114.314	1.04709	0.146944	7.12573	1.04e-12	4.12e-11
blue	ENSMUSG00000032812	Arap1	protein_coding	ArfGAP with RhoGAP domain, ankyrin repeat and PH domain 1 [Source:MGI Symbol;Acc:MGI:1916960]	482.561	0.152076	0.10811	1.40668	0.159522	0.622559	Arap1	519.735	0.527346	0.121996	4.32265	1.54e-05	0.000296794	Arap1	581.276	0.847389	0.14269	5.93866	2.87e-09	5.62e-08
blue	ENSMUSG00000010660	Plcd1	protein_coding	phospholipase C, delta 1 [Source:MGI Symbol;Acc:MGI:97614]	240.38	0.396219	0.0970539	4.08246	4.46e-05	0.00838023	Plcd1	250.15	0.376497	0.135715	2.77418	0.00553411	0.0356285	Plcd1	277.502	0.622407	0.140159	4.44071	8.97e-06	7.34e-05
blue	ENSMUSG00000021236	Entpd5	protein_coding	ectonucleoside triphosphate diphosphohydrolase 5 [Source:MGI Symbol;Acc:MGI:1321385]	827.209	0.0462782	0.0620646	0.745646	0.455881	0.848343	Entpd5	927.273	0.217403	0.0756094	2.87534	0.00403588	0.0282097	Entpd5	839.132	0.478474	0.101259	4.72524	2.3e-06	2.19e-05
blue	ENSMUSG00000038843	Gcnt1	protein_coding	glucosaminyl (N-acetyl) transferase 1, core 2 [Source:MGI Symbol;Acc:MGI:95676]	85.5184	0.331618	0.176815	1.87551	0.0607224	0.432123	Gcnt1	116.335	0.659372	0.135395	4.86997	1.12e-06	3.14e-05	Gcnt1	107.461	0.879496	0.21335	4.12232	3.75e-05	0.000256467
blue	ENSMUSG00000053783	1700016K19Rik	protein_coding	RIKEN cDNA 1700016K19 gene [Source:MGI Symbol;Acc:MGI:1921480]	32.1846	0.492874	0.23718	2.07806	0.037704	0.347918	1700016K19Rik	35.4788	0.620774	0.194648	3.18921	0.00142662	0.0126053	1700016K19Rik	37.6866	0.864193	0.277612	3.11296	0.00185224	0.00741604
blue	ENSMUSG00000022210	Dhrs4	protein_coding	dehydrogenase/reductase (SDR family) member 4 [Source:MGI Symbol;Acc:MGI:90169]	166.515	0.025107	0.105089	0.238912	0.811174	0.964856	Dhrs4	185.088	0.23752	0.0798952	2.9729	0.00295004	0.0222169	Dhrs4	178.994	0.529952	0.132762	3.99174	6.56e-05	0.000419136
blue	ENSMUSG00000030708	Dnajb13	protein_coding	DnaJ heat shock protein family (Hsp40) member B13 [Source:MGI Symbol;Acc:MGI:1916637]	26.1735	-0.175628	0.290748	-0.604056	0.545807	NA	Dnajb13	31.8797	0.781628	0.296854	2.63304	0.00846237	0.0490557	Dnajb13	42.4769	1.37374	0.415519	3.30609	0.000946081	0.00417956
blue	ENSMUSG00000036181	H1f2	protein_coding	histone cluster 1, H1c [Source:MGI Symbol;Acc:MGI:1931526]	307.413	-0.0277916	0.0875471	-0.317447	0.750904	0.952298	Hist1h1c	347.876	0.729601	0.151266	4.8233	1.41e-06	3.83e-05	Hist1h1c	447.531	1.47426	0.205121	7.18727	6.61e-13	2.7e-11
blue	ENSMUSG00000031490	Eif4ebp1	protein_coding	eukaryotic translation initiation factor 4E binding protein 1 [Source:MGI Symbol;Acc:MGI:103267]	45.2667	0.0443752	0.177074	0.250603	0.802121	0.962111	Eif4ebp1	56.6897	0.403841	0.188936	2.13746	0.032561	0.129352	Eif4ebp1	54.95	1.08017	0.259175	4.16771	3.08e-05	0.00021625
blue	ENSMUSG00000045257	Morn2	protein_coding	MORN repeat containing 2 [Source:MGI Symbol;Acc:MGI:2674071]	128.815	0.126411	0.11796	1.07164	0.283881	0.747187	Morn2	141.498	0.23702	0.131458	1.803	0.0713875	0.223455	Morn2	135.85	0.69355	0.151228	4.58613	4.52e-06	4.02e-05
blue	ENSMUSG00000075486	Commd6	protein_coding	COMM domain containing 6 [Source:MGI Symbol;Acc:MGI:1913450]	493.819	0.052135	0.0705965	0.738494	0.460214	0.851406	Commd6	529.771	0.200097	0.0589504	3.39433	0.000687961	0.0070953	Commd6	455.775	0.400606	0.103993	3.85224	0.000117043	0.000693041
blue	ENSMUSG00000032369	Plscr1	protein_coding	phospholipid scramblase 1 [Source:MGI Symbol;Acc:MGI:893575]	34.8351	-0.0415262	0.199069	-0.208602	0.834759	0.97163	Plscr1	43.8772	0.53417	0.169032	3.16017	0.00157676	0.0136128	Plscr1	54.7601	1.36448	0.224493	6.07805	1.22e-09	2.54e-08
blue	ENSMUSG00000010064	Slc38a3	protein_coding	solute carrier family 38, member 3 [Source:MGI Symbol;Acc:MGI:1923507]	1984.17	0.080234	0.040038	2.00395	0.0450758	0.375456	Slc38a3	2130.85	0.35743	0.10918	3.27377	0.00106124	0.00998502	Slc38a3	2592.67	0.85424	0.121736	7.01717	2.26e-12	8.33e-11
blue	ENSMUSG00000047671	Tctex1d4	protein_coding	Tctex1 domain containing 4 [Source:MGI Symbol;Acc:MGI:3045358]	20.808	0.300124	0.312099	0.961633	0.336234	NA	Tctex1d4	22.035	1.00785	0.292715	3.44313	0.000575031	0.00610858	Tctex1d4	31.9725	1.79307	0.343201	5.22455	1.75e-07	2.22e-06
blue	ENSMUSG00000024887	Asah2	protein_coding	N-acylsphingosine amidohydrolase 2 [Source:MGI Symbol;Acc:MGI:1859310]	361.883	0.231118	0.123675	1.86875	0.061657	0.434723	Asah2	383.71	0.244132	0.0975474	2.5027	0.0123249	0.0649572	Asah2	355.455	0.663233	0.12806	5.17906	2.23e-07	2.74e-06
blue	ENSMUSG00000074457	S100a16	protein_coding	S100 calcium binding protein A16 [Source:MGI Symbol;Acc:MGI:1915110]	800.757	-0.0449738	0.0632915	-0.710583	0.477343	0.859249	S100a16	1014.17	0.599215	0.108597	5.5178	3.43e-08	1.59e-06	S100a16	1170.98	1.04543	0.119425	8.75385	2.06e-18	2.11e-16
blue	ENSMUSG00000022438	Parvb	protein_coding	parvin, beta [Source:MGI Symbol;Acc:MGI:2153063]	624.543	-0.0646505	0.0715592	-0.903455	0.366284	0.799207	Parvb	678.634	0.208867	0.0786562	2.65544	0.00792043	0.0467097	Parvb	642.422	0.666572	0.0964282	6.91263	4.76e-12	1.65e-10
blue	ENSMUSG00000067369	Trmt2b	protein_coding	TRM2 tRNA methyltransferase 2B [Source:MGI Symbol;Acc:MGI:2442530]	256.816	0.106887	0.082757	1.29158	0.196503	0.664449	Trmt2b	292.413	0.176337	0.0891644	1.97766	0.0479665	0.170324	Trmt2b	258.833	0.409	0.122016	3.35202	0.000802255	0.00361725
blue	ENSMUSG00000028497	Hacd4	protein_coding	3-hydroxyacyl-CoA dehydratase 4 [Source:MGI Symbol;Acc:MGI:1914025]	85.3348	0.139659	0.161109	0.86686	0.386018	0.810951	Hacd4	90.1313	0.651186	0.202555	3.21486	0.00130508	0.0117424	Hacd4	96.4298	1.51657	0.27864	5.44274	5.25e-08	7.63e-07
blue	ENSMUSG00000022500	Litaf	protein_coding	LPS-induced TN factor [Source:MGI Symbol;Acc:MGI:1929512]	323.004	-0.0170106	0.154384	-0.110183	0.912264	0.987906	Litaf	390.547	0.415053	0.124778	3.32633	0.000879978	0.0085901	Litaf	424.47	0.803121	0.129358	6.20854	5.35e-10	1.23e-08
blue	ENSMUSG00000042312	S100a13	protein_coding	S100 calcium binding protein A13 [Source:MGI Symbol;Acc:MGI:109581]	176.867	-0.0281048	0.0984383	-0.285506	0.775256	0.956532	S100a13	231.409	0.44002	0.0811733	5.42074	5.94e-08	2.58e-06	S100a13	259.474	1.11327	0.143745	7.7448	9.57e-15	5.42e-13
blue	ENSMUSG00000025037	Maoa	protein_coding	monoamine oxidase A [Source:MGI Symbol;Acc:MGI:96915]	616.313	0.0449281	0.0536666	0.83717	0.402497	0.820616	Maoa	674.8	0.252019	0.0685624	3.67577	0.000237137	0.00294722	Maoa	590.617	0.367267	0.109157	3.36458	0.000766614	0.003483
blue	ENSMUSG00000001020	S100a4	protein_coding	S100 calcium binding protein A4 [Source:MGI Symbol;Acc:MGI:1330282]	13.7697	0.63744	0.426067	1.4961	0.134627	NA	S100a4	24.551	1.80094	0.297675	6.05001	1.45e-09	9.71e-08	S100a4	62.4499	3.30706	0.360291	9.17886	4.36e-20	5.42e-18
blue	ENSMUSG00000004552	Ctse	protein_coding	cathepsin E [Source:MGI Symbol;Acc:MGI:107361]	15.8268	0.859106	0.286777	2.99573	0.0027379	NA	Ctse	79.3429	4.02717	0.391044	10.2985	7.16e-25	8.44e-22	Ctse	107.665	4.83226	0.330628	14.6154	2.24e-48	3.34e-45
blue	ENSMUSG00000044583	Tlr7	protein_coding	toll-like receptor 7 [Source:MGI Symbol;Acc:MGI:2176882]	66.8219	0.261177	0.250294	1.04348	0.296726	0.757147	Tlr7	114.137	0.801103	0.218202	3.67138	0.000241249	0.00299203	Tlr7	112.717	1.65383	0.199709	8.28123	1.22e-16	9.37e-15
blue	ENSMUSG00000029994	Anxa4	protein_coding	annexin A4 [Source:MGI Symbol;Acc:MGI:88030]	181.567	0.127386	0.107089	1.18954	0.234227	0.703058	Anxa4	209.126	0.481257	0.174372	2.75995	0.005781	0.0368867	Anxa4	260.709	1.30583	0.159407	8.1918	2.57e-16	1.87e-14
blue	ENSMUSG00000075593	Gal3st4	protein_coding	galactose-3-O-sulfotransferase 4 [Source:MGI Symbol;Acc:MGI:1916254]	62.6054	-0.0881603	0.157055	-0.561334	0.57457	0.901339	Gal3st4	87.9926	0.618648	0.12783	4.83962	1.3e-06	3.58e-05	Gal3st4	97.7859	0.849157	0.174659	4.8618	1.16e-06	1.19e-05
blue	ENSMUSG00000020334	Slc22a4	protein_coding	solute carrier family 22 (organic cation transporter), member 4 [Source:MGI Symbol;Acc:MGI:1353479]	142.515	0.309117	0.142496	2.16931	0.0300595	0.315878	Slc22a4	172.651	0.595112	0.138536	4.29571	1.74e-05	0.000326807	Slc22a4	178.909	0.938372	0.187967	4.99222	5.97e-07	6.62e-06
blue	ENSMUSG00000022175	Lrp10	protein_coding	low-density lipoprotein receptor-related protein 10 [Source:MGI Symbol;Acc:MGI:1929480]	1191.07	0.0719453	0.063363	1.13545	0.256188	0.723912	Lrp10	1247.89	0.27969	0.0959195	2.91588	0.00354685	0.0257052	Lrp10	1442.02	0.810964	0.129042	6.2845	3.29e-10	8.01e-09
blue	ENSMUSG00000026956	Uap1l1	protein_coding	UDP-N-acteylglucosamine pyrophosphorylase 1-like 1 [Source:MGI Symbol;Acc:MGI:2443318]	297.37	-0.0894245	0.129362	-0.691276	0.489392	0.865541	Uap1l1	328.871	0.362809	0.159177	2.27928	0.0226504	0.100267	Uap1l1	384.165	0.895891	0.181036	4.9487	7.47e-07	8.04e-06
blue	ENSMUSG00000029864	Gstk1	protein_coding	glutathione S-transferase kappa 1 [Source:MGI Symbol;Acc:MGI:1923513]	145.338	0.0457719	0.101609	0.45047	0.652371	0.927962	Gstk1	179.652	0.293603	0.0946952	3.10051	0.00193187	0.0160225	Gstk1	185.814	0.809222	0.147776	5.47599	4.35e-08	6.49e-07
blue	ENSMUSG00000026650	Meig1	protein_coding	meiosis expressed gene 1 [Source:MGI Symbol;Acc:MGI:1202878]	23.5795	-0.0047509	0.240027	-0.0197932	0.984208	NA	Meig1	28.6629	0.345241	0.235622	1.46523	0.142859	0.351447	Meig1	30.035	0.899563	0.243704	3.69121	0.000223186	0.00121229
blue	ENSMUSG00000034330	Plcg2	protein_coding	phospholipase C, gamma 2 [Source:MGI Symbol;Acc:MGI:97616]	133.523	0.173407	0.128278	1.35181	0.176438	0.641619	Plcg2	187.426	0.777985	0.127821	6.08653	1.15e-09	7.95e-08	Plcg2	188.318	1.22286	0.139496	8.76625	1.85e-18	1.91e-16
blue	ENSMUSG00000001025	S100a6	protein_coding	S100 calcium binding protein A6 (calcyclin) [Source:MGI Symbol;Acc:MGI:1339467]	161.176	0.356899	0.145507	2.45278	0.0141755	0.21724	S100a6	233.085	1.25092	0.173258	7.22	5.2e-13	8.93e-11	S100a6	416.214	2.85005	0.232528	12.2568	1.55e-34	8.5e-32
blue	ENSMUSG00000059883	Irak4	protein_coding	interleukin-1 receptor-associated kinase 4 [Source:MGI Symbol;Acc:MGI:2182474]	57.8417	0.306804	0.222944	1.37615	0.168775	0.633246	Irak4	63.6504	0.572216	0.159905	3.57847	0.000345609	0.00404269	Irak4	68.6264	1.44027	0.180675	7.9716	1.57e-15	1e-13
blue	ENSMUSG00000031320	Rps4x	protein_coding	ribosomal protein S4, X-linked [Source:MGI Symbol;Acc:MGI:98158]	3742.09	-0.00999428	0.0445889	-0.224143	0.822646	0.967971	Rps4x	4237.53	0.131336	0.0333241	3.94117	8.11e-05	0.00121205	Rps4x	3994.2	0.484057	0.0671122	7.21265	5.49e-13	2.26e-11
blue	ENSMUSG00000059555	Tor4a	protein_coding	torsin family 4, member A [Source:MGI Symbol;Acc:MGI:2442720]	90.4878	0.304399	0.145761	2.08834	0.0367669	0.342557	Tor4a	109.482	0.655585	0.217989	3.00742	0.00263475	0.020398	Tor4a	154.116	1.53702	0.180566	8.51224	1.71e-17	1.49e-15
blue	ENSMUSG00000029311	Hsd17b11	protein_coding	hydroxysteroid (17-beta) dehydrogenase 11 [Source:MGI Symbol;Acc:MGI:2149821]	694.165	-0.01982	0.057106	-0.347073	0.728536	0.94561	Hsd17b11	849.446	0.102948	0.0487542	2.11158	0.0347224	0.135745	Hsd17b11	748.543	0.3762	0.0848917	4.43154	9.36e-06	7.6e-05
blue	ENSMUSG00000024899	Papss2	protein_coding	3'-phosphoadenosine 5'-phosphosulfate synthase 2 [Source:MGI Symbol;Acc:MGI:1330223]	401.062	0.0439454	0.075069	0.5854	0.558278	0.893147	Papss2	498.409	0.163519	0.0678421	2.41029	0.0159398	0.0781662	Papss2	443.607	0.415227	0.114851	3.61535	0.000299943	0.00156222
blue	ENSMUSG00000001418	Glmp	protein_coding	glycosylated lysosomal membrane protein [Source:MGI Symbol;Acc:MGI:1913318]	749.489	0.0862848	0.0718353	1.20115	0.229694	0.698796	Glmp	839.175	0.210952	0.103706	2.03413	0.0419383	0.155762	Glmp	896.934	0.834701	0.140234	5.95219	2.65e-09	5.21e-08
blue	ENSMUSG00000021136	Smoc1	protein_coding	SPARC related modular calcium binding 1 [Source:MGI Symbol;Acc:MGI:1929878]	437.483	0.0819586	0.0779719	1.05113	0.293199	0.752797	Smoc1	482.056	0.47075	0.0885449	5.31651	1.06e-07	4.17e-06	Smoc1	497.756	0.69379	0.146322	4.74152	2.12e-06	2.04e-05
blue	ENSMUSG00000075705	Msrb1	protein_coding	methionine sulfoxide reductase B1 [Source:MGI Symbol;Acc:MGI:1351642]	292.866	0.0163851	0.0899224	0.182214	0.855415	0.976761	Msrb1	332.605	0.0621867	0.0789629	0.787543	0.430964	0.671902	Msrb1	334.232	0.426502	0.11058	3.85695	0.000114809	0.000682519
blue	ENSMUSG00000089774	Slc5a3	protein_coding	solute carrier family 5 (inositol transporters), member 3 [Source:MGI Symbol;Acc:MGI:1858226]	1576.4	0.0965499	0.0790135	1.22194	0.22173	0.689587	Slc5a3	1774.62	0.280632	0.0916751	3.06116	0.0022048	0.0177466	Slc5a3	1523.74	0.907164	0.141228	6.42342	1.33e-10	3.52e-09
blue	ENSMUSG00000037805	Rpl10a	protein_coding	ribosomal protein L10A [Source:MGI Symbol;Acc:MGI:1343877]	1257.91	0.0197324	0.0631473	0.312482	0.754674	0.952666	Rpl10a	1394.9	0.0938996	0.0550536	1.7056	0.0880819	0.258439	Rpl10a	1296.68	0.368921	0.0702715	5.24994	1.52e-07	1.96e-06
blue	ENSMUSG00000040723	Rcsd1	protein_coding	RCSD domain containing 1 [Source:MGI Symbol;Acc:MGI:2676394]	127.38	-0.0391705	0.117464	-0.333468	0.738781	0.949186	Rcsd1	132.189	0.515912	0.135431	3.8094	0.000139303	0.00191263	Rcsd1	152.606	0.886909	0.176153	5.03489	4.78e-07	5.44e-06
blue	ENSMUSG00000044921	Rassf9	protein_coding	Ras association (RalGDS/AF-6) domain family (N-terminal) member 9 [Source:MGI Symbol;Acc:MGI:2384307]	65.9964	0.303017	0.235866	1.2847	0.198898	0.667266	Rassf9	68.759	0.225532	0.203874	1.10623	0.268627	0.518277	Rassf9	73.4615	0.996192	0.239037	4.16753	3.08e-05	0.000216351
blue	ENSMUSG00000043448	Gjc2	protein_coding	gap junction protein, gamma 2 [Source:MGI Symbol;Acc:MGI:2153060]	295.669	0.00932569	0.0969951	0.096146	0.923405	0.989931	Gjc2	330.438	0.298092	0.104498	2.8526	0.00433627	0.0297224	Gjc2	360.213	0.457812	0.161146	2.84097	0.00449759	0.015737
blue	ENSMUSG00000031647	Mfap3l	protein_coding	microfibrillar-associated protein 3-like [Source:MGI Symbol;Acc:MGI:1918556]	1986.09	-0.0526289	0.0578801	-0.909274	0.363205	0.798277	Mfap3l	2478.51	0.46993	0.0996786	4.71445	2.42e-06	6.08e-05	Mfap3l	2356.52	0.857244	0.110943	7.7269	1.1e-14	6.17e-13
blue	ENSMUSG00000063428	Ddo	protein_coding	D-aspartate oxidase [Source:MGI Symbol;Acc:MGI:1925528]	252.918	-0.00132992	0.100881	-0.013183	0.989482	0.999064	Ddo	287.221	0.219397	0.0977777	2.24383	0.0248433	0.10716	Ddo	259.083	0.520962	0.10112	5.15193	2.58e-07	3.12e-06
blue	ENSMUSG00000074622	Mafb	protein_coding	v-maf musculoaponeurotic fibrosarcoma oncogene family, protein B (avian) [Source:MGI Symbol;Acc:MGI:104555]	470.008	0.0869367	0.0721112	1.20559	0.227974	0.695675	Mafb	610.595	0.564464	0.084733	6.66168	2.71e-11	2.98e-09	Mafb	597.726	0.973783	0.117924	8.25771	1.48e-16	1.12e-14
blue	ENSMUSG00000026227	2810459M11Rik	protein_coding	RIKEN cDNA 2810459M11 gene [Source:MGI Symbol;Acc:MGI:1920042]	424.128	0.194887	0.0814256	2.39344	0.0166914	0.235304	2810459M11Rik	544.251	0.744655	0.116037	6.41739	1.39e-10	1.25e-08	2810459M11Rik	664.198	1.36746	0.169719	8.0572	7.81e-16	5.3e-14
blue	ENSMUSG00000024338	Psmb8	protein_coding	proteasome (prosome, macropain) subunit, beta type 8 (large multifunctional peptidase 7) [Source:MGI Symbol;Acc:MGI:1346527]	49.2767	0.200058	0.187916	1.06461	0.287052	0.748675	Psmb8	80.3487	1.04072	0.211289	4.92559	8.41e-07	2.45e-05	Psmb8	111.916	1.74568	0.196065	8.90355	5.41e-19	6.04e-17
blue	ENSMUSG00000024339	Tap2	protein_coding	transporter 2, ATP-binding cassette, sub-family B (MDR/TAP) [Source:MGI Symbol;Acc:MGI:98484]	265.487	0.146828	0.133079	1.10331	0.269893	0.734507	Tap2	327.308	0.278277	0.10875	2.55886	0.0105015	0.0574337	Tap2	395.702	0.828066	0.124651	6.64307	3.07e-11	8.97e-10
blue	ENSMUSG00000024397	Aif1	protein_coding	allograft inflammatory factor 1 [Source:MGI Symbol;Acc:MGI:1343098]	92.1352	0.081804	0.126467	0.646839	0.517736	0.877919	Aif1	117.86	0.806598	0.206204	3.91165	9.17e-05	0.00134632	Aif1	129.526	1.13946	0.219619	5.18833	2.12e-07	2.63e-06
blue	ENSMUSG00000003534	Ddr1	protein_coding	discoidin domain receptor family, member 1 [Source:MGI Symbol;Acc:MGI:99216]	2274.77	0.0990618	0.0638536	1.55139	0.120808	0.569364	Ddr1	2494.46	0.46981	0.0944988	4.9716	6.64e-07	1.98e-05	Ddr1	2825.7	0.911563	0.138257	6.59325	4.3e-11	1.23e-09
blue	ENSMUSG00000033053	1700028P14Rik	protein_coding	RIKEN cDNA 1700028P14 gene [Source:MGI Symbol;Acc:MGI:1914733]	21.7002	0.225345	0.322462	0.698826	0.484661	NA	1700028P14Rik	27.7111	0.548798	0.253515	2.16476	0.0304062	0.123992	1700028P14Rik	33.6127	1.57542	0.306696	5.13675	2.8e-07	3.35e-06
blue	ENSMUSG00000031762	Mt2	protein_coding	metallothionein 2 [Source:MGI Symbol;Acc:MGI:97172]	1851.07	0.0456696	0.104897	0.435376	0.66329	0.929365	Mt2	2888.51	0.668279	0.0986397	6.77495	1.24e-11	1.49e-09	Mt2	2813.7	1.19037	0.121323	9.81157	1e-22	1.67e-20
blue	ENSMUSG00000070394	Tmem256	protein_coding	transmembrane protein 256 [Source:MGI Symbol;Acc:MGI:1916436]	281.593	0.0224932	0.101427	0.221768	0.824495	0.967983	Tmem256	313.706	0.103825	0.0951896	1.09071	0.275399	0.525953	Tmem256	310.035	0.505671	0.118188	4.27854	1.88e-05	0.000141046
blue	ENSMUSG00000095115	Itpripl2	protein_coding	inositol 1,4,5-triphosphate receptor interacting protein-like 2 [Source:MGI Symbol;Acc:MGI:2442416]	197.383	0.14761	0.0930035	1.58714	0.11248	0.55498	Itpripl2	231.178	0.703184	0.145928	4.81871	1.44e-06	3.89e-05	Itpripl2	252.894	1.23372	0.152457	8.09222	5.86e-16	4.12e-14
blue	ENSMUSG00000018339	Gpx3	protein_coding	glutathione peroxidase 3 [Source:MGI Symbol;Acc:MGI:105102]	142.298	0.22062	0.144391	1.52793	0.12653	0.577995	Gpx3	172.609	0.817844	0.114343	7.15253	8.52e-13	1.38e-10	Gpx3	178.843	1.06618	0.193769	5.50231	3.75e-08	5.7e-07
blue	ENSMUSG00000040848	Sft2d2	protein_coding	SFT2 domain containing 2 [Source:MGI Symbol;Acc:MGI:1917362]	979.825	0.122658	0.0480897	2.55061	0.0107536	0.192789	Sft2d2	1107.54	0.222975	0.0755617	2.9509	0.00316851	0.0235912	Sft2d2	1218.6	0.741702	0.117319	6.32208	2.58e-10	6.44e-09
blue	ENSMUSG00000025232	Hexa	protein_coding	hexosaminidase A [Source:MGI Symbol;Acc:MGI:96073]	1010.77	0.0182597	0.0493068	0.370329	0.711138	0.940769	Hexa	1272.49	0.527881	0.0865382	6.09997	1.06e-09	7.39e-08	Hexa	1376	1.12443	0.108691	10.3452	4.4e-25	9.37e-23
blue	ENSMUSG00000024063	Lbh	protein_coding	limb-bud and heart [Source:MGI Symbol;Acc:MGI:1925139]	1058.13	-0.00401854	0.0413526	-0.0971777	0.922585	0.989931	Lbh	1206.82	0.246046	0.0756463	3.25258	0.00114363	0.010563	Lbh	1200.57	0.715186	0.0947609	7.54726	4.44e-14	2.24e-12
blue	ENSMUSG00000034786	Gpsm3	protein_coding	G-protein signalling modulator 3 (AGS3-like, C. elegans) [Source:MGI Symbol;Acc:MGI:2146785]	36.0632	0.0929304	0.203069	0.457629	0.647219	0.927252	Gpsm3	49.5082	0.984784	0.205314	4.79647	1.61e-06	4.27e-05	Gpsm3	54.2655	1.38949	0.20013	6.94294	3.84e-12	1.35e-10
blue	ENSMUSG00000067586	S1pr3	protein_coding	sphingosine-1-phosphate receptor 3 [Source:MGI Symbol;Acc:MGI:1339365]	232.603	0.135142	0.0979262	1.38004	0.167575	0.632438	S1pr3	306.26	0.890922	0.193758	4.59812	4.26e-06	9.85e-05	S1pr3	499.75	2.16331	0.242834	8.90859	5.17e-19	5.81e-17
blue	ENSMUSG00000007041	Clic1	protein_coding	chloride intracellular channel 1 [Source:MGI Symbol;Acc:MGI:2148924]	204.765	0.109208	0.0911208	1.19849	0.230725	0.699835	Clic1	227.469	0.72623	0.157374	4.61467	3.94e-06	9.19e-05	Clic1	266.172	1.36335	0.193829	7.03376	2.01e-12	7.51e-11
blue	ENSMUSG00000046731	Kctd11	protein_coding	potassium channel tetramerisation domain containing 11 [Source:MGI Symbol;Acc:MGI:2448712]	50.6943	0.0325723	0.179566	0.181395	0.856058	0.976793	Kctd11	57.9437	0.499881	0.167693	2.98093	0.00287372	0.0217626	Kctd11	63.6467	0.83052	0.2338	3.55226	0.000381934	0.00192915
blue	ENSMUSG00000040158	Tax1bp3	protein_coding	Tax1 (human T cell leukemia virus type I) binding protein 3 [Source:MGI Symbol;Acc:MGI:1923531]	173.443	0.0768328	0.100273	0.766236	0.443536	0.841808	Tax1bp3	173.02	0.347149	0.111196	3.12197	0.00179646	0.0150896	Tax1bp3	202.706	0.91183	0.144405	6.3144	2.71e-10	6.75e-09
blue	ENSMUSG00000025511	Tspan4	protein_coding	tetraspanin 4 [Source:MGI Symbol;Acc:MGI:1928097]	195.425	0.201797	0.122021	1.65379	0.0981697	0.528257	Tspan4	203.051	0.290248	0.120213	2.41444	0.0157594	0.0775511	Tspan4	226.211	1.02	0.180212	5.66	1.51e-08	2.5e-07
blue	ENSMUSG00000003559	As3mt	protein_coding	arsenic (+3 oxidation state) methyltransferase [Source:MGI Symbol;Acc:MGI:1929882]	254.669	0.0799498	0.0841015	0.950634	0.34179	0.785381	As3mt	299.526	0.325301	0.0940046	3.46048	0.000539214	0.00580475	As3mt	289.68	0.788414	0.112269	7.02254	2.18e-12	8.07e-11
blue	ENSMUSG00000039263	Npepl1	protein_coding	aminopeptidase-like 1 [Source:MGI Symbol;Acc:MGI:2448523]	217.097	0.0745753	0.0926647	0.804786	0.420943	0.829585	Npepl1	234.17	0.319979	0.12924	2.47586	0.0132917	0.0686623	Npepl1	248.044	0.584406	0.104152	5.6111	2.01e-08	3.24e-07
blue	ENSMUSG00000062619	2310039H08Rik	protein_coding	RIKEN cDNA 2310039H08 gene [Source:MGI Symbol;Acc:MGI:1914351]	41.8834	-0.137321	0.186974	-0.73444	0.462681	0.852363	2310039H08Rik	45.9639	0.132351	0.171339	0.772451	0.439848	0.679744	2310039H08Rik	52.4754	0.785651	0.222172	3.53623	0.000405877	0.00202948
blue	ENSMUSG00000073418	C4b	protein_coding	complement component 4B (Chido blood group) [Source:MGI Symbol;Acc:MGI:88228]	1311.31	0.628411	0.0931858	6.74363	1.54e-11	3.72e-08	C4b	3688.83	2.35413	0.255166	9.22587	2.81e-20	1.84e-17	C4b	5834.5	3.20236	0.167979	19.064	5.02e-81	1.05e-76
blue	ENSMUSG00000038803	Ost4	protein_coding	oligosaccharyltransferase complex subunit 4 (non-catalytic) [Source:MGI Symbol;Acc:MGI:1914945]	385.569	0.0432209	0.076566	0.564492	0.572419	0.900447	Ost4	439.503	0.0890561	0.0692941	1.28519	0.198726	0.431858	Ost4	425.29	0.533665	0.0858902	6.21334	5.19e-10	1.2e-08
blue	ENSMUSG00000069117	Gm10260	protein_coding	predicted gene 10260 [Source:MGI Symbol;Acc:MGI:3642298]	614.233	-0.0995832	0.0606541	-1.64182	0.100627	0.534898	Gm10260	702.507	0.119984	0.0540143	2.22134	0.026328	0.112224	Gm10260	684.582	0.397093	0.0808822	4.90952	9.13e-07	9.61e-06
blue	ENSMUSG00000024308	Tapbp	protein_coding	TAP binding protein [Source:MGI Symbol;Acc:MGI:1201689]	646.889	0.0676084	0.0866887	0.779898	0.435451	0.837158	Tapbp	683.454	0.360798	0.125566	2.87338	0.00406107	0.0283187	Tapbp	826.414	0.894786	0.164728	5.43189	5.58e-08	8.05e-07
blue	ENSMUSG00000063856	Gpx1	protein_coding	glutathione peroxidase 1 [Source:MGI Symbol;Acc:MGI:104887]	805.517	-0.0478754	0.0775441	-0.617396	0.536974	0.885973	Gpx1	930.979	0.294322	0.0587763	5.00749	5.51e-07	1.68e-05	Gpx1	964.855	0.740852	0.10775	6.87568	6.17e-12	2.08e-10
blue	ENSMUSG00000078350	Smim1	protein_coding	small integral membrane protein 1 [Source:MGI Symbol;Acc:MGI:1916109]	286.177	0.280936	0.0964272	2.91345	0.0035746	0.114897	Smim1	320.986	0.0510134	0.136298	0.374279	0.708197	0.859294	Smim1	346.797	0.787229	0.170089	4.62832	3.69e-06	3.35e-05
blue	ENSMUSG00000078853	Igtp	protein_coding	interferon gamma induced GTPase [Source:MGI Symbol;Acc:MGI:107729]	37.0405	0.444678	0.207955	2.13834	0.0324895	0.326582	Igtp	47.8926	0.33895	0.17716	1.91324	0.0557173	0.18897	Igtp	51.8099	0.904608	0.202421	4.46894	7.86e-06	6.53e-05
blue	ENSMUSG00000020424	Castor1	protein_coding	cytosolic arginine sensor for mTORC1 subunit 1 [Source:MGI Symbol;Acc:MGI:1919212]	58.4483	0.100287	0.159018	0.630669	0.528257	0.882427	Castor1	64.1858	0.309702	0.160961	1.92408	0.0543441	0.185622	Castor1	68.527	0.638351	0.233147	2.73797	0.00618198	0.0206785
blue	ENSMUSG00000097328	Tnfsf12	protein_coding	tumor necrosis factor (ligand) superfamily, member 12 [Source:MGI Symbol;Acc:MGI:1196259]	168.097	0.0850774	0.128909	0.659982	0.509265	0.875056	Tnfsf12	186.062	0.22798	0.148134	1.53901	0.123801	0.321158	Tnfsf12	204.149	0.598818	0.150925	3.96765	7.26e-05	0.000458357
blue	ENSMUSG00000045322	Tlr9	protein_coding	toll-like receptor 9 [Source:MGI Symbol;Acc:MGI:1932389]	39.1009	0.457239	0.233355	1.95942	0.0500641	0.396121	Tlr9	65.933	1.33572	0.209233	6.3839	1.73e-10	1.53e-08	Tlr9	80.3609	1.85009	0.248168	7.45498	8.99e-14	4.22e-12
blue	ENSMUSG00000102918	Pcdhgc3	protein_coding	protocadherin gamma subfamily C, 3 [Source:MGI Symbol;Acc:MGI:1935201]	4806.59	-0.00636732	0.0488238	-0.130414	0.896239	0.986916	Pcdhgc3	5347.91	0.257364	0.0582252	4.42015	9.86e-06	0.000201339	Pcdhgc3	5599.52	0.690537	0.0850302	8.12108	4.62e-16	3.28e-14
blue	ENSMUSG00000090150	Acad11	protein_coding	acyl-Coenzyme A dehydrogenase family, member 11 [Source:MGI Symbol;Acc:MGI:2143169]	447.89	0.0977667	0.0592358	1.65047	0.0988477	0.530718	Acad11	507.488	0.249626	0.0928453	2.68862	0.00717472	0.0433077	Acad11	477.02	0.704814	0.124095	5.67964	1.35e-08	2.25e-07
blue	ENSMUSG00000050721	Plekho2	protein_coding	pleckstrin homology domain containing, family O member 2 [Source:MGI Symbol;Acc:MGI:2143132]	379.127	0.113381	0.083607	1.35612	0.175061	0.640845	Plekho2	424.663	0.35167	0.11589	3.03452	0.0024092	0.0190859	Plekho2	434.588	0.712167	0.0988977	7.20104	5.98e-13	2.45e-11
blue	ENSMUSG00000079547	H2-DMb1	protein_coding	histocompatibility 2, class II, locus Mb1 [Source:MGI Symbol;Acc:MGI:95922]	34.4755	0.432147	0.263693	1.63883	0.101249	0.536205	H2-DMb1	43.4982	0.915847	0.192897	4.74786	2.06e-06	5.29e-05	H2-DMb1	65.7745	1.68429	0.227505	7.40331	1.33e-13	6.09e-12
blue	ENSMUSG00000079415	Cntf	protein_coding	ciliary neurotrophic factor [Source:MGI Symbol;Acc:MGI:88439]	19.7867	0.258882	0.28792	0.899144	0.368576	NA	Cntf	27.9159	1.37527	0.320284	4.29391	1.76e-05	0.000329121	Cntf	37.1592	2.3057	0.495341	4.65477	3.24e-06	2.99e-05
blue	ENSMUSG00000073155	1810058I24Rik	lncRNA	RIKEN cDNA 1810058I24 gene [Source:MGI Symbol;Acc:MGI:1914955]	308.403	0.154449	0.10661	1.44872	0.147415	0.605769	1810058I24Rik	345.362	0.353237	0.113809	3.10377	0.00191073	0.015891	1810058I24Rik	347.649	0.945797	0.117131	8.07471	6.76e-16	4.68e-14
blue	ENSMUSG00000039680	Mrps6	protein_coding	mitochondrial ribosomal protein S6 [Source:MGI Symbol;Acc:MGI:2153111]	391.098	0.147618	0.0894991	1.64938	0.0990697	0.531317	Mrps6	424.47	0.231325	0.0813926	2.84208	0.00448199	0.0304734	Mrps6	463.727	0.750054	0.138831	5.40266	6.57e-08	9.33e-07
blue	ENSMUSG00000017734	Dbndd2	protein_coding	dysbindin (dystrobrevin binding protein 1) domain containing 2 [Source:MGI Symbol;Acc:MGI:106562]	1483.83	0.065945	0.0845358	0.780084	0.435341	0.837158	Dbndd2	1612.22	0.253193	0.07347	3.4462	0.000568519	0.00605759	Dbndd2	1597.4	0.597494	0.130074	4.59349	4.36e-06	3.9e-05
blue	ENSMUSG00000059498	Fcgr3	protein_coding	Fc receptor, IgG, low affinity III [Source:MGI Symbol;Acc:MGI:95500]	156.645	0.243169	0.0949607	2.56074	0.0104451	0.190581	Fcgr3	263.734	1.09144	0.129678	8.41656	3.88e-17	1.43e-14	Fcgr3	296.587	1.63339	0.154339	10.5831	3.57e-26	8.67e-24
blue	ENSMUSG00000073418	C4b	protein_coding	complement component 4B (Chido blood group) [Source:MGI Symbol;Acc:MGI:88228]	1311.31	0.628411	0.0931858	6.74363	1.54e-11	3.72e-08	C4b	3688.83	2.35413	0.255166	9.22587	2.81e-20	1.84e-17	C4b	5834.5	3.20236	0.167979	19.064	5.02e-81	1.05e-76
blue	ENSMUSG00000034957	Cebpa	protein_coding	CCAAT/enhancer binding protein (C/EBP), alpha [Source:MGI Symbol;Acc:MGI:99480]	538.395	-0.117723	0.0909341	-1.2946	0.195459	0.664201	Cebpa	699.254	0.545981	0.0990891	5.51	3.59e-08	1.65e-06	Cebpa	827.375	1.00324	0.185736	5.40145	6.61e-08	9.38e-07
blue	ENSMUSG00000079547	H2-DMb1	protein_coding	histocompatibility 2, class II, locus Mb1 [Source:MGI Symbol;Acc:MGI:95922]	34.4755	0.432147	0.263693	1.63883	0.101249	0.536205	H2-DMb1	43.4982	0.915847	0.192897	4.74786	2.06e-06	5.29e-05	H2-DMb1	65.7745	1.68429	0.227505	7.40331	1.33e-13	6.09e-12
blue	ENSMUSG00000095687	Rnaset2a	protein_coding	ribonuclease T2A [Source:MGI Symbol;Acc:MGI:1915445]	349.463	0.0812616	0.103007	0.788891	0.430176	0.834224	Rnaset2a	405.772	0.640331	0.136912	4.67697	2.91e-06	7.15e-05	Rnaset2a	567.867	1.2685	0.206067	6.15579	7.47e-10	1.64e-08
blue	ENSMUSG00000050721	Plekho2	protein_coding	pleckstrin homology domain containing, family O member 2 [Source:MGI Symbol;Acc:MGI:2143132]	379.127	0.113381	0.083607	1.35612	0.175061	0.640845	Plekho2	424.663	0.35167	0.11589	3.03452	0.0024092	0.0190859	Plekho2	434.588	0.712167	0.0988977	7.20104	5.98e-13	2.45e-11
blue	ENSMUSG00000022971	Ifnar2	protein_coding	interferon (alpha and beta) receptor 2 [Source:MGI Symbol;Acc:MGI:1098243]	387.019	0.153507	0.0673117	2.28054	0.0225756	0.276707	Ifnar2	411.613	0.333976	0.0999354	3.34192	0.000832004	0.00823996	Ifnar2	440.628	0.773426	0.142683	5.4206	5.94e-08	8.51e-07
blue	ENSMUSG00000001123	Lgals9	protein_coding	lectin, galactose binding, soluble 9 [Source:MGI Symbol;Acc:MGI:109496]	111.406	-0.0289899	0.146713	-0.197596	0.843361	0.974013	Lgals9	132.313	0.627751	0.142649	4.40067	1.08e-05	0.000217032	Lgals9	152.724	1.14819	0.142603	8.05169	8.17e-16	5.5e-14
blue	ENSMUSG00000024339	Tap2	protein_coding	transporter 2, ATP-binding cassette, sub-family B (MDR/TAP) [Source:MGI Symbol;Acc:MGI:98484]	265.487	0.146828	0.133079	1.10331	0.269893	0.734507	Tap2	327.308	0.278277	0.10875	2.55886	0.0105015	0.0574337	Tap2	395.702	0.828066	0.124651	6.64307	3.07e-11	8.97e-10
blue	ENSMUSG00000064373	Selenop	protein_coding	selenoprotein P [Source:MGI Symbol;Acc:MGI:894288]	4975.41	0.0659451	0.0530799	1.24237	0.214099	0.684281	Selenop	6393.34	0.162854	0.0345793	4.70957	2.48e-06	6.21e-05	Selenop	5532.31	0.490122	0.0793634	6.17567	6.59e-10	1.47e-08
blue	ENSMUSG00000103088	Pcdhgb6	protein_coding	protocadherin gamma subfamily B, 6 [Source:MGI Symbol;Acc:MGI:1935197]	547.004	0.0689801	0.0763663	0.90328	0.366377	0.799207	Pcdhgb6	583.017	0.143582	0.0691304	2.07697	0.0378046	0.144538	Pcdhgb6	585.685	0.433126	0.119424	3.62679	0.000286965	0.00150249
blue	ENSMUSG00000042228	Lyn	protein_coding	LYN proto-oncogene, Src family tyrosine kinase [Source:MGI Symbol;Acc:MGI:96892]	203.902	0.217819	0.126175	1.72633	0.0842885	0.495904	Lyn	283.13	0.647332	0.0845417	7.65696	1.9e-14	4.51e-12	Lyn	283.507	1.30071	0.126073	10.3172	5.89e-25	1.2e-22
blue	ENSMUSG00000104063	Pcdhgb7	protein_coding	protocadherin gamma subfamily B, 7 [Source:MGI Symbol;Acc:MGI:1935199]	370.782	-0.0732602	0.0895973	-0.817661	0.413551	0.826071	Pcdhgb7	442.096	0.141125	0.0721133	1.95698	0.0503494	0.175999	Pcdhgb7	434.101	0.616562	0.0859053	7.17723	7.11e-13	2.88e-11
blue	ENSMUSG00000049625	Tifab	protein_coding	TRAF-interacting protein with forkhead-associated domain, family member B [Source:MGI Symbol;Acc:MGI:2385852]	57.0934	0.373408	0.168426	2.21705	0.0266199	0.300557	Tifab	80.0584	1.35014	0.200119	6.74671	1.51e-11	1.76e-09	Tifab	79.5931	1.8347	0.192497	9.53107	1.56e-21	2.23e-19
blue	ENSMUSG00000028015	Ctso	protein_coding	cathepsin O [Source:MGI Symbol;Acc:MGI:2139628]	595.903	0.146762	0.0578938	2.53502	0.0112441	0.19646	Ctso	759.181	0.297376	0.0735203	4.04481	5.24e-05	0.000848677	Ctso	691.312	0.650034	0.0971305	6.69238	2.2e-11	6.62e-10
blue	ENSMUSG00000090035	Galnt4	protein_coding	polypeptide N-acetylgalactosaminyltransferase 4 [Source:MGI Symbol;Acc:MGI:894692]	120.022	0.0857093	0.113368	0.756028	0.449632	0.845832	Galnt4	141.896	0.410226	0.120498	3.40441	0.000663071	0.00687493	Galnt4	146.387	0.996996	0.14122	7.05987	1.67e-12	6.32e-11
blue	ENSMUSG00000025381	Cnpy2	protein_coding	canopy FGF signaling regulator 2 [Source:MGI Symbol;Acc:MGI:1928477]	523.049	-0.00414203	0.0697074	-0.0594202	0.952617	0.993891	Cnpy2	552.61	0.0838799	0.0670708	1.25062	0.211074	0.44845	Cnpy2	522.994	0.490782	0.0830997	5.90595	3.51e-09	6.71e-08
blue	ENSMUSG00000029915	Clec5a	protein_coding	C-type lectin domain family 5, member a [Source:MGI Symbol;Acc:MGI:1345151]	26.9322	0.509982	0.269887	1.88961	0.0588095	NA	Clec5a	46.2719	1.54106	0.282816	5.44897	5.07e-08	2.26e-06	Clec5a	46.5909	1.61634	0.275878	5.85888	4.66e-09	8.62e-08
blue	ENSMUSG00000090247	Bloc1s1	protein_coding	biogenesis of lysosomal organelles complex-1, subunit 1 [Source:MGI Symbol;Acc:MGI:1195276]	504.496	0.0250704	0.070919	0.353507	0.723708	0.943692	Bloc1s1	548.04	0.188348	0.0754657	2.49581	0.0125671	0.0659585	Bloc1s1	562.833	0.602763	0.103674	5.814	6.1e-09	1.1e-07
blue	ENSMUSG00000072946	Ptgr2	protein_coding	prostaglandin reductase 2 [Source:MGI Symbol;Acc:MGI:1916372]	802.971	0.0444139	0.0761208	0.583466	0.559579	0.894164	Ptgr2	919.774	0.228538	0.0921066	2.48123	0.013093	0.0678819	Ptgr2	903.843	0.712569	0.0934456	7.6255	2.43e-14	1.28e-12
blue	ENSMUSG00000021876	Rnase4	protein_coding	ribonuclease, RNase A family 4 [Source:MGI Symbol;Acc:MGI:1926217]	265.676	0.073872	0.0784117	0.942104	0.346139	0.787413	Rnase4	368.047	0.543792	0.0947439	5.7396	9.49e-09	4.97e-07	Rnase4	402.489	1.13948	0.127021	8.97084	2.94e-19	3.4e-17
blue	ENSMUSG00000090035	Galnt4	protein_coding	polypeptide N-acetylgalactosaminyltransferase 4 [Source:MGI Symbol;Acc:MGI:894692]	120.022	0.0857093	0.113368	0.756028	0.449632	0.845832	Galnt4	141.896	0.410226	0.120498	3.40441	0.000663071	0.00687493	Galnt4	146.387	0.996996	0.14122	7.05987	1.67e-12	6.32e-11
blue	ENSMUSG00000005803	Sqor	protein_coding	sulfide quinone oxidoreductase [Source:MGI Symbol;Acc:MGI:1929899]	114.331	0.00594756	0.11965	0.0497081	0.960355	0.995148	Sqor	135.01	0.368269	0.12096	3.04454	0.00233038	0.0185779	Sqor	153.341	0.937685	0.221429	4.2347	2.29e-05	0.000167254
blue	ENSMUSG00000025232	Hexa	protein_coding	hexosaminidase A [Source:MGI Symbol;Acc:MGI:96073]	1010.77	0.0182597	0.0493068	0.370329	0.711138	0.940769	Hexa	1272.49	0.527881	0.0865382	6.09997	1.06e-09	7.39e-08	Hexa	1376	1.12443	0.108691	10.3452	4.4e-25	9.37e-23
blue	ENSMUSG00000070394	Tmem256	protein_coding	transmembrane protein 256 [Source:MGI Symbol;Acc:MGI:1916436]	281.593	0.0224932	0.101427	0.221768	0.824495	0.967983	Tmem256	313.706	0.103825	0.0951896	1.09071	0.275399	0.525953	Tmem256	310.035	0.505671	0.118188	4.27854	1.88e-05	0.000141046
blue	ENSMUSG00000041361	Myzap	protein_coding	myocardial zonula adherens protein [Source:MGI Symbol;Acc:MGI:2142908]	20.5887	0.228756	0.299038	0.764974	0.444287	NA	Myzap	24.2182	0.476534	0.396031	1.20327	0.228871	0.470776	Myzap	33.2918	2.06158	0.365837	5.63525	1.75e-08	2.86e-07
blue	ENSMUSG00000036570	Fxyd1	protein_coding	FXYD domain-containing ion transport regulator 1 [Source:MGI Symbol;Acc:MGI:1889273]	786.164	0.314714	0.0958386	3.28379	0.00102421	0.0593962	Fxyd1	1025.12	0.805747	0.144008	5.59514	2.2e-08	1.07e-06	Fxyd1	1413.63	1.68549	0.189879	8.87667	6.89e-19	7.62e-17
blue	ENSMUSG00000060639	H4c9	protein_coding	histone cluster 1, H4i [Source:MGI Symbol;Acc:MGI:2448432]	50.2657	0.0932414	0.199333	0.467766	0.639952	0.925565	Hist1h4i	57.8045	0.79973	0.26583	3.00842	0.00262607	0.0203486	Hist1h4i	79.7245	1.6384	0.213968	7.65723	1.9e-14	1.02e-12
blue	ENSMUSG00000002233	Rhoc	protein_coding	ras homolog family member C [Source:MGI Symbol;Acc:MGI:106028]	230.426	-0.00829383	0.0993044	-0.0835193	0.933439	0.991579	Rhoc	248.997	0.44474	0.117584	3.78231	0.000155379	0.00209277	Rhoc	297.271	1.02402	0.164691	6.21784	5.04e-10	1.17e-08
blue	ENSMUSG00000021990	Spata13	protein_coding	spermatogenesis associated 13 [Source:MGI Symbol;Acc:MGI:104838]	361.167	0.389219	0.143628	2.70992	0.00673003	0.154447	Spata13	400.739	0.47598	0.104685	4.54676	5.45e-06	0.000119718	Spata13	428.037	1.08067	0.146698	7.36667	1.75e-13	7.86e-12
blue	ENSMUSG00000018102	H2bc4	protein_coding	histone cluster 1, H2bc [Source:MGI Symbol;Acc:MGI:1915274]	437.77	-0.0763764	0.0772755	-0.988364	0.322974	0.773329	Hist1h2bc	500.463	0.451787	0.113231	3.98996	6.61e-05	0.00102678	Hist1h2bc	596.329	1.04924	0.148519	7.06467	1.61e-12	6.14e-11
blue	ENSMUSG00000060639	H4c9	protein_coding	histone cluster 1, H4i [Source:MGI Symbol;Acc:MGI:2448432]	50.2657	0.0932414	0.199333	0.467766	0.639952	0.925565	Hist1h4i	57.8045	0.79973	0.26583	3.00842	0.00262607	0.0203486	Hist1h4i	79.7245	1.6384	0.213968	7.65723	1.9e-14	1.02e-12
blue	ENSMUSG00000018930	Ccl4	protein_coding	chemokine (C-C motif) ligand 4 [Source:MGI Symbol;Acc:MGI:98261]	3.72487	1.95339	0.828731	2.35709	0.0184188	NA	Ccl4	12.6226	4.09167	0.577542	7.08464	1.39e-12	2.13e-10	Ccl4	12.8376	4.30554	0.61011	7.05698	1.7e-12	6.43e-11
blue	ENSMUSG00000049686	Orai1	protein_coding	ORAI calcium release-activated calcium modulator 1 [Source:MGI Symbol;Acc:MGI:1925542]	213.307	0.0844486	0.108528	0.778126	0.436495	0.837685	Orai1	229.61	0.299425	0.117089	2.55724	0.0105506	0.0576489	Orai1	252.385	0.692807	0.185016	3.74458	0.000180698	0.00100663
blue	ENSMUSG00000018930	Ccl4	protein_coding	chemokine (C-C motif) ligand 4 [Source:MGI Symbol;Acc:MGI:98261]	3.72487	1.95339	0.828731	2.35709	0.0184188	NA	Ccl4	12.6226	4.09167	0.577542	7.08464	1.39e-12	2.13e-10	Ccl4	12.8376	4.30554	0.61011	7.05698	1.7e-12	6.43e-11
blue	ENSMUSG00000000982	Ccl3	protein_coding	chemokine (C-C motif) ligand 3 [Source:MGI Symbol;Acc:MGI:98260]	5.64476	0.580124	0.499405	1.16163	0.245386	NA	Ccl3	23.018	3.37874	0.398796	8.47235	2.4e-17	9.46e-15	Ccl3	27.9532	4.32281	0.427325	10.116	4.69e-24	8.6e-22
blue	ENSMUSG00000052688	Rab7b	protein_coding	RAB7B, member RAS oncogene family [Source:MGI Symbol;Acc:MGI:2442295]	44.8725	-0.376379	0.253627	-1.48399	0.137812	0.593867	Rab7b	61.527	1.56279	0.310905	5.02656	4.99e-07	1.55e-05	Rab7b	69.7938	1.76172	0.277813	6.34139	2.28e-10	5.74e-09
blue	ENSMUSG00000000982	Ccl3	protein_coding	chemokine (C-C motif) ligand 3 [Source:MGI Symbol;Acc:MGI:98260]	5.64476	0.580124	0.499405	1.16163	0.245386	NA	Ccl3	23.018	3.37874	0.398796	8.47235	2.4e-17	9.46e-15	Ccl3	27.9532	4.32281	0.427325	10.116	4.69e-24	8.6e-22
blue	ENSMUSG00000060639	H4c9	protein_coding	histone cluster 1, H4i [Source:MGI Symbol;Acc:MGI:2448432]	50.2657	0.0932414	0.199333	0.467766	0.639952	0.925565	Hist1h4i	57.8045	0.79973	0.26583	3.00842	0.00262607	0.0203486	Hist1h4i	79.7245	1.6384	0.213968	7.65723	1.9e-14	1.02e-12
blue	ENSMUSG00000044350	Lacc1	protein_coding	laccase domain containing 1 [Source:MGI Symbol;Acc:MGI:2445077]	76.3228	0.00234316	0.137764	0.0170085	0.98643	0.998867	Lacc1	84.1657	0.359713	0.164381	2.18829	0.0286484	0.119158	Lacc1	84.0264	0.80114	0.201349	3.97887	6.92e-05	0.000439338
blue	ENSMUSG00000022125	Cln5	protein_coding	ceroid-lipofuscinosis, neuronal 5 [Source:MGI Symbol;Acc:MGI:2442253]	226.453	0.229949	0.0809115	2.84198	0.00448348	0.127386	Cln5	268.865	0.318148	0.0829636	3.8348	0.000125669	0.00175125	Cln5	246.181	0.561403	0.133165	4.21585	2.49e-05	0.000179881
blue	ENSMUSG00000028517	Plpp3	protein_coding	phospholipid phosphatase 3 [Source:MGI Symbol;Acc:MGI:1915166]	6665.6	0.0355742	0.0451836	0.787326	0.431091	0.834653	Plpp3	7807.46	0.26559	0.0633786	4.19053	2.78e-05	0.000493044	Plpp3	7599.06	0.542858	0.0518881	10.4621	1.29e-25	2.84e-23
blue	ENSMUSG00000024812	Tjp2	protein_coding	tight junction protein 2 [Source:MGI Symbol;Acc:MGI:1341872]	929.783	0.0749853	0.0473966	1.58208	0.113631	0.557229	Tjp2	1024.47	0.312811	0.0791987	3.9497	7.82e-05	0.00117858	Tjp2	996.99	0.547754	0.0722936	7.57679	3.54e-14	1.82e-12
blue	ENSMUSG00000027935	Rab13	protein_coding	RAB13, member RAS oncogene family [Source:MGI Symbol;Acc:MGI:1927232]	78.7776	0.0189353	0.136929	0.138285	0.890015	0.984939	Rab13	90.8539	0.456852	0.135312	3.37628	0.00073473	0.00746604	Rab13	97.7184	0.870017	0.165695	5.25072	1.52e-07	1.95e-06
green	ENSMUSG00000020695	Mrc2	protein_coding	mannose receptor, C type 2 [Source:MGI Symbol;Acc:MGI:107818]	382.117	0.155347	0.1561	0.995173	0.319652	0.771016	Mrc2	342.106	0.545202	0.36818	1.4808	0.138659	0.344467	Mrc2	386.179	1.01122	0.388446	2.60323	0.009235	0.0289101
green	ENSMUSG00000003617	Cp	protein_coding	ceruloplasmin [Source:MGI Symbol;Acc:MGI:88476]	528.523	0.0135226	0.131767	0.102625	0.91826	0.989218	Cp	520.159	0.409613	0.360624	1.13584	0.256021	0.504517	Cp	628.556	1.02123	0.413484	2.46982	0.0135179	0.0396006
green	ENSMUSG00000026840	Lamc3	protein_coding	laminin gamma 3 [Source:MGI Symbol;Acc:MGI:1344394]	363.408	0.0817577	0.117944	0.69319	0.488191	0.865286	Lamc3	325.121	0.228964	0.205577	1.11376	0.265382	0.514501	Lamc3	379.766	0.673241	0.194578	3.46001	0.000540157	0.00259176
green	ENSMUSG00000033855	Ston1	protein_coding	stonin 1 [Source:MGI Symbol;Acc:MGI:1924307]	217.377	0.248062	0.160241	1.54806	0.121609	0.569743	Ston1	221.837	0.642813	0.186082	3.45445	0.000551407	0.00591802	Ston1	231.552	0.831993	0.291599	2.8532	0.00432807	0.0152178
green	ENSMUSG00000029287	Tgfbr3	protein_coding	transforming growth factor, beta receptor III [Source:MGI Symbol;Acc:MGI:104637]	782.073	0.06806	0.0872714	0.779865	0.43547	0.837158	Tgfbr3	726.627	0.0574757	0.149608	0.384175	0.700849	0.856029	Tgfbr3	823.081	0.624546	0.215609	2.89667	0.00377151	0.0135318
green	ENSMUSG00000020788	Atp2a3	protein_coding	ATPase, Ca++ transporting, ubiquitous [Source:MGI Symbol;Acc:MGI:1194503]	227.417	0.179758	0.112501	1.59783	0.110081	0.550344	Atp2a3	230.858	0.407394	0.139312	2.92433	0.00345203	0.0251918	Atp2a3	306.06	0.876531	0.157187	5.57636	2.46e-08	3.88e-07
green	ENSMUSG00000006369	Fbln1	protein_coding	fibulin 1 [Source:MGI Symbol;Acc:MGI:95487]	447.566	0.0457399	0.140972	0.324461	0.745589	0.950896	Fbln1	407.229	0.12316	0.366186	0.336331	0.736621	0.875183	Fbln1	508.063	0.895258	0.449057	1.99364	0.0461914	0.107882
green	ENSMUSG00000031239	Itm2a	protein_coding	integral membrane protein 2A [Source:MGI Symbol;Acc:MGI:107706]	738.786	-0.0292907	0.0893666	-0.327759	0.743094	0.950463	Itm2a	682.578	0.147477	0.136971	1.0767	0.281613	0.532382	Itm2a	709.004	0.615872	0.187908	3.27753	0.00104721	0.00456711
green	ENSMUSG00000020044	Timp3	protein_coding	tissue inhibitor of metalloproteinase 3 [Source:MGI Symbol;Acc:MGI:98754]	3557.74	0.146973	0.0762086	1.92856	0.0537859	0.408977	Timp3	3438.81	0.202801	0.126132	1.60784	0.107869	0.293604	Timp3	3535.85	0.692406	0.18322	3.7791	0.000157395	0.000896652
green	ENSMUSG00000008999	Bmp7	protein_coding	bone morphogenetic protein 7 [Source:MGI Symbol;Acc:MGI:103302]	657.958	0.119669	0.118618	1.00887	0.313039	0.768045	Bmp7	580.875	0.118728	0.370064	0.320831	0.748338	0.880884	Bmp7	690.323	0.907489	0.398646	2.27643	0.0228203	0.0606607
green	ENSMUSG00000031825	Crispld2	protein_coding	cysteine-rich secretory protein LCCL domain containing 2 [Source:MGI Symbol;Acc:MGI:1926142]	149.745	0.126367	0.196121	0.644332	0.51936	0.878735	Crispld2	162.362	0.467223	0.279103	1.67402	0.0941272	0.269592	Crispld2	178.887	1.0844	0.458426	2.3655	0.018006	0.049987
green	ENSMUSG00000001247	Lsr	protein_coding	lipolysis stimulated lipoprotein receptor [Source:MGI Symbol;Acc:MGI:1927471]	156.575	0.0880885	0.10621	0.829382	0.406889	0.8232	Lsr	159.141	0.258182	0.130168	1.98346	0.0473164	0.16907	Lsr	195.94	0.84734	0.146747	5.77416	7.73e-09	1.36e-07
green	ENSMUSG00000062980	Cped1	protein_coding	cadherin-like and PC-esterase domain containing 1 [Source:MGI Symbol;Acc:MGI:2444814]	195.044	0.00961732	0.159119	0.0604412	0.951804	0.993891	Cped1	168.039	0.0822712	0.357312	0.230251	0.817897	0.916459	Cped1	202.068	1.17731	0.420969	2.79666	0.00516345	0.0177139
green	ENSMUSG00000020473	Aebp1	protein_coding	AE binding protein 1 [Source:MGI Symbol;Acc:MGI:1197012]	1125	0.0405525	0.19204	0.211167	0.832757	0.970453	Aebp1	1001.44	0.457658	0.423536	1.08057	0.27989	0.530467	Aebp1	1321.52	1.23939	0.479915	2.58252	0.0098083	0.0303861
green	ENSMUSG00000061353	Cxcl12	protein_coding	chemokine (C-X-C motif) ligand 12 [Source:MGI Symbol;Acc:MGI:103556]	1193.45	0.0387074	0.0861319	0.449397	0.653145	0.927962	Cxcl12	1203.86	0.223738	0.144141	1.55222	0.12061	0.31592	Cxcl12	1329.16	0.52013	0.158918	3.27295	0.00106432	0.00462757
green	ENSMUSG00000017344	Vtn	protein_coding	vitronectin [Source:MGI Symbol;Acc:MGI:98940]	1855.18	-0.0167877	0.109269	-0.153636	0.877896	0.981666	Vtn	1789.86	0.290741	0.279622	1.03977	0.298449	0.551298	Vtn	2193.78	0.740862	0.293794	2.52171	0.0116787	0.035073
green	ENSMUSG00000024620	Pdgfrb	protein_coding	platelet derived growth factor receptor, beta polypeptide [Source:MGI Symbol;Acc:MGI:97531]	732.545	-0.0274537	0.083586	-0.328448	0.742573	0.950463	Pdgfrb	702.847	0.210922	0.12055	1.74967	0.0801761	0.242448	Pdgfrb	744.357	0.653291	0.12409	5.26466	1.4e-07	1.83e-06
green	ENSMUSG00000020467	Efemp1	protein_coding	epidermal growth factor-containing fibulin-like extracellular matrix protein 1 [Source:MGI Symbol;Acc:MGI:1339998]	304.771	0.0593631	0.125059	0.474679	0.635016	0.925565	Efemp1	342.858	0.391078	0.286635	1.36438	0.172449	0.395285	Efemp1	380.881	1.09391	0.243288	4.49638	6.91e-06	5.83e-05
green	ENSMUSG00000028173	Wls	protein_coding	wntless WNT ligand secretion mediator [Source:MGI Symbol;Acc:MGI:1915401]	800.364	0.119152	0.0793629	1.50135	0.133265	0.588517	Wls	840.869	0.330452	0.129974	2.54244	0.0110081	0.0595785	Wls	862.442	0.907438	0.149535	6.06839	1.29e-09	2.67e-08
green	ENSMUSG00000035493	Tgfbi	protein_coding	transforming growth factor, beta induced [Source:MGI Symbol;Acc:MGI:99959]	167.814	0.182227	0.151762	1.20074	0.229852	0.698804	Tgfbi	152.361	0.299645	0.197863	1.51441	0.129922	0.330132	Tgfbi	203.185	1.3647	0.253807	5.37691	7.58e-08	1.06e-06
green	ENSMUSG00000029761	Cald1	protein_coding	caldesmon 1 [Source:MGI Symbol;Acc:MGI:88250]	1069.73	0.0697267	0.0877984	0.794169	0.427097	0.832522	Cald1	1118.71	0.180791	0.132097	1.36862	0.171119	0.393627	Cald1	1120.71	0.792529	0.195032	4.06358	4.83e-05	0.000319531
green	ENSMUSG00000025780	Itih5	protein_coding	inter-alpha (globulin) inhibitor H5 [Source:MGI Symbol;Acc:MGI:1925751]	1481.75	0.0835551	0.081237	1.02854	0.303698	0.761329	Itih5	1580.8	0.167557	0.144935	1.15609	0.247645	0.493727	Itih5	1572.57	0.593121	0.152702	3.88418	0.000102677	0.000619916
green	ENSMUSG00000069833	Ahnak	protein_coding	AHNAK nucleoprotein (desmoyokin) [Source:MGI Symbol;Acc:MGI:1316648]	1759.99	0.0925222	0.0958407	0.965375	0.334357	0.781271	Ahnak	1793.53	0.227475	0.130508	1.743	0.0813337	0.244704	Ahnak	1652.53	0.770031	0.116284	6.62198	3.54e-11	1.02e-09
green	ENSMUSG00000039899	Fgl2	protein_coding	fibrinogen-like protein 2 [Source:MGI Symbol;Acc:MGI:103266]	128.014	0.00674316	0.216508	0.0311451	0.975154	0.997044	Fgl2	119.04	0.472434	0.287702	1.64209	0.10057	0.281318	Fgl2	138.018	1.15916	0.440999	2.62848	0.00857675	0.0271381
green	ENSMUSG00000037206	Islr	protein_coding	immunoglobulin superfamily containing leucine-rich repeat [Source:MGI Symbol;Acc:MGI:1349645]	532.548	0.106257	0.124473	0.853655	0.393296	0.814998	Islr	469.451	0.191259	0.282605	0.676769	0.498552	0.723643	Islr	618.025	1.04509	0.346359	3.01735	0.00254993	0.0097126
green	ENSMUSG00000030208	Emp1	protein_coding	epithelial membrane protein 1 [Source:MGI Symbol;Acc:MGI:107941]	74.2393	0.0530967	0.202332	0.262424	0.792995	0.960003	Emp1	81.5504	0.441595	0.169849	2.59993	0.00932419	0.0527894	Emp1	101.9	1.48304	0.291838	5.08172	3.74e-07	4.36e-06
green	ENSMUSG00000024087	Cyp1b1	protein_coding	cytochrome P450, family 1, subfamily b, polypeptide 1 [Source:MGI Symbol;Acc:MGI:88590]	234.834	0.0264161	0.156788	0.168483	0.866203	0.979249	Cyp1b1	238.014	0.49338	0.415851	1.18643	0.235451	0.479188	Cyp1b1	281.66	1.26847	0.456065	2.78134	0.00541349	0.0184445
green	ENSMUSG00000048612	Myof	protein_coding	myoferlin [Source:MGI Symbol;Acc:MGI:1919192]	344.664	0.277299	0.0998917	2.77599	0.00550335	0.142008	Myof	332.193	0.452965	0.194444	2.32954	0.0198304	0.0913005	Myof	377.783	1.03429	0.221377	4.67207	2.98e-06	2.77e-05
green	ENSMUSG00000025366	Esyt1	protein_coding	extended synaptotagmin-like protein 1 [Source:MGI Symbol;Acc:MGI:1344426]	294.404	0.0563155	0.0943816	0.596679	0.550722	0.891023	Esyt1	308.528	0.252026	0.143115	1.76101	0.0782372	0.238362	Esyt1	327.659	0.503084	0.146868	3.42542	0.000613845	0.00289025
green	ENSMUSG00000040212	Emp3	protein_coding	epithelial membrane protein 3 [Source:MGI Symbol;Acc:MGI:1098729]	43.2215	0.133519	0.189275	0.705421	0.480549	0.861531	Emp3	35.8476	0.348643	0.346324	1.0067	0.31408	0.568188	Emp3	53.7365	1.04128	0.32109	3.24296	0.00118295	0.00506121
green	ENSMUSG00000019539	Rcn3	protein_coding	reticulocalbin 3, EF-hand calcium binding domain [Source:MGI Symbol;Acc:MGI:1277122]	177.175	-0.00513223	0.159885	-0.0320994	0.974393	0.996959	Rcn3	167.764	0.340433	0.169755	2.00544	0.0449157	0.163194	Rcn3	236.405	1.05019	0.255496	4.11041	3.95e-05	0.000269096
green	ENSMUSG00000028108	Ecm1	protein_coding	extracellular matrix protein 1 [Source:MGI Symbol;Acc:MGI:103060]	138.599	0.0147081	0.149288	0.0985214	0.921518	0.989922	Ecm1	135.324	0.302599	0.234994	1.28769	0.197855	0.430974	Ecm1	172.209	1.15001	0.25687	4.477	7.57e-06	6.33e-05
green	ENSMUSG00000027386	Fbln7	protein_coding	fibulin 7 [Source:MGI Symbol;Acc:MGI:1917620]	70.0884	-0.0933626	0.16774	-0.556592	0.577806	0.904332	Fbln7	76.9994	0.408168	0.215427	1.89469	0.0581338	0.1946	Fbln7	104.064	1.21498	0.239122	5.08098	3.75e-07	4.38e-06
green	ENSMUSG00000062210	Tnfaip8	protein_coding	tumor necrosis factor, alpha-induced protein 8 [Source:MGI Symbol;Acc:MGI:2147191]	205.07	-0.0748999	0.115532	-0.648303	0.516789	0.877184	Tnfaip8	208.063	0.314283	0.114694	2.74019	0.0061404	0.0386324	Tnfaip8	241.277	0.925703	0.17077	5.42077	5.93e-08	8.51e-07
green	ENSMUSG00000025809	Itgb1	protein_coding	integrin beta 1 (fibronectin receptor beta) [Source:MGI Symbol;Acc:MGI:96610]	1491.27	0.0314442	0.0573489	0.548296	0.583489	0.907719	Itgb1	1551.24	0.236191	0.091321	2.58638	0.00969901	0.0543037	Itgb1	1481.24	0.760969	0.130955	5.81092	6.21e-09	1.12e-07
green	ENSMUSG00000027737	Slc7a11	protein_coding	solute carrier family 7 (cationic amino acid transporter, y+ system), member 11 [Source:MGI Symbol;Acc:MGI:1347355]	2151.74	0.0144423	0.101189	0.142727	0.886506	0.983653	Slc7a11	2102.74	0.285693	0.211266	1.35229	0.176284	0.401166	Slc7a11	2113.65	0.775405	0.207654	3.73413	0.000188368	0.00104351
green	ENSMUSG00000022150	Dab2	protein_coding	disabled 2, mitogen-responsive phosphoprotein [Source:MGI Symbol;Acc:MGI:109175]	468.089	0.370741	0.100619	3.68461	0.00022905	0.0243062	Dab2	452.029	0.293625	0.312421	0.939837	0.347301	0.601264	Dab2	526.749	1.26028	0.309204	4.07588	4.58e-05	0.000305549
green	ENSMUSG00000039004	Bmp6	protein_coding	bone morphogenetic protein 6 [Source:MGI Symbol;Acc:MGI:88182]	874.403	0.13585	0.106923	1.27054	0.203891	0.671059	Bmp6	862.636	0.349173	0.326771	1.06856	0.285269	0.536454	Bmp6	1207.64	1.13784	0.389629	2.92033	0.00349666	0.0126939
green	ENSMUSG00000041797	Abca9	protein_coding	ATP-binding cassette, sub-family A (ABC1), member 9 [Source:MGI Symbol;Acc:MGI:2386796]	424.609	0.109142	0.07971	1.36923	0.170927	0.633653	Abca9	475.913	0.340396	0.128842	2.64197	0.00824262	0.0480969	Abca9	443.292	0.899283	0.143704	6.25787	3.9e-10	9.34e-09
green	ENSMUSG00000041731	Pgm5	protein_coding	phosphoglucomutase 5 [Source:MGI Symbol;Acc:MGI:1925668]	113.434	0.0950093	0.132675	0.716106	0.473926	0.857105	Pgm5	127.709	0.270258	0.174955	1.54473	0.122411	0.319157	Pgm5	140.452	0.87176	0.236024	3.69352	0.00022117	0.00120259
green	ENSMUSG00000000957	Mmp14	protein_coding	matrix metallopeptidase 14 (membrane-inserted) [Source:MGI Symbol;Acc:MGI:101900]	442.479	-0.000476691	0.0775814	-0.0061444	0.995098	0.999246	Mmp14	427.331	0.314774	0.134785	2.33538	0.0195235	0.0903573	Mmp14	509.23	0.542066	0.144333	3.75565	0.000172889	0.000969848
green	ENSMUSG00000036103	Colec12	protein_coding	collectin sub-family member 12 [Source:MGI Symbol;Acc:MGI:2152907]	616.289	0.0663003	0.150841	0.439538	0.660272	0.929175	Colec12	540.308	0.315395	0.384847	0.819535	0.412481	0.657429	Colec12	591.926	0.904278	0.386987	2.33671	0.0194541	0.0531877
green	ENSMUSG00000018459	Slc13a3	protein_coding	solute carrier family 13 (sodium-dependent dicarboxylate transporter), member 3 [Source:MGI Symbol;Acc:MGI:2149635]	823.939	-0.119002	0.195222	-0.609573	0.542145	0.888137	Slc13a3	726.143	0.267037	0.334656	0.797944	0.424903	0.667311	Slc13a3	869.846	0.952831	0.339914	2.80316	0.00506052	0.0174266
green	ENSMUSG00000029070	Mxra8	protein_coding	matrix-remodelling associated 8 [Source:MGI Symbol;Acc:MGI:1922011]	257.381	0.214781	0.103923	2.06673	0.0387598	0.351777	Mxra8	254.848	0.569007	0.1534	3.70931	0.000207828	0.00264234	Mxra8	311.583	1.04869	0.225108	4.65859	3.18e-06	2.94e-05
green	ENSMUSG00000027907	S100a11	protein_coding	S100 calcium binding protein A11 [Source:MGI Symbol;Acc:MGI:1338798]	66.809	0.154481	0.173223	0.891804	0.372498	0.803791	S100a11	66.4366	0.750528	0.28535	2.63021	0.00853334	0.0494023	S100a11	94.5132	1.33146	0.340752	3.9074	9.33e-05	0.000569348
green	ENSMUSG00000025784	Clec3b	protein_coding	C-type lectin domain family 3, member b [Source:MGI Symbol;Acc:MGI:104540]	167.159	0.0551605	0.194161	0.284097	0.776336	0.956532	Clec3b	146.157	0.117741	0.364313	0.323187	0.746554	0.880047	Clec3b	179.776	0.919672	0.412772	2.22804	0.025878	0.0673011
green	ENSMUSG00000036814	Slc6a20a	protein_coding	solute carrier family 6 (neurotransmitter transporter), member 20A [Source:MGI Symbol;Acc:MGI:2143217]	847.468	0.0777188	0.187064	0.415467	0.6778	0.93419	Slc6a20a	788.793	0.235139	0.452797	0.519302	0.60355	0.795481	Slc6a20a	939.189	0.812046	0.502857	1.61486	0.10634	0.208471
green	ENSMUSG00000050666	Vstm4	protein_coding	V-set and transmembrane domain containing 4 [Source:MGI Symbol;Acc:MGI:2444633]	146.497	-0.0068207	0.146367	-0.0465999	0.962832	0.995338	Vstm4	127.96	0.352557	0.255158	1.38172	0.167058	0.387749	Vstm4	187.374	0.990262	0.30854	3.20951	0.00132961	0.00558126
green	ENSMUSG00000039062	Anpep	protein_coding	alanyl (membrane) aminopeptidase [Source:MGI Symbol;Acc:MGI:5000466]	169.326	-0.0694946	0.13395	-0.518809	0.603894	0.91658	Anpep	142.148	0.337076	0.3662	0.920469	0.357328	0.610247	Anpep	159.18	0.929921	0.299077	3.1093	0.00187532	0.00749554
green	ENSMUSG00000052911	Lamb2	protein_coding	laminin, beta 2 [Source:MGI Symbol;Acc:MGI:99916]	1103.49	0.0454923	0.0855865	0.531536	0.595048	0.913199	Lamb2	1149.16	0.493938	0.12829	3.85016	0.000118041	0.00166462	Lamb2	1317.38	0.814066	0.148053	5.49849	3.83e-08	5.82e-07
green	ENSMUSG00000017446	C1qtnf1	protein_coding	C1q and tumor necrosis factor related protein 1 [Source:MGI Symbol;Acc:MGI:1919254]	119.387	0.142712	0.108797	1.31173	0.18961	0.657485	C1qtnf1	106.812	0.430425	0.208682	2.06258	0.0391522	0.148249	C1qtnf1	122.629	0.933833	0.26634	3.50617	0.0004546	0.00223408
green	ENSMUSG00000030717	Nupr1	protein_coding	nuclear protein transcription regulator 1 [Source:MGI Symbol;Acc:MGI:1891834]	86.5741	0.114441	0.175943	0.650445	0.515405	0.876912	Nupr1	86.2855	0.341888	0.250713	1.36366	0.172674	0.395443	Nupr1	108.242	0.921928	0.228497	4.03475	5.47e-05	0.000356599
green	ENSMUSG00000004044	Cavin1	protein_coding	caveolae associated 1 [Source:MGI Symbol;Acc:MGI:1277968]	656.056	-0.000539132	0.105983	-0.00508695	0.995941	0.999246	Cavin1	597.381	0.265449	0.151416	1.75311	0.0795837	0.241327	Cavin1	770.101	0.899887	0.180161	4.99492	5.89e-07	6.54e-06
green	ENSMUSG00000056214	Pard6g	protein_coding	par-6 family cell polarity regulator gamma [Source:MGI Symbol;Acc:MGI:2135606]	166.964	0.0498117	0.131353	0.379219	0.704525	0.93928	Pard6g	158.14	0.187707	0.171296	1.09581	0.273164	0.523323	Pard6g	167.5	0.808047	0.229164	3.52607	0.000421776	0.00209196
green	ENSMUSG00000031871	Cdh5	protein_coding	cadherin 5 [Source:MGI Symbol;Acc:MGI:105057]	407.785	-0.0402873	0.0863091	-0.466779	0.640658	0.925872	Cdh5	376.609	0.00403139	0.154495	0.026094	0.979182	0.990714	Cdh5	399.06	0.613435	0.137886	4.44885	8.63e-06	7.11e-05
green	ENSMUSG00000052957	Gas1	protein_coding	growth arrest specific 1 [Source:MGI Symbol;Acc:MGI:95655]	310.933	-0.00828183	0.115178	-0.0719044	0.942678	0.992208	Gas1	314.533	0.0991697	0.114348	0.86726	0.3858	0.634787	Gas1	372.813	0.610897	0.165939	3.68145	0.000231915	0.00125061
green	ENSMUSG00000031375	Bgn	protein_coding	biglycan [Source:MGI Symbol;Acc:MGI:88158]	606.929	-0.0059448	0.120898	-0.0491722	0.960782	0.995148	Bgn	573.03	0.539364	0.291981	1.84726	0.0647096	0.209711	Bgn	737.071	1.18623	0.339221	3.49694	0.000470635	0.00230421
green	ENSMUSG00000049580	Tsku	protein_coding	tsukushi, small leucine rich proteoglycan [Source:MGI Symbol;Acc:MGI:2443855]	79.1208	0.194851	0.172407	1.13018	0.2584	0.725081	Tsku	76.0314	0.67653	0.245623	2.75435	0.00588097	0.0373319	Tsku	90.4611	1.33985	0.299494	4.47372	7.69e-06	6.41e-05
green	ENSMUSG00000032231	Anxa2	protein_coding	annexin A2 [Source:MGI Symbol;Acc:MGI:88246]	254.233	0.0459247	0.0971457	0.47274	0.636398	0.925565	Anxa2	273.845	0.544104	0.195571	2.78213	0.00540032	0.0350091	Anxa2	341.778	1.44766	0.245718	5.89154	3.83e-09	7.24e-08
green	ENSMUSG00000023885	Thbs2	protein_coding	thrombospondin 2 [Source:MGI Symbol;Acc:MGI:98738]	276.899	0.0553183	0.105084	0.526418	0.598598	0.913913	Thbs2	272.213	0.570317	0.289556	1.96963	0.0488812	0.172228	Thbs2	334.898	1.35362	0.258772	5.23094	1.69e-07	2.16e-06
green	ENSMUSG00000022548	Apod	protein_coding	apolipoprotein D [Source:MGI Symbol;Acc:MGI:88056]	2778.15	-0.0706693	0.0959964	-0.736165	0.46163	0.851912	Apod	3115.52	0.295934	0.290273	1.0195	0.307964	0.561462	Apod	4695.23	1.32672	0.33613	3.94705	7.91e-05	0.000493225
green	ENSMUSG00000029710	Ephb4	protein_coding	Eph receptor B4 [Source:MGI Symbol;Acc:MGI:104757]	229.887	-0.00260143	0.0945291	-0.0275199	0.978045	0.997044	Ephb4	212.611	0.208583	0.166947	1.2494	0.21152	0.448998	Ephb4	254.234	0.809612	0.210176	3.85207	0.000117125	0.000693133
green	ENSMUSG00000032194	Kank2	protein_coding	KN motif and ankyrin repeat domains 2 [Source:MGI Symbol;Acc:MGI:2384568]	475.461	0.0559407	0.0629947	0.888022	0.374529	0.804228	Kank2	455.947	0.380164	0.160638	2.36658	0.0179532	0.0850472	Kank2	552.056	0.868869	0.163902	5.30114	1.15e-07	1.53e-06
green	ENSMUSG00000037370	Enpp1	protein_coding	ectonucleotide pyrophosphatase/phosphodiesterase 1 [Source:MGI Symbol;Acc:MGI:97370]	177.515	0.0549179	0.167114	0.328624	0.74244	0.950463	Enpp1	162.31	0.514994	0.260852	1.97428	0.04835	0.170983	Enpp1	179.013	0.860116	0.389076	2.21066	0.0270592	0.0697975
green	ENSMUSG00000029185	Fam114a1	protein_coding	family with sequence similarity 114, member A1 [Source:MGI Symbol;Acc:MGI:1915553]	134.007	0.00941249	0.140457	0.0670134	0.946571	0.993137	Fam114a1	153.527	0.310106	0.153204	2.02414	0.0429561	0.15835	Fam114a1	159.084	1.12645	0.193245	5.82914	5.57e-09	1.01e-07
green	ENSMUSG00000037820	Tgm2	protein_coding	transglutaminase 2, C polypeptide [Source:MGI Symbol;Acc:MGI:98731]	407.554	0.0368927	0.0957909	0.385138	0.700136	0.938021	Tgm2	435.36	0.175911	0.172816	1.01791	0.308719	0.562425	Tgm2	548.66	0.939146	0.18402	5.10349	3.33e-07	3.94e-06
green	ENSMUSG00000033855	Ston1	protein_coding	stonin 1 [Source:MGI Symbol;Acc:MGI:1924307]	217.377	0.248062	0.160241	1.54806	0.121609	0.569743	Ston1	221.837	0.642813	0.186082	3.45445	0.000551407	0.00591802	Ston1	231.552	0.831993	0.291599	2.8532	0.00432807	0.0152178
red	ENSMUSG00000093752	Gm20716	protein_coding	predicted gene 20716 [Source:MGI Symbol;Acc:MGI:5313163]	1785.92	0.0945857	0.11173	0.846559	0.397241	0.817013	Gm20716	2001.92	0.102883	0.0747968	1.3755	0.168977	0.390315	Gm20716	1410.97	0.0457806	0.16421	0.278793	0.780404	0.864788
red	ENSMUSG00000036782	Klhl13	protein_coding	kelch-like 13 [Source:MGI Symbol;Acc:MGI:1914705]	682.652	0.0351559	0.0735345	0.478087	0.632588	0.925001	Klhl13	715.613	-0.0360563	0.0672164	-0.536421	0.591667	0.787925	Klhl13	566.127	-0.0437921	0.13744	-0.318627	0.750009	0.842455
red	ENSMUSG00000036940	Kdm1a	protein_coding	lysine (K)-specific demethylase 1A [Source:MGI Symbol;Acc:MGI:1196256]	1344.35	0.0217976	0.0402377	0.541719	0.588012	0.909948	Kdm1a	1316.4	-0.0702986	0.0608732	-1.15484	0.248158	0.494314	Kdm1a	1074.29	-0.201179	0.0600513	-3.35012	0.000807777	0.00363308
red	ENSMUSG00000001376	Vps50	protein_coding	VPS50 EARP/GARPII complex subunit [Source:MGI Symbol;Acc:MGI:1920538]	1135.8	0.00777097	0.0619387	0.125462	0.900158	0.987314	Vps50	1156.24	-0.0965223	0.0468863	-2.05865	0.039528	0.149321	Vps50	867.619	-0.208891	0.0918624	-2.27396	0.0229685	0.0610081
red	ENSMUSG00000020687	Cdc27	protein_coding	cell division cycle 27 [Source:MGI Symbol;Acc:MGI:102685]	1237.75	0.0400358	0.0627191	0.638334	0.523256	0.880405	Cdc27	1279.37	0.028266	0.0624862	0.452356	0.651013	0.826541	Cdc27	990.514	0.0652702	0.092144	0.70835	0.478728	0.626943
red	ENSMUSG00000031352	Hccs	protein_coding	holocytochrome c synthetase [Source:MGI Symbol;Acc:MGI:106911]	403.572	0.0903709	0.0664053	1.3609	0.173546	0.638448	Hccs	433.244	0.0369373	0.057997	0.636882	0.524202	0.742056	Hccs	331.255	0.0993764	0.117049	0.849015	0.395873	0.548952
red	ENSMUSG00000060314	Zfp941	protein_coding	zinc finger protein 941 [Source:MGI Symbol;Acc:MGI:3039601]	351.722	0.300245	0.113631	2.64229	0.00823485	0.169537	Zfp941	372.274	0.395818	0.0955765	4.14137	3.45e-05	0.000592038	Zfp941	270.081	-0.0923514	0.0877555	-1.05237	0.292629	0.445326
red	ENSMUSG00000003437	Paf1	protein_coding	Paf1, RNA polymerase II complex component [Source:MGI Symbol;Acc:MGI:1923988]	895.174	0.139804	0.0805488	1.73565	0.0826264	0.491941	Paf1	875.661	-0.0361643	0.060315	-0.599591	0.548779	0.760258	Paf1	751.343	-0.0851597	0.0913798	-0.931931	0.351372	0.506434
red	ENSMUSG00000020745	Pafah1b1	protein_coding	platelet-activating factor acetylhydrolase, isoform 1b, subunit 1 [Source:MGI Symbol;Acc:MGI:109520]	13886.2	-0.0093284	0.0409438	-0.227834	0.819775	0.967217	Pafah1b1	14592.3	-0.0278806	0.0306678	-0.909118	0.363288	0.615834	Pafah1b1	11008.4	-0.107607	0.0760976	-1.41407	0.157341	0.281779
red	ENSMUSG00000029062	Cdk11b	protein_coding	cyclin-dependent kinase 11B [Source:MGI Symbol;Acc:MGI:88353]	1294.99	-0.0056537	0.0459662	-0.122997	0.902109	0.987818	Cdk11b	1294.25	0.022016	0.0574693	0.383092	0.701651	0.856298	Cdk11b	1040.28	-0.173157	0.0746035	-2.32104	0.0202848	0.0550912
red	ENSMUSG00000027706	Sec62	protein_coding	SEC62 homolog (S. cerevisiae) [Source:MGI Symbol;Acc:MGI:1916526]	3652.38	0.0124745	0.0778602	0.160216	0.872711	0.98084	Sec62	4013.41	0.019574	0.027795	0.704229	0.48129	0.711364	Sec62	2972.24	0.143037	0.11429	1.25153	0.210743	0.350054
red	ENSMUSG00000038546	Ranbp9	protein_coding	RAN binding protein 9 [Source:MGI Symbol;Acc:MGI:1928741]	1610.27	-0.0159175	0.0489139	-0.325418	0.744865	0.950594	Ranbp9	1677.82	0.00992214	0.0528766	0.187647	0.851153	0.933258	Ranbp9	1319.07	0.00298011	0.0755246	0.0394588	0.968525	0.982823
red	ENSMUSG00000071281	Zfp65	protein_coding	zinc finger protein 65 [Source:MGI Symbol;Acc:MGI:107769]	324.127	-0.0969007	0.0862753	-1.12316	0.261371	0.728395	Zfp65	327.294	-0.0324263	0.0813586	-0.39856	0.690217	0.849638	Zfp65	252.05	-0.191916	0.137606	-1.39468	0.163113	0.289364
red	ENSMUSG00000042298	Ttc19	protein_coding	tetratricopeptide repeat domain 19 [Source:MGI Symbol;Acc:MGI:1920045]	1644.32	-0.00466668	0.0573792	-0.0813305	0.935179	0.991775	Ttc19	1657.83	-0.106981	0.0476566	-2.24482	0.0247794	0.10691	Ttc19	1228.41	-0.33864	0.0701334	-4.82852	1.38e-06	1.38e-05
red	ENSMUSG00000030660	Pik3c2a	protein_coding	phosphatidylinositol-4-phosphate 3-kinase catalytic subunit type 2 alpha [Source:MGI Symbol;Acc:MGI:1203729]	898.076	0.0681537	0.0564005	1.20839	0.226898	0.694757	Pik3c2a	963.563	0.0553785	0.0624441	0.886849	0.37516	0.625786	Pik3c2a	769.574	0.305664	0.121364	2.51857	0.0117831	0.0353357
red	ENSMUSG00000035437	Rabgap1	protein_coding	RAB GTPase activating protein 1 [Source:MGI Symbol;Acc:MGI:2385139]	2136.28	0.0352769	0.0502995	0.701336	0.483094	0.862339	Rabgap1	2091.42	0.00964693	0.0410157	0.235201	0.814053	0.914621	Rabgap1	1639.65	-0.1186	0.0689224	-1.72078	0.0852909	0.175919
red	ENSMUSG00000024242	Map4k3	protein_coding	mitogen-activated protein kinase kinase kinase kinase 3 [Source:MGI Symbol;Acc:MGI:2154405]	2254.12	0.00538642	0.0488677	0.110224	0.912231	0.987906	Map4k3	2275.77	-0.109837	0.0454989	-2.41405	0.0157763	0.077558	Map4k3	1741.6	-0.268984	0.0753642	-3.56912	0.000358179	0.00182549
red	ENSMUSG00000046873	Mbtps2	protein_coding	membrane-bound transcription factor peptidase, site 2 [Source:MGI Symbol;Acc:MGI:2444506]	763.058	0.0118966	0.0619502	0.192036	0.847714	0.975149	Mbtps2	809.417	0.0973368	0.0683279	1.42455	0.154286	0.368496	Mbtps2	610.773	0.110169	0.121678	0.905418	0.365244	0.520255
red	ENSMUSG00000034761	Map4k5	protein_coding	mitogen-activated protein kinase kinase kinase kinase 5 [Source:MGI Symbol;Acc:MGI:1925503]	1247.01	-0.00246575	0.0455892	-0.0540863	0.956866	0.994846	Map4k5	1227.08	-0.108785	0.0534783	-2.03418	0.0419332	0.155762	Map4k5	973.707	-0.302461	0.0791801	-3.81991	0.000133498	0.000778776
red	ENSMUSG00000069072	Slc7a14	protein_coding	solute carrier family 7 (cationic amino acid transporter, y+ system), member 14 [Source:MGI Symbol;Acc:MGI:3040688]	4476.89	0.00635297	0.0423465	0.150024	0.880746	0.981994	Slc7a14	4633.04	0.053778	0.0509434	1.05564	0.291132	0.542649	Slc7a14	3465.77	-0.177138	0.0712954	-2.48456	0.012971	0.0382829
red	ENSMUSG00000059401	Mamld1	protein_coding	mastermind-like domain containing 1 [Source:MGI Symbol;Acc:MGI:3045303]	848.944	0.018671	0.0690208	0.270513	0.786766	0.958599	Mamld1	836.285	0.112362	0.047639	2.35861	0.0183436	0.0863188	Mamld1	681.777	-0.0692914	0.0797698	-0.868642	0.385043	0.538653
red	ENSMUSG00000040359	Ufl1	protein_coding	UFM1 specific ligase 1 [Source:MGI Symbol;Acc:MGI:1914740]	660.483	-0.0489011	0.0884281	-0.553004	0.580261	0.905136	Ufl1	667.607	0.118929	0.0849556	1.3999	0.161543	0.378825	Ufl1	520.802	-0.0245342	0.104649	-0.234442	0.814642	0.888267
red	ENSMUSG00000029291	Rufy3	protein_coding	RUN and FYVE domain containing 3 [Source:MGI Symbol;Acc:MGI:106484]	4295.36	0.00106484	0.040736	0.0261399	0.979146	0.997615	Rufy3	4425.14	-0.0398099	0.030139	-1.32087	0.186543	0.41538	Rufy3	3330.35	-0.200131	0.069075	-2.8973	0.00376386	0.0135113
red	ENSMUSG00000030967	Zranb1	protein_coding	zinc finger, RAN-binding domain containing 1 [Source:MGI Symbol;Acc:MGI:106441]	1141.98	0.0344731	0.0461154	0.74754	0.454737	0.848247	Zranb1	1212.84	-0.0364365	0.0475742	-0.765887	0.443743	0.682938	Zranb1	928.872	-0.0192257	0.0718798	-0.26747	0.789108	0.870385
red	ENSMUSG00000025907	Rb1cc1	protein_coding	RB1-inducible coiled-coil 1 [Source:MGI Symbol;Acc:MGI:1341850]	2365.57	-0.0566541	0.0649179	-0.872704	0.382824	0.810204	Rb1cc1	2326.91	-0.104522	0.0535456	-1.95202	0.0509363	0.177365	Rb1cc1	1621.03	-0.274378	0.110133	-2.49134	0.0127264	0.0376832
red	ENSMUSG00000022016	Akap11	protein_coding	A kinase (PRKA) anchor protein 11 [Source:MGI Symbol;Acc:MGI:2684060]	8772.21	-0.0252436	0.0414611	-0.608852	0.542623	0.888387	Akap11	9122.6	-0.0890998	0.0325052	-2.74109	0.00612348	0.0385738	Akap11	6718.79	-0.132493	0.0799776	-1.65663	0.0975946	0.195021
red	ENSMUSG00000071359	Tbpl1	protein_coding	TATA box binding protein-like 1 [Source:MGI Symbol;Acc:MGI:1339946]	1070.33	-0.037414	0.0812519	-0.460469	0.645179	0.92649	Tbpl1	1134.28	-0.142973	0.0716635	-1.99506	0.0460365	0.16587	Tbpl1	844.242	-0.0452279	0.0987312	-0.458092	0.646886	0.766506
red	ENSMUSG00000036983	Tfb1m	protein_coding	transcription factor B1, mitochondrial [Source:MGI Symbol;Acc:MGI:2146851]	80.5163	-0.0232273	0.129151	-0.179846	0.857274	0.977108	Tfb1m	80.1938	0.00267	0.128259	0.0208173	0.983391	0.992816	Tfb1m	66.8925	-0.0101243	0.173153	-0.0584702	0.953374	0.973976
red	ENSMUSG00000020817	Rabep1	protein_coding	rabaptin, RAB GTPase binding effector protein 1 [Source:MGI Symbol;Acc:MGI:1860236]	3814.58	0.0379783	0.0339871	1.11743	0.263809	0.729367	Rabep1	3878.7	-0.0415465	0.0340999	-1.21837	0.223082	0.463175	Rabep1	2939.13	-0.124222	0.060727	-2.04557	0.0407983	0.0974826
red	ENSMUSG00000040040	Ift88	protein_coding	intraflagellar transport 88 [Source:MGI Symbol;Acc:MGI:98715]	312.033	0.0923295	0.0975152	0.946821	0.34373	0.78587	Ift88	309.749	-0.0828307	0.0774883	-1.06895	0.285094	0.536288	Ift88	244.472	-0.216033	0.11874	-1.81938	0.0688533	0.148928
red	ENSMUSG00000035898	Uba6	protein_coding	ubiquitin-like modifier activating enzyme 6 [Source:MGI Symbol;Acc:MGI:1913894]	654.422	-0.0418827	0.0641347	-0.653044	0.513728	0.876167	Uba6	667.815	-0.0645077	0.0792235	-0.81425	0.415502	0.65963	Uba6	478.584	-0.0193759	0.115818	-0.167296	0.867137	0.921683
red	ENSMUSG00000032405	Pias1	protein_coding	protein inhibitor of activated STAT 1 [Source:MGI Symbol;Acc:MGI:1913125]	1700.32	-0.0781298	0.0774619	-1.00862	0.313156	0.768045	Pias1	1843.69	-0.0423426	0.0534455	-0.792258	0.42821	0.669771	Pias1	1414.32	-0.072849	0.0736535	-0.989077	0.322625	0.477179
red	ENSMUSG00000021733	Slc4a7	protein_coding	solute carrier family 4, sodium bicarbonate cotransporter, member 7 [Source:MGI Symbol;Acc:MGI:2443878]	981.109	0.130773	0.0756896	1.72775	0.0840328	0.495458	Slc4a7	1030.16	0.0628228	0.0642336	0.978036	0.328056	0.582399	Slc4a7	738.58	-0.0712626	0.103929	-0.685685	0.492912	0.639308
red	ENSMUSG00000022280	Rnf19a	protein_coding	ring finger protein 19A [Source:MGI Symbol;Acc:MGI:1353623]	1100.13	-0.0669525	0.0551501	-1.214	0.224746	0.69208	Rnf19a	1094.85	-0.182541	0.0478643	-3.81373	0.000136887	0.00188385	Rnf19a	857.095	-0.117775	0.0856468	-1.37512	0.169093	0.297147
red	ENSMUSG00000015961	Adss	protein_coding	adenylosuccinate synthetase, non muscle [Source:MGI Symbol;Acc:MGI:87948]	1325.97	0.0494743	0.0420946	1.17531	0.239869	0.708258	Adss	1346.14	-0.113652	0.0437347	-2.59867	0.00935847	0.0529326	Adss	1074.12	-0.224843	0.0598287	-3.75811	0.000171205	0.000961952
red	ENSMUSG00000022749	Tbc1d23	protein_coding	TBC1 domain family, member 23 [Source:MGI Symbol;Acc:MGI:1914831]	762.441	-0.0105465	0.0526796	-0.200202	0.841323	0.972923	Tbc1d23	830.91	0.0301929	0.0481698	0.626801	0.530789	0.747031	Tbc1d23	630.351	-0.147484	0.0838679	-1.75853	0.0786577	0.165073
red	ENSMUSG00000004364	Cul3	protein_coding	cullin 3 [Source:MGI Symbol;Acc:MGI:1347360]	3166.93	-0.045107	0.0511183	-0.882404	0.377558	0.806147	Cul3	3355.06	0.0542391	0.0395435	1.37163	0.170178	0.392215	Cul3	2462.89	0.041298	0.0868676	0.475413	0.634493	0.756842
red	ENSMUSG00000020522	Mfap3	protein_coding	microfibrillar-associated protein 3 [Source:MGI Symbol;Acc:MGI:1924068]	486.051	-0.104245	0.0706546	-1.47541	0.140102	0.597593	Mfap3	477.402	-0.122102	0.0964722	-1.26567	0.205632	0.441059	Mfap3	381.27	-0.0513507	0.0953229	-0.538703	0.590092	0.721549
red	ENSMUSG00000016018	Mtrex	protein_coding	Mtr4 exosome RNA helicase [Source:MGI Symbol;Acc:MGI:1919448]	1369.26	0.0490281	0.055385	0.885225	0.376036	0.805585	Mtrex	1384.94	-0.0447852	0.0433826	-1.03233	0.301917	0.55486	Mtrex	1099.38	-0.138807	0.0601428	-2.30795	0.0210018	0.0566629
red	ENSMUSG00000025920	Stau2	protein_coding	staufen double-stranded RNA binding protein 2 [Source:MGI Symbol;Acc:MGI:1352508]	3004.35	-0.0628185	0.0520796	-1.2062	0.22774	0.695675	Stau2	3258.09	-0.00338363	0.0570544	-0.0593053	0.952709	0.980498	Stau2	2475.31	-0.0752428	0.0784577	-0.959024	0.337547	0.49252
red	ENSMUSG00000022321	Cdh10	protein_coding	cadherin 10 [Source:MGI Symbol;Acc:MGI:107436]	699.96	-0.0297862	0.0691195	-0.430938	0.666514	0.930698	Cdh10	708.674	-0.0278982	0.0533631	-0.522799	0.601114	0.793742	Cdh10	513.241	-0.218683	0.0831616	-2.62961	0.00854826	0.0270684
red	ENSMUSG00000024511	Rab27b	protein_coding	RAB27B, member RAS oncogene family [Source:MGI Symbol;Acc:MGI:1931295]	818.509	0.0499152	0.0661825	0.754205	0.450726	0.846194	Rab27b	896.501	0.0335731	0.056431	0.594941	0.551883	0.762224	Rab27b	590.138	-0.170166	0.0902317	-1.88588	0.0593111	0.131847
red	ENSMUSG00000021007	Spata7	protein_coding	spermatogenesis associated 7 [Source:MGI Symbol;Acc:MGI:2144877]	373.916	0.0252724	0.0756861	0.33391	0.738447	0.949186	Spata7	388.824	-0.113953	0.0608671	-1.87217	0.0611833	0.201944	Spata7	285.558	-0.283324	0.0932353	-3.03881	0.00237513	0.00915696
red	ENSMUSG00000034653	Ythdc2	protein_coding	YTH domain containing 2 [Source:MGI Symbol;Acc:MGI:2448561]	671.023	0.0397097	0.0905154	0.438706	0.660874	0.929219	Ythdc2	707.623	-0.141794	0.0672409	-2.10874	0.0349667	0.136426	Ythdc2	507.612	-0.345487	0.128517	-2.68826	0.00718255	0.0234584
red	ENSMUSG00000037999	Arap2	protein_coding	ArfGAP with RhoGAP domain, ankyrin repeat and PH domain 2 [Source:MGI Symbol;Acc:MGI:2684416]	2556.91	-0.0449742	0.0571921	-0.786371	0.43165	0.834799	Arap2	2697.21	-0.01003	0.0449729	-0.223024	0.823517	0.919243	Arap2	2020.89	0.0391549	0.094586	0.413961	0.678903	0.791079
red	ENSMUSG00000015342	Xk	protein_coding	X-linked Kx blood group [Source:MGI Symbol;Acc:MGI:103569]	590.861	-0.101225	0.0683215	-1.4816	0.138447	0.595269	Xk	615.603	-0.0877183	0.0646899	-1.35598	0.175105	0.399357	Xk	412.635	-0.276957	0.115998	-2.3876	0.0169588	0.0476626
red	ENSMUSG00000030347	D6Wsu163e	protein_coding	DNA segment, Chr 6, Wayne State University 163, expressed [Source:MGI Symbol;Acc:MGI:107893]	608.498	0.0683867	0.086174	0.793588	0.427435	0.832561	D6Wsu163e	620.903	-0.108769	0.0594061	-1.83094	0.0671094	0.214572	D6Wsu163e	481.379	-0.0380336	0.0994017	-0.382625	0.701998	0.808491
red	ENSMUSG00000019861	Gopc	protein_coding	golgi associated PDZ and coiled-coil motif containing [Source:MGI Symbol;Acc:MGI:2149946]	1212.91	-0.0311359	0.0506459	-0.614776	0.538703	0.88644	Gopc	1226.89	-0.0391896	0.0457909	-0.85584	0.392086	0.639494	Gopc	925.527	-0.132829	0.0805406	-1.64921	0.099104	0.197245
red	ENSMUSG00000039841	Zfp800	protein_coding	zinc finger protein 800 [Source:MGI Symbol;Acc:MGI:1889334]	313.797	0.0140359	0.0743822	0.1887	0.850328	0.975871	Zfp800	324.618	-0.112532	0.0984594	-1.14292	0.25307	0.500603	Zfp800	243.424	0.129851	0.120734	1.07551	0.282147	0.432969
red	ENSMUSG00000035623	Rsf1	protein_coding	remodeling and spacing factor 1 [Source:MGI Symbol;Acc:MGI:2682305]	1791.51	-0.0190595	0.0472509	-0.403368	0.686677	0.936243	Rsf1	1774.13	-0.0237287	0.0363751	-0.652335	0.514185	0.734806	Rsf1	1282.59	-0.211189	0.0950552	-2.22175	0.0263001	0.0681845
red	ENSMUSG00000020366	Mapk9	protein_coding	mitogen-activated protein kinase 9 [Source:MGI Symbol;Acc:MGI:1346862]	4300.92	0.00651347	0.0475656	0.136937	0.891081	0.985145	Mapk9	4499.27	0.0254054	0.033483	0.758755	0.447999	0.685847	Mapk9	3504.98	-0.0398554	0.069247	-0.575555	0.564916	0.700646
red	ENSMUSG00000027854	Sike1	protein_coding	suppressor of IKBKE 1 [Source:MGI Symbol;Acc:MGI:1913891]	964.944	0.0352907	0.131223	0.268937	0.787978	0.959268	Sike1	919.162	0.0266374	0.0894889	0.297661	0.765962	0.889851	Sike1	714.903	-0.164949	0.1469	-1.12287	0.261494	0.40964
red	ENSMUSG00000031604	Msmo1	protein_coding	methylsterol monoxygenase 1 [Source:MGI Symbol;Acc:MGI:1913484]	1562.4	-0.0474805	0.0816036	-0.581843	0.560673	0.894219	Msmo1	1506.82	-0.179879	0.0584149	-3.07934	0.00207459	0.0169355	Msmo1	1214.63	-0.0929063	0.125729	-0.738938	0.459945	0.609942
red	ENSMUSG00000036291	Ap5m1	protein_coding	adaptor-related protein complex 5, mu 1 subunit [Source:MGI Symbol;Acc:MGI:1921635]	632.391	0.0386406	0.0994266	0.388634	0.697547	0.938021	Ap5m1	654.574	-0.0757256	0.0821109	-0.922235	0.356406	0.609437	Ap5m1	506.561	-0.357505	0.116243	-3.07549	0.00210159	0.00826633
red	ENSMUSG00000029176	Anapc4	protein_coding	anaphase promoting complex subunit 4 [Source:MGI Symbol;Acc:MGI:1098673]	972.134	0.0643046	0.0695551	0.924514	0.355219	0.793681	Anapc4	1012.35	0.0453973	0.079272	0.572678	0.566863	0.771695	Anapc4	826.446	-0.287117	0.0827652	-3.46905	0.000522302	0.00252347
red	ENSMUSG00000039219	Arid4b	protein_coding	AT rich interactive domain 4B (RBP1-like) [Source:MGI Symbol;Acc:MGI:2137512]	1374.48	0.0364869	0.0673928	0.541406	0.588227	0.909948	Arid4b	1372.39	-0.20609	0.0611028	-3.37284	0.00074398	0.00753258	Arid4b	972.456	-0.349671	0.137648	-2.54034	0.0110746	0.0335675
red	ENSMUSG00000026020	Nop58	protein_coding	NOP58 ribonucleoprotein [Source:MGI Symbol;Acc:MGI:1933184]	901.508	-0.0546641	0.0830648	-0.65809	0.51048	0.875056	Nop58	938.073	0.00596441	0.0635984	0.0937824	0.925282	0.969374	Nop58	694.531	-0.0655392	0.0853918	-0.767512	0.442777	0.593474
red	ENSMUSG00000029686	Cul1	protein_coding	cullin 1 [Source:MGI Symbol;Acc:MGI:1349658]	2254.44	-0.0551952	0.0423099	-1.30455	0.192047	0.659013	Cul1	2285.56	0.0201377	0.0513079	0.392487	0.694698	0.852226	Cul1	1777.44	-0.176052	0.079977	-2.20128	0.027716	0.0711664
red	ENSMUSG00000020594	Pum2	protein_coding	pumilio RNA-binding family member 2 [Source:MGI Symbol;Acc:MGI:1931751]	5221.13	-0.0463008	0.0346306	-1.33699	0.181225	0.648833	Pum2	5566.99	-0.0999573	0.0558858	-1.7886	0.0736798	0.228391	Pum2	4140.78	-0.0966168	0.077181	-1.25182	0.210635	0.349986
red	ENSMUSG00000028926	Cdk14	protein_coding	cyclin-dependent kinase 14 [Source:MGI Symbol;Acc:MGI:894318]	7387.37	0.00567237	0.0513591	0.110445	0.912056	0.987906	Cdk14	7719.06	-0.183207	0.0751513	-2.43784	0.0147754	0.0740149	Cdk14	5988.46	-0.178096	0.0864933	-2.05908	0.0394866	0.0950481
red	ENSMUSG00000020074	Ccar1	protein_coding	cell division cycle and apoptosis regulator 1 [Source:MGI Symbol;Acc:MGI:1914750]	1173.7	0.0757897	0.0674444	1.12374	0.261125	0.728395	Ccar1	1126.17	-0.177009	0.0745506	-2.37435	0.0175797	0.083591	Ccar1	795.829	-0.205106	0.0938645	-2.18513	0.0288791	0.0735744
red	ENSMUSG00000030268	Bcat1	protein_coding	branched chain aminotransferase 1, cytosolic [Source:MGI Symbol;Acc:MGI:104861]	2389.63	0.0374464	0.0674074	0.555523	0.578537	0.904588	Bcat1	2542.6	-0.09507	0.0392498	-2.42218	0.0154279	0.0763756	Bcat1	1992.56	-0.0737875	0.0674971	-1.09319	0.274308	0.423929
red	ENSMUSG00000027002	Nckap1	protein_coding	NCK-associated protein 1 [Source:MGI Symbol;Acc:MGI:1355333]	12378.1	-0.0558583	0.0417584	-1.33765	0.181009	0.648826	Nckap1	12747.5	-0.0739055	0.0314496	-2.34996	0.0187753	0.0877435	Nckap1	9733.59	-0.164659	0.0794914	-2.07141	0.0383209	0.0928088
red	ENSMUSG00000028005	Gucy1b1	protein_coding	guanylate cyclase 1, soluble, beta 1 [Source:MGI Symbol;Acc:MGI:1860604]	2983.84	-0.0445906	0.0509324	-0.875486	0.38131	0.809743	Gucy1b1	3046.46	-0.175719	0.0526809	-3.33553	0.000851365	0.00837546	Gucy1b1	2234.04	-0.337059	0.0945914	-3.56331	0.000366204	0.00186049
red	ENSMUSG00000041408	Wapl	protein_coding	WAPL cohesin release factor [Source:MGI Symbol;Acc:MGI:2675859]	1481.28	0.0429881	0.0594997	0.722492	0.469992	0.855255	Wapl	1506.6	-0.0604967	0.05881	-1.02868	0.30363	0.556797	Wapl	1115.14	-0.0313707	0.0888474	-0.353085	0.724025	0.824481
red	ENSMUSG00000018481	Appbp2	protein_coding	amyloid beta precursor protein (cytoplasmic tail) binding protein 2 [Source:MGI Symbol;Acc:MGI:1914134]	2636.94	-0.0331785	0.0481615	-0.688901	0.490885	0.866198	Appbp2	2730.76	-0.0265193	0.0347598	-0.762932	0.445504	0.684374	Appbp2	2061.2	-0.125243	0.0773393	-1.61939	0.105363	0.206992
red	ENSMUSG00000027905	Ddx20	protein_coding	DEAD (Asp-Glu-Ala-Asp) box polypeptide 20 [Source:MGI Symbol;Acc:MGI:1858415]	249.352	-0.061525	0.0805599	-0.763718	0.445036	0.843102	Ddx20	258.598	-0.039165	0.0797787	-0.490921	0.623482	0.808204	Ddx20	205.647	-0.0525238	0.117374	-0.447491	0.65452	0.772355
red	ENSMUSG00000027091	Zc3h15	protein_coding	zinc finger CCCH-type containing 15 [Source:MGI Symbol;Acc:MGI:1919747]	1821.68	-0.0408909	0.039157	-1.04428	0.296356	0.756992	Zc3h15	1864.1	-0.0836515	0.0345534	-2.42093	0.0154807	0.0765941	Zc3h15	1446.72	-0.0810635	0.0646209	-1.25445	0.20968	0.348965
red	ENSMUSG00000033352	Map2k4	protein_coding	mitogen-activated protein kinase kinase 4 [Source:MGI Symbol;Acc:MGI:1346869]	4676.86	0.0358996	0.0363875	0.986592	0.323843	0.773329	Map2k4	4753.53	-0.0693555	0.0444856	-1.55906	0.118983	0.313125	Map2k4	3607.89	-0.247379	0.0589453	-4.19675	2.71e-05	0.000193303
red	ENSMUSG00000033419	Snap91	protein_coding	synaptosomal-associated protein 91 [Source:MGI Symbol;Acc:MGI:109132]	10525.7	-0.061553	0.0369431	-1.66616	0.0956822	0.522608	Snap91	11091.4	-0.105185	0.0320081	-3.2862	0.00101548	0.00963643	Snap91	8595.35	-0.184361	0.0691135	-2.66752	0.00764141	0.0246602
red	ENSMUSG00000032872	Cyb5r4	protein_coding	cytochrome b5 reductase 4 [Source:MGI Symbol;Acc:MGI:2386848]	484.358	-0.0631156	0.0945588	-0.667475	0.504469	0.872753	Cyb5r4	488.764	-0.122339	0.0854986	-1.43088	0.152464	0.365655	Cyb5r4	402.145	-0.11223	0.117863	-0.952214	0.340988	0.495707
red	ENSMUSG00000063052	Lrrc40	protein_coding	leucine rich repeat containing 40 [Source:MGI Symbol;Acc:MGI:1914394]	456.072	0.044414	0.0703192	0.631605	0.527645	0.882281	Lrrc40	498.779	-0.0161961	0.0692206	-0.233978	0.815002	0.915107	Lrrc40	389.319	0.143554	0.123714	1.16037	0.245898	0.392236
red	ENSMUSG00000067851	Arfgef1	protein_coding	ADP-ribosylation factor guanine nucleotide-exchange factor 1(brefeldin A-inhibited) [Source:MGI Symbol;Acc:MGI:2442988]	3278.46	-0.0652903	0.0621226	-1.05099	0.293262	0.752821	Arfgef1	3261	-0.0766316	0.0793823	-0.965349	0.33437	0.588765	Arfgef1	2372.9	-0.197427	0.08489	-2.32568	0.0200358	0.0545284
red	ENSMUSG00000039585	Myo9a	protein_coding	myosin IXa [Source:MGI Symbol;Acc:MGI:107735]	3143.16	-0.0292407	0.0761562	-0.383956	0.701011	0.938155	Myo9a	3105.94	-0.285488	0.11146	-2.56134	0.0104268	0.0571487	Myo9a	2148.47	-0.13998	0.155917	-0.89779	0.369298	0.524087
red	ENSMUSG00000058258	Idi1	protein_coding	isopentenyl-diphosphate delta isomerase [Source:MGI Symbol;Acc:MGI:2442264]	953.889	-0.044742	0.0897314	-0.498621	0.618046	0.921991	Idi1	903.038	-0.263209	0.0913065	-2.8827	0.00394281	0.0278118	Idi1	688.015	-0.316364	0.152991	-2.06786	0.0386534	0.0933974
red	ENSMUSG00000011831	Evi5	protein_coding	ecotropic viral integration site 5 [Source:MGI Symbol;Acc:MGI:104736]	1511.79	0.0644957	0.0693332	0.930228	0.352253	0.791665	Evi5	1562.2	-0.0158493	0.0426901	-0.371264	0.710441	0.860849	Evi5	1258.38	-0.00497456	0.0640511	-0.0776654	0.938094	0.964686
red	ENSMUSG00000039756	Dnttip2	protein_coding	deoxynucleotidyltransferase, terminal, interacting protein 2 [Source:MGI Symbol;Acc:MGI:1923173]	490.459	-0.0519609	0.0746936	-0.695654	0.486646	0.864828	Dnttip2	496.776	0.0179284	0.0585941	0.305977	0.759622	0.886245	Dnttip2	401.791	0.0552775	0.109152	0.506426	0.612558	0.73903
red	ENSMUSG00000035864	Syt1	protein_coding	synaptotagmin I [Source:MGI Symbol;Acc:MGI:99667]	35468	-0.0335107	0.0390764	-0.857567	0.391132	0.813384	Syt1	36373.6	-0.160581	0.0383862	-4.18328	2.87e-05	0.000503753	Syt1	27042.9	-0.394057	0.0918153	-4.29184	1.77e-05	0.000133526
red	ENSMUSG00000024290	Rock1	protein_coding	Rho-associated coiled-coil containing protein kinase 1 [Source:MGI Symbol;Acc:MGI:107927]	850.546	0.148056	0.0908097	1.6304	0.103018	0.538798	Rock1	866.744	0.0852048	0.05878	1.44955	0.147183	0.358244	Rock1	697.729	0.12637	0.131351	0.962074	0.336013	0.490884
red	ENSMUSG00000030557	Mef2a	protein_coding	myocyte enhancer factor 2A [Source:MGI Symbol;Acc:MGI:99532]	4451.42	-0.060856	0.0492795	-1.23491	0.216862	0.686038	Mef2a	4639.17	-0.150952	0.0514325	-2.93495	0.00333601	0.0245798	Mef2a	3484.21	-0.178179	0.074173	-2.40221	0.0162966	0.046099
red	ENSMUSG00000052852	Reep1	protein_coding	receptor accessory protein 1 [Source:MGI Symbol;Acc:MGI:1098827]	2497.49	-0.0406986	0.0385254	-1.05641	0.290781	0.751247	Reep1	2484.67	-0.161564	0.0346658	-4.6606	3.15e-06	7.63e-05	Reep1	1924.52	-0.268549	0.060939	-4.40685	1.05e-05	8.42e-05
red	ENSMUSG00000026434	Nucks1	protein_coding	nuclear casein kinase and cyclin-dependent kinase substrate 1 [Source:MGI Symbol;Acc:MGI:1934811]	3712.2	0.0216726	0.0585355	0.370248	0.711198	0.940769	Nucks1	3904.23	-0.0189813	0.043007	-0.441354	0.658957	0.831126	Nucks1	3023.45	0.0396715	0.0962467	0.412185	0.680204	0.792061
red	ENSMUSG00000079469	Pigb	protein_coding	phosphatidylinositol glycan anchor biosynthesis, class B [Source:MGI Symbol;Acc:MGI:1891825]	328.364	0.0410481	0.08849	0.463873	0.642738	0.926222	Pigb	331.269	0.0720438	0.0705748	1.02081	0.307342	0.561096	Pigb	265.553	-0.0809468	0.0886477	-0.913129	0.361175	0.516424
red	ENSMUSG00000027805	Pfn2	protein_coding	profilin 2 [Source:MGI Symbol;Acc:MGI:97550]	8118.18	-0.0872698	0.03565	-2.44796	0.0143668	0.217873	Pfn2	8670.5	-0.148585	0.0355439	-4.18034	2.91e-05	0.000509033	Pfn2	6701.96	-0.246615	0.0862093	-2.86065	0.00422767	0.0149175
red	ENSMUSG00000061244	Exoc5	protein_coding	exocyst complex component 5 [Source:MGI Symbol;Acc:MGI:2145645]	1476.09	-0.00328115	0.0637025	-0.0515073	0.958921	0.995148	Exoc5	1557.65	-0.0613897	0.0492165	-1.24734	0.212273	0.449933	Exoc5	1126.28	-0.0957335	0.0976925	-0.979947	0.327112	0.481463
red	ENSMUSG00000029752	Asns	protein_coding	asparagine synthetase [Source:MGI Symbol;Acc:MGI:1350929]	1641.15	0.0478834	0.0391405	1.22337	0.221189	0.689103	Asns	1684.92	-0.162234	0.045824	-3.54037	0.000399568	0.00453305	Asns	1334.34	-0.143054	0.0608099	-2.35249	0.0186483	0.0513847
red	ENSMUSG00000046707	Csnk2a2	protein_coding	casein kinase 2, alpha prime polypeptide [Source:MGI Symbol;Acc:MGI:88547]	1176.56	-0.00117884	0.0699966	-0.0168414	0.986563	0.998867	Csnk2a2	1169.06	-0.000216806	0.0780962	-0.00277614	0.997785	0.998857	Csnk2a2	948.939	0.0207478	0.0600547	0.345483	0.729732	0.828451
red	ENSMUSG00000030254	Rad18	protein_coding	RAD18 E3 ubiquitin protein ligase [Source:MGI Symbol;Acc:MGI:1890476]	105.628	0.131934	0.11052	1.19376	0.232572	0.701165	Rad18	105.849	0.0446267	0.136857	0.326082	0.744362	0.878779	Rad18	79.9539	-0.146908	0.144854	-1.01418	0.310495	0.464231
red	ENSMUSG00000026110	Mgat4a	protein_coding	mannoside acetylglucosaminyltransferase 4, isoenzyme A [Source:MGI Symbol;Acc:MGI:2662992]	1278.38	-0.00248246	0.0508995	-0.0487718	0.961101	0.995153	Mgat4a	1308.67	-0.130607	0.0647664	-2.01658	0.0437389	0.1603	Mgat4a	1038.82	-0.118513	0.0918084	-1.29087	0.196748	0.332356
red	ENSMUSG00000020590	Snx13	protein_coding	sorting nexin 13 [Source:MGI Symbol;Acc:MGI:2661416]	2115.59	-0.0483834	0.0469955	-1.02953	0.303229	0.761233	Snx13	2207.05	-0.0463358	0.050416	-0.919069	0.35806	0.610907	Snx13	1621.31	-0.237745	0.108118	-2.19894	0.0278819	0.0715223
red	ENSMUSG00000002428	Hltf	protein_coding	helicase-like transcription factor [Source:MGI Symbol;Acc:MGI:1196437]	524.504	0.103082	0.0800686	1.28742	0.197948	0.665918	Hltf	563.84	0.146718	0.0694279	2.11324	0.0345805	0.13528	Hltf	424.849	-0.0946138	0.0978573	-0.966855	0.333617	0.488183
red	ENSMUSG00000019894	Slc6a15	protein_coding	solute carrier family 6 (neurotransmitter transporter), member 15 [Source:MGI Symbol;Acc:MGI:2143484]	1553.81	0.0486565	0.0625647	0.777699	0.436746	0.837959	Slc6a15	1587.89	-0.158733	0.0579124	-2.74092	0.00612673	0.0385738	Slc6a15	1177.29	-0.26664	0.0738829	-3.60895	0.000307438	0.00159727
red	ENSMUSG00000049470	Aff4	protein_coding	AF4/FMR2 family, member 4 [Source:MGI Symbol;Acc:MGI:2136171]	7584.04	0.0135721	0.0610481	0.222318	0.824066	0.967983	Aff4	7651.66	-0.0160508	0.049129	-0.326707	0.74389	0.878779	Aff4	5845.93	-0.23985	0.102391	-2.34249	0.0191555	0.0525155
red	ENSMUSG00000013736	Trnt1	protein_coding	tRNA nucleotidyl transferase, CCA-adding, 1 [Source:MGI Symbol;Acc:MGI:1917297]	564.031	0.0571878	0.0637748	0.896715	0.369871	0.801377	Trnt1	562.928	-0.0496268	0.0570786	-0.869446	0.384603	0.634155	Trnt1	426.42	-0.156581	0.0843663	-1.85597	0.0634578	0.139404
red	ENSMUSG00000037935	Smarce1	protein_coding	SWI/SNF related, matrix associated, actin dependent regulator of chromatin, subfamily e, member 1 [Source:MGI Symbol;Acc:MGI:1927347]	830.465	0.100425	0.0834072	1.20403	0.228577	0.696674	Smarce1	829.049	-0.0529934	0.111898	-0.473585	0.635796	0.817102	Smarce1	681.005	-0.0982353	0.120935	-0.812299	0.41662	0.568703
red	ENSMUSG00000043154	Ppp2r3a	protein_coding	protein phosphatase 2, regulatory subunit B'', alpha [Source:MGI Symbol;Acc:MGI:2442104]	1375.99	0.0973088	0.0580599	1.67601	0.0937366	0.518379	Ppp2r3a	1533.72	0.149726	0.062022	2.41407	0.0157754	0.077558	Ppp2r3a	1206.77	0.251845	0.0939957	2.67932	0.00737718	0.0240002
red	ENSMUSG00000019948	Actr6	protein_coding	ARP6 actin-related protein 6 [Source:MGI Symbol;Acc:MGI:1914269]	274.703	-0.00159809	0.102544	-0.0155845	0.987566	0.998867	Actr6	303.75	0.0233278	0.0933189	0.24998	0.802603	0.908052	Actr6	223.442	-0.0428273	0.145203	-0.294947	0.768034	0.855573
red	ENSMUSG00000028883	Sema3a	protein_coding	sema domain, immunoglobulin domain (Ig), short basic domain, secreted, (semaphorin) 3A [Source:MGI Symbol;Acc:MGI:107558]	184.879	-0.0449675	0.173933	-0.258533	0.795995	0.960512	Sema3a	175.247	0.107062	0.258711	0.413829	0.678999	0.842584	Sema3a	113.017	-0.168834	0.18454	-0.914891	0.360249	0.515529
red	ENSMUSG00000030016	Zfp638	protein_coding	zinc finger protein 638 [Source:MGI Symbol;Acc:MGI:1203484]	2458.99	0.00876605	0.045949	0.190778	0.8487	0.975504	Zfp638	2370.89	-0.0127804	0.0618276	-0.20671	0.836236	0.926376	Zfp638	1708.54	-0.380864	0.1078	-3.53307	0.000410758	0.00204899
red	ENSMUSG00000007411	Mark3	protein_coding	MAP/microtubule affinity regulating kinase 3 [Source:MGI Symbol;Acc:MGI:1341865]	1692.97	0.0183138	0.0463817	0.394849	0.692954	0.937494	Mark3	1661.9	-0.106998	0.0484783	-2.20712	0.0273055	0.115005	Mark3	1379.37	-0.146566	0.068841	-2.12905	0.0332501	0.082468
red	ENSMUSG00000022770	Dlg1	protein_coding	discs large MAGUK scaffold protein 1 [Source:MGI Symbol;Acc:MGI:107231]	2821.81	0.00974652	0.0578208	0.168564	0.866139	0.979249	Dlg1	2937.82	-0.000326139	0.0512363	-0.00636539	0.994921	0.997627	Dlg1	2265.43	0.0228751	0.0829722	0.275696	0.782782	0.866321
red	ENSMUSG00000020650	Bcap29	protein_coding	B cell receptor associated protein 29 [Source:MGI Symbol;Acc:MGI:101917]	695.018	0.0829073	0.073857	1.12254	0.261634	0.728395	Bcap29	764.716	0.051676	0.0853633	0.605365	0.544936	0.75796	Bcap29	588.504	0.16707	0.117019	1.42771	0.153376	0.276264
red	ENSMUSG00000026585	Kifap3	protein_coding	kinesin-associated protein 3 [Source:MGI Symbol;Acc:MGI:107566]	6355.56	-0.0242951	0.0331454	-0.732985	0.463567	0.852843	Kifap3	6501.88	-0.136476	0.0359199	-3.79946	0.00014501	0.00197263	Kifap3	4863.14	-0.256075	0.0816813	-3.13505	0.00171825	0.00695151
red	ENSMUSG00000026705	Klhl20	protein_coding	kelch-like 20 [Source:MGI Symbol;Acc:MGI:2444855]	481.284	0.0116731	0.0660039	0.176854	0.859623	0.978046	Klhl20	486.701	-0.0881088	0.0590475	-1.49217	0.135655	0.33956	Klhl20	388.569	-0.169158	0.0920576	-1.83753	0.0661318	0.144093
red	ENSMUSG00000017485	Top2b	protein_coding	topoisomerase (DNA) II beta [Source:MGI Symbol;Acc:MGI:98791]	2679.15	-0.014618	0.0533735	-0.273882	0.784175	0.958088	Top2b	2643.25	-0.101366	0.0578225	-1.75306	0.0795923	0.241327	Top2b	2034.53	0.0954903	0.110664	0.862885	0.388201	0.541639
red	ENSMUSG00000025016	Tm9sf3	protein_coding	transmembrane 9 superfamily member 3 [Source:MGI Symbol;Acc:MGI:1914262]	3985.16	0.0206977	0.0516744	0.40054	0.688759	0.937045	Tm9sf3	4287.95	0.0927276	0.0328951	2.81888	0.00481908	0.0320994	Tm9sf3	3412.87	0.242617	0.101899	2.38095	0.0172679	0.0483103
red	ENSMUSG00000025437	Usp33	protein_coding	ubiquitin specific peptidase 33 [Source:MGI Symbol;Acc:MGI:2159711]	2967.26	5.55e-05	0.0612117	0.000906935	0.999276	0.999947	Usp33	3039.03	-0.0314583	0.0423193	-0.743355	0.457267	0.69331	Usp33	2203.28	-0.204376	0.0776631	-2.63157	0.00849916	0.0269293
red	ENSMUSG00000031284	Pak3	protein_coding	p21 (RAC1) activated kinase 3 [Source:MGI Symbol;Acc:MGI:1339656]	3779.96	-0.0274598	0.0535974	-0.512334	0.608417	0.917861	Pak3	3976.29	0.0281985	0.0654617	0.430764	0.66664	0.835345	Pak3	2574.48	-0.136179	0.100813	-1.3508	0.176759	0.307156
red	ENSMUSG00000027012	Dync1i2	protein_coding	dynein cytoplasmic 1 intermediate chain 2 [Source:MGI Symbol;Acc:MGI:107750]	2171.1	0.000200847	0.0431801	0.00465137	0.996289	0.999246	Dync1i2	2207.6	-0.0502342	0.0306714	-1.63782	0.10146	0.282912	Dync1i2	1700.33	-0.104619	0.0653088	-1.60191	0.109176	0.212852
red	ENSMUSG00000029203	Ube2k	protein_coding	ubiquitin-conjugating enzyme E2K [Source:MGI Symbol;Acc:MGI:1858216]	2370.94	0.0753406	0.0455071	1.65558	0.097807	0.52788	Ube2k	2467.68	-0.0867266	0.0432039	-2.00738	0.0447094	0.162611	Ube2k	1791.33	-0.0424838	0.0968394	-0.438704	0.660876	0.777263
red	ENSMUSG00000031592	Pcm1	protein_coding	pericentriolar material 1 [Source:MGI Symbol;Acc:MGI:1277958]	2293.39	0.00859266	0.0468878	0.18326	0.854594	0.976761	Pcm1	2256.77	-0.0356007	0.0422207	-0.843203	0.399115	0.645898	Pcm1	1617.78	-0.204406	0.0737518	-2.77153	0.00557931	0.0189406
red	ENSMUSG00000027598	Itch	protein_coding	itchy, E3 ubiquitin protein ligase [Source:MGI Symbol;Acc:MGI:1202301]	1732.21	0.0233522	0.0391804	0.596019	0.551163	0.89132	Itch	1790.67	-0.0823578	0.0610199	-1.34969	0.177116	0.402347	Itch	1387.41	-0.104495	0.0756079	-1.38206	0.166952	0.294499
red	ENSMUSG00000021273	Fdft1	protein_coding	farnesyl diphosphate farnesyl transferase 1 [Source:MGI Symbol;Acc:MGI:102706]	1599.27	-0.0431444	0.0638395	-0.675827	0.499151	0.86971	Fdft1	1568.35	-0.0843437	0.0535732	-1.57436	0.115404	0.306854	Fdft1	1350.42	-0.200664	0.0777451	-2.58106	0.00984988	0.0304878
red	ENSMUSG00000037149	Ddx1	protein_coding	DEAD (Asp-Glu-Ala-Asp) box polypeptide 1 [Source:MGI Symbol;Acc:MGI:2144727]	2370.84	0.0363815	0.0553694	0.657069	0.511137	0.875056	Ddx1	2434.2	-0.0327825	0.0746082	-0.439396	0.660375	0.831869	Ddx1	1970.63	-0.102115	0.100369	-1.01739	0.308966	0.462674
red	ENSMUSG00000024921	Smarca2	protein_coding	SWI/SNF related, matrix associated, actin dependent regulator of chromatin, subfamily a, member 2 [Source:MGI Symbol;Acc:MGI:99603]	6224.67	-0.0153126	0.0462337	-0.3312	0.740493	0.949895	Smarca2	6271.14	-0.0577821	0.0367786	-1.57108	0.116165	0.30809	Smarca2	4751.73	-0.186167	0.0844922	-2.20336	0.0275695	0.0708688
red	ENSMUSG00000038332	Sesn1	protein_coding	sestrin 1 [Source:MGI Symbol;Acc:MGI:2155278]	1065.82	-0.0644483	0.0652795	-0.987267	0.323512	0.773329	Sesn1	1126.95	-0.101292	0.0579576	-1.7477	0.0805164	0.243005	Sesn1	903.804	-0.0644273	0.0709232	-0.908409	0.363662	0.518638
red	ENSMUSG00000000266	Mid2	protein_coding	midline 2 [Source:MGI Symbol;Acc:MGI:1344333]	670.8	0.116924	0.0770811	1.5169	0.129292	0.580219	Mid2	751.114	0.0197178	0.0672522	0.293193	0.769375	0.891921	Mid2	560.132	0.137173	0.0971917	1.41137	0.158135	0.282911
red	ENSMUSG00000038784	Cnot4	protein_coding	CCR4-NOT transcription complex, subunit 4 [Source:MGI Symbol;Acc:MGI:1859026]	984.799	-0.0894727	0.0599516	-1.49242	0.13559	0.591368	Cnot4	1017.27	-0.20397	0.0643083	-3.17175	0.00151522	0.0132095	Cnot4	762.591	-0.261676	0.0732091	-3.57437	0.000351071	0.00179408
red	ENSMUSG00000044098	Rsbn1	protein_coding	rosbin, round spermatid basic protein 1 [Source:MGI Symbol;Acc:MGI:2444993]	810.415	0.0862073	0.0676568	1.27419	0.202598	0.669497	Rsbn1	897.477	-0.0532043	0.0619056	-0.859443	0.390096	0.638366	Rsbn1	633.264	-0.0113953	0.0991591	-0.114919	0.908509	0.946607
red	ENSMUSG00000052539	Magi3	protein_coding	membrane associated guanylate kinase, WW and PDZ domain containing 3 [Source:MGI Symbol;Acc:MGI:1923484]	1373.74	-0.0320763	0.0495377	-0.647513	0.5173	0.877798	Magi3	1344.5	-0.0607865	0.0427677	-1.42132	0.155224	0.369912	Magi3	985.992	-0.308245	0.0867333	-3.55394	0.000379502	0.00192012
red	ENSMUSG00000103707	Pcdha6	protein_coding	protocadherin alpha 6 [Source:MGI Symbol;Acc:MGI:1298367]	220.532	0.137935	0.161312	0.855085	0.392504	0.814998	Pcdha6	226.019	0.00448395	0.146217	0.0306663	0.975536	0.98935	Pcdha6	153.684	-0.269862	0.163606	-1.64946	0.0990541	0.197183
red	ENSMUSG00000022812	Gsk3b	protein_coding	glycogen synthase kinase 3 beta [Source:MGI Symbol;Acc:MGI:1861437]	6010.74	-0.00552098	0.0530506	-0.10407	0.917114	0.989218	Gsk3b	6193.95	-0.0463765	0.0338531	-1.36993	0.170707	0.393178	Gsk3b	4675.3	-0.127717	0.061314	-2.083	0.0372516	0.090671
red	ENSMUSG00000030172	Erc1	protein_coding	ELKS/RAB6-interacting/CAST family member 1 [Source:MGI Symbol;Acc:MGI:2151013]	2152.8	-0.0514851	0.0452784	-1.13708	0.255505	0.723672	Erc1	2105.74	-0.155258	0.0507579	-3.05879	0.00222233	0.0178452	Erc1	1648.47	-0.130027	0.0597877	-2.17481	0.0296444	0.0751486
red	ENSMUSG00000034021	Pds5b	protein_coding	PDS5 cohesin associated factor B [Source:MGI Symbol;Acc:MGI:2140945]	3792.59	0.0081348	0.0442169	0.183975	0.854033	0.976761	Pds5b	3905.41	-0.0964612	0.0507519	-1.90064	0.0573487	0.192775	Pds5b	2790.53	-0.289802	0.0826877	-3.50477	0.000456997	0.0022427
red	ENSMUSG00000041658	Rragb	protein_coding	Ras-related GTP binding B [Source:MGI Symbol;Acc:MGI:3038613]	1278.05	0.045181	0.0583054	0.774902	0.438397	0.839096	Rragb	1305.87	-0.0961354	0.0511969	-1.87776	0.0604142	0.200157	Rragb	975.054	-0.190329	0.0731784	-2.60089	0.0092982	0.0290687
red	ENSMUSG00000036712	Cyld	protein_coding	CYLD lysine 63 deubiquitinase [Source:MGI Symbol;Acc:MGI:1921506]	2707.91	-0.0727243	0.0434386	-1.67419	0.0940937	0.520092	Cyld	2802.2	-0.145643	0.063355	-2.29884	0.0215139	0.0966624	Cyld	2138.97	-0.221454	0.0780366	-2.83782	0.00454226	0.0158615
red	ENSMUSG00000004843	Chmp2b	protein_coding	charged multivesicular body protein 2B [Source:MGI Symbol;Acc:MGI:1916192]	1048.18	-0.0384965	0.0469363	-0.820185	0.412111	0.824476	Chmp2b	1092.34	-0.0458386	0.0406741	-1.12697	0.259755	0.508358	Chmp2b	861.503	0.023883	0.0940556	0.253924	0.799554	0.878184
red	ENSMUSG00000043207	Zmpste24	protein_coding	zinc metallopeptidase, STE24 [Source:MGI Symbol;Acc:MGI:1890508]	862.152	0.018462	0.0650094	0.28399	0.776418	0.956532	Zmpste24	973.91	0.112182	0.0415413	2.70049	0.0069238	0.0421961	Zmpste24	813.143	0.423381	0.113617	3.72639	0.00019424	0.00107292
red	ENSMUSG00000028552	Eps15	protein_coding	epidermal growth factor receptor pathway substrate 15 [Source:MGI Symbol;Acc:MGI:104583]	6085.43	-0.0376606	0.0467052	-0.806347	0.420043	0.82917	Eps15	6501.13	-0.0849323	0.0435848	-1.94867	0.0513351	0.178353	Eps15	4803.69	-0.103823	0.0859575	-1.20784	0.22711	0.369717
red	ENSMUSG00000042590	Ipo11	protein_coding	importin 11 [Source:MGI Symbol;Acc:MGI:2442377]	1370.58	-0.0398559	0.054722	-0.728333	0.46641	0.854057	Ipo11	1407.6	-0.0244791	0.0408782	-0.598832	0.549285	0.760602	Ipo11	1091.93	-0.112359	0.0887899	-1.26544	0.205713	0.34364
red	ENSMUSG00000038301	Snx10	protein_coding	sorting nexin 10 [Source:MGI Symbol;Acc:MGI:1919232]	2452.52	-0.0484603	0.0513334	-0.944029	0.345155	0.786615	Snx10	2599.96	0.00578941	0.054652	0.105932	0.915636	0.965165	Snx10	1954.73	0.0324947	0.0846581	0.383835	0.701101	0.807842
red	ENSMUSG00000038344	Txlng	protein_coding	taxilin gamma [Source:MGI Symbol;Acc:MGI:3590652]	405.427	0.075234	0.0813611	0.924692	0.355126	0.793681	Txlng	402.9	0.0142185	0.0715807	0.198636	0.842547	0.929323	Txlng	286.722	-0.229395	0.119048	-1.92691	0.0539914	0.122179
red	ENSMUSG00000031918	Mtmr2	protein_coding	myotubularin related protein 2 [Source:MGI Symbol;Acc:MGI:1924366]	1058.67	0.063211	0.0706784	0.894346	0.371137	0.802794	Mtmr2	1112.02	0.0597934	0.0789795	0.757075	0.449005	0.686521	Mtmr2	910.412	0.0614766	0.0868492	0.707854	0.479036	0.627189
red	ENSMUSG00000025878	Uimc1	protein_coding	ubiquitin interaction motif containing 1 [Source:MGI Symbol;Acc:MGI:103185]	337.441	-0.0428394	0.135527	-0.316094	0.751931	0.95242	Uimc1	331.578	0.0571912	0.0911439	0.627483	0.530343	0.746791	Uimc1	256.136	0.15969	0.148432	1.07585	0.281996	0.432865
red	ENSMUSG00000020988	L2hgdh	protein_coding	L-2-hydroxyglutarate dehydrogenase [Source:MGI Symbol;Acc:MGI:2384968]	422.271	0.180809	0.0798295	2.26494	0.0235161	0.280954	L2hgdh	445.45	0.118471	0.0732966	1.61632	0.106024	0.290963	L2hgdh	358.805	-0.000819389	0.0827358	-0.00990368	0.992098	0.995959
red	ENSMUSG00000030304	Ergic2	protein_coding	ERGIC and golgi 2 [Source:MGI Symbol;Acc:MGI:1914706]	868.671	0.0603232	0.122657	0.491803	0.622859	0.922765	Ergic2	863.594	0.0265149	0.0631457	0.419901	0.674558	0.839899	Ergic2	664.861	-0.177078	0.126542	-1.39936	0.161704	0.287548
red	ENSMUSG00000026384	Ptpn4	protein_coding	protein tyrosine phosphatase, non-receptor type 4 [Source:MGI Symbol;Acc:MGI:1099792]	2960.12	-0.101945	0.0868898	-1.17327	0.240686	0.709517	Ptpn4	3140.72	-0.0754898	0.0877413	-0.860368	0.389586	0.638062	Ptpn4	2053.87	0.0846974	0.12902	0.656466	0.511524	0.656244
red	ENSMUSG00000027433	Xrn2	protein_coding	5'-3' exoribonuclease 2 [Source:MGI Symbol;Acc:MGI:894687]	919.065	0.206034	0.0941786	2.18769	0.0286919	0.309478	Xrn2	936.969	-0.0400259	0.0906886	-0.441355	0.658956	0.831126	Xrn2	739.314	-0.0590749	0.0898057	-0.657808	0.510661	0.655534
red	ENSMUSG00000045624	Esf1	protein_coding	ESF1 nucleolar pre-rRNA processing protein homolog [Source:MGI Symbol;Acc:MGI:1913830]	582.583	0.00737508	0.0721713	0.102188	0.918607	0.989218	Esf1	593.211	-0.0849325	0.0533054	-1.59332	0.111089	0.29931	Esf1	424.253	-0.20553	0.12868	-1.59722	0.110216	0.214479
red	ENSMUSG00000039033	Tasp1	protein_coding	taspase, threonine aspartase 1 [Source:MGI Symbol;Acc:MGI:1923062]	347.666	-0.00134828	0.0661775	-0.0203737	0.983745	0.998867	Tasp1	348.851	-0.129029	0.0613775	-2.10223	0.0355332	0.138061	Tasp1	280.603	-0.299273	0.100101	-2.9897	0.0027925	0.0105143
red	ENSMUSG00000030795	Fus	protein_coding	fused in sarcoma [Source:MGI Symbol;Acc:MGI:1353633]	3430.35	0.077245	0.0723444	1.06774	0.285638	0.747481	Fus	3415.18	0.0833044	0.0667923	1.24722	0.212318	0.449959	Fus	2682.43	-0.27416	0.101631	-2.69761	0.00698387	0.0229026
red	ENSMUSG00000037896	Rcor1	protein_coding	REST corepressor 1 [Source:MGI Symbol;Acc:MGI:106340]	632.75	-0.0109369	0.0718339	-0.152253	0.878988	0.981778	Rcor1	594.36	-0.177376	0.0843578	-2.10266	0.0354954	0.137944	Rcor1	490.859	-0.0856168	0.0837056	-1.02283	0.306387	0.460131
red	ENSMUSG00000024491	Rbm27	protein_coding	RNA binding motif protein 27 [Source:MGI Symbol;Acc:MGI:2147194]	1131.05	0.00886484	0.0523946	0.169194	0.865644	0.979249	Rbm27	1161.11	-0.0592342	0.0590216	-1.0036	0.315571	0.569838	Rbm27	892.324	-0.0221773	0.0832594	-0.266364	0.789959	0.870759
red	ENSMUSG00000020189	Osbpl8	protein_coding	oxysterol binding protein-like 8 [Source:MGI Symbol;Acc:MGI:2443807]	2160.47	-0.00340014	0.0564071	-0.0602787	0.951934	0.993891	Osbpl8	2193.32	-0.00972071	0.0589109	-0.165007	0.868938	0.942135	Osbpl8	1520.97	-0.188958	0.0872378	-2.16601	0.0303104	0.0765581
red	ENSMUSG00000020664	Dld	protein_coding	dihydrolipoamide dehydrogenase [Source:MGI Symbol;Acc:MGI:107450]	2155.42	0.0112439	0.0470292	0.239084	0.811041	0.964856	Dld	2268.66	0.00236803	0.0380062	0.0623064	0.950319	0.979762	Dld	1784.09	-0.0193429	0.0931132	-0.207736	0.835435	0.901951
red	ENSMUSG00000024583	Txnl1	protein_coding	thioredoxin-like 1 [Source:MGI Symbol;Acc:MGI:1860078]	1381.36	-0.00432474	0.0560187	-0.0772017	0.938463	0.991932	Txnl1	1505.21	0.0313385	0.040894	0.766336	0.443476	0.682852	Txnl1	1237.93	0.0197518	0.0907648	0.217615	0.827729	0.896642
red	ENSMUSG00000026526	Fh1	protein_coding	fumarate hydratase 1 [Source:MGI Symbol;Acc:MGI:95530]	1415.9	0.0931308	0.0593158	1.57008	0.116395	0.561252	Fh1	1455.46	-0.0187214	0.0557781	-0.33564	0.737142	0.875416	Fh1	1256.57	0.162446	0.0934415	1.73848	0.0821265	0.170839
red	ENSMUSG00000029189	Sel1l3	protein_coding	sel-1 suppressor of lin-12-like 3 (C. elegans) [Source:MGI Symbol;Acc:MGI:1916941]	1282.77	-0.0102064	0.0625259	-0.163234	0.870334	0.980309	Sel1l3	1326.14	0.0601592	0.0657907	0.914403	0.360505	0.613129	Sel1l3	1051.68	-0.0215993	0.0867807	-0.248895	0.803442	0.881159
red	ENSMUSG00000031697	Orc6	protein_coding	origin recognition complex, subunit 6 [Source:MGI Symbol;Acc:MGI:1929285]	237.442	0.00392887	0.083971	0.0467883	0.962682	0.995338	Orc6	242.115	-0.0866174	0.0989247	-0.875589	0.381253	0.631013	Orc6	195.375	-0.141491	0.115938	-1.2204	0.222313	0.364091
red	ENSMUSG00000019775	Rgs17	protein_coding	regulator of G-protein signaling 17 [Source:MGI Symbol;Acc:MGI:1927469]	2114.87	0.0103639	0.0655994	0.157988	0.874466	0.980969	Rgs17	2244.58	-0.0431858	0.065266	-0.661689	0.50817	0.730609	Rgs17	1308.61	-0.230813	0.134306	-1.71856	0.0856954	0.176544
red	ENSMUSG00000022661	Cd200	protein_coding	CD200 antigen [Source:MGI Symbol;Acc:MGI:1196990]	1574.73	0.0822062	0.0648784	1.26708	0.205126	0.672967	Cd200	1542.96	0.023338	0.0831539	0.28066	0.778971	0.897389	Cd200	1124.05	-0.103709	0.0685816	-1.51221	0.130481	0.243898
red	ENSMUSG00000035293	G2e3	protein_coding	G2/M-phase specific E3 ubiquitin ligase [Source:MGI Symbol;Acc:MGI:2444298]	261.589	-0.191314	0.085373	-2.24092	0.025031	0.291018	G2e3	257.703	-0.0208687	0.154248	-0.135293	0.89238	0.953563	G2e3	180.221	-0.284305	0.178061	-1.59667	0.110339	0.214658
red	ENSMUSG00000035247	Hectd1	protein_coding	HECT domain E3 ubiquitin protein ligase 1 [Source:MGI Symbol;Acc:MGI:2384768]	4361.28	0.018594	0.0369858	0.502735	0.615151	0.920979	Hectd1	4424.1	-0.039389	0.0369673	-1.06551	0.286645	0.53774	Hectd1	3401.02	-0.0677899	0.0654501	-1.03575	0.300318	0.45356
red	ENSMUSG00000010592	Dazl	protein_coding	deleted in azoospermia-like [Source:MGI Symbol;Acc:MGI:1342328]	51.777	0.293217	0.18866	1.55421	0.120134	0.569143	Dazl	52.6664	0.0033866	0.177344	0.0190962	0.984764	0.993252	Dazl	35.1417	-0.302753	0.416461	-0.726965	0.467248	0.616821
red	ENSMUSG00000025200	Cwf19l1	protein_coding	CWF19-like 1, cell cycle control (S. pombe) [Source:MGI Symbol;Acc:MGI:1919752]	249.966	0.0867609	0.0973428	0.891292	0.372773	0.803791	Cwf19l1	248.066	-0.0242417	0.0806069	-0.30074	0.763613	0.888031	Cwf19l1	205.498	-0.0671815	0.118241	-0.568172	0.569918	0.704926
red	ENSMUSG00000040565	Btaf1	protein_coding	B-TFIID TATA-box binding protein associated factor 1 [Source:MGI Symbol;Acc:MGI:2147538]	900.884	0.024705	0.0731977	0.337511	0.735732	0.948212	Btaf1	889.3	-0.0872863	0.0590589	-1.47795	0.13942	0.345474	Btaf1	658.487	-0.242307	0.0769887	-3.14731	0.00164781	0.00671727
red	ENSMUSG00000024222	Fkbp5	protein_coding	FK506 binding protein 5 [Source:MGI Symbol;Acc:MGI:104670]	1353.24	-0.100374	0.10284	-0.976026	0.329052	0.776975	Fkbp5	1437.57	0.0150386	0.0642091	0.234214	0.814819	0.915055	Fkbp5	1043.99	-0.189828	0.140362	-1.35242	0.176241	0.306511
red	ENSMUSG00000025933	Tmem14a	protein_coding	transmembrane protein 14A [Source:MGI Symbol;Acc:MGI:1922962]	286.601	-0.0455692	0.0798782	-0.570483	0.56835	0.898104	Tmem14a	315.582	-0.250673	0.0761411	-3.29222	0.000994012	0.00948357	Tmem14a	251.189	-0.0739286	0.113577	-0.650914	0.515102	0.659089
red	ENSMUSG00000020063	Sirt1	protein_coding	sirtuin 1 [Source:MGI Symbol;Acc:MGI:2135607]	327.386	-0.109824	0.098149	-1.11895	0.263161	0.72897	Sirt1	342.579	-0.0600088	0.0797011	-0.752924	0.451496	0.688649	Sirt1	268.706	-0.0394055	0.112356	-0.35072	0.725798	0.825825
red	ENSMUSG00000028576	Ift74	protein_coding	intraflagellar transport 74 [Source:MGI Symbol;Acc:MGI:1914944]	396.377	0.0748451	0.0753366	0.993475	0.320479	0.771732	Ift74	394.487	0.038726	0.0780951	0.495882	0.619977	0.806422	Ift74	305.623	0.0470221	0.0950166	0.494883	0.620683	0.745776
red	ENSMUSG00000024789	Jak2	protein_coding	Janus kinase 2 [Source:MGI Symbol;Acc:MGI:96629]	1008.82	-0.00375078	0.0526031	-0.0713034	0.943156	0.992208	Jak2	1043.5	-0.0236254	0.0525027	-0.449984	0.652722	0.827311	Jak2	822.022	-0.0792927	0.0788916	-1.00509	0.314856	0.468773
red	ENSMUSG00000063480	Snu13	protein_coding	SNU13 homolog, small nuclear ribonucleoprotein (U4/U6.U5) [Source:MGI Symbol;Acc:MGI:893586]	1507.96	-0.0858068	0.0660498	-1.29912	0.193902	0.661655	Snu13	1667.57	0.0271811	0.0667506	0.407204	0.683858	0.845531	Snu13	1458.24	0.146135	0.120018	1.2176	0.223375	0.365235
red	ENSMUSG00000022434	Fam118a	protein_coding	family with sequence similarity 118, member A [Source:MGI Symbol;Acc:MGI:1920475]	514.703	-0.0647946	0.0754924	-0.858293	0.390731	0.813151	Fam118a	520.246	-0.0314111	0.0963465	-0.326022	0.744408	0.878779	Fam118a	437.293	-0.0523065	0.0980048	-0.533714	0.593539	0.724832
red	ENSMUSG00000020949	Fkbp3	protein_coding	FK506 binding protein 3 [Source:MGI Symbol;Acc:MGI:1353460]	1451.76	-0.0361055	0.053752	-0.671705	0.501772	0.870849	Fkbp3	1524.4	-0.0793365	0.0372064	-2.13233	0.0329796	0.130546	Fkbp3	1130.43	-0.127625	0.0814337	-1.56722	0.117063	0.224747
red	ENSMUSG00000015759	Cnih1	protein_coding	cornichon family AMPA receptor auxiliary protein 1 [Source:MGI Symbol;Acc:MGI:1277202]	968.912	0.00977459	0.0649663	0.150456	0.880405	0.98193	Cnih1	1069.85	0.0291013	0.0481066	0.604935	0.545222	0.758116	Cnih1	865.302	0.158071	0.0936205	1.68843	0.0913295	0.185212
red	ENSMUSG00000021114	Atp6v1d	protein_coding	ATPase, H+ transporting, lysosomal V1 subunit D [Source:MGI Symbol;Acc:MGI:1921084]	3514.07	0.0057282	0.0634288	0.0903091	0.928042	0.991028	Atp6v1d	3732.65	-0.0575102	0.0275679	-2.08613	0.0369667	0.142194	Atp6v1d	2905.39	-0.115165	0.115205	-0.999652	0.317479	0.471704
red	ENSMUSG00000060073	Psma3	protein_coding	proteasome (prosome, macropain) subunit, alpha type 3 [Source:MGI Symbol;Acc:MGI:104883]	1138.57	0.0344974	0.0781895	0.441202	0.659067	0.929175	Psma3	1178.54	-0.101236	0.0537016	-1.88515	0.0594093	0.19786	Psma3	938.387	0.00391613	0.0924631	0.0423534	0.966217	0.981387
red	ENSMUSG00000034111	Tmed8	protein_coding	transmembrane p24 trafficking protein 8 [Source:MGI Symbol;Acc:MGI:1923480]	1373.42	-0.0576351	0.0446111	-1.29195	0.196376	0.664449	Tmed8	1432.19	-0.167349	0.0692034	-2.41823	0.0155964	0.0769328	Tmed8	1092.34	-0.166823	0.0866878	-1.9244	0.0543039	0.12278
red	ENSMUSG00000021039	Snw1	protein_coding	SNW domain containing 1 [Source:MGI Symbol;Acc:MGI:1913604]	1314.59	0.0322053	0.0523577	0.615102	0.538488	0.886388	Snw1	1326.08	-0.0633566	0.057799	-1.09615	0.273012	0.523266	Snw1	1040.2	-0.000396218	0.0775072	-0.00511201	0.995921	0.998023
red	ENSMUSG00000021109	Hif1a	protein_coding	hypoxia inducible factor 1, alpha subunit [Source:MGI Symbol;Acc:MGI:106918]	1891.13	0.0323028	0.0477482	0.676523	0.498708	0.86971	Hif1a	2065	0.0992649	0.0460725	2.15454	0.031198	0.12606	Hif1a	1648.33	0.260236	0.0942607	2.76081	0.00576579	0.0194923
red	ENSMUSG00000021012	Zc3h14	protein_coding	zinc finger CCCH type containing 14 [Source:MGI Symbol;Acc:MGI:1919824]	1705.25	0.0397828	0.0581084	0.684631	0.493577	0.867796	Zc3h14	1727.03	0.00508534	0.0519598	0.0978707	0.922035	0.968218	Zc3h14	1391.22	-0.0321858	0.0624972	-0.514997	0.606555	0.734715
red	ENSMUSG00000021180	Rps6ka5	protein_coding	ribosomal protein S6 kinase, polypeptide 5 [Source:MGI Symbol;Acc:MGI:1920336]	736.347	0.012719	0.0602687	0.211038	0.832858	0.970453	Rps6ka5	785.489	0.0134439	0.104754	0.128338	0.897882	0.956292	Rps6ka5	591.943	-0.182707	0.109434	-1.66956	0.0950058	0.191145
red	ENSMUSG00000041846	Ppp4r3a	protein_coding	protein phosphatase 4 regulatory subunit 3A [Source:MGI Symbol;Acc:MGI:1915984]	1003.16	0.0637372	0.0611344	1.04257	0.297145	0.757249	Ppp4r3a	980.395	-0.0522455	0.0752715	-0.694094	0.487623	0.716486	Ppp4r3a	810.301	-0.10699	0.0758962	-1.40969	0.158632	0.283362
red	ENSMUSG00000021188	Trip11	protein_coding	thyroid hormone receptor interactor 11 [Source:MGI Symbol;Acc:MGI:1924393]	1547.19	0.0641228	0.0496566	1.29133	0.196591	0.664449	Trip11	1546.72	0.153505	0.053297	2.88018	0.00397448	0.0279572	Trip11	1130.01	-0.0985795	0.0990498	-0.995252	0.319614	0.473999
red	ENSMUSG00000035133	Arhgap5	protein_coding	Rho GTPase activating protein 5 [Source:MGI Symbol;Acc:MGI:1332637]	4048.14	0.0177671	0.0715306	0.248385	0.803836	0.962656	Arhgap5	4630.1	0.144521	0.0470106	3.07422	0.00211054	0.017142	Arhgap5	3419.25	0.274335	0.154792	1.77229	0.0763469	0.161358
red	ENSMUSG00000079108	Srp54c	protein_coding	signal recognition particle 54C [Source:MGI Symbol;Acc:MGI:3714359]	1576.82	-0.0334349	0.0480422	-0.695949	0.486461	0.864779	Srp54c	1610.85	-0.0389975	0.044828	-0.869937	0.384335	0.633919	Srp54c	1294.05	-0.00179732	0.0983982	-0.0182657	0.985427	0.991787
red	ENSMUSG00000020994	Pnn	protein_coding	pinin [Source:MGI Symbol;Acc:MGI:1100514]	1139.8	0.0366928	0.0521485	0.703622	0.481668	0.861807	Pnn	1115.81	-0.140554	0.0616777	-2.27885	0.0226759	0.100297	Pnn	852.893	-0.331388	0.081314	-4.07541	4.59e-05	0.000305971
red	ENSMUSG00000018209	Stk4	protein_coding	serine/threonine kinase 4 [Source:MGI Symbol;Acc:MGI:1929004]	1442.44	0.0561331	0.0497468	1.12838	0.259161	0.725832	Stk4	1468.18	-0.145247	0.056761	-2.55892	0.0104999	0.0574337	Stk4	1184.67	-0.189696	0.0738437	-2.56889	0.0102024	0.0314069
red	ENSMUSG00000074698	Csnk2a1	protein_coding	casein kinase 2, alpha 1 polypeptide [Source:MGI Symbol;Acc:MGI:88543]	2820.62	0.0418294	0.0708376	0.590497	0.554857	0.892432	Csnk2a1	2964.8	-0.0401329	0.0366572	-1.09482	0.273597	0.52387	Csnk2a1	2314.52	0.0795343	0.0793694	1.00208	0.316306	0.470497
red	ENSMUSG00000039943	Plcb4	protein_coding	phospholipase C, beta 4 [Source:MGI Symbol;Acc:MGI:107464]	829.856	0.0116263	0.103891	0.111909	0.910896	0.987906	Plcb4	838.976	0.080361	0.0882286	0.910827	0.362387	0.614852	Plcb4	561.804	0.0417612	0.0889875	0.469293	0.63886	0.760272
red	ENSMUSG00000027475	Kif3b	protein_coding	kinesin family member 3B [Source:MGI Symbol;Acc:MGI:107688]	2128.83	-0.0169729	0.0353988	-0.479476	0.6316	0.924629	Kif3b	2109.26	-0.113469	0.0375825	-3.0192	0.00253447	0.0198562	Kif3b	1656.89	-0.188171	0.0544619	-3.45509	0.000550107	0.00263285
red	ENSMUSG00000047879	Usp14	protein_coding	ubiquitin specific peptidase 14 [Source:MGI Symbol;Acc:MGI:1928898]	2916.61	0.00213156	0.0456915	0.0466511	0.962791	0.995338	Usp14	3018.02	-0.0479599	0.0332206	-1.44368	0.148829	0.360572	Usp14	2158.29	-0.208997	0.0861789	-2.42515	0.0153019	0.0437413
red	ENSMUSG00000024091	Vapa	protein_coding	vesicle-associated membrane protein, associated protein A [Source:MGI Symbol;Acc:MGI:1353561]	2260.67	-0.0633424	0.0554568	-1.14219	0.253373	0.722495	Vapa	2351.7	0.0927087	0.06674	1.3891	0.164802	0.384378	Vapa	1957.46	0.0135061	0.0880621	0.15337	0.878107	0.928747
red	ENSMUSG00000024054	Smchd1	protein_coding	SMC hinge domain containing 1 [Source:MGI Symbol;Acc:MGI:1921605]	1078.77	0.0776346	0.0730183	1.06322	0.287682	0.749141	Smchd1	1065.03	-0.0671456	0.059414	-1.13013	0.258422	0.507587	Smchd1	815.134	-0.00382271	0.0919984	-0.041552	0.966856	0.981845
red	ENSMUSG00000009535	Rnmt	protein_coding	RNA (guanine-7-) methyltransferase [Source:MGI Symbol;Acc:MGI:1915147]	1241.52	-0.0291264	0.0690283	-0.421949	0.673062	0.933605	Rnmt	1308.57	-0.0362516	0.0605045	-0.599156	0.549069	0.760362	Rnmt	965.584	-0.0595817	0.0781044	-0.762848	0.445554	0.596279
red	ENSMUSG00000041923	Nol4	protein_coding	nucleolar protein 4 [Source:MGI Symbol;Acc:MGI:2441684]	1845.24	-0.0846295	0.0533955	-1.58496	0.112976	0.556285	Nol4	1800.19	-0.0829573	0.0571628	-1.45125	0.146711	0.357787	Nol4	1335.78	-0.182837	0.0736916	-2.48111	0.0130972	0.0385899
red	ENSMUSG00000006373	Pgrmc1	protein_coding	progesterone receptor membrane component 1 [Source:MGI Symbol;Acc:MGI:1858305]	5423.24	0.0475627	0.0438977	1.08349	0.278591	0.743743	Pgrmc1	5547.5	-0.0214969	0.0457875	-0.469493	0.638717	0.818835	Pgrmc1	4525.84	0.0516251	0.0991953	0.520439	0.602758	0.73177
red	ENSMUSG00000016409	Nkap	protein_coding	NFKB activating protein [Source:MGI Symbol;Acc:MGI:1914300]	377.317	-0.0948896	0.0897839	-1.05687	0.290572	0.751196	Nkap	388.114	-0.0416547	0.135027	-0.308491	0.757709	0.88558	Nkap	302.741	0.0765463	0.116058	0.659553	0.509541	0.654538
red	ENSMUSG00000042271	Nxt2	protein_coding	nuclear transport factor 2-like export factor 2 [Source:MGI Symbol;Acc:MGI:2147914]	626.228	0.0561673	0.085154	0.659596	0.509513	0.875056	Nxt2	718.105	0.115354	0.0665794	1.73258	0.0831702	0.248507	Nxt2	574.088	0.325554	0.120743	2.69626	0.00701236	0.0229833
red	ENSMUSG00000018589	Glra2	protein_coding	glycine receptor, alpha 2 subunit [Source:MGI Symbol;Acc:MGI:95748]	155.066	0.172659	0.13294	1.29877	0.194022	0.661655	Glra2	154.142	0.283278	0.124471	2.27585	0.0228548	0.100769	Glra2	99.7503	-0.0430866	0.181069	-0.237957	0.811915	0.88645
red	ENSMUSG00000025860	Xiap	protein_coding	X-linked inhibitor of apoptosis [Source:MGI Symbol;Acc:MGI:107572]	2151.87	0.0952323	0.0582498	1.63489	0.102071	0.538482	Xiap	2346.79	-0.00930997	0.0500277	-0.186096	0.852369	0.933743	Xiap	1718.82	-0.106827	0.0962243	-1.11019	0.266917	0.415611
red	ENSMUSG00000025862	Stag2	protein_coding	stromal antigen 2 [Source:MGI Symbol;Acc:MGI:1098583]	1745.88	0.0571089	0.0615896	0.92725	0.353797	0.792995	Stag2	1879.74	0.0181197	0.0649665	0.278908	0.780315	0.897813	Stag2	1438.56	0.302836	0.0933061	3.24562	0.00117194	0.00502336
red	ENSMUSG00000031139	Mcf2	protein_coding	mcf.2 transforming sequence [Source:MGI Symbol;Acc:MGI:96932]	102.292	-0.133466	0.116828	-1.14241	0.253284	0.722495	Mcf2	108.702	-0.0303955	0.119417	-0.254532	0.799084	0.906585	Mcf2	78.3168	-0.198497	0.161736	-1.22729	0.219714	0.36091
red	ENSMUSG00000016382	Pls3	protein_coding	plastin 3 (T-isoform) [Source:MGI Symbol;Acc:MGI:104807]	4304.52	-0.0401281	0.0471165	-0.851678	0.394393	0.815459	Pls3	4418.31	-0.139862	0.0378727	-3.69294	0.000221674	0.00279231	Pls3	3364.36	-0.242756	0.0908017	-2.67348	0.00750689	0.0243162
red	ENSMUSG00000031099	Smarca1	protein_coding	SWI/SNF related, matrix associated, actin dependent regulator of chromatin, subfamily a, member 1 [Source:MGI Symbol;Acc:MGI:1935127]	549.858	-0.00108033	0.0858243	-0.0125877	0.989957	0.999064	Smarca1	544.055	-0.141265	0.0796426	-1.77374	0.0761062	0.233963	Smarca1	379.841	-0.366239	0.112013	-3.26962	0.00107692	0.00467262
red	ENSMUSG00000031105	Slc25a14	protein_coding	solute carrier family 25 (mitochondrial carrier, brain), member 14 [Source:MGI Symbol;Acc:MGI:1330823]	646.031	0.00442634	0.0599806	0.0737963	0.941172	0.992208	Slc25a14	666.208	-0.0175287	0.0535911	-0.327083	0.743605	0.878779	Slc25a14	524.787	-0.124762	0.0950251	-1.31293	0.189205	0.323035
red	ENSMUSG00000000838	Fmr1	protein_coding	fragile X mental retardation 1 [Source:MGI Symbol;Acc:MGI:95564]	1332.42	-0.0150056	0.0722939	-0.207564	0.83557	0.971947	Fmr1	1376.36	-0.0612441	0.0652251	-0.938965	0.347749	0.601719	Fmr1	946.325	-0.214125	0.142608	-1.50149	0.133228	0.247792
red	ENSMUSG00000071708	Sms	protein_coding	spermine synthase [Source:MGI Symbol;Acc:MGI:109490]	2598.01	-0.0601079	0.0734002	-0.818906	0.41284	0.825108	Sms	2698.12	-0.111575	0.0835743	-1.33505	0.181862	0.409229	Sms	2087	-0.349184	0.112822	-3.09501	0.00196806	0.0078154
red	ENSMUSG00000037315	Jade3	protein_coding	jade family PHD finger 3 [Source:MGI Symbol;Acc:MGI:2148019]	226.952	0.112098	0.102882	1.08957	0.275902	0.740391	Jade3	231.672	-0.0191956	0.101198	-0.189683	0.849558	0.932828	Jade3	170.067	-0.187641	0.10379	-1.80789	0.0706235	0.151904
red	ENSMUSG00000025597	Klhl4	protein_coding	kelch-like 4 [Source:MGI Symbol;Acc:MGI:2442829]	244.457	0.0631408	0.0871591	0.724431	0.468801	0.854367	Klhl4	275.887	0.112564	0.093238	1.20727	0.227326	0.468798	Klhl4	207.666	-0.0515688	0.135407	-0.380843	0.70332	0.809416
red	ENSMUSG00000033906	Zdhhc15	protein_coding	zinc finger, DHHC domain containing 15 [Source:MGI Symbol;Acc:MGI:1915336]	224.734	0.0416475	0.0940707	0.442725	0.657964	0.928922	Zdhhc15	221.019	-0.0275952	0.0765638	-0.360421	0.718532	0.865073	Zdhhc15	163.584	0.0775203	0.149171	0.519675	0.60329	0.732065
red	ENSMUSG00000049047	Armcx3	protein_coding	armadillo repeat containing, X-linked 3 [Source:MGI Symbol;Acc:MGI:1918953]	2160.71	-0.0553012	0.0367549	-1.50459	0.132429	0.586676	Armcx3	2236.44	-0.0693391	0.0294957	-2.35082	0.0187323	0.0876364	Armcx3	1663.49	-0.139359	0.0743669	-1.87394	0.0609389	0.134806
red	ENSMUSG00000000197	Nalcn	protein_coding	sodium leak channel, non-selective [Source:MGI Symbol;Acc:MGI:2444306]	2916.59	0.0104929	0.0368838	0.284486	0.776038	0.956532	Nalcn	2981.28	-0.16331	0.0556146	-2.93646	0.0033198	0.0244808	Nalcn	2117.27	-0.402419	0.0783381	-5.13694	2.79e-07	3.35e-06
red	ENSMUSG00000034997	Htr2a	protein_coding	5-hydroxytryptamine (serotonin) receptor 2A [Source:MGI Symbol;Acc:MGI:109521]	375.493	-0.196737	0.0811552	-2.42421	0.0153419	0.225014	Htr2a	380.387	-0.0136228	0.0708861	-0.192179	0.847602	0.932301	Htr2a	255.245	-0.241362	0.145106	-1.66335	0.0962415	0.192904
red	ENSMUSG00000033487	Fndc3a	protein_coding	fibronectin type III domain containing 3A [Source:MGI Symbol;Acc:MGI:1196463]	1528.09	0.0764542	0.046693	1.63738	0.101551	0.537265	Fndc3a	1596.95	0.0499932	0.0658266	0.759467	0.447573	0.685847	Fndc3a	1234	0.191155	0.0679325	2.81389	0.00489459	0.0169137
red	ENSMUSG00000021929	Kpna3	protein_coding	karyopherin (importin) alpha 3 [Source:MGI Symbol;Acc:MGI:1100863]	2353.73	0.0255572	0.0507583	0.503507	0.614608	0.920891	Kpna3	2458.51	-0.0555795	0.0528373	-1.0519	0.292846	0.544516	Kpna3	1796.49	-0.0424531	0.108797	-0.390204	0.696386	0.804271
red	ENSMUSG00000030922	Lyrm1	protein_coding	LYR motif containing 1 [Source:MGI Symbol;Acc:MGI:1921169]	117.863	0.0834707	0.120465	0.692902	0.488371	0.865286	Lyrm1	124.523	0.0507678	0.113865	0.445859	0.655699	0.829168	Lyrm1	100.839	-0.258724	0.137387	-1.88318	0.0596766	0.132434
red	ENSMUSG00000003847	Nfat5	protein_coding	nuclear factor of activated T cells 5 [Source:MGI Symbol;Acc:MGI:1859333]	3067.42	0.0801403	0.0743157	1.07838	0.280866	0.745825	Nfat5	3122.5	0.116749	0.0961063	1.21479	0.224445	0.464989	Nfat5	2408.53	-0.21275	0.119238	-1.78424	0.074385	0.158268
red	ENSMUSG00000033904	Ccp110	protein_coding	centriolar coiled coil protein 110 [Source:MGI Symbol;Acc:MGI:2141942]	1464.03	0.105234	0.0559913	1.87946	0.0601812	0.430326	Ccp110	1474.19	0.0421053	0.0376919	1.11709	0.263956	0.513068	Ccp110	1106.97	-0.204672	0.103605	-1.97551	0.0482104	0.111476
red	ENSMUSG00000027361	Gabpb1	protein_coding	GA repeat binding protein, beta 1 [Source:MGI Symbol;Acc:MGI:95611]	267.788	0.0803637	0.0934561	0.859908	0.38984	0.813151	Gabpb1	286.611	0.0215079	0.0760489	0.282817	0.777317	0.896607	Gabpb1	224.61	0.0109701	0.10353	0.10596	0.915614	0.950692
red	ENSMUSG00000041268	Dmxl2	protein_coding	Dmx-like 2 [Source:MGI Symbol;Acc:MGI:2444630]	7833.17	0.0871684	0.0473184	1.84217	0.0654507	0.444557	Dmxl2	7935.1	-0.0950164	0.0327897	-2.89775	0.0037585	0.0268326	Dmxl2	5936.95	-0.36766	0.106205	-3.46179	0.000536599	0.00257824
red	ENSMUSG00000043424	Eif3j2	protein_coding	eukaryotic translation initiation factor 3, subunit J2 [Source:MGI Symbol;Acc:MGI:3704486]	790.028	0.00675705	0.0748448	0.0902808	0.928064	0.991028	Eif3j2	868.774	0.0374287	0.0486875	0.768753	0.44204	0.681784	Eif3j2	610.493	0.129798	0.138564	0.936734	0.348896	0.503976
red	ENSMUSG00000005802	Slc30a4	protein_coding	solute carrier family 30 (zinc transporter), member 4 [Source:MGI Symbol;Acc:MGI:1345282]	1504.56	0.00332929	0.0787647	0.0422688	0.966284	0.995955	Slc30a4	1561.96	-0.0634324	0.0523312	-1.21213	0.225461	0.466038	Slc30a4	1177.25	0.0773209	0.0791657	0.976698	0.328719	0.483083
red	ENSMUSG00000027201	Myef2	protein_coding	myelin basic protein expression factor 2, repressor [Source:MGI Symbol;Acc:MGI:104592]	1553.08	0.0422901	0.0383643	1.10233	0.270319	0.734866	Myef2	1554.39	-0.0934926	0.039977	-2.33866	0.0193532	0.0898511	Myef2	1163.06	-0.209521	0.0686193	-3.05339	0.00226273	0.00879994
red	ENSMUSG00000007989	Fzd3	protein_coding	frizzled class receptor 3 [Source:MGI Symbol;Acc:MGI:108476]	3105.72	0.00133545	0.0787214	0.0169642	0.986465	0.998867	Fzd3	3215.18	0.0317296	0.0572607	0.554125	0.579493	0.780211	Fzd3	2253.11	-0.00171101	0.110205	-0.0155258	0.987613	0.992895
red	ENSMUSG00000028224	Nbn	protein_coding	nibrin [Source:MGI Symbol;Acc:MGI:1351625]	296.514	0.102235	0.100628	1.01597	0.309642	0.766284	Nbn	298.403	-0.0209062	0.0741895	-0.281794	0.778101	0.897129	Nbn	252.384	-0.153961	0.107254	-1.43548	0.15115	0.273362
red	ENSMUSG00000066324	Impad1	protein_coding	inositol monophosphatase domain containing 1 [Source:MGI Symbol;Acc:MGI:1915720]	3192.97	0.0463669	0.0606904	0.763991	0.444873	0.843015	Impad1	3425.19	0.0651653	0.0396461	1.64367	0.100244	0.280689	Impad1	2555.78	0.124032	0.114838	1.08006	0.280115	0.430641
red	ENSMUSG00000047187	Rab2a	protein_coding	RAB2A, member RAS oncogene family [Source:MGI Symbol;Acc:MGI:1928750]	5329.41	-0.0246408	0.0501228	-0.491608	0.622997	0.922765	Rab2a	5751.9	-0.0495026	0.0276487	-1.79041	0.0733876	0.228062	Rab2a	4456.08	0.0155848	0.0914256	0.170464	0.864645	0.920175
red	ENSMUSG00000022337	Emc2	protein_coding	ER membrane protein complex subunit 2 [Source:MGI Symbol;Acc:MGI:1913986]	942.088	0.038635	0.0508557	0.7597	0.447434	0.844652	Emc2	971.354	0.0611472	0.0439759	1.39047	0.164386	0.383762	Emc2	792.666	0.0971684	0.0942858	1.03057	0.302741	0.456426
red	ENSMUSG00000043542	Zc2hc1a	protein_coding	zinc finger, C2HC-type containing 1A [Source:MGI Symbol;Acc:MGI:1914556]	1036.81	-0.0700474	0.0677066	-1.03457	0.300868	0.759875	Zc2hc1a	1050.8	-0.0753101	0.0652303	-1.15453	0.248285	0.494446	Zc2hc1a	727.065	-0.263743	0.115563	-2.28224	0.0224751	0.0598571
red	ENSMUSG00000027500	Stmn2	protein_coding	stathmin-like 2 [Source:MGI Symbol;Acc:MGI:98241]	6631.12	-0.0123701	0.0411401	-0.300683	0.763656	0.954523	Stmn2	6595.6	-0.0346732	0.036399	-0.952588	0.340799	0.595582	Stmn2	4980.51	-0.24995	0.0659763	-3.78847	0.000151577	0.000867766
red	ENSMUSG00000027599	Armc1	protein_coding	armadillo repeat containing 1 [Source:MGI Symbol;Acc:MGI:1921502]	1695.28	-0.0135667	0.0481441	-0.281795	0.778101	0.956532	Armc1	1789.45	-0.106652	0.0433821	-2.45843	0.0139546	0.0711574	Armc1	1369.34	-0.0826471	0.0924546	-0.893921	0.371364	0.526013
red	ENSMUSG00000027534	Snx16	protein_coding	sorting nexin 16 [Source:MGI Symbol;Acc:MGI:1921968]	568.95	-0.0928724	0.0594473	-1.56226	0.118226	0.56554	Snx16	586.565	-0.218619	0.0704279	-3.10415	0.00190825	0.0158896	Snx16	410.779	-0.206945	0.0970027	-2.13339	0.0328924	0.0817137
red	ENSMUSG00000037487	Ubr5	protein_coding	ubiquitin protein ligase E3 component n-recognin 5 [Source:MGI Symbol;Acc:MGI:1918040]	4260.21	0.0512624	0.0626302	0.818493	0.413076	0.825405	Ubr5	4423.5	0.0342624	0.0589433	0.581276	0.561054	0.768421	Ubr5	3493.02	-0.134145	0.0903759	-1.4843	0.137729	0.254689
red	ENSMUSG00000022351	Sqle	protein_coding	squalene epoxidase [Source:MGI Symbol;Acc:MGI:109296]	1489.78	-0.0375802	0.0635188	-0.591639	0.554092	0.892432	Sqle	1436.16	-0.152914	0.0571188	-2.67713	0.00742554	0.0445331	Sqle	1235.55	-0.125844	0.0823674	-1.52784	0.126552	0.238452
red	ENSMUSG00000031516	Dctn6	protein_coding	dynactin 6 [Source:MGI Symbol;Acc:MGI:1343154]	794.484	0.0992379	0.0874157	1.13524	0.256274	0.723928	Dctn6	820.384	-0.0212295	0.0596016	-0.356191	0.721698	0.866666	Dctn6	668.007	-0.234854	0.0906649	-2.59035	0.00958795	0.0298051
red	ENSMUSG00000051978	Erich1	protein_coding	glutamate rich 1 [Source:MGI Symbol;Acc:MGI:3588201]	133.648	0.109866	0.108983	1.00811	0.313402	0.768045	Erich1	129.577	-0.0726074	0.109256	-0.664562	0.50633	0.729294	Erich1	104.109	-0.0453659	0.121364	-0.373798	0.708554	0.813469
red	ENSMUSG00000029787	Avl9	protein_coding	AVL9 cell migration associated [Source:MGI Symbol;Acc:MGI:1926187]	1691.7	0.0198015	0.0458698	0.431691	0.665966	0.930538	Avl9	1794.19	-0.00537012	0.051993	-0.103285	0.917736	0.966281	Avl9	1383.25	-0.01951	0.0790789	-0.246715	0.805129	0.882268
red	ENSMUSG00000040570	Rundc3b	protein_coding	RUN domain containing 3B [Source:MGI Symbol;Acc:MGI:2685286]	823.29	-0.0268059	0.0598742	-0.447704	0.654367	0.928018	Rundc3b	832.37	-0.086963	0.0654613	-1.32846	0.184025	0.412106	Rundc3b	631.492	-0.251282	0.0823207	-3.05247	0.00226963	0.00882511
red	ENSMUSG00000029014	Dnajc2	protein_coding	DnaJ heat shock protein family (Hsp40) member C2 [Source:MGI Symbol;Acc:MGI:99470]	553.207	-0.0242636	0.0614689	-0.39473	0.693042	0.937494	Dnajc2	570.027	-0.0723358	0.0583269	-1.24018	0.214909	0.453171	Dnajc2	427.435	-0.173358	0.0706503	-2.45375	0.0141375	0.041036
red	ENSMUSG00000025323	Sp4	protein_coding	trans-acting transcription factor 4 [Source:MGI Symbol;Acc:MGI:107595]	699.377	0.100263	0.0960816	1.04352	0.296707	0.757147	Sp4	777.333	-0.115463	0.0551212	-2.09471	0.0361971	0.140087	Sp4	531.342	0.000147561	0.11682	0.00126315	0.998992	0.999512
red	ENSMUSG00000020659	Cbll1	protein_coding	Casitas B-lineage lymphoma-like 1 [Source:MGI Symbol;Acc:MGI:2144842]	545.841	-0.10438	0.0681931	-1.53065	0.125855	0.577717	Cbll1	596.335	-0.0490191	0.0783225	-0.625862	0.531405	0.747422	Cbll1	438.968	0.0970633	0.138134	0.702673	0.48226	0.630044
red	ENSMUSG00000029131	Dnajb6	protein_coding	DnaJ heat shock protein family (Hsp40) member B6 [Source:MGI Symbol;Acc:MGI:1344381]	2574.79	-0.0474215	0.069305	-0.684243	0.493822	0.867998	Dnajb6	2775.7	-0.0285501	0.0418659	-0.681941	0.495276	0.721563	Dnajb6	2190.59	-0.0176404	0.0960968	-0.18357	0.854351	0.913586
red	ENSMUSG00000029623	Pdap1	protein_coding	PDGFA associated protein 1 [Source:MGI Symbol;Acc:MGI:2448536]	1612.39	-0.0503259	0.103434	-0.486551	0.626577	0.923385	Pdap1	1774.45	0.0723597	0.0353425	2.04739	0.0406202	0.152438	Pdap1	1374.19	0.0469234	0.0967328	0.485083	0.627618	0.751602
red	ENSMUSG00000029729	Zkscan1	protein_coding	zinc finger with KRAB and SCAN domains 1 [Source:MGI Symbol;Acc:MGI:1921820]	1775.3	-0.0232814	0.0448445	-0.51916	0.603649	0.91658	Zkscan1	1816	-0.0201326	0.0477542	-0.421588	0.673326	0.839354	Zkscan1	1353.55	-0.0609007	0.0602635	-1.01057	0.312221	0.465979
red	ENSMUSG00000012483	Rpa3	protein_coding	replication protein A3 [Source:MGI Symbol;Acc:MGI:1915490]	68.5169	0.141533	0.137914	1.02624	0.304778	0.762541	Rpa3	71.2651	0.0400061	0.131806	0.303523	0.761492	0.88683	Rpa3	55.0095	-0.169423	0.179349	-0.944658	0.344833	0.499801
red	ENSMUSG00000029629	Phf14	protein_coding	PHD finger protein 14 [Source:MGI Symbol;Acc:MGI:1923539]	1017.51	0.127153	0.0847828	1.49975	0.133678	0.589058	Phf14	1017.96	0.0556036	0.0666682	0.834035	0.404261	0.650124	Phf14	753.436	-0.293896	0.102129	-2.87769	0.00400593	0.0142385
red	ENSMUSG00000019256	Ahr	protein_coding	aryl-hydrocarbon receptor [Source:MGI Symbol;Acc:MGI:105043]	296.36	-0.038195	0.0824828	-0.463066	0.643317	0.926222	Ahr	289.995	-0.189557	0.0736472	-2.57385	0.0100573	0.0558208	Ahr	217.995	-0.115051	0.12275	-0.937279	0.348615	0.50385
red	ENSMUSG00000015672	Mrpl32	protein_coding	mitochondrial ribosomal protein L32 [Source:MGI Symbol;Acc:MGI:2137226]	279.821	0.00560329	0.0852162	0.0657538	0.947574	0.99346	Mrpl32	285.543	0.0177998	0.0943913	0.188574	0.850426	0.933134	Mrpl32	224.521	0.0399891	0.135565	0.294981	0.768009	0.855573
red	ENSMUSG00000028945	Rheb	protein_coding	Ras homolog enriched in brain [Source:MGI Symbol;Acc:MGI:97912]	1798.08	-0.0201467	0.052571	-0.383228	0.701551	0.938348	Rheb	1978.28	0.0171434	0.0632421	0.271076	0.786333	0.900571	Rheb	1590.94	0.0334096	0.0994475	0.335953	0.736907	0.833878
red	ENSMUSG00000054752	Fsd1l	protein_coding	fibronectin type III and SPRY domain containing 1-like [Source:MGI Symbol;Acc:MGI:2442443]	939.969	0.0219529	0.0627013	0.350119	0.72625	0.944681	Fsd1l	964.673	-0.0193051	0.0580683	-0.332454	0.739546	0.876716	Fsd1l	689.911	0.00168954	0.108291	0.0156019	0.987552	0.992895
red	ENSMUSG00000021395	Spin1	protein_coding	spindlin 1 [Source:MGI Symbol;Acc:MGI:109242]	4941.73	-0.0300801	0.0387585	-0.776089	0.437696	0.838616	Spin1	5142.14	-0.0709858	0.0335326	-2.11692	0.0342666	0.134498	Spin1	3979.66	-0.153136	0.0643022	-2.38151	0.0172419	0.048257
red	ENSMUSG00000039126	Prune2	protein_coding	prune homolog 2 [Source:MGI Symbol;Acc:MGI:1925004]	2507.72	0.0797272	0.0491632	1.62168	0.104871	0.541314	Prune2	2720.94	0.0741903	0.0328944	2.2554	0.024108	0.104703	Prune2	2091.36	-0.0270997	0.0608686	-0.445217	0.656163	0.773765
red	ENSMUSG00000008489	Elavl2	protein_coding	ELAV like RNA binding protein 1 [Source:MGI Symbol;Acc:MGI:1100887]	1816.96	0.0734653	0.0379426	1.93622	0.0528405	0.406283	Elavl2	2008.67	0.0591561	0.0476234	1.24216	0.214176	0.452194	Elavl2	1402.14	-0.0837475	0.0851804	-0.983178	0.32552	0.480134
red	ENSMUSG00000047368	Abhd17b	protein_coding	abhydrolase domain containing 17B [Source:MGI Symbol;Acc:MGI:1917816]	733.115	-0.0211083	0.083956	-0.251421	0.801489	0.962111	Abhd17b	767.191	0.0132274	0.0516175	0.256258	0.797751	0.906084	Abhd17b	567.869	-0.0292043	0.0905611	-0.322481	0.747088	0.840498
red	ENSMUSG00000024750	Zfand5	protein_coding	zinc finger, AN1-type domain 5 [Source:MGI Symbol;Acc:MGI:1278334]	3144.48	-0.0770474	0.0433727	-1.77641	0.0756661	0.474788	Zfand5	3330.71	-0.0192352	0.0466305	-0.412502	0.679971	0.843173	Zfand5	2600	0.0218334	0.082228	0.265523	0.790607	0.871106
red	ENSMUSG00000054843	Atrnl1	protein_coding	attractin like 1 [Source:MGI Symbol;Acc:MGI:2147749]	3255.92	-0.122515	0.0410767	-2.98259	0.00285817	0.10198	Atrnl1	3230.8	-0.205461	0.0335441	-6.12509	9.06e-10	6.52e-08	Atrnl1	2537.05	-0.232414	0.0682452	-3.40558	0.000660241	0.00307543
red	ENSMUSG00000040022	Rab11fip2	protein_coding	RAB11 family interacting protein 2 (class I) [Source:MGI Symbol;Acc:MGI:1922248]	1618.9	0.0634092	0.0616109	1.02919	0.303391	0.761268	Rab11fip2	1687	-0.0761622	0.0541329	-1.40695	0.159442	0.375627	Rab11fip2	1191.21	-0.245772	0.0822248	-2.98902	0.00279873	0.0105279
red	ENSMUSG00000025198	Erlin1	protein_coding	ER lipid raft associated 1 [Source:MGI Symbol;Acc:MGI:2387613]	421.027	0.00840899	0.0827337	0.101639	0.919043	0.989218	Erlin1	438.931	-0.142768	0.0666995	-2.14047	0.0323167	0.128816	Erlin1	335.369	-0.140119	0.079656	-1.75906	0.0785679	0.164934
red	ENSMUSG00000021936	Mapk8	protein_coding	mitogen-activated protein kinase 8 [Source:MGI Symbol;Acc:MGI:1346861]	2237.22	-0.0380174	0.0571424	-0.66531	0.505852	0.872951	Mapk8	2241.2	-0.187109	0.0434879	-4.30256	1.69e-05	0.000319583	Mapk8	1584.18	-0.344651	0.0807164	-4.2699	1.96e-05	0.000145994
red	ENSMUSG00000030850	Ate1	protein_coding	arginyltransferase 1 [Source:MGI Symbol;Acc:MGI:1333870]	1792.85	0.0444775	0.0543686	0.818073	0.413316	0.825716	Ate1	1861.51	-0.0786386	0.0523547	-1.50204	0.133088	0.335239	Ate1	1466.32	0.043892	0.0772125	0.568457	0.569724	0.704769
red	ENSMUSG00000040268	Plekha1	protein_coding	pleckstrin homology domain containing, family A (phosphoinositide binding specific) member 1 [Source:MGI Symbol;Acc:MGI:2442213]	1700.28	0.0659391	0.0554673	1.18879	0.234522	0.703058	Plekha1	1766.33	0.0509428	0.0533897	0.95417	0.339998	0.594534	Plekha1	1362.51	-0.203345	0.0887865	-2.29027	0.0220056	0.0588694
red	ENSMUSG00000021816	Ppp3cb	protein_coding	protein phosphatase 3, catalytic subunit, beta isoform [Source:MGI Symbol;Acc:MGI:107163]	7618.69	-0.104438	0.0540684	-1.9316	0.0534094	0.407833	Ppp3cb	7893.71	-0.235866	0.0542249	-4.34978	1.36e-05	0.000265907	Ppp3cb	5705.34	-0.316343	0.107353	-2.94676	0.00321123	0.0117888
red	ENSMUSG00000058690	Ccser2	protein_coding	coiled-coil serine rich 2 [Source:MGI Symbol;Acc:MGI:101859]	2950.36	-0.0113715	0.0513683	-0.221372	0.824803	0.968087	Ccser2	3047.04	-0.0656239	0.0426067	-1.54023	0.123506	0.320687	Ccser2	2319.41	-0.127733	0.0759854	-1.68102	0.0927594	0.187438
red	ENSMUSG00000021149	Gtpbp4	protein_coding	GTP binding protein 4 [Source:MGI Symbol;Acc:MGI:1916487]	707.772	-0.0709406	0.0729715	-0.972169	0.330967	0.778694	Gtpbp4	760.7	-0.066136	0.0502166	-1.31701	0.187834	0.417309	Gtpbp4	596.841	0.237461	0.103005	2.30533	0.0211483	0.0569551
red	ENSMUSG00000024234	Mtpap	protein_coding	mitochondrial poly(A) polymerase [Source:MGI Symbol;Acc:MGI:1914690]	457.244	0.0762434	0.0755541	1.00912	0.312915	0.768045	Mtpap	486.899	0.137468	0.0571223	2.40655	0.016104	0.0787536	Mtpap	382.92	-0.00452998	0.113248	-0.0400007	0.968093	0.982715
red	ENSMUSG00000024974	Smc3	protein_coding	structural maintenance of chromosomes 3 [Source:MGI Symbol;Acc:MGI:1339795]	1479.94	-0.0151143	0.0628789	-0.240372	0.810042	0.964852	Smc3	1512.89	-0.0281249	0.0455437	-0.617535	0.536882	0.751244	Smc3	1172.15	-0.12332	0.0876786	-1.4065	0.159577	0.28471
red	ENSMUSG00000024976	Shoc2	protein_coding	Shoc2, leucine rich repeat scaffold protein [Source:MGI Symbol;Acc:MGI:1927197]	1484.49	-0.0853778	0.062002	-1.37702	0.168507	0.633246	Shoc2	1598.8	-0.133299	0.0867234	-1.53706	0.124279	0.321447	Shoc2	1181.26	0.033623	0.0770948	0.436125	0.662746	0.778675
red	ENSMUSG00000067242	Lgi1	protein_coding	leucine-rich repeat LGI family, member 1 [Source:MGI Symbol;Acc:MGI:1861691]	4356.6	-0.0320819	0.049184	-0.652282	0.514219	0.876192	Lgi1	4483.9	-0.0573066	0.0490689	-1.16788	0.242855	0.487998	Lgi1	3485.88	-0.0693882	0.0918621	-0.755352	0.450038	0.60051
red	ENSMUSG00000037857	Nufip2	protein_coding	nuclear fragile X mental retardation protein interacting protein 2 [Source:MGI Symbol;Acc:MGI:1915814]	1213.93	0.0393019	0.0497188	0.790485	0.429245	0.833539	Nufip2	1229.69	-0.0878388	0.0742291	-1.18335	0.236671	0.480896	Nufip2	890.223	-0.0702896	0.0766259	-0.917309	0.358981	0.514243
red	ENSMUSG00000020513	Tubd1	protein_coding	tubulin, delta 1 [Source:MGI Symbol;Acc:MGI:1891826]	74.8907	0.0217124	0.138483	0.156787	0.875413	0.981055	Tubd1	82.9324	-0.123485	0.128169	-0.963448	0.335323	0.589446	Tubd1	65.0029	-0.192186	0.165583	-1.16066	0.24578	0.392167
red	ENSMUSG00000034297	Med13	protein_coding	mediator complex subunit 13 [Source:MGI Symbol;Acc:MGI:3029632]	2470.38	-0.0429728	0.0699168	-0.614628	0.5388	0.88644	Med13	2535.72	-0.0743006	0.0663261	-1.12023	0.262615	0.511192	Med13	1863.42	-0.102849	0.101861	-1.0097	0.31264	0.466337
red	ENSMUSG00000057181	5730455P16Rik	protein_coding	RIKEN cDNA 5730455P16 gene [Source:MGI Symbol;Acc:MGI:1917841]	1704.5	0.03925	0.0467477	0.839613	0.401125	0.819816	5730455P16Rik	1704	-0.0575052	0.0363598	-1.58156	0.11375	0.303983	5730455P16Rik	1250.86	-0.317018	0.0860396	-3.68456	0.000229095	0.00123859
red	ENSMUSG00000020863	Luc7l3	protein_coding	LUC7-like 3 (S. cerevisiae) [Source:MGI Symbol;Acc:MGI:1914934]	1440.95	0.0319159	0.0788156	0.404943	0.685519	0.935858	Luc7l3	1389.53	-0.136427	0.0689864	-1.9776	0.0479741	0.170324	Luc7l3	971.759	-0.387314	0.131357	-2.94856	0.0031926	0.0117369
red	ENSMUSG00000054814	Usp46	protein_coding	ubiquitin specific peptidase 46 [Source:MGI Symbol;Acc:MGI:1916977]	3074.48	-0.0592557	0.055207	-1.07334	0.28312	0.747079	Usp46	3227.03	-0.0957987	0.054841	-1.74685	0.0806642	0.243285	Usp46	2472.5	-0.146058	0.0846003	-1.72645	0.0842665	0.174288
red	ENSMUSG00000031590	Frg1	protein_coding	FSHD region gene 1 [Source:MGI Symbol;Acc:MGI:893597]	317.879	0.0706335	0.0708202	0.997364	0.318588	0.7704	Frg1	324.571	0.0278681	0.065498	0.42548	0.670487	0.837423	Frg1	259.187	0.0497645	0.103871	0.479099	0.631868	0.754745
red	ENSMUSG00000029169	Dhx15	protein_coding	DEAH (Asp-Glu-Ala-His) box polypeptide 15 [Source:MGI Symbol;Acc:MGI:1099786]	1635.63	0.0687115	0.0443447	1.54948	0.121265	0.569364	Dhx15	1671.55	-0.106555	0.0530842	-2.00728	0.0447195	0.162615	Dhx15	1314.75	-0.035928	0.0695989	-0.516216	0.605704	0.733982
red	ENSMUSG00000039178	Tbc1d19	protein_coding	TBC1 domain family, member 19 [Source:MGI Symbol;Acc:MGI:1914499]	528.87	0.0921787	0.0820489	1.12346	0.261242	0.728395	Tbc1d19	564.125	-0.119034	0.0649496	-1.83271	0.0668452	0.214186	Tbc1d19	436.624	-0.146054	0.130627	-1.11811	0.263522	0.411828
red	ENSMUSG00000057406	Nsd2	protein_coding	nuclear receptor binding SET domain protein 2 [Source:MGI Symbol;Acc:MGI:1276574]	2072.82	0.137315	0.100268	1.36947	0.170851	0.633535	Nsd2	2029.77	0.0322192	0.0492266	0.654509	0.512784	0.734007	Nsd2	1485.53	-0.460788	0.104481	-4.41027	1.03e-05	8.3e-05
red	ENSMUSG00000039156	Stim2	protein_coding	stromal interaction molecule 2 [Source:MGI Symbol;Acc:MGI:2151156]	2984.5	0.00246897	0.0775237	0.0318479	0.974593	0.996959	Stim2	2912.75	-0.109169	0.0657085	-1.66142	0.09663	0.273642	Stim2	2370.16	-0.160341	0.0952528	-1.68332	0.0923129	0.186753
red	ENSMUSG00000028020	Glrb	protein_coding	glycine receptor, beta subunit [Source:MGI Symbol;Acc:MGI:95751]	3776.04	-0.00560958	0.0389413	-0.144052	0.885459	0.983419	Glrb	4153.45	-0.0358789	0.0460591	-0.778973	0.435995	0.676607	Glrb	2920.34	-0.151048	0.0815887	-1.85133	0.0641222	0.140583
red	ENSMUSG00000062232	Rapgef2	protein_coding	Rap guanine nucleotide exchange factor (GEF) 2 [Source:MGI Symbol;Acc:MGI:2659071]	5454.39	-0.0268016	0.0432373	-0.619872	0.535342	0.885001	Rapgef2	5597.94	-0.0612413	0.0477207	-1.28333	0.199377	0.432742	Rapgef2	4381.9	-0.19048	0.0792859	-2.40244	0.016286	0.0460817
red	ENSMUSG00000031634	Ufsp2	protein_coding	UFM1-specific peptidase 2 [Source:MGI Symbol;Acc:MGI:1913679]	559.61	0.0389684	0.062806	0.620458	0.534957	0.884857	Ufsp2	577.905	0.0018973	0.0707645	0.0268115	0.97861	0.990619	Ufsp2	469.684	-0.0596252	0.09473	-0.629423	0.529072	0.670111
red	ENSMUSG00000029167	Ppargc1a	protein_coding	peroxisome proliferative activated receptor, gamma, coactivator 1 alpha [Source:MGI Symbol;Acc:MGI:1342774]	1269.25	0.0285352	0.049437	0.577204	0.563802	0.895842	Ppargc1a	1353	0.0605133	0.0421892	1.43433	0.151478	0.364347	Ppargc1a	988.561	-0.131837	0.0828754	-1.59079	0.111657	0.216538
red	ENSMUSG00000032101	Ddx25	protein_coding	DEAD (Asp-Glu-Ala-Asp) box polypeptide 25 [Source:MGI Symbol;Acc:MGI:1353582]	960.897	0.00805083	0.0544998	0.147722	0.882562	0.982425	Ddx25	1019.2	-0.0228313	0.0496239	-0.460088	0.645453	0.823394	Ddx25	796.064	-0.233903	0.0776981	-3.01041	0.00260896	0.00991036
red	ENSMUSG00000032018	Sc5d	protein_coding	sterol-C5-desaturase [Source:MGI Symbol;Acc:MGI:1353611]	1378.95	-0.0315066	0.063716	-0.494485	0.620963	0.922132	Sc5d	1327.8	-0.0417534	0.0515696	-0.809652	0.41814	0.661682	Sc5d	1017.82	-0.194044	0.0924563	-2.09876	0.0358381	0.0878237
red	ENSMUSG00000045098	Kmt5b	protein_coding	lysine methyltransferase 5B [Source:MGI Symbol;Acc:MGI:2444557]	1363.93	-0.0503979	0.0631117	-0.798551	0.424551	0.831232	Kmt5b	1371.24	-0.0346871	0.0656287	-0.528536	0.597127	0.791468	Kmt5b	1083.81	-0.0740722	0.084017	-0.881634	0.377975	0.532221
red	ENSMUSG00000024908	Ppp6r3	protein_coding	protein phosphatase 6, regulatory subunit 3 [Source:MGI Symbol;Acc:MGI:1921807]	1806.78	0.0231792	0.0542335	0.427396	0.669091	0.931116	Ppp6r3	1770.19	-0.0216507	0.0499994	-0.433019	0.665001	0.834594	Ppp6r3	1455.67	-0.064022	0.0791219	-0.809156	0.418425	0.570533
red	ENSMUSG00000057367	Birc2	protein_coding	baculoviral IAP repeat-containing 2 [Source:MGI Symbol;Acc:MGI:1197009]	586.672	-0.0307261	0.0739021	-0.415768	0.67758	0.93419	Birc2	587.497	-0.0270829	0.0626665	-0.432174	0.665615	0.834636	Birc2	476.956	-0.160568	0.0996075	-1.612	0.106961	0.209432
red	ENSMUSG00000032097	Ddx6	protein_coding	DEAD (Asp-Glu-Ala-Asp) box polypeptide 6 [Source:MGI Symbol;Acc:MGI:104976]	4891.59	-0.00987333	0.0421975	-0.233979	0.815001	0.965566	Ddx6	5183.94	-0.0315588	0.0439503	-0.718055	0.472724	0.704943	Ddx6	3992.42	0.00443492	0.0704365	0.0629633	0.949796	0.971793
red	ENSMUSG00000071072	Ptges3	protein_coding	prostaglandin E synthase 3 [Source:MGI Symbol;Acc:MGI:1929282]	2021.47	-0.0815326	0.0657224	-1.24056	0.214768	0.684527	Ptges3	2191.95	0.0414114	0.0640553	0.646495	0.517959	0.736765	Ptges3	1833.78	0.168488	0.1077	1.56443	0.117717	0.225692
red	ENSMUSG00000063260	Syt10	protein_coding	synaptotagmin X [Source:MGI Symbol;Acc:MGI:1859546]	125.201	-0.0344042	0.108318	-0.317621	0.750772	0.952298	Syt10	130.9	0.187851	0.132203	1.42092	0.155339	0.370011	Syt10	96.0843	-0.149453	0.147033	-1.01645	0.309413	0.463042
red	ENSMUSG00000029422	Rsrc2	protein_coding	arginine/serine-rich coiled-coil 2 [Source:MGI Symbol;Acc:MGI:1913489]	1365.66	-0.00132771	0.0474334	-0.0279911	0.977669	0.997044	Rsrc2	1342.52	-0.0667629	0.0414792	-1.60955	0.107496	0.293092	Rsrc2	971.035	-0.378115	0.0829581	-4.5579	5.17e-06	4.52e-05
red	ENSMUSG00000019906	Lin7a	protein_coding	lin-7 homolog A (C. elegans) [Source:MGI Symbol;Acc:MGI:2135609]	493.812	-0.0737958	0.0750363	-0.983468	0.325377	0.773539	Lin7a	506.542	-0.0371763	0.0807816	-0.460208	0.645367	0.823394	Lin7a	344.533	-0.266414	0.119704	-2.22561	0.0260406	0.0676293
red	ENSMUSG00000036112	Metap2	protein_coding	methionine aminopeptidase 2 [Source:MGI Symbol;Acc:MGI:1929701]	1612.08	0.00246364	0.0581473	0.0423689	0.966205	0.995955	Metap2	1733.58	0.109301	0.0455047	2.40197	0.016307	0.0793954	Metap2	1396.75	0.248878	0.104866	2.3733	0.0176298	0.0490927
red	ENSMUSG00000003031	Cdkn1b	protein_coding	cyclin-dependent kinase inhibitor 1B [Source:MGI Symbol;Acc:MGI:104565]	1079.8	0.0548613	0.055924	0.980997	0.326594	0.774388	Cdkn1b	1126.58	-0.0585518	0.0572497	-1.02274	0.306429	0.560245	Cdkn1b	881.522	0.00194012	0.10162	0.0190919	0.984768	0.991506
red	ENSMUSG00000042719	Naa25	protein_coding	N(alpha)-acetyltransferase 25, NatB auxiliary subunit [Source:MGI Symbol;Acc:MGI:2442563]	1300.56	0.0412623	0.0588245	0.701448	0.483024	0.862339	Naa25	1325.45	-0.076076	0.0494609	-1.53811	0.124023	0.321336	Naa25	1013.18	-0.0990444	0.0714539	-1.38613	0.165707	0.292847
red	ENSMUSG00000063334	Krr1	protein_coding	KRR1, small subunit (SSU) processome component, homolog (yeast) [Source:MGI Symbol;Acc:MGI:1289274]	818.424	-0.0378988	0.059158	-0.640638	0.521758	0.87952	Krr1	848.102	-0.0758928	0.0484333	-1.56695	0.117126	0.309793	Krr1	637.266	-0.130976	0.0889322	-1.47276	0.140815	0.259021
red	ENSMUSG00000035620	Ric8b	protein_coding	RIC8 guanine nucleotide exchange factor B [Source:MGI Symbol;Acc:MGI:2682307]	865.959	-0.0288164	0.0592963	-0.485972	0.626987	0.923514	Ric8b	902.751	-0.0712881	0.0458037	-1.55638	0.119617	0.31414	Ric8b	707.587	-0.153972	0.0717668	-2.14545	0.0319171	0.079873
red	ENSMUSG00000040242	Fgfr1op2	protein_coding	FGFR1 oncogene partner 2 [Source:MGI Symbol;Acc:MGI:1914779]	2092.91	-0.00350382	0.0479626	-0.0730532	0.941764	0.992208	Fgfr1op2	2195.56	-0.0674962	0.0479004	-1.4091	0.158807	0.374742	Fgfr1op2	1655.12	-0.164342	0.0712306	-2.30718	0.0210446	0.0567563
red	ENSMUSG00000038594	Cep85l	protein_coding	centrosomal protein 85-like [Source:MGI Symbol;Acc:MGI:3642684]	581.134	-0.0184074	0.0686905	-0.267976	0.788718	0.959268	Cep85l	596.651	0.0301674	0.07036	0.428757	0.6681	0.835771	Cep85l	446.74	-0.143094	0.0856049	-1.67156	0.0946114	0.190536
red	ENSMUSG00000028274	Rngtt	protein_coding	RNA guanylyltransferase and 5'-phosphatase [Source:MGI Symbol;Acc:MGI:1329041]	597.613	0.00951827	0.0645105	0.147546	0.882701	0.982428	Rngtt	625.395	-0.027881	0.0635455	-0.438756	0.660838	0.832066	Rngtt	477.405	0.0274456	0.113927	0.240905	0.809628	0.884925
red	ENSMUSG00000019877	Serinc1	protein_coding	serine incorporator 1 [Source:MGI Symbol;Acc:MGI:1926228]	17828.9	-0.0269427	0.0513101	-0.525096	0.599516	0.914298	Serinc1	19062	-0.128253	0.0424066	-3.02438	0.00249147	0.0195713	Serinc1	13797.7	-0.172537	0.113147	-1.5249	0.127284	0.239529
red	ENSMUSG00000042197	Zfp451	protein_coding	zinc finger protein 451 [Source:MGI Symbol;Acc:MGI:2137896]	1409.11	0.0305615	0.0675891	0.452166	0.65115	0.927962	Zfp451	1426.8	0.00890142	0.0803446	0.110791	0.911782	0.963789	Zfp451	1096.04	0.00782581	0.117505	0.0665996	0.9469	0.969971
red	ENSMUSG00000028252	Ccnc	protein_coding	cyclin C [Source:MGI Symbol;Acc:MGI:1858199]	480.07	0.152575	0.0766258	1.99117	0.0464621	0.380126	Ccnc	511.711	-0.0474753	0.0743657	-0.638402	0.523212	0.741318	Ccnc	361.847	-0.17395	0.0906224	-1.91951	0.0549203	0.123911
red	ENSMUSG00000019132	BC005537	protein_coding	cDNA sequence BC005537 [Source:MGI Symbol;Acc:MGI:2441726]	4596.03	0.0378243	0.0700835	0.539703	0.589402	0.909997	BC005537	4937.44	0.0963011	0.056173	1.71437	0.0864615	0.254863	BC005537	4048.6	0.0640645	0.0761255	0.841564	0.400032	0.552702
red	ENSMUSG00000019852	Arfgef3	protein_coding	ARFGEF family member 3 [Source:MGI Symbol;Acc:MGI:106387]	5141.45	-0.0387707	0.0463363	-0.836725	0.402747	0.820714	Arfgef3	5248.33	-0.106812	0.0552117	-1.93459	0.0530406	0.182435	Arfgef3	3643.95	-0.368792	0.100915	-3.65447	0.00025771	0.00136852
red	ENSMUSG00000039879	Heca	protein_coding	hdc homolog, cell cycle regulator [Source:MGI Symbol;Acc:MGI:2685715]	1008.61	-0.0964164	0.0628081	-1.53509	0.124761	0.575682	Heca	1060.44	-0.174978	0.0670259	-2.6106	0.00903837	0.0515006	Heca	803.073	-0.118927	0.107004	-1.11143	0.266383	0.415057
red	ENSMUSG00000014763	Fam120b	protein_coding	family with sequence similarity 120, member B [Source:MGI Symbol;Acc:MGI:1914794]	1601.19	0.0142081	0.0405535	0.350355	0.726073	0.944681	Fam120b	1626.34	-0.0752496	0.0499509	-1.50647	0.131946	0.333401	Fam120b	1264.82	-0.247561	0.0517011	-4.78831	1.68e-06	1.65e-05
red	ENSMUSG00000069255	Dusp22	protein_coding	dual specificity phosphatase 22 [Source:MGI Symbol;Acc:MGI:1915926]	426.925	0.0453546	0.0890462	0.509337	0.610516	0.918139	Dusp22	424.995	-0.062856	0.0576852	-1.08964	0.275872	0.526403	Dusp22	323.277	-0.110036	0.0903659	-1.21767	0.22335	0.365235
red	ENSMUSG00000034252	Senp6	protein_coding	SUMO/sentrin specific peptidase 6 [Source:MGI Symbol;Acc:MGI:1922075]	1800.74	-0.0735117	0.0555627	-1.32304	0.185822	0.655053	Senp6	1806.84	-0.0141836	0.0570512	-0.248612	0.803661	0.908656	Senp6	1376.63	-0.0949484	0.0784571	-1.2102	0.226204	0.368498
red	ENSMUSG00000024085	Man2a1	protein_coding	mannosidase 2, alpha 1 [Source:MGI Symbol;Acc:MGI:104669]	598.533	0.00832587	0.0741972	0.112213	0.910655	0.987906	Man2a1	604.167	-0.0271014	0.0905198	-0.299397	0.764637	0.88872	Man2a1	488.663	-0.0289141	0.0879172	-0.328878	0.742248	0.837338
red	ENSMUSG00000093930	Hmgcs1	protein_coding	3-hydroxy-3-methylglutaryl-Coenzyme A synthase 1 [Source:MGI Symbol;Acc:MGI:107592]	5441.54	-0.0704669	0.0599523	-1.17538	0.239842	0.708258	Hmgcs1	5006.19	-0.154539	0.049788	-3.10393	0.00190966	0.0158896	Hmgcs1	3888.29	-0.338161	0.105658	-3.20052	0.00137181	0.00572736
red	ENSMUSG00000021708	Rasgrf2	protein_coding	RAS protein-specific guanine nucleotide-releasing factor 2 [Source:MGI Symbol;Acc:MGI:109137]	2512.1	0.104127	0.061199	1.70145	0.0888585	0.506606	Rasgrf2	2620.2	0.0767922	0.0542304	1.41604	0.156765	0.371956	Rasgrf2	1985.82	-0.0881656	0.0886978	-0.994	0.320223	0.474566
red	ENSMUSG00000020436	Gabrg2	protein_coding	gamma-aminobutyric acid (GABA) A receptor, subunit gamma 2 [Source:MGI Symbol;Acc:MGI:95623]	2948.95	-0.028597	0.0476537	-0.600101	0.548439	0.890468	Gabrg2	3096.85	-0.106293	0.0357836	-2.97044	0.00297372	0.0223762	Gabrg2	2123.79	-0.276487	0.0878369	-3.14774	0.0016454	0.00670872
red	ENSMUSG00000022205	Sub1	protein_coding	SUB1 homolog, transcriptional regulator [Source:MGI Symbol;Acc:MGI:104811]	2712.38	-0.0422469	0.0549474	-0.768861	0.441976	0.84058	Sub1	3006.02	-0.0215845	0.0443394	-0.486802	0.626399	0.809907	Sub1	2220.14	-0.0378349	0.0817419	-0.462858	0.643466	0.763796
red	ENSMUSG00000023845	Lnpep	protein_coding	leucyl/cystinyl aminopeptidase [Source:MGI Symbol;Acc:MGI:2387123]	4187.68	0.0306464	0.0540494	0.567007	0.57071	0.899317	Lnpep	4452.54	-0.00282924	0.0586544	-0.0482358	0.961528	0.984338	Lnpep	3180.27	0.0234255	0.100427	0.233258	0.815561	0.888476
red	ENSMUSG00000020380	Rad50	protein_coding	RAD50 double strand break repair protein [Source:MGI Symbol;Acc:MGI:109292]	409.625	0.0741442	0.0726118	1.0211	0.307205	0.764935	Rad50	400.83	0.0302658	0.0729992	0.414605	0.678431	0.842335	Rad50	314.066	-0.151505	0.111331	-1.36085	0.17356	0.302974
red	ENSMUSG00000040710	St8sia4	protein_coding	ST8 alpha-N-acetyl-neuraminide alpha-2,8-sialyltransferase 4 [Source:MGI Symbol;Acc:MGI:106018]	355.416	0.0721179	0.0768022	0.939008	0.347727	0.787947	St8sia4	380.139	0.057585	0.0740514	0.777635	0.436784	0.677353	St8sia4	254.729	0.0103163	0.15726	0.0656004	0.947696	0.970325
red	ENSMUSG00000021713	Ppwd1	protein_coding	peptidylprolyl isomerase domain and WD repeat containing 1 [Source:MGI Symbol;Acc:MGI:2443069]	204.224	0.0814464	0.0901561	0.903393	0.366317	0.799207	Ppwd1	214.431	-0.185161	0.0924317	-2.00322	0.0451542	0.163892	Ppwd1	155.011	-0.0865974	0.132909	-0.651552	0.51469	0.658843
red	ENSMUSG00000021712	Trim23	protein_coding	tripartite motif-containing 23 [Source:MGI Symbol;Acc:MGI:1933161]	1460.06	0.00258542	0.0568978	0.0454397	0.963757	0.995338	Trim23	1543.99	-0.0828195	0.0595253	-1.39133	0.164125	0.383304	Trim23	1073.76	-0.189149	0.105808	-1.78767	0.0738296	0.157295
red	ENSMUSG00000021711	Trappc13	protein_coding	trafficking protein particle complex 13 [Source:MGI Symbol;Acc:MGI:1914225]	1039.86	0.0337364	0.0596314	0.565749	0.571564	0.899946	Trappc13	1089.38	-0.0906214	0.0497077	-1.82309	0.0682901	0.216983	Trappc13	854.879	-0.0351275	0.0870417	-0.403571	0.686528	0.79686
red	ENSMUSG00000036391	Sec24a	protein_coding	Sec24 related gene family, member A (S. cerevisiae) [Source:MGI Symbol;Acc:MGI:1924621]	533.054	0.0548227	0.0755171	0.725964	0.467861	0.854266	Sec24a	537.266	0.0134414	0.0750055	0.179205	0.857776	0.935996	Sec24a	426.655	-0.0476058	0.100216	-0.475031	0.634765	0.75708
red	ENSMUSG00000022151	Ttc33	protein_coding	tetratricopeptide repeat domain 33 [Source:MGI Symbol;Acc:MGI:1914765]	744.655	0.00620206	0.0558956	0.110958	0.91165	0.987906	Ttc33	810.955	0.023106	0.0680575	0.339508	0.734227	0.874185	Ttc33	645.766	0.12406	0.102072	1.21542	0.224207	0.36621
red	ENSMUSG00000020300	Cpeb4	protein_coding	cytoplasmic polyadenylation element binding protein 4 [Source:MGI Symbol;Acc:MGI:1914829]	2736.05	0.0486487	0.0467379	1.04088	0.29793	0.757818	Cpeb4	2850.41	-0.0303368	0.04477	-0.677614	0.498016	0.723221	Cpeb4	2047.66	-0.11307	0.0612454	-1.84618	0.0648663	0.141817
red	ENSMUSG00000034349	Smc4	protein_coding	structural maintenance of chromosomes 4 [Source:MGI Symbol;Acc:MGI:1917349]	214.274	-0.133386	0.0951307	-1.40214	0.160875	0.624413	Smc4	199.656	-0.207344	0.0786608	-2.63593	0.00839075	0.0487331	Smc4	150.195	-0.116086	0.179116	-0.648102	0.516919	0.660361
red	ENSMUSG00000005362	Crbn	protein_coding	cereblon [Source:MGI Symbol;Acc:MGI:1913277]	1267.57	-0.000990969	0.0467739	-0.0211864	0.983097	0.998667	Crbn	1352.59	-0.0373203	0.0360085	-1.03643	0.300001	0.552689	Crbn	997.204	-0.18202	0.0724139	-2.5136	0.0119506	0.0357507
red	ENSMUSG00000022722	Arl6	protein_coding	ADP-ribosylation factor-like 6 [Source:MGI Symbol;Acc:MGI:1927136]	365.699	0.0704345	0.0747869	0.941803	0.346294	0.787413	Arl6	385.788	0.0550431	0.0674567	0.815977	0.414513	0.659096	Arl6	303.915	0.133032	0.105622	1.25951	0.207845	0.346481
red	ENSMUSG00000022905	Kpna1	protein_coding	karyopherin (importin) alpha 1 [Source:MGI Symbol;Acc:MGI:103560]	3362.22	-0.0296605	0.0515064	-0.575861	0.564709	0.895985	Kpna1	3500.56	-0.0549526	0.0555601	-0.989067	0.32263	0.576759	Kpna1	2710.24	-0.0120131	0.0890033	-0.134974	0.892633	0.937686
red	ENSMUSG00000025326	Ube3a	protein_coding	ubiquitin protein ligase E3A [Source:MGI Symbol;Acc:MGI:105098]	3673.25	-0.0386456	0.0452364	-0.854302	0.392937	0.814998	Ube3a	4054.94	0.0298172	0.0430563	0.692517	0.488613	0.717361	Ube3a	2783.58	0.247697	0.104157	2.37811	0.0174018	0.0485938
red	ENSMUSG00000032411	Tfdp2	protein_coding	transcription factor Dp 2 [Source:MGI Symbol;Acc:MGI:107167]	1016.4	0.0848734	0.0643758	1.31841	0.187368	0.655063	Tfdp2	1024.51	-0.109543	0.0776307	-1.41107	0.158223	0.37388	Tfdp2	865.462	0.0365104	0.0787023	0.463905	0.642716	0.763165
red	ENSMUSG00000027835	Pdcd10	protein_coding	programmed cell death 10 [Source:MGI Symbol;Acc:MGI:1928396]	535.587	0.0505949	0.0631272	0.801475	0.422856	0.831008	Pdcd10	579.244	0.032625	0.0549546	0.593671	0.552732	0.762809	Pdcd10	439.076	-0.073468	0.10418	-0.705201	0.480685	0.628648
red	ENSMUSG00000022523	Fgf12	protein_coding	fibroblast growth factor 12 [Source:MGI Symbol;Acc:MGI:109183]	2592.02	0.0048406	0.0650054	0.0744646	0.940641	0.992208	Fgf12	2735.46	-0.0786645	0.0541854	-1.45177	0.146567	0.357538	Fgf12	1848.79	-0.277434	0.104282	-2.66042	0.00780422	0.0250748
red	ENSMUSG00000032601	Prkar2a	protein_coding	protein kinase, cAMP dependent regulatory, type II alpha [Source:MGI Symbol;Acc:MGI:108025]	1667.62	0.00757726	0.0589122	0.12862	0.897659	0.986916	Prkar2a	1768.43	0.05497	0.064102	0.85754	0.391147	0.639134	Prkar2a	1453.13	-0.0789917	0.111375	-0.70924	0.478175	0.626423
red	ENSMUSG00000027680	Fxr1	protein_coding	fragile X mental retardation gene 1, autosomal homolog [Source:MGI Symbol;Acc:MGI:104860]	1334.88	0.0226391	0.0667375	0.339227	0.734439	0.947392	Fxr1	1389.7	-0.0405121	0.0647243	-0.625917	0.531369	0.747422	Fxr1	1062.41	0.0907805	0.0668143	1.3587	0.174242	0.303945
red	ENSMUSG00000052459	Atp6v1a	protein_coding	ATPase, H+ transporting, lysosomal V1 subunit A [Source:MGI Symbol;Acc:MGI:1201780]	12902.8	0.0052578	0.0478682	0.109839	0.912537	0.987906	Atp6v1a	13767	0.064982	0.0488809	1.3294	0.183718	0.411678	Atp6v1a	11070.9	0.126656	0.105636	1.19898	0.230535	0.373633
red	ENSMUSG00000062901	Klhl24	protein_coding	kelch-like 24 [Source:MGI Symbol;Acc:MGI:1923035]	2617.51	0.077021	0.0543186	1.41795	0.156206	0.615661	Klhl24	2780.49	-0.0616136	0.0714747	-0.862034	0.388669	0.637314	Klhl24	2139.06	0.230561	0.088467	2.60618	0.0091559	0.028714
red	ENSMUSG00000036834	Plch1	protein_coding	phospholipase C, eta 1 [Source:MGI Symbol;Acc:MGI:2683547]	349.204	0.00198137	0.118719	0.0166895	0.986684	0.998867	Plch1	341.219	0.00810906	0.138226	0.0586653	0.953219	0.980721	Plch1	255.469	-0.205362	0.102229	-2.00884	0.0445536	0.104877
red	ENSMUSG00000027828	Ssr3	protein_coding	signal sequence receptor, gamma [Source:MGI Symbol;Acc:MGI:1914687]	2626.37	0.0222427	0.0492128	0.45197	0.65129	0.927962	Ssr3	2996.01	0.128855	0.04114	3.13211	0.00173557	0.0146546	Ssr3	2459.33	0.288789	0.101744	2.83838	0.00453435	0.0158418
red	ENSMUSG00000025949	Pikfyve	protein_coding	phosphoinositide kinase, FYVE type zinc finger containing [Source:MGI Symbol;Acc:MGI:1335106]	1537.31	0.0522812	0.0535347	0.976587	0.328774	0.776808	Pikfyve	1561.74	0.0238328	0.042739	0.557636	0.577093	0.778994	Pikfyve	1166.79	-0.0533082	0.0586826	-0.908416	0.363658	0.518638
red	ENSMUSG00000055371	Stam2	protein_coding	signal transducing adaptor molecule (SH3 domain and ITAM motif) 2 [Source:MGI Symbol;Acc:MGI:1929100]	644.724	0.0174636	0.0558397	0.312745	0.754474	0.952666	Stam2	649.234	-0.0447182	0.087218	-0.512717	0.608149	0.798918	Stam2	521.531	0.0986382	0.117465	0.839724	0.401063	0.553761
red	ENSMUSG00000026827	Gpd2	protein_coding	glycerol phosphate dehydrogenase 2, mitochondrial [Source:MGI Symbol;Acc:MGI:99778]	4772.08	-0.0980117	0.0470073	-2.08503	0.0370664	0.344014	Gpd2	4920.4	-0.166495	0.0528261	-3.15175	0.00162296	0.0138771	Gpd2	3891.08	-0.160653	0.0686611	-2.33979	0.0192943	0.0528235
red	ENSMUSG00000026914	Psmd14	protein_coding	proteasome (prosome, macropain) 26S subunit, non-ATPase, 14 [Source:MGI Symbol;Acc:MGI:1913284]	1223.69	0.0142282	0.0642936	0.221301	0.824858	0.968087	Psmd14	1268.92	0.0420272	0.0496171	0.847031	0.396978	0.643675	Psmd14	1047.25	-0.0379456	0.0929567	-0.408207	0.683121	0.794529
red	ENSMUSG00000059173	Pde1a	protein_coding	phosphodiesterase 1A, calmodulin-dependent [Source:MGI Symbol;Acc:MGI:1201792]	5523.38	-0.0281388	0.0374892	-0.750585	0.452902	0.847545	Pde1a	5613.95	-0.137207	0.0430386	-3.18799	0.00143263	0.01265	Pde1a	4109.85	-0.327108	0.127001	-2.57564	0.0100054	0.0309006
red	ENSMUSG00000024059	Clip4	protein_coding	CAP-GLY domain containing linker protein family, member 4 [Source:MGI Symbol;Acc:MGI:1919100]	1374.35	-0.0625033	0.0633525	-0.986596	0.323841	0.773329	Clip4	1475.62	-0.047611	0.0531625	-0.895575	0.37048	0.622652	Clip4	1170.22	-0.0965737	0.0800648	-1.20619	0.227742	0.370516
red	ENSMUSG00000020273	Papolg	protein_coding	poly(A) polymerase gamma [Source:MGI Symbol;Acc:MGI:2442119]	461.8	-0.0262461	0.0667751	-0.393052	0.694281	0.937494	Papolg	474.554	-0.170726	0.0749198	-2.27878	0.0226799	0.100297	Papolg	352.888	-0.125417	0.124057	-1.01096	0.312036	0.465836
red	ENSMUSG00000042302	Ehbp1	protein_coding	EH domain binding protein 1 [Source:MGI Symbol;Acc:MGI:2667252]	1209.84	0.168896	0.0465922	3.62498	0.000288984	0.0272589	Ehbp1	1191.37	-0.0200715	0.0501377	-0.400327	0.688915	0.848877	Ehbp1	894.517	-0.132288	0.0556167	-2.37856	0.0173804	0.0485666
red	ENSMUSG00000025981	Coq10b	protein_coding	coenzyme Q10B [Source:MGI Symbol;Acc:MGI:1915126]	309.129	-0.0273594	0.0883511	-0.309667	0.756815	0.95337	Coq10b	311.707	-0.260279	0.0953115	-2.73082	0.00631762	0.0393141	Coq10b	235.833	0.00227882	0.111306	0.0204735	0.983666	0.991151
red	ENSMUSG00000025979	Mob4	protein_coding	MOB family member 4, phocein [Source:MGI Symbol;Acc:MGI:104899]	1174.74	-0.0119788	0.0860903	-0.139143	0.889337	0.984837	Mob4	1306.45	-0.0308347	0.0750151	-0.411047	0.681038	0.843635	Mob4	945.667	-0.0176229	0.130243	-0.135308	0.892368	0.93767
red	ENSMUSG00000024073	Birc6	protein_coding	baculoviral IAP repeat-containing 6 [Source:MGI Symbol;Acc:MGI:1276108]	3746.73	0.0650108	0.0558946	1.1631	0.24479	0.714318	Birc6	3892.03	-0.0307751	0.0621061	-0.495524	0.62023	0.806528	Birc6	2904.56	-0.0788034	0.110526	-0.712986	0.475854	0.624549
red	ENSMUSG00000024097	Srsf7	protein_coding	serine/arginine-rich splicing factor 7 [Source:MGI Symbol;Acc:MGI:1926232]	1278.92	0.0754559	0.0538008	1.40251	0.160764	0.624413	Srsf7	1330.65	-0.16143	0.0601868	-2.68215	0.00731498	0.0439744	Srsf7	958.774	-0.27059	0.0627169	-4.31447	1.6e-05	0.000121923
red	ENSMUSG00000026761	Orc4	protein_coding	origin recognition complex, subunit 4 [Source:MGI Symbol;Acc:MGI:1347043]	680.722	-0.0480393	0.0985135	-0.487642	0.625804	0.923288	Orc4	718.794	0.0475867	0.104315	0.456184	0.648258	0.825327	Orc4	500.427	-0.271565	0.154477	-1.75797	0.0787532	0.16519
red	ENSMUSG00000027104	Atf2	protein_coding	activating transcription factor 2 [Source:MGI Symbol;Acc:MGI:109349]	2811.42	-0.0227576	0.0445319	-0.511042	0.609322	0.91801	Atf2	2954.88	-0.0597186	0.057443	-1.03961	0.298519	0.551308	Atf2	2123	-0.10519	0.0760472	-1.38321	0.166599	0.294025
red	ENSMUSG00000026021	Sumo1	protein_coding	small ubiquitin-like modifier 1 [Source:MGI Symbol;Acc:MGI:1197010]	1267.22	0.0320944	0.0576896	0.556328	0.577986	0.904338	Sumo1	1374.53	0.00774855	0.0399993	0.193717	0.846397	0.931621	Sumo1	1096.27	0.0495405	0.0938069	0.528112	0.597422	0.727411
red	ENSMUSG00000028053	Ash1l	protein_coding	ASH1 like histone lysine methyltransferase [Source:MGI Symbol;Acc:MGI:2183158]	5034.47	-0.0242255	0.037131	-0.652433	0.514122	0.876192	Ash1l	4960.88	-0.115742	0.0427078	-2.71009	0.00672646	0.0411778	Ash1l	3653.33	-0.351828	0.0830878	-4.23442	2.29e-05	0.00016736
red	ENSMUSG00000032666	1700025G04Rik	protein_coding	RIKEN cDNA 1700025G04 gene [Source:MGI Symbol;Acc:MGI:1916649]	2432.45	0.0192784	0.0521929	0.369368	0.711853	0.940769	1700025G04Rik	2451.47	-0.16586	0.0645237	-2.57053	0.0101543	0.0560281	1700025G04Rik	1852.74	-0.134495	0.101787	-1.32134	0.186387	0.319322
red	ENSMUSG00000028528	Dnajc6	protein_coding	DnaJ heat shock protein family (Hsp40) member C6 [Source:MGI Symbol;Acc:MGI:1919935]	9303.07	-0.00110747	0.0370769	-0.0298695	0.976171	0.997044	Dnajc6	9630.22	-0.0798572	0.0388918	-2.05332	0.0400417	0.150714	Dnajc6	7455.87	-0.144255	0.0641161	-2.24991	0.0244546	0.064255
red	ENSMUSG00000023150	Ivns1abp	protein_coding	influenza virus NS1A binding protein [Source:MGI Symbol;Acc:MGI:2152389]	1786.07	0.064393	0.0522255	1.23298	0.217583	0.686038	Ivns1abp	1931.44	0.0436675	0.0429003	1.01788	0.308733	0.562425	Ivns1abp	1499.48	0.095189	0.0680667	1.39847	0.161973	0.287927
red	ENSMUSG00000026360	Rgs2	protein_coding	regulator of G-protein signaling 2 [Source:MGI Symbol;Acc:MGI:1098271]	609.275	0.0519172	0.0850957	0.610103	0.541793	0.888137	Rgs2	632.87	0.131773	0.0622819	2.11575	0.0343658	0.134738	Rgs2	513.428	0.0265628	0.127709	0.207994	0.835234	0.901826
red	ENSMUSG00000018199	Ro60	protein_coding	Ro60, Y RNA binding protein [Source:MGI Symbol;Acc:MGI:106652]	1782.47	0.0425913	0.0705965	0.603307	0.546305	0.889989	Ro60	1952.08	-0.0245733	0.0531208	-0.462593	0.643656	0.822248	Ro60	1357.72	0.0526599	0.133129	0.395557	0.692432	0.80121
red	ENSMUSG00000018189	Uchl5	protein_coding	ubiquitin carboxyl-terminal esterase L5 [Source:MGI Symbol;Acc:MGI:1914848]	685.538	-0.156385	0.077717	-2.01223	0.0441955	0.372999	Uchl5	742.244	-0.0196709	0.0620251	-0.317144	0.751134	0.882766	Uchl5	587.539	-0.0905186	0.128889	-0.702298	0.482493	0.630156
red	ENSMUSG00000049878	Rlf	protein_coding	rearranged L-myc fusion sequence [Source:MGI Symbol;Acc:MGI:1924705]	881.54	-0.0124244	0.0443047	-0.280431	0.779146	0.956703	Rlf	853.38	-0.115801	0.0449773	-2.57465	0.0100342	0.0557395	Rlf	641.741	-0.315129	0.0811659	-3.88253	0.000103376	0.000622877
red	ENSMUSG00000026455	Klhl12	protein_coding	kelch-like 12 [Source:MGI Symbol;Acc:MGI:2385619]	870.121	0.0412398	0.052454	0.78621	0.431745	0.834799	Klhl12	882.986	-0.11145	0.060887	-1.83044	0.0671844	0.214572	Klhl12	694.16	-0.202204	0.0712005	-2.83992	0.0045125	0.0157813
red	ENSMUSG00000028096	Gpr89	protein_coding	G protein-coupled receptor 89 [Source:MGI Symbol;Acc:MGI:1914799]	829.712	-0.00395216	0.0726292	-0.0544155	0.956604	0.994846	Gpr89	860.168	-0.0989394	0.0621583	-1.59173	0.111445	0.299795	Gpr89	677.943	-0.164357	0.0866853	-1.89602	0.0579579	0.129459
red	ENSMUSG00000026577	Blzf1	protein_coding	basic leucine zipper nuclear factor 1 [Source:MGI Symbol;Acc:MGI:1201607]	414.293	-0.0794074	0.0635765	-1.24901	0.211663	0.680939	Blzf1	409.531	0.0219562	0.0901406	0.243578	0.807558	0.911083	Blzf1	310.486	-0.0569496	0.109483	-0.520168	0.602947	0.731957
red	ENSMUSG00000026578	Ccdc181	protein_coding	coiled-coil domain containing 181 [Source:MGI Symbol;Acc:MGI:1922145]	380.101	0.040381	0.0637727	0.633202	0.526602	0.881558	Ccdc181	394.126	0.0452656	0.0752109	0.601849	0.547275	0.759331	Ccdc181	318.581	-0.0526532	0.100924	-0.521709	0.601873	0.731164
red	ENSMUSG00000040918	Slc19a2	protein_coding	solute carrier family 19 (thiamine transporter), member 2 [Source:MGI Symbol;Acc:MGI:1928761]	370.909	0.0277176	0.0790021	0.350846	0.725704	0.944652	Slc19a2	400.596	0.00255618	0.0792784	0.0322432	0.974278	0.989171	Slc19a2	323.623	-0.0432009	0.0954917	-0.452405	0.650977	0.769695
red	ENSMUSG00000029265	Dr1	protein_coding	down-regulator of transcription 1 [Source:MGI Symbol;Acc:MGI:1100515]	967.556	-0.00314927	0.0613966	-0.0512939	0.959091	0.995148	Dr1	1070.32	-0.0437061	0.0576657	-0.757922	0.448498	0.686192	Dr1	794.085	0.188557	0.113967	1.65449	0.0980285	0.19572
red	ENSMUSG00000026696	Vamp4	protein_coding	vesicle-associated membrane protein 4 [Source:MGI Symbol;Acc:MGI:1858730]	1414.79	0.0312086	0.0592394	0.526822	0.598317	0.913913	Vamp4	1522.31	-0.0482316	0.0332748	-1.44949	0.1472	0.358244	Vamp4	1120.91	-0.025034	0.127321	-0.196622	0.844124	0.907423
red	ENSMUSG00000028134	Ptbp2	protein_coding	polypyrimidine tract binding protein 2 [Source:MGI Symbol;Acc:MGI:1860489]	1758.08	0.0381877	0.0542587	0.703808	0.481552	0.861807	Ptbp2	1889.6	-0.0867866	0.0503911	-1.72226	0.0850226	0.25188	Ptbp2	1356.65	-0.131678	0.092114	-1.42951	0.152858	0.275592
red	ENSMUSG00000028879	Stx12	protein_coding	syntaxin 12 [Source:MGI Symbol;Acc:MGI:1931027]	2366.81	-0.0491741	0.040534	-1.21316	0.22507	0.692603	Stx12	2446.11	-0.0584997	0.0369266	-1.58422	0.113145	0.303078	Stx12	1903.84	-0.171484	0.06963	-2.46279	0.0137859	0.0402735
red	ENSMUSG00000041570	Camsap2	protein_coding	calmodulin regulated spectrin-associated protein family, member 2 [Source:MGI Symbol;Acc:MGI:1922434]	6064.32	-0.0239973	0.0469505	-0.511118	0.609268	0.91801	Camsap2	6244.93	-0.0715503	0.0447849	-1.59765	0.110122	0.297497	Camsap2	4621.06	-0.20171	0.101259	-1.99203	0.0463678	0.108173
red	ENSMUSG00000025962	Fastkd2	protein_coding	FAST kinase domains 2 [Source:MGI Symbol;Acc:MGI:1922869]	338.711	0.31084	0.105818	2.9375	0.00330865	0.109958	Fastkd2	377.238	0.0237159	0.126184	0.187948	0.850918	0.933258	Fastkd2	290.54	-0.0768442	0.136192	-0.564234	0.572595	0.707148
red	ENSMUSG00000025958	Creb1	protein_coding	cAMP responsive element binding protein 1 [Source:MGI Symbol;Acc:MGI:88494]	1403.13	-0.0716637	0.0507221	-1.41287	0.157694	0.618471	Creb1	1439.15	-0.103237	0.0752223	-1.37242	0.169933	0.391699	Creb1	1027.18	0.109016	0.0950754	1.14662	0.251538	0.398464
red	ENSMUSG00000032262	Elovl4	protein_coding	elongation of very long chain fatty acids (FEN1/Elo2, SUR4/Elo3, yeast)-like 4 [Source:MGI Symbol;Acc:MGI:1933331]	1191.24	-0.0657574	0.0624236	-1.05341	0.292155	0.752522	Elovl4	1236.71	-0.146642	0.0648642	-2.26076	0.0237743	0.103635	Elovl4	950.138	-0.234989	0.0929728	-2.5275	0.0114876	0.0345986
red	ENSMUSG00000066456	Hmgn3	protein_coding	high mobility group nucleosomal binding domain 3 [Source:MGI Symbol;Acc:MGI:2138069]	545.163	0.0530265	0.0706531	0.75052	0.452942	0.847545	Hmgn3	578.896	-0.0322201	0.0755911	-0.426242	0.669931	0.837114	Hmgn3	440.995	-0.0278338	0.0989199	-0.281378	0.778421	0.863176
red	ENSMUSG00000044288	Cnr1	protein_coding	cannabinoid receptor 1 (brain) [Source:MGI Symbol;Acc:MGI:104615]	6359.55	0.0575371	0.052508	1.09578	0.273176	0.737163	Cnr1	6787.37	0.0346156	0.0506097	0.68397	0.493994	0.720513	Cnr1	4996.76	-0.161001	0.0837027	-1.92349	0.0544183	0.123012
red	ENSMUSG00000028524	Sgip1	protein_coding	SH3-domain GRB2-like (endophilin) interacting protein 1 [Source:MGI Symbol;Acc:MGI:1920344]	4642	-0.0129999	0.0452468	-0.287311	0.773874	0.956532	Sgip1	4804.78	-0.068893	0.0534849	-1.28808	0.197717	0.430974	Sgip1	3513.44	-0.279418	0.0734372	-3.80486	0.000141884	0.000822644
red	ENSMUSG00000039166	Akap7	protein_coding	A kinase (PRKA) anchor protein 7 [Source:MGI Symbol;Acc:MGI:1859150]	509.432	0.0699886	0.100574	0.69589	0.486498	0.864779	Akap7	562.444	0.103799	0.0691966	1.50006	0.133599	0.336144	Akap7	411.628	0.0696081	0.110752	0.628507	0.529672	0.670642
red	ENSMUSG00000020102	Slc16a7	protein_coding	solute carrier family 16 (monocarboxylic acid transporters), member 7 [Source:MGI Symbol;Acc:MGI:1330284]	1062.73	-0.0731774	0.106592	-0.686518	0.492386	0.866811	Slc16a7	1064.23	0.0439782	0.0954498	0.460747	0.64498	0.823315	Slc16a7	698.839	-0.168196	0.141008	-1.19282	0.232941	0.37654
red	ENSMUSG00000035566	Pcdh17	protein_coding	protocadherin 17 [Source:MGI Symbol;Acc:MGI:2684924]	2612.22	0.0178481	0.0455985	0.391418	0.695488	0.937597	Pcdh17	2714.7	0.0845778	0.0389486	2.17152	0.0298916	0.122601	Pcdh17	1975.07	-0.0122702	0.111259	-0.110285	0.912184	0.948827
red	ENSMUSG00000037669	Ldah	protein_coding	lipid droplet associated hydrolase [Source:MGI Symbol;Acc:MGI:1916082]	798.138	-0.0517524	0.0733511	-0.705543	0.480472	0.861531	Ldah	828.906	0.000518584	0.0645876	0.00802915	0.993594	0.997627	Ldah	688.914	0.0321598	0.101637	0.316419	0.751685	0.843714
red	ENSMUSG00000041303	Gtf3c3	protein_coding	general transcription factor IIIC, polypeptide 3 [Source:MGI Symbol;Acc:MGI:2138383]	726.765	0.0198542	0.0887178	0.223791	0.82292	0.967971	Gtf3c3	750.641	-0.059889	0.0620618	-0.964989	0.33455	0.588925	Gtf3c3	538.007	-0.224273	0.0768242	-2.91931	0.00350811	0.0127311
red	ENSMUSG00000058624	Gda	protein_coding	guanine deaminase [Source:MGI Symbol;Acc:MGI:95678]	4757.23	-0.00321661	0.0437517	-0.0735195	0.941393	0.992208	Gda	4745.09	-0.0773743	0.0506506	-1.52761	0.12661	0.325063	Gda	3314.64	-0.477523	0.100209	-4.76529	1.89e-06	1.83e-05
red	ENSMUSG00000033863	Klf9	protein_coding	Kruppel-like factor 9 [Source:MGI Symbol;Acc:MGI:1333856]	5658.51	-0.129511	0.0704499	-1.83835	0.0660114	0.447266	Klf9	6014.05	-0.142816	0.0487253	-2.93104	0.00337827	0.0248086	Klf9	4382.47	-0.198126	0.0720324	-2.75051	0.0059503	0.0200118
red	ENSMUSG00000026889	Rbm18	protein_coding	RNA binding motif protein 18 [Source:MGI Symbol;Acc:MGI:1915139]	890.342	-0.0679005	0.0511702	-1.32695	0.184524	0.653384	Rbm18	925.53	-0.0764963	0.0706121	-1.08333	0.278661	0.529214	Rbm18	716.014	-0.167304	0.0860397	-1.9445	0.0518352	0.118222
red	ENSMUSG00000021243	Fcf1	protein_coding	FCF1 rRNA processing protein [Source:MGI Symbol;Acc:MGI:1920986]	167.763	-0.0883778	0.0906248	-0.975206	0.329458	0.777155	Fcf1	188.465	-0.0875058	0.0906385	-0.965438	0.334325	0.588765	Fcf1	149.298	0.107503	0.122312	0.878926	0.379441	0.533639
red	ENSMUSG00000042523	Dnal1	protein_coding	dynein, axonemal, light chain 1 [Source:MGI Symbol;Acc:MGI:1921462]	2852.52	-0.0617882	0.0440219	-1.40358	0.160444	0.623963	Dnal1	2973.63	-0.0990536	0.0588072	-1.68438	0.0921084	0.265733	Dnal1	2267.88	-0.310978	0.0827412	-3.75844	0.000170975	0.000961176
red	ENSMUSG00000010608	Rbm25	protein_coding	RNA binding motif protein 25 [Source:MGI Symbol;Acc:MGI:1914289]	2172.62	0.0757862	0.0672848	1.12635	0.260017	0.727242	Rbm25	2177.14	-0.0599257	0.0738812	-0.811108	0.417304	0.661067	Rbm25	1462.58	-0.325304	0.137087	-2.37297	0.0176457	0.0491307
red	ENSMUSG00000059811	Atl2	protein_coding	atlastin GTPase 2 [Source:MGI Symbol;Acc:MGI:1929492]	1303.41	0.00716217	0.0557563	0.128455	0.897789	0.986916	Atl2	1369.36	0.00140542	0.0402988	0.0348749	0.972179	0.988148	Atl2	1058.89	0.0016889	0.0770224	0.0219274	0.982506	0.990223
red	ENSMUSG00000049659	Aftph	protein_coding	aftiphilin [Source:MGI Symbol;Acc:MGI:1923012]	1900.23	-0.026987	0.0427184	-0.631741	0.527556	0.882235	Aftph	1918.6	-0.1108	0.0513006	-2.15983	0.0307861	0.125024	Aftph	1482.48	-0.251314	0.0617892	-4.06728	4.76e-05	0.000315534
red	ENSMUSG00000042363	Lgalsl	protein_coding	lectin, galactoside binding-like [Source:MGI Symbol;Acc:MGI:1916114]	1653.66	-0.0203462	0.0458288	-0.443961	0.657071	0.928922	Lgalsl	1783.49	0.0224143	0.0408553	0.548628	0.583261	0.782604	Lgalsl	1329.54	-0.0277672	0.0826651	-0.3359	0.736946	0.833878
red	ENSMUSG00000049624	Slc17a5	protein_coding	solute carrier family 17 (anion/sugar transporter), member 5 [Source:MGI Symbol;Acc:MGI:1924105]	638.585	0.0474995	0.066065	0.718982	0.472152	0.855885	Slc17a5	668.812	-0.102137	0.0628337	-1.62552	0.104053	0.287469	Slc17a5	547.233	-0.178774	0.0937326	-1.90728	0.0564842	0.126777
red	ENSMUSG00000026158	Ogfrl1	protein_coding	opioid growth factor receptor-like 1 [Source:MGI Symbol;Acc:MGI:1917405]	4419.01	-0.0291897	0.0553626	-0.527245	0.598024	0.913913	Ogfrl1	4827.89	-0.0206199	0.0522935	-0.39431	0.693352	0.851312	Ogfrl1	3568.61	-0.0836904	0.0964571	-0.867643	0.38559	0.539251
red	ENSMUSG00000024993	Fam45a	protein_coding	family with sequence similarity 45, member A [Source:MGI Symbol;Acc:MGI:1915144]	747.547	0.00548035	0.0680868	0.0804906	0.935847	0.991775	Fam45a	809.587	0.125622	0.0526901	2.38417	0.0171175	0.0818773	Fam45a	606.593	-0.00156756	0.101032	-0.0155155	0.987621	0.992895
red	ENSMUSG00000018846	Pank3	protein_coding	pantothenate kinase 3 [Source:MGI Symbol;Acc:MGI:2387464]	1939.47	-0.0300369	0.0605474	-0.496089	0.619832	0.921991	Pank3	2064.81	0.00116936	0.0480429	0.02434	0.980581	0.991506	Pank3	1546.19	0.152272	0.127042	1.1986	0.230685	0.373756
red	ENSMUSG00000028578	Caap1	protein_coding	caspase activity and apoptosis inhibitor 1 [Source:MGI Symbol;Acc:MGI:1915020]	151.701	-0.080744	0.105181	-0.767667	0.442685	0.841079	Caap1	145.71	-0.182325	0.098129	-1.85801	0.0631672	0.206299	Caap1	120.389	-0.06905	0.15811	-0.436722	0.662313	0.778385
red	ENSMUSG00000040124	Gorab	protein_coding	golgin, RAB6-interacting [Source:MGI Symbol;Acc:MGI:2138271]	176.173	0.0402753	0.101887	0.395296	0.692625	0.937494	Gorab	187.314	-0.0330231	0.100842	-0.327473	0.74331	0.878779	Gorab	146.438	-0.0774149	0.125584	-0.616441	0.537603	0.676814
red	ENSMUSG00000022338	Eny2	protein_coding	ENY2 transcription and export complex 2 subunit [Source:MGI Symbol;Acc:MGI:1919286]	1045.31	-0.0165638	0.0626462	-0.264403	0.79147	0.960003	Eny2	1119.38	0.0277838	0.0680054	0.408553	0.682868	0.844778	Eny2	841.316	-0.128332	0.101583	-1.26332	0.206476	0.344611
[truncated: 3,637 more rows]
