# Supplementary material for: Moesin is an effector of tau-induced actin overstabilization, cell cycle activation, and neurotoxicity in Alzheimer’s disease
Source: iScience. 2023 Feb 8;26(3):106152. doi: 10.1016/j.isci.2023.106152 (PMC9984563; doi:10.1016/j.isci.2023.106152)
Supplement: Table S9. Human subject information for Moesin staining, related to Figure 3 [file mmc10.xlsx]

## Sheet: Sheet1
Source	Pathological Diagnosis	Clinical Diagnosis	Braak	Age	Sex	PMI	Race
Mayo	PA/VaD (normal)	Normal	0	80	F	5	Caucasian
Mayo	Normal	Normal	0	83	M	18	Caucasian
Mayo	DLBD	PDD	0	68	F	5	caucasian
Mayo	Normal (sudden death)	Normal	0	61	F	2	Caucasian
Mayo	BLBD/SC/NFT (PART)/DBS (CVA & Foreign body rxn)	PD (s/p DBS) & ICH	0	71	M	15	Caucasian
Mayo	TLBD	PD v MSA	0	71	M	4	Caucasian
Mayo	NFT (PART)/peripheral nerve - NSP	AIDP	3	62	M	not available	Caucasian
Mayo	BLBD/PART	PD v PDD	2.5	71	F	6	Caucasian
Mayo	PART (pseudo-dementia)	DLB	3	74	M	15	Caucasian
Mayo	BLBD/PART	CBD (questionnaire)	3	74	F	21	Caucasian
Mayo	BLBD/PART/ASCVD/leuko	DLB (rapidly progressive)	3	75	M	4	Caucasian
Mayo	TLBD/SC	PDD v PD c psychosis	3	79	F	not available	Caucasian
Mayo	AD	MCI	5	79	M	13	Caucasian
Mayo	AD/ALB	AD	6	73	F	5	Caucasian
Mayo	AD/ALB	AD	6	67	F	12	Caucasian
Mayo	AD/ALB	DLB	6	74	F	5	Caucasian
Mayo	AD	AD	6	66	M	4	Caucasian
Mayo	AD	AD v PiD	6	68	M	5	Caucasian
Mayo	AD	MCI	5	79	M	13	Caucasian
