# Supplementary material for: Moesin is an effector of tau-induced actin overstabilization, cell cycle activation, and neurotoxicity in Alzheimer’s disease
Source: iScience. 2023 Feb 8;26(3):106152. doi: 10.1016/j.isci.2023.106152 (PMC9984563; doi:10.1016/j.isci.2023.106152)
Supplement: Table S10. Full genotypes and sources of Drosophila stocks and crosses, related to Figures 3–5 [file mmc11.xlsx]

## Sheet: Sheet1
	Drosophila stocks utilized for genetic crosses
	Line	Genotype	Source	Stock Number
	elav-GAL4	P{w[+mW.hs]=GawB}elav[C155]	BDSC	458
	moesinRNAi	y[1] sc[*] v[1]; P{y[+t7.7] v[+t1.8]=TRiP.HMS00886}attP2	BDSC	33936
	moesinCA	w[1118]; P{w[+mC]=UAS-Moe.T559D.MYC}2	BDSC	8630
	tau	UAS-tauR406W	Mel Feany	NA
	w-	w[1118]	BDSC	3605
	Genotypes resulting from genetic crosses
	Name in figure	Genotype
	Control	elav-Gal4/+
	Tau	elav-Gal4/+;UAS-TauR406W/+
	MoeCA	elav-Gal4/+;UAS-MoeT559D/+
	MoeRNAi	elav-Gal4/+;MoeRNAi/+
	Tau+MoeRNAi	elav-Gal4/+;UAS-MoeT559D/+; UAS-TauR406W/+
	Tau+MoeCA	elav-Gal4/+;UAS-TauR406W/MoeRNAi
