# Supplementary material for: Moesin is an effector of tau-induced actin overstabilization, cell cycle activation, and neurotoxicity in Alzheimer’s disease
Source: iScience. 2023 Feb 8;26(3):106152. doi: 10.1016/j.isci.2023.106152 (PMC9984563; doi:10.1016/j.isci.2023.106152)
Supplement: Table S11. Antibody and cell staining sources and dilution information, related to Figures 3–5 [file mmc12.xlsx]

## Sheet: Sheet1
Reagent	Manufacturer	Catalog Number
Methanol	Fisher Scientific	A412P-4
4% PFA	Electron Miscroscopy Sciences	157-4
Bromophenol blue	Sigma-Aldrich	114391-5G
Chloroform	Fisher Scientific	C298-500
Dehydrated Milk	Lab Scientific Vial KEMix	M0841
Ethanol	Fisher Scientific	A405P-4
Glycerol	Acros organic	56-91-5
Glycine	Fisher Scientific	BP381-5
Hydrochloric acid	EMD Millipore	HX0603-4
ImmPACT DAB substrate peroxidase kit	Vector Laboratories	SK-4105
Isopropanol	Sigma-Aldrich	I9516-500ML
Nitrocellulose	BioRad	1620112
PBS (10X)	Fisher Scientific	BP665-1
PVDF	BioRad	1620177
Sodium Citrate	Fisher Scientific	F279-3
Sodium Dodecyl Sulfate	Fisher Scientific	BP166-500
ß-mercaptoethanol	Fisher Scientific	O3446I-100
Tris-Base	Fisher Scientific	BP152-1
TritonX	Fisher Scientific	BP151-500
Trizol	Ambion	15596018
Tween 20	Fisher Scientific	BP337-500
TUNEL	EMD Millipore	JA1558
TUNEL	EMD Millipore	JA1560
TUNEL	EMD Millipore	JA1559
Antibodies	Manufacturer	Catalog Number	Dilution
Antibodies	Source	Product Number	Concentration
actin	Developmental Studies Hybridoma Bank	JLA 20	1:5000 (WB)
alpha-catenin	Developmental Studies Hybridoma Bank	DCAT-1	1:100 (IF) 1:1000 (WB)
Fasciclin2	Developmental Studies Hybridoma Bank	1D4	1:100 (IF)
Moesin	Dan Kiehart lab	NA	1:5000 (IF)
MSN-1	Developmental Studies Hybridoma Bank	CPTC-MSN-1	1:100 (IF)
NeuN	Abcam	ab134014	1:100 (IF)
Neuroglian	Developmental Studies Hybridoma Bank	BP 104	1:50 (IF) 1:500 (WB)
PCNA	Dako	M0879	1:200 (IHC)
phosphoTau (AT8)	Thermo Scientific	MN1020	1:100 (IF)
shotgun	Developmental Studies Hybridoma Bank	DCAD2	1:400 (IF) 1:1000 WB)
ß-tubulin	Abcam	ab179513	1:100,000 (WB)
Alexa Fluor 488 (Mouse)	Invitrogen	A21042	1:200 (IF)
Alexa Fluor 488 (Rabbit)	Invitrogen	A11034	1:200 (IF)
Alexa Fluor 488 (Rat)	Invitrogen	A11006	1:200 (IF)
Alexa Fluor 555 (Mouse)	Invitrogen	A21424	1:200 (IF)
Alexa Fluor 555 (Rat)	Invitrogen	A21434	1:200 (IF)
Alexa Fluor 647 (Mouse)	Invitrogen	A21235	1:200 (IF)
Biotin Conjugated Mouse Secondary	Southern Biotech	1010-08	1:200 (IF)
Stain	Source	Product Number
phalloidin	Cell Signaling Technologies	#8953
DAPI	Southern Biotech	0100-20
